# Supplementary material for: Transcriptome profiling of fruit development and maturation in Chinese white pear (Pyrus bretschneideri Rehd)
Source: BMC Genomics. 2013 Nov 23;14(1):823. doi: 10.1186/1471-2164-14-823 (PMC4046828; doi:10.1186/1471-2164-14-823)
Supplement: Supplementary file 1 — Additional file 1: Top BLAST hits from NCBI nr database. BLAST results against the NCBI nr database for all distinct sequences with a cut-off E value above 10-5. (XLS 17 MB) [file 12864_2013_5518_MOESM1_ESM.xls]

## Sheet: Pear-Unigene.fa.blast.Nr
Query_id	Query_length	Query_start	Query_end	Subject_id	Subject_length	Subject_start	Subject_end	Identity	Positive	Gap	Align_length	Score	E_value	Query_annotation	Subject_annotation
Unigene10000_PB_AHAU	695	111	695	gi|115457076|ref|NP_001052138.1|	221	2	193	0.67	0.79	0.01	198	249	2e-65	--	Os04g0166600 [Oryza sativa Japonica Group] >gi|113563709|dbj|BAF14052.1| Os04g0166600 [Oryza sativa Japonica Group]
Unigene10001_PB_AHAU	762	556	44	gi|76573323|gb|ABA46766.1|	269	1	171	0.87	0.93	0	172	311	6e-84	--	pre-mRNA splicing factor-like protein [Solanum tuberosum]
Unigene10002_PB_AHAU	782	148	780	gi|259563723|gb|ACW83060.1|	362	2	212	0.71	0.8	0	212	289	2e-77	--	glycosyltransferase family GT8 protein [Populus deltoides]
Unigene10003_PB_AHAU	758	1	453	gi|307136190|gb|ADN34029.1|	218	66	218	0.85	0.93	0.01	153	260	1e-68	--	GTP-binding protein [Cucumis melo subsp. melo]
Unigene10004_PB_AHAU	915	579	1	gi|189163920|gb|ACD77110.1|	401	1	200	0.72	0.84	0.03	200	303	2e-81	--	protein kinase 1b [Solanum lycopersicum]
Unigene10005_PB_AHAU	736	184	519	gi|15231912|ref|NP_187457.1|	143	20	131	0.66	0.82	0	112	152	3e-36	--	RNA recognition motif-containing protein [Arabidopsis thaliana] >gi|45752630|gb|AAS76213.1| At3g08000 [Arabidopsis thaliana] >gi|46359799|gb|AAS88763.1| At3g08000 [Arabidopsis thaliana] >gi|332641108|gb|AEE74629.1| RNA recognition motif-containing protein [Arabidopsis thaliana]
Unigene10006_PB_AHAU	762	750	1	gi|223452540|gb|ACM89597.1|	368	1	250	0.73	0.85	0	250	381	1e-105	--	leucine rich repeat protein [Glycine max]
Unigene10007_PB_AHAU	780	485	387	gi|30679450|ref|NP_187178.2|	615	4	36	0.66	0.81	0	33	52.4	7e-06	--	filament-like plant protein 3 [Arabidopsis thaliana] >gi|186509783|ref|NP_001118579.1| filament-like plant protein 3 [Arabidopsis thaliana] >gi|205716708|sp|Q9MA92.2|FPP3_ARATH RecName: Full=Filament-like plant protein 3; Short=AtFPP3 >gi|332640692|gb|AEE74213.1| filament-like plant protein 3 [Arabidopsis thaliana] >gi|332640693|gb|AEE74214.1| filament-like plant protein 3 [Arabidopsis thaliana]
Unigene10008_PB_AHAU	715	715	2	gi|334184390|ref|NP_179917.2|	898	151	374	0.48	0.65	0.01	241	196	2e-49	--	filament-like plant protein 7 [Arabidopsis thaliana] >gi|334302808|sp|Q9SLN1.2|FPP7_ARATH RecName: Full=Filament-like plant protein 7; Short=AtFPP7 >gi|330252353|gb|AEC07447.1| filament-like plant protein 7 [Arabidopsis thaliana]
Unigene10009_PB_AHAU	770	2	349	gi|115473349|ref|NP_001060273.1|	1365	1249	1365	0.65	0.77	0	117	150	2e-35	--	Os07g0616000 [Oryza sativa Japonica Group] >gi|113611809|dbj|BAF22187.1| Os07g0616000 [Oryza sativa Japonica Group]
Unigene1000_PB_AHAU	438	438	1	gi|115443813|ref|NP_001045686.1|	343	136	281	0.87	0.94	0	146	266	6e-71	--	Os02g0117400 [Oryza sativa Japonica Group] >gi|113535217|dbj|BAF07600.1| Os02g0117400 [Oryza sativa Japonica Group]
Unigene10011_PB_AHAU	691	360	1	gi|18419943|ref|NP_568011.1|	379	1	120	0.83	0.93	0	120	211	5e-54	--	RNA recognition motif-containing protein [Arabidopsis thaliana] >gi|238481137|ref|NP_001154290.1| RNA recognition motif-containing protein [Arabidopsis thaliana] >gi|15081787|gb|AAK82548.1| AT4g36960/C7A10_400 [Arabidopsis thaliana] >gi|23308345|gb|AAN18142.1| At4g36960/C7A10_400 [Arabidopsis thaliana] >gi|332661324|gb|AEE86724.1| RNA recognition motif-containing protein [Arabidopsis thaliana] >g…
Unigene10012_PB_AHAU	1024	62	550	gi|15233117|ref|NP_191705.1|	170	1	167	0.65	0.77	0.04	170	219	4e-56	--	brassinosteroid-responsive RING-H2 [Arabidopsis thaliana] >gi|297820998|ref|XP_002878382.1| brassinosteroid-responsive ring-H2 [Arabidopsis lyrata subsp. lyrata] >gi|4689366|gb|AAD27870.1|AF134155_1 BRH1 RING finger protein [Arabidopsis thaliana] >gi|6850837|emb|CAB71076.1| RING finger protein [Arabidopsis thaliana] >gi|21554590|gb|AAM63625.1| RING finger protein [Arabidopsis thaliana] >gi|297324…
Unigene10013_PB_AHAU	701	3	701	gi|188573187|gb|ACD65511.1|	516	142	374	0.66	0.82	0	233	352	3e-96	--	beta-glucosidase D7 [Lotus japonicus]
Unigene10014_PB_AHAU	767	130	462	gi|18398400|ref|NP_564397.1|	131	3	118	0.64	0.75	0.04	116	133	2e-30	--	tobamovirus multiplication 2B protein [Arabidopsis thaliana] >gi|332193350|gb|AEE31471.1| tobamovirus multiplication 2B protein [Arabidopsis thaliana]
Unigene10015_PB_AHAU	590	315	587	gi|16224251|gb|AAL15650.1|AF411553_1	138	5	89	0.46	0.56	0.01	92	70.9	1e-11	--	CLP protease regulatory subunit CLPX [Medicago sativa]
Unigene10016_PB_AHAU	653	651	226	gi|18425006|ref|NP_569021.1|	432	311	432	0.39	0.49	0.05	151	85.5	5e-16	--	BSD domain-containing protein [Arabidopsis thaliana] >gi|332010739|gb|AED98122.1| BSD domain-containing protein [Arabidopsis thaliana]
Unigene10017_PB_AHAU	649	43	570	gi|15223566|ref|NP_173381.1|	471	97	275	0.48	0.68	0.04	185	154	1e-36	--	bZIP transcription factor-like protein [Arabidopsis thaliana] >gi|332191739|gb|AEE29860.1| bZIP transcription factor-like protein [Arabidopsis thaliana]
Unigene10018_PB_AHAU	805	177	797	gi|224137540|ref|XP_002322583.1|	238	7	213	0.78	0.86	0	207	337	1e-91	--	aquaporin, MIP family, SIP subfamily [Populus trichocarpa] >gi|222867213|gb|EEF04344.1| aquaporin, MIP family, SIP subfamily [Populus trichocarpa]
Unigene10019_PB_AHAU	729	729	280	gi|302398547|gb|ADL36568.1|	258	109	258	0.99	1	0	150	320	2e-86	--	ALF domain class transcription factor [Malus x domestica]
Unigene10020_PB_AHAU	652	535	272	gi|115473523|ref|NP_001060360.1|	89	1	89	0.86	0.88	0.01	89	160	2e-38	--	Os07g0631100 [Oryza sativa Japonica Group] >gi|25453308|sp|Q8LHP0.1|ELOF1_ORYSJ RecName: Full=Transcription elongation factor 1 homolog >gi|113611896|dbj|BAF22274.1| Os07g0631100 [Oryza sativa Japonica Group]
Unigene10023_PB_AHAU	739	66	398	gi|115460474|ref|NP_001053837.1|	119	1	114	0.49	0.64	0.04	116	97.1	2e-19	--	Os04g0611300 [Oryza sativa Japonica Group] >gi|113565408|dbj|BAF15751.1| Os04g0611300 [Oryza sativa Japonica Group]
Unigene10024_PB_AHAU	1101	705	1	gi|225469916|ref|XP_002269141.1|	579	12	246	0.64	0.79	0	235	313	3e-84	--	PREDICTED: similar to Protein kinase-like [Vitis vinifera]
Unigene10025_PB_AHAU	683	655	410	gi|124359490|gb|ABN05928.1|	388	270	354	0.82	0.9	0.03	85	133	2e-30	--	MADF; Homeodomain-like [Medicago truncatula]
Unigene10026_PB_AHAU	1035	831	1	gi|18411523|ref|NP_567209.1|	466	1	280	0.6	0.76	0.02	283	321	9e-87	--	thylakoid rhodanese-like protein [Arabidopsis thaliana] >gi|73622092|sp|Q9M158.2|Y4105_ARATH RecName: Full=Uncharacterized protein At4g01050, chloroplastic; Flags: Precursor >gi|15982915|gb|AAL09804.1| AT4g01050/F2N1_31 [Arabidopsis thaliana] >gi|16323194|gb|AAL15331.1| AT4g01050/F2N1_31 [Arabidopsis thaliana] >gi|21700911|gb|AAM70579.1| AT4g01050/F2N1_31 [Arabidopsis thaliana] >gi|332656573|gb|A…
Unigene10028_PB_AHAU	1083	932	321	gi|145358779|ref|NP_199091.3|	206	1	203	0.65	0.82	0	204	263	2e-69	--	Maf-like protein [Arabidopsis thaliana] >gi|332007477|gb|AED94860.1| Maf-like protein [Arabidopsis thaliana]
Unigene10029_PB_AHAU	751	750	235	gi|195613194|gb|ACG28427.1|	222	49	220	0.87	0.94	0	172	310	1e-83	--	vesicle-associated membrane protein 725 [Zea mays]
Unigene1002_PB_AHAU	330	328	41	gi|16648700|gb|AAL25542.1|	207	106	203	0.33	0.58	0.02	98	57.4	5e-08	--	At1g73800/F25P22_22 [Arabidopsis thaliana] >gi|71143082|gb|AAZ23932.1| At1g73800 [Arabidopsis thaliana]
Unigene10030_PB_AHAU	1389	1389	295	gi|15237594|ref|NP_201210.1|	570	202	568	0.82	0.9	0	367	619	1e-176	--	glutamyl-tRNA synthetase [Arabidopsis thaliana] >gi|30316183|sp|Q9FEA2.1|SYE_ARATH RecName: Full=Glutamyl-tRNA synthetase, chloroplastic/mitochondrial; AltName: Full=Glutamate--tRNA ligase; Short=GluRS; Flags: Precursor >gi|11078546|gb|AAG29098.1|AF241841_1 Glu-tRNA synthetase [Arabidopsis thaliana] >gi|10176953|dbj|BAB10273.1| glutamate-tRNA ligase [Arabidopsis thaliana] >gi|332010451|gb|AED9783…
Unigene10032_PB_AHAU	739	1	453	gi|307136190|gb|ADN34029.1|	218	66	218	0.85	0.93	0.01	153	260	1e-68	--	GTP-binding protein [Cucumis melo subsp. melo]
Unigene10033_PB_AHAU	716	251	709	gi|15239804|ref|NP_196750.1|	287	1	170	0.46	0.64	0.1	171	159	4e-38	--	uncharacterized protein [Arabidopsis thaliana] >gi|332004352|gb|AED91735.1| uncharacterized protein [Arabidopsis thaliana]
Unigene10034_PB_AHAU	885	624	4	gi|16417948|gb|AAL18926.1|AF429385_1	503	2	208	0.79	0.89	0	207	319	3e-86	--	phosphomevalonate kinase [Hevea brasiliensis]
Unigene10035_PB_AHAU	710	135	425	gi|115465821|ref|NP_001056510.1|	99	3	99	0.8	0.93	0	97	162	5e-39	--	Os05g0594900 [Oryza sativa Japonica Group] >gi|113580061|dbj|BAF18424.1| Os05g0594900 [Oryza sativa Japonica Group]
Unigene10036_PB_AHAU	714	633	1	gi|30679905|ref|NP_680598.2|	808	491	666	0.41	0.52	0	212	131	1e-29	--	PCF11P-similar protein 4 [Arabidopsis thaliana] >gi|332657037|gb|AEE82437.1| PCF11P-similar protein 4 [Arabidopsis thaliana]
Unigene10037_PB_AHAU	716	715	2	gi|192912980|gb|ACF06598.1|	411	84	321	0.87	0.95	0	238	417	1e-116	--	translation initiation factor [Elaeis guineensis]
Unigene10038_PB_AHAU	853	1	492	gi|18379242|ref|NP_563701.1|	775	410	573	0.81	0.92	0	164	278	7e-74	--	Subtilase-like protein [Arabidopsis thaliana] >gi|75099062|sp|O64495.1|SDD1_ARATH RecName: Full=Subtilisin-like protease SDD1; AltName: Full=Cucumisin-like serine protease SDD1; AltName: Full=Protein STOMATAL DENSITY AND DISTRIBUTION 1; Flags: Precursor >gi|3142298|gb|AAC16749.1| Strong similarity to protein SBT1 gb|X98929 from Lycopersicum esculentum [Arabidopsis thaliana] >gi|332189536|gb|AEE27…
Unigene10039_PB_AHAU	762	2	373	gi|296083843|emb|CBI24231.3|	509	293	431	0.37	0.55	0.11	140	85.9	1e-31	--	unnamed protein product [Vitis vinifera]
Unigene1003_PB_AHAU	198	4	174	gi|10086489|gb|AAG12549.1|AC007797_9	1024	792	848	0.52	0.78	0	57	67.8	4e-11	--	Unknown Protein [Arabidopsis thaliana]
Unigene10040_PB_AHAU	877	281	877	gi|87241270|gb|ABD33128.1|	355	10	211	0.48	0.64	0.07	214	199	3e-50	--	Zinc finger, RING-type; Thioredoxin-related [Medicago truncatula]
Unigene10041_PB_AHAU	823	821	87	gi|15225334|ref|NP_180225.1|	807	573	807	0.61	0.73	0	247	268	8e-71	--	uncharacterized protein [Arabidopsis thaliana] >gi|330252765|gb|AEC07859.1| uncharacterized protein [Arabidopsis thaliana]
Unigene10042_PB_AHAU	1012	405	1007	gi|18402055|ref|NP_566621.1|	281	1	201	0.61	0.78	0	201	248	1e-64	--	proteasome assembly chaperone 2 [Arabidopsis thaliana] >gi|89000905|gb|ABD59042.1| At3g18940 [Arabidopsis thaliana] >gi|332642650|gb|AEE76171.1| proteasome assembly chaperone 2 [Arabidopsis thaliana]
Unigene10043_PB_AHAU	967	69	899	gi|18397975|ref|NP_564380.1|	301	1	296	0.39	0.56	0.07	301	168	9e-41	--	uncharacterized protein [Arabidopsis thaliana] >gi|28950867|gb|AAO63357.1| At1g31460 [Arabidopsis thaliana] >gi|332193237|gb|AEE31358.1| uncharacterized protein [Arabidopsis thaliana]
Unigene10044_PB_AHAU	1075	62	538	gi|15233117|ref|NP_191705.1|	170	1	163	0.66	0.79	0.04	166	218	9e-56	--	brassinosteroid-responsive RING-H2 [Arabidopsis thaliana] >gi|297820998|ref|XP_002878382.1| brassinosteroid-responsive ring-H2 [Arabidopsis lyrata subsp. lyrata] >gi|4689366|gb|AAD27870.1|AF134155_1 BRH1 RING finger protein [Arabidopsis thaliana] >gi|6850837|emb|CAB71076.1| RING finger protein [Arabidopsis thaliana] >gi|21554590|gb|AAM63625.1| RING finger protein [Arabidopsis thaliana] >gi|297324…
Unigene10045_PB_AHAU	1213	1166	228	gi|15227200|ref|NP_179828.1|	329	9	319	0.73	0.86	0	313	474	1e-132	--	peroxidase [Arabidopsis thaliana] >gi|25453217|sp|Q9SJZ2.1|PER17_ARATH RecName: Full=Peroxidase 17; Short=Atperox P17; AltName: Full=ATP25a; Flags: Precursor >gi|330252207|gb|AEC07301.1| peroxidase [Arabidopsis thaliana]
Unigene10046_PB_AHAU	748	5	697	gi|297797581|ref|XP_002866675.1|	767	445	668	0.52	0.73	0	232	250	1e-65	--	kinase family protein [Arabidopsis lyrata subsp. lyrata] >gi|297312510|gb|EFH42934.1| kinase family protein [Arabidopsis lyrata subsp. lyrata]
Unigene10047_PB_AHAU	835	227	817	gi|15225054|ref|NP_181455.1|	499	34	217	0.6	0.71	0	198	220	2e-56	--	PATATIN-like protein 6 [Arabidopsis thaliana] >gi|3402683|gb|AAC28986.1| similar to latex allergen from Hevea brasiliensis [Arabidopsis thaliana] >gi|31711904|gb|AAP68308.1| At2g39220 [Arabidopsis thaliana] >gi|330254553|gb|AEC09647.1| PATATIN-like protein 6 [Arabidopsis thaliana]
Unigene10048_PB_AHAU	789	770	3	gi|15229025|ref|NP_190449.1|	278	20	273	0.44	0.55	0.07	277	165	6e-40	--	Sterile alpha motif (SAM) domain-containing protein [Arabidopsis thaliana] >gi|332644936|gb|AEE78457.1| Sterile alpha motif (SAM) domain-containing protein [Arabidopsis thaliana]
Unigene10049_PB_AHAU	2516	2415	1	gi|30679594|ref|NP_195851.2|	2006	17	808	0.54	0.69	0	813	829	0	--	proteolysis 6 [Arabidopsis thaliana] >gi|332003074|gb|AED90457.1| proteolysis 6 [Arabidopsis thaliana]
Unigene10051_PB_AHAU	963	185	961	gi|28207683|gb|AAO32065.1|	354	2	253	0.56	0.72	0	259	289	5e-77	--	Erwinia induced protein 1 [Solanum tuberosum]
Unigene10052_PB_AHAU	852	220	852	gi|30688588|ref|NP_189335.2|	513	1	217	0.65	0.8	0.02	217	287	1e-76	--	ENTH/VHS family protein [Arabidopsis thaliana] >gi|51536572|gb|AAU05524.1| At3g26990 [Arabidopsis thaliana] >gi|332643731|gb|AEE77252.1| ENTH/VHS family protein [Arabidopsis thaliana]
Unigene10053_PB_AHAU	864	758	342	gi|297605040|ref|NP_001056573.2|	363	177	315	0.81	0.89	0	139	242	5e-65	--	Os06g0109000 [Oryza sativa Japonica Group] >gi|255676646|dbj|BAF18487.2| Os06g0109000 [Oryza sativa Japonica Group]
Unigene10054_PB_AHAU	737	2	232	gi|297802550|ref|XP_002869159.1|	785	709	785	0.63	0.75	0	77	98.6	7e-20	--	transducin family protein [Arabidopsis lyrata subsp. lyrata] >gi|297314995|gb|EFH45418.1| transducin family protein [Arabidopsis lyrata subsp. lyrata]
Unigene10055_PB_AHAU	1249	89	301	gi|297824133|ref|XP_002879949.1|	462	391	461	0.63	0.71	0	71	89	1e-16	--	camphor resistance CrcB family protein [Arabidopsis lyrata subsp. lyrata] >gi|297325788|gb|EFH56208.1| camphor resistance CrcB family protein [Arabidopsis lyrata subsp. lyrata]
Unigene10056_PB_AHAU	690	3	251	gi|42561797|ref|NP_172297.2|	980	889	976	0.47	0.62	0.05	88	89.7	3e-17	--	vacuolar protein sorting-associated protein 41-like protein [Arabidopsis thaliana] >gi|114152909|sp|P93043.3|VPS41_ARATH RecName: Full=Vacuolar protein sorting-associated protein 41 homolog >gi|332190138|gb|AEE28259.1| vacuolar protein sorting-associated protein 41-like protein [Arabidopsis thaliana]
Unigene10057_PB_AHAU	777	5	289	gi|18086353|gb|AAL57639.1|	379	262	358	0.64	0.82	0.02	97	144	2e-33	--	At1g02120/T7I23_26 [Arabidopsis thaliana] >gi|21360409|gb|AAM47320.1| At1g02120/T7I23_26 [Arabidopsis thaliana]
Unigene10059_PB_AHAU	900	493	900	gi|87241443|gb|ABD33301.1|	718	507	646	0.7	0.77	0.03	141	187	2e-46	--	N-acetylglucosaminyl transferase component [Medicago truncatula]
Unigene1005_PB_AHAU	462	3	461	gi|224589545|gb|ACN59306.1|	934	500	656	0.58	0.75	0.03	158	171	2e-42	--	leucine-rich repeat receptor-like protein kinase [Arabidopsis thaliana]
Unigene10060_PB_AHAU	862	4	231	gi|6328415|dbj|BAA86386.1|	439	359	433	0.63	0.8	0	76	106	5e-22	--	transcription factor [Nicotiana tabacum]
Unigene10061_PB_AHAU	844	602	3	gi|171854593|dbj|BAG16487.1|	522	28	227	0.81	0.9	0	200	337	9e-92	--	succinic semialdehyde dehydrogenase [Solanum lycopersicum]
Unigene10062_PB_AHAU	731	730	419	gi|224124958|ref|XP_002319467.1|	1053	950	1053	0.84	0.93	0	104	182	3e-45	--	global transcription factor group [Populus trichocarpa] >gi|222857843|gb|EEE95390.1| global transcription factor group [Populus trichocarpa]
Unigene10063_PB_AHAU	864	223	861	gi|307136477|gb|ADN34278.1|	409	33	279	0.35	0.45	0.16	256	102	9e-21	--	zinc finger protein [Cucumis melo subsp. melo]
Unigene10064_PB_AHAU	851	98	310	gi|15217646|ref|NP_171718.1|	71	1	71	0.74	0.85	0	71	113	3e-24	--	Cox19 family protein (CHCH motif) [Arabidopsis thaliana] >gi|332189273|gb|AEE27394.1| Cox19 family protein (CHCH motif) [Arabidopsis thaliana]
Unigene10065_PB_AHAU	754	753	394	gi|18402946|ref|NP_566681.1|	1192	1069	1189	0.61	0.76	0	121	149	5e-35	--	dentin sialophosphoprotein-like protein [Arabidopsis thaliana] >gi|332642967|gb|AEE76488.1| dentin sialophosphoprotein-like protein [Arabidopsis thaliana]
Unigene10066_PB_AHAU	729	728	102	gi|15237259|ref|NP_197715.1|	465	276	459	0.32	0.46	0	209	89.4	4e-17	--	DNAJ heat shock N-terminal domain-containing protein [Arabidopsis thaliana] >gi|134031908|gb|ABO45691.1| At5g23240 [Arabidopsis thaliana] >gi|332005757|gb|AED93140.1| DNAJ heat shock N-terminal domain-containing protein [Arabidopsis thaliana]
Unigene10067_PB_AHAU	751	87	536	gi|62286683|sp|Q9M531.1|H2A_EUPES	153	1	153	0.85	0.9	0.02	154	256	3e-67	--	RecName: Full=Histone H2A >gi|7649159|gb|AAF65769.1|AF242311_1 histone H2A [Euphorbia esula]
Unigene10068_PB_AHAU	1011	416	838	gi|222139394|gb|ACM45716.1|	272	132	272	0.94	0.97	0	141	296	3e-79	--	class IV chitinase [Pyrus pyrifolia]
Unigene10069_PB_AHAU	535	3	248	gi|146454480|gb|ABQ41906.1|	136	54	135	0.84	0.9	0	82	152	3e-36	--	protein kinase family protein [Sonneratia caseolaris]
Unigene1006_PB_AHAU	206	47	205	gi|15241393|ref|NP_199929.1|	442	256	310	0.69	0.78	0.03	55	73.6	7e-13	--	ankyrin repeat-containing protein [Arabidopsis thaliana] >gi|45825143|gb|AAS77479.1| At5g51160 [Arabidopsis thaliana] >gi|332008662|gb|AED96045.1| ankyrin repeat-containing protein [Arabidopsis thaliana]
Unigene10070_PB_AHAU	909	166	909	gi|30680264|ref|NP_179411.2|	494	13	255	0.54	0.76	0	248	281	1e-74	--	P-loop containing nucleoside triphosphate hydrolase-like protein [Arabidopsis thaliana] >gi|330251642|gb|AEC06736.1| P-loop containing nucleoside triphosphate hydrolase-like protein [Arabidopsis thaliana]
Unigene10071_PB_AHAU	823	222	821	gi|283484477|gb|ADB23456.1|	260	1	208	0.75	0.81	0.06	213	311	7e-84	--	nuclear factor Y subunit C [Phaseolus vulgaris]
Unigene10072_PB_AHAU	732	391	2	gi|18076679|emb|CAC84774.1|	601	1	132	0.66	0.84	0.02	133	176	4e-43	--	P70 protein [Nicotiana tabacum]
Unigene10073_PB_AHAU	735	1	735	gi|164605535|dbj|BAF98601.1|	1118	863	1109	0.86	0.94	0	247	453	1e-127	--	CM0545.290.nc [Lotus japonicus]
Unigene10074_PB_AHAU	815	677	78	gi|2191168|gb|AAB61054.1|	1133	338	518	0.43	0.59	0	200	148	1e-34	--	contains similarity to myosin heavy chain [Arabidopsis thaliana]
Unigene10075_PB_AHAU	1846	1	1398	gi|42567964|ref|NP_197475.2|	681	234	680	0.67	0.81	0	466	655	0	--	Peptidase M28 family protein [Arabidopsis thaliana] >gi|30725320|gb|AAP37682.1| At5g19740 [Arabidopsis thaliana] >gi|332005361|gb|AED92744.1| Peptidase M28 family protein [Arabidopsis thaliana]
Unigene10076_PB_AHAU	1424	3	893	gi|33308405|gb|AAQ03091.1|	539	242	538	0.96	0.97	0	297	575	1e-163	--	GTP cyclohydrolase II/3,4-dihydroxy-2-butanone 4-phosphate synthase [Malus x domestica]
Unigene10077_PB_AHAU	758	757	203	gi|225436865|ref|XP_002272498.1|	290	106	290	0.69	0.83	0	185	271	7e-72	--	PREDICTED: similar to F16N3.14 [Vitis vinifera]
Unigene10078_PB_AHAU	732	29	484	gi|56126414|gb|AAV76001.1|	234	88	234	0.5	0.65	0	152	147	2e-34	--	cyclin dependent kinase inhibitor [Euphorbia esula]
Unigene10079_PB_AHAU	758	757	245	gi|302398591|gb|ADL36590.1|	502	332	502	0.9	0.94	0	171	303	2e-81	--	BHLH domain class transcription factor [Malus x domestica]
Unigene1007_PB_AHAU	202	201	1	gi|29373061|gb|AAO72531.1|	380	256	322	0.95	1	0	67	137	3e-32	--	alcohol dehydrogenase 1 [Lotus corniculatus]
Unigene10081_PB_AHAU	805	49	801	gi|15224501|ref|NP_181375.1|	671	209	440	0.58	0.69	0.01	254	245	4e-64	--	VHS and GAT domain-containing protein [Arabidopsis thaliana] >gi|209529799|gb|ACI49794.1| At2g38410 [Arabidopsis thaliana] >gi|330254440|gb|AEC09534.1| VHS and GAT domain-containing protein [Arabidopsis thaliana]
Unigene10082_PB_AHAU	811	810	280	gi|255570108|ref|XP_002526016.1|	639	461	639	0.37	0.53	0.01	180	108	6e-23	--	conserved hypothetical protein [Ricinus communis] >gi|223534663|gb|EEF36356.1| conserved hypothetical protein [Ricinus communis]
Unigene10083_PB_AHAU	722	722	3	gi|76008864|gb|ABA38903.1|	353	50	289	0.99	0.99	0	240	476	1e-133	--	NPR1-like protein [Pyrus communis]
Unigene10084_PB_AHAU	761	2	754	gi|18766642|gb|AAL79042.1|AF469649_1	621	141	387	0.65	0.77	0	252	323	1e-87	--	NIMA-related protein kinase [Populus tremula x Populus alba]
Unigene10085_PB_AHAU	573	521	6	gi|18422955|ref|NP_568702.1|	316	3	170	0.52	0.66	0	172	168	4e-41	--	uncharacterized protein [Arabidopsis thaliana] >gi|14326508|gb|AAK60299.1|AF385707_1 AT5g48790/K24G6_12 [Arabidopsis thaliana] >gi|18700216|gb|AAL77718.1| AT5g48790/K24G6_12 [Arabidopsis thaliana] >gi|332008342|gb|AED95725.1| uncharacterized protein [Arabidopsis thaliana]
Unigene10086_PB_AHAU	606	94	558	gi|15231230|ref|NP_190816.1|	209	8	203	0.28	0.38	0.21	197	57.8	1e-07	--	uncharacterized protein [Arabidopsis thaliana] >gi|111074162|gb|ABH04454.1| At3g52480 [Arabidopsis thaliana] >gi|332645429|gb|AEE78950.1| uncharacterized protein [Arabidopsis thaliana]
Unigene10087_PB_AHAU	633	240	632	gi|297791073|ref|XP_002863421.1|	392	12	142	0.71	0.8	0.01	133	174	1e-42	--	F-box family protein [Arabidopsis lyrata subsp. lyrata] >gi|297309256|gb|EFH39680.1| F-box family protein [Arabidopsis lyrata subsp. lyrata]
Unigene10088_PB_AHAU	596	291	1	gi|302399057|gb|ADL36823.1|	381	1	94	0.91	0.92	0	97	174	9e-43	--	SPL domain class transcription factor [Malus x domestica]
Unigene10089_PB_AHAU	593	578	3	gi|157399680|gb|ABV53464.1|	698	291	484	0.48	0.58	0.04	200	166	2e-40	--	pseudo-response regulator 5 [Castanea sativa]
Unigene10090_PB_AHAU	632	128	313	gi|115466684|ref|NP_001056941.1|	62	1	62	0.98	1	0	62	127	1e-28	--	Os06g0172600 [Oryza sativa Japonica Group] >gi|226499664|ref|NP_001149323.1| LOC100282946 [Zea mays] >gi|313103647|pdb|3IZ6|Z Chain Z, Localization Of The Small Subunit Ribosomal Proteins Into A 5.5 A Cryo-Em Map Of Triticum Aestivum Translating 80s Ribosome >gi|47497376|dbj|BAD19414.1| 40S ribosomal protein S30-like [Oryza sativa Japonica Group] >gi|51090595|dbj|BAD36047.1| 40S ribosomal protein…
Unigene10091_PB_AHAU	745	476	3	gi|187369231|dbj|BAG31376.1|	894	1	142	0.47	0.6	0.01	160	118	9e-26	--	topoisomerase I [Camptotheca acuminata]
Unigene10092_PB_AHAU	766	765	16	gi|15227951|ref|NP_181780.1|	633	368	618	0.82	0.88	0.01	254	416	1e-115	--	DEAD-box ATP-dependent RNA helicase 37 [Arabidopsis thaliana] >gi|108861890|sp|Q84W89.2|RH37_ARATH RecName: Full=DEAD-box ATP-dependent RNA helicase 37 >gi|330255039|gb|AEC10133.1| DEAD-box ATP-dependent RNA helicase 37 [Arabidopsis thaliana]
Unigene10093_PB_AHAU	599	3	596	gi|84453186|dbj|BAE71190.1|	745	241	441	0.75	0.86	0.01	201	310	6e-84	--	aminoacyl-tRNA synthetase [Trifolium pratense]
Unigene10094_PB_AHAU	587	584	420	gi|4584257|emb|CAB40578.1|	315	252	306	0.94	0.98	0	55	111	7e-24	--	SINA2p [Vitis vinifera]
Unigene10095_PB_AHAU	588	575	63	gi|297818774|ref|XP_002877270.1|	826	669	826	0.45	0.6	0.02	175	129	2e-29	--	phosphoinositide phosphatase family protein [Arabidopsis lyrata subsp. lyrata] >gi|297323108|gb|EFH53529.1| phosphoinositide phosphatase family protein [Arabidopsis lyrata subsp. lyrata]
Unigene10096_PB_AHAU	589	2	547	gi|18394385|ref|NP_564003.1|	390	207	390	0.64	0.75	0.01	184	223	1e-57	--	kinase domain-containing protein [Arabidopsis thaliana] >gi|332191360|gb|AEE29481.1| kinase domain-containing protein [Arabidopsis thaliana]
Unigene10098_PB_AHAU	616	458	610	gi|115448707|ref|NP_001048133.1|	119	45	95	0.8	0.94	0	51	88.6	5e-17	--	Os02g0750600 [Oryza sativa Japonica Group] >gi|75134491|sp|Q6Z8K4.1|MUB3_ORYSJ RecName: Full=Membrane-anchored ubiquitin-fold protein 3; Short=Membrane-anchored ub-fold protein 3; AltName: Full=OsMUB3; Flags: Precursor >gi|113537664|dbj|BAF10047.1| Os02g0750600 [Oryza sativa Japonica Group] >gi|149392483|gb|ABR26044.1| ubiquitin family protein [Oryza sativa Indica Group]
Unigene1009_PB_AHAU	594	1	594	gi|224089983|ref|XP_002308892.1|	562	62	260	0.88	0.94	0	199	363	1e-99	--	CPK related protein kinase 1 [Populus trichocarpa] >gi|222854868|gb|EEE92415.1| CPK related protein kinase 1 [Populus trichocarpa]
Unigene100_PB_AHAU	768	503	372	gi|223452357|gb|ACM89506.1|	751	664	711	0.47	0.66	0.08	48	44.7	3e-09	--	leucine-rich repeat protein kinase [Glycine max]
Unigene10100_PB_AHAU	758	550	5	gi|15242840|ref|NP_195987.1|	516	1	175	0.53	0.73	0.02	187	185	6e-46	--	uncharacterized protein [Arabidopsis thaliana] >gi|332003257|gb|AED90640.1| uncharacterized protein [Arabidopsis thaliana]
Unigene10102_PB_AHAU	632	2	625	gi|15225438|ref|NP_178980.1|	623	70	277	0.89	0.94	0	208	387	1e-107	--	NAD-dependent malic enzyme 1 [Arabidopsis thaliana] >gi|4558661|gb|AAD22679.1| malate oxidoreductase (malic enzyme) [Arabidopsis thaliana] >gi|330251148|gb|AEC06242.1| NAD-dependent malic enzyme 1 [Arabidopsis thaliana]
Unigene10104_PB_AHAU	576	201	7	gi|297792137|ref|XP_002863953.1|	355	1	65	0.66	0.84	0	65	86.7	2e-16	--	DNAJ heat shock N-terminal domain-containing protein [Arabidopsis lyrata subsp. lyrata] >gi|297309788|gb|EFH40212.1| DNAJ heat shock N-terminal domain-containing protein [Arabidopsis lyrata subsp. lyrata]
Unigene10105_PB_AHAU	595	3	140	gi|115488190|ref|NP_001066582.1|	534	488	533	0.82	0.91	0	46	82.8	3e-15	--	Os12g0284000 [Oryza sativa Japonica Group] >gi|113649089|dbj|BAF29601.1| Os12g0284000 [Oryza sativa Japonica Group]
Unigene10107_PB_AHAU	578	76	576	gi|30683344|ref|NP_193299.3|	390	1	156	0.48	0.67	0	167	155	2e-37	--	uncharacterized protein [Arabidopsis thaliana] >gi|94807665|gb|ABF47129.1| At4g15640 [Arabidopsis thaliana] >gi|332658231|gb|AEE83631.1| uncharacterized protein [Arabidopsis thaliana]
Unigene10108_PB_AHAU	575	3	575	gi|187884338|gb|ACD37257.1|	672	255	446	0.86	0.93	0	192	333	6e-91	--	tousled-like protein [Solanum lycopersicum]
Unigene10109_PB_AHAU	695	289	687	gi|297810689|ref|XP_002873228.1|	506	6	138	0.47	0.62	0	134	114	1e-24	--	leucine-rich repeat family protein [Arabidopsis lyrata subsp. lyrata] >gi|297319065|gb|EFH49487.1| leucine-rich repeat family protein [Arabidopsis lyrata subsp. lyrata]
Unigene1010_PB_AHAU	592	112	591	gi|240256190|ref|NP_195381.6|	1000	1	153	0.7	0.84	0	161	233	2e-60	--	Vacuolar sorting protein 39 [Arabidopsis thaliana] >gi|332661279|gb|AEE86679.1| Vacuolar sorting protein 39 [Arabidopsis thaliana]
Unigene10110_PB_AHAU	604	602	3	gi|224100259|ref|XP_002311805.1|	3427	1591	1842	0.5	0.6	0.21	254	218	4e-56	--	chromatin remodeling complex subunit [Populus trichocarpa] >gi|222851625|gb|EEE89172.1| chromatin remodeling complex subunit [Populus trichocarpa]
Unigene10111_PB_AHAU	792	2	790	gi|83423282|emb|CAI64810.1|	1309	674	936	0.73	0.85	0	263	402	1e-111	--	nucleoporin [Lotus japonicus] >gi|83423284|emb|CAI64811.1| nucleoporin [Lotus japonicus]
Unigene10112_PB_AHAU	564	563	243	gi|87244449|gb|ABD34616.1|	243	136	242	0.71	0.84	0	107	175	4e-43	--	green ripe-like 1 [Solanum lycopersicum]
Unigene10113_PB_AHAU	536	535	176	gi|22329733|ref|NP_173676.2|	912	792	911	0.59	0.77	0	120	164	7e-40	--	phosphoinositide phosphatase-like protein [Arabidopsis thaliana] >gi|33337344|gb|AAQ13339.1|AF266460_1 FIG4-like protein AtFIG4 [Arabidopsis thaliana] >gi|31415719|gb|AAP49834.1| SAC domain protein 1 [Arabidopsis thaliana] >gi|332192140|gb|AEE30261.1| phosphoinositide phosphatase-like protein [Arabidopsis thaliana]
Unigene10115_PB_AHAU	630	298	176	gi|15237230|ref|NP_197706.1|	1392	1102	1153	0.51	0.61	0.21	52	55.1	7e-07	--	Tudor/PWWP/MBT domain-containing protein [Arabidopsis thaliana] >gi|10177804|dbj|BAB11170.1| transcription factor-like protein [Arabidopsis thaliana] >gi|332005744|gb|AED93127.1| Tudor/PWWP/MBT domain-containing protein [Arabidopsis thaliana]
Unigene10116_PB_AHAU	708	708	232	gi|75159129|sp|Q8S0F0.1|FH1_ORYSJ	960	795	952	0.59	0.76	0	159	186	2e-46	--	RecName: Full=Formin-like protein 1; AltName: Full=OsFH1; Flags: Precursor
Unigene10117_PB_AHAU	569	78	290	gi|224138060|ref|XP_002326508.1|	84	1	74	0.44	0.66	0.04	74	60.5	1e-08	--	predicted protein [Populus trichocarpa] >gi|118485279|gb|ABK94499.1| unknown [Populus trichocarpa] >gi|222833830|gb|EEE72307.1| predicted protein [Populus trichocarpa]
Unigene10120_PB_AHAU	635	8	289	gi|20420|emb|CAA46634.1|	278	171	278	0.74	0.74	0.15	111	180	1e-44	--	extensin [Prunus dulcis] >gi|445616|prf||1909363A extensin
Unigene10121_PB_AHAU	573	573	349	gi|133711722|gb|ABO36543.1|	489	424	469	0.6	0.61	0	75	80.1	2e-22	--	plastid enolase [Helianthus annuus]
Unigene10122_PB_AHAU	711	114	530	gi|15238332|ref|NP_196100.1|	141	1	141	0.8	0.88	0.01	141	224	1e-57	--	40S ribosomal protein S17-4 [Arabidopsis thaliana] >gi|30680641|ref|NP_850765.1| 40S ribosomal protein S17-4 [Arabidopsis thaliana] >gi|79326979|ref|NP_001031834.1| 40S ribosomal protein S17-4 [Arabidopsis thaliana] >gi|79326995|ref|NP_001031835.1| 40S ribosomal protein S17-4 [Arabidopsis thaliana] >gi|20139799|sp|Q9LZ17.3|RS174_ARATH RecName: Full=40S ribosomal protein S17-4 >gi|13605724|gb|AAK3…
Unigene10123_PB_AHAU	558	495	181	gi|255543771|ref|XP_002512948.1|	105	1	105	0.99	1	0	105	223	9e-58	--	60S ribosomal protein L44 [Ricinus communis] >gi|2500380|sp|Q96499.3|RL44_GOSHI RecName: Full=60S ribosomal protein L44 >gi|1553129|gb|AAB08726.1| ribosomal protein L44 isoform a [Gossypium hirsutum] >gi|1553131|gb|AAB08727.1| ribosomal protein L44 isoform b [Gossypium hirsutum] >gi|223547959|gb|EEF49451.1| 60S ribosomal protein L44 [Ricinus communis]
Unigene10124_PB_AHAU	577	458	577	gi|255555735|ref|XP_002518903.1|	667	1	40	0.6	0.82	0	40	53.5	2e-06	--	oligopeptide transporter, putative [Ricinus communis] >gi|223541890|gb|EEF43436.1| oligopeptide transporter, putative [Ricinus communis]
Unigene10126_PB_AHAU	560	2	172	gi|30683350|ref|NP_196645.2|	648	592	648	0.91	0.98	0	57	111	5e-24	--	endomembrane family protein 70 [Arabidopsis thaliana] >gi|332004219|gb|AED91602.1| endomembrane family protein 70 [Arabidopsis thaliana]
Unigene10127_PB_AHAU	712	162	34	gi|147843192|emb|CAN78447.1|	1171	274	316	0.58	0.67	0	43	59.7	4e-08	--	hypothetical protein VITISV_026810 [Vitis vinifera]
Unigene10128_PB_AHAU	677	2	502	gi|145358849|ref|NP_199258.3|	334	171	334	0.76	0.86	0	167	267	8e-71	--	methyltransferase [Arabidopsis thaliana] >gi|332007727|gb|AED95110.1| methyltransferase [Arabidopsis thaliana]
Unigene10129_PB_AHAU	632	327	632	gi|302398595|gb|ADL36592.1|	246	1	102	0.95	0.97	0	102	192	2e-48	--	BHLH domain class transcription factor [Malus x domestica]
Unigene10131_PB_AHAU	632	631	374	gi|125664136|gb|ABN51065.1|	400	317	400	0.44	0.62	0	86	73.6	2e-12	--	basic helix-loop-helix protein [Sesamum indicum]
Unigene10132_PB_AHAU	1671	1503	142	gi|15242842|ref|NP_195988.1|	591	105	579	0.38	0.53	0.11	513	302	8e-81	--	trihelix DNA binding transcription factor [Arabidopsis thaliana] >gi|7340653|emb|CAB82933.1| GT2-like protein [Arabidopsis thaliana] >gi|332003258|gb|AED90641.1| trihelix DNA binding transcription factor [Arabidopsis thaliana]
Unigene10133_PB_AHAU	683	682	137	gi|15231820|ref|NP_188044.1|	1791	1604	1785	0.83	0.93	0	182	314	7e-85	--	1-phosphatidylinositol-4-phosphate 5-kinase [Arabidopsis thaliana] >gi|332641975|gb|AEE75496.1| 1-phosphatidylinositol-4-phosphate 5-kinase [Arabidopsis thaliana]
Unigene10134_PB_AHAU	544	95	544	gi|297817484|ref|XP_002876625.1|	317	13	163	0.69	0.84	0	151	227	7e-59	--	aldose 1-epimerase family protein [Arabidopsis lyrata subsp. lyrata] >gi|297322463|gb|EFH52884.1| aldose 1-epimerase family protein [Arabidopsis lyrata subsp. lyrata]
Unigene10135_PB_AHAU	583	581	3	gi|317106602|dbj|BAJ53110.1|	1135	562	753	0.79	0.9	0	193	305	2e-82	--	JHL20J20.17 [Jatropha curcas]
Unigene10137_PB_AHAU	635	303	635	gi|109158151|pdb|2H21|A	440	112	222	0.72	0.85	0	111	173	1e-42	--	Chain A, Structure Of Rubisco Lsmt Bound To Adomet >gi|109158152|pdb|2H21|B Chain B, Structure Of Rubisco Lsmt Bound To Adomet >gi|109158153|pdb|2H21|C Chain C, Structure Of Rubisco Lsmt Bound To Adomet >gi|109158154|pdb|2H23|A Chain A, Structure Of Rubisco Lsmt Bound To Trimethyllysine And Adohcy >gi|109158155|pdb|2H23|B Chain B, Structure Of Rubisco Lsmt Bound To Trimethyllysine And Adohcy >gi|…
Unigene10138_PB_AHAU	660	1	531	gi|241872566|gb|ACS69068.1|	744	568	744	0.9	0.98	0	177	329	2e-89	--	CULLIN1-like protein 1 [Lilium longiflorum]
Unigene10139_PB_AHAU	955	953	441	gi|23193174|gb|AAN14410.1|	1052	881	1052	0.7	0.84	0	172	239	3e-62	--	bifunctional lysine-ketoglutarate reductase/saccharopine dehydrogenase [Gossypium hirsutum]
Unigene1013_PB_AHAU	672	672	1	gi|92870993|gb|ABE80154.1|	1022	625	848	0.79	0.89	0	224	352	2e-96	--	Protein kinase [Medicago truncatula]
Unigene10140_PB_AHAU	765	200	760	gi|115444965|ref|NP_001046262.1|	728	1	190	0.69	0.82	0.04	195	277	1e-73	--	Os02g0208900 [Oryza sativa Japonica Group] >gi|49387899|dbj|BAD25002.1| ZIGA2 protein-like [Oryza sativa Japonica Group] >gi|49387911|dbj|BAD25011.1| ZIGA2 protein-like [Oryza sativa Japonica Group] >gi|113535793|dbj|BAF08176.1| Os02g0208900 [Oryza sativa Japonica Group]
Unigene10141_PB_AHAU	667	641	231	gi|307136061|gb|ADN33912.1|	137	1	136	0.94	0.97	0	137	256	2e-67	--	40S ribosomal protein s24 [Cucumis melo subsp. melo]
Unigene10142_PB_AHAU	757	137	745	gi|334188355|ref|NP_200123.2|	382	2	213	0.28	0.41	0.09	225	62.8	5e-09	--	RING/U-box domain-containing protein-like protein [Arabidopsis thaliana] >gi|332008921|gb|AED96304.1| RING/U-box domain-containing protein-like protein [Arabidopsis thaliana]
Unigene10143_PB_AHAU	630	628	146	gi|145334553|ref|NP_001078622.1|	421	148	308	0.75	0.89	0	161	264	6e-70	--	esterase/lipase domain-containing protein [Arabidopsis thaliana] >gi|332006103|gb|AED93486.1| esterase/lipase domain-containing protein [Arabidopsis thaliana]
Unigene10144_PB_AHAU	1014	1014	76	gi|219718185|gb|ACL35341.1|	1085	389	698	0.55	0.72	0	313	327	2e-88	--	receptor kinase [Gossypium barbadense]
Unigene10145_PB_AHAU	641	641	480	gi|18404099|ref|NP_565843.1|	336	282	335	0.77	0.9	0	54	98.6	6e-20	--	Uridine nucleosidase 1 [Arabidopsis thaliana] >gi|75206298|sp|Q9SJM7.2|URH1_ARATH RecName: Full=Uridine nucleosidase 1; AltName: Full=Uridine ribohydrolase 1 >gi|15809830|gb|AAL06843.1| At2g36310/F2H17.8 [Arabidopsis thaliana] >gi|17978871|gb|AAL47407.1| At2g36310/F2H17.8 [Arabidopsis thaliana] >gi|20197937|gb|AAD21435.2| expressed protein [Arabidopsis thaliana] >gi|330254137|gb|AEC09231.1| Uridi…
Unigene10146_PB_AHAU	769	530	219	gi|18409953|ref|NP_565029.1|	136	28	129	0.63	0.79	0	104	129	4e-29	--	Proteinase inhibitor, propeptide [Arabidopsis thaliana] >gi|28466823|gb|AAO44020.1| At1g71950 [Arabidopsis thaliana] >gi|332197136|gb|AEE35257.1| Proteinase inhibitor, propeptide [Arabidopsis thaliana]
Unigene10147_PB_AHAU	626	624	346	gi|186503144|ref|NP_180180.3|	309	216	309	0.64	0.82	0.01	94	122	3e-27	--	uncharacterized protein [Arabidopsis thaliana] >gi|124300986|gb|ABN04745.1| At2g26110 [Arabidopsis thaliana] >gi|330252701|gb|AEC07795.1| uncharacterized protein [Arabidopsis thaliana]
Unigene10148_PB_AHAU	791	118	789	gi|34485522|gb|AAQ73158.1|	620	6	235	0.54	0.69	0.02	230	244	9e-64	--	LysM domain-containing receptor-like kinase 7 [Medicago truncatula]
Unigene10149_PB_AHAU	621	3	452	gi|15221589|ref|NP_177067.1|	451	297	450	0.78	0.89	0.02	154	241	7e-63	--	ACT domain-containing protein [Arabidopsis thaliana] >gi|22138098|gb|AAM93429.1| ACR4 [Arabidopsis thaliana] >gi|115646770|gb|ABJ17112.1| At1g69040 [Arabidopsis thaliana] >gi|332196757|gb|AEE34878.1| ACT domain-containing protein [Arabidopsis thaliana]
Unigene1014_PB_AHAU	1096	24	788	gi|18408800|ref|NP_564899.1|	456	195	453	0.68	0.81	0.02	261	342	4e-93	--	uncharacterized protein [Arabidopsis thaliana] >gi|332196544|gb|AEE34665.1| uncharacterized protein [Arabidopsis thaliana]
Unigene10150_PB_AHAU	671	5	436	gi|297822435|ref|XP_002879100.1|	436	285	436	0.41	0.52	0.1	161	87	2e-16	--	dsRNA-binding protein 2 [Arabidopsis lyrata subsp. lyrata] >gi|297324939|gb|EFH55359.1| dsRNA-binding protein 2 [Arabidopsis lyrata subsp. lyrata]
Unigene10151_PB_AHAU	779	778	2	gi|190148355|gb|ACE63260.1|	1260	351	609	0.88	0.94	0	259	471	1e-132	--	histidine kinase 2 [Betula pendula]
Unigene10152_PB_AHAU	671	670	317	gi|18405755|ref|NP_564716.1|	692	574	691	0.83	0.93	0	118	211	7e-54	--	CwfJ-like protein [Arabidopsis thaliana] >gi|332195253|gb|AEE33374.1| CwfJ-like protein [Arabidopsis thaliana]
Unigene10154_PB_AHAU	597	48	596	gi|15219328|ref|NP_173116.1|	598	41	220	0.62	0.75	0	183	218	4e-56	--	high chlorophyll fluorescence phenotype 173 protein [Arabidopsis thaliana] >gi|332191368|gb|AEE29489.1| high chlorophyll fluorescence phenotype 173 protein [Arabidopsis thaliana]
Unigene10155_PB_AHAU	693	1	693	gi|183604839|gb|ACC64519.1|	2409	1302	1531	0.6	0.79	0	231	284	9e-76	--	neuroblastoma-amplified gene [Nicotiana benthamiana]
Unigene10156_PB_AHAU	1139	91	1119	gi|15229425|ref|NP_191899.1|	570	165	509	0.39	0.51	0.05	363	191	2e-47	--	cyclophilin-like peptidyl-prolyl cis-trans isomerase family protein [Arabidopsis thaliana] >gi|334186232|ref|NP_001190169.1| cyclophilin-like peptidyl-prolyl cis-trans isomerase family protein [Arabidopsis thaliana] >gi|7573323|emb|CAB87793.1| cyclophylin-like protein [Arabidopsis thaliana] >gi|332646954|gb|AEE80475.1| cyclophilin-like peptidyl-prolyl cis-trans isomerase family protein [Arabidops…
Unigene10157_PB_AHAU	660	561	184	gi|162464278|ref|NP_001105143.1|	126	1	126	0.75	0.92	0	126	202	3e-51	--	VIP3 protein [Zea mays] >gi|13446646|emb|CAC35070.1| VIP3 protein [Zea mays]
Unigene10158_PB_AHAU	586	3	410	gi|115477827|ref|NP_001062509.1|	216	84	215	0.72	0.83	0	136	208	3e-53	--	Os08g0560600 [Oryza sativa Japonica Group] >gi|113624478|dbj|BAF24423.1| Os08g0560600 [Oryza sativa Japonica Group]
Unigene10159_PB_AHAU	698	697	2	gi|115444429|ref|NP_001045994.1|	487	103	332	0.55	0.68	0	232	241	5e-63	--	Os02g0165000 [Oryza sativa Japonica Group] >gi|49388056|dbj|BAD25170.1| zinc finger (C3HC4-type RING finger) protein-like [Oryza sativa Japonica Group] >gi|49388413|dbj|BAD25546.1| zinc finger (C3HC4-type RING finger) protein-like [Oryza sativa Japonica Group] >gi|113535525|dbj|BAF07908.1| Os02g0165000 [Oryza sativa Japonica Group]
Unigene1015_PB_AHAU	175	2	172	gi|324984063|gb|ADY68814.1|	259	203	259	0.98	1	0	57	123	8e-28	--	expansin [Gossypium barbadense] >gi|324984067|gb|ADY68816.1| expansin [Gossypium herbaceum subsp. africanum]
Unigene10160_PB_AHAU	679	92	436	gi|255536785|ref|XP_002509459.1|	418	307	414	0.44	0.53	0.04	121	61.2	1e-08	--	hypothetical protein RCOM_1674130 [Ricinus communis] >gi|223549358|gb|EEF50846.1| hypothetical protein RCOM_1674130 [Ricinus communis]
Unigene10161_PB_AHAU	703	430	699	gi|164510826|emb|CAK93672.1|	159	62	151	0.96	0.98	0	90	177	2e-73	--	PR-10 protein [Malus x domestica] >gi|164510834|emb|CAK93690.1| PR-10 protein [Malus x domestica]
Unigene10162_PB_AHAU	635	1	633	gi|297837215|ref|XP_002886489.1|	1047	615	822	0.72	0.85	0	211	315	4e-85	--	AAA-type ATPase family protein [Arabidopsis lyrata subsp. lyrata] >gi|297332330|gb|EFH62748.1| AAA-type ATPase family protein [Arabidopsis lyrata subsp. lyrata]
Unigene10163_PB_AHAU	700	693	484	gi|164562217|gb|ABY61023.1|	242	173	242	0.8	0.87	0	70	123	2e-27	--	zinc finger homeodomain protein 1 [Saruma henryi]
Unigene10164_PB_AHAU	650	3	623	gi|224125702|ref|XP_002319654.1|	923	716	922	0.69	0.81	0	207	296	2e-79	--	jumonji domain protein [Populus trichocarpa] >gi|222858030|gb|EEE95577.1| jumonji domain protein [Populus trichocarpa]
Unigene10165_PB_AHAU	555	554	423	gi|38350579|gb|AAR18402.1|	323	278	321	0.81	0.9	0	44	74.3	8e-13	--	cysteine synthase [Nicotiana plumbaginifolia]
Unigene10166_PB_AHAU	1161	2	430	gi|13487785|gb|AAK27719.1|AF356003_1	521	379	521	0.89	0.95	0	143	264	2e-69	--	ADP-glucose pyrophosphorylase large subunit CagpL2 [Cicer arietinum]
Unigene10167_PB_AHAU	940	12	674	gi|15236579|ref|NP_194919.1|	458	237	455	0.52	0.72	0.01	225	232	5e-60	--	HXXXD-type acyl-transferase-like protein [Arabidopsis thaliana] >gi|15450359|gb|AAK96473.1| AT4g31910/F11C18_110 [Arabidopsis thaliana] >gi|22655040|gb|AAM98111.1| At4g31910/F11C18_110 [Arabidopsis thaliana] >gi|332660578|gb|AEE85978.1| HXXXD-type acyl-transferase-like protein [Arabidopsis thaliana]
Unigene10169_PB_AHAU	905	7	732	gi|222139394|gb|ACM45716.1|	272	31	272	0.97	0.98	0	242	512	1e-144	--	class IV chitinase [Pyrus pyrifolia]
Unigene10170_PB_AHAU	771	102	473	gi|297809613|ref|XP_002872690.1|	972	847	970	0.73	0.82	0	124	186	4e-46	--	EMB2369 [Arabidopsis lyrata subsp. lyrata] >gi|297318527|gb|EFH48949.1| EMB2369 [Arabidopsis lyrata subsp. lyrata]
Unigene10171_PB_AHAU	600	600	1	gi|15238758|ref|NP_200160.1|	870	465	663	0.82	0.9	0	200	335	3e-91	--	armadillo/beta-catenin-like repeat-containing protein [Arabidopsis thaliana] >gi|9759187|dbj|BAB09724.1| importin beta [Arabidopsis thaliana] >gi|332008979|gb|AED96362.1| armadillo/beta-catenin-like repeat-containing protein [Arabidopsis thaliana]
Unigene10172_PB_AHAU	1313	203	1312	gi|145323770|ref|NP_001077474.1|	979	1	375	0.59	0.75	0.03	382	416	1e-115	--	P-loop containing nucleoside triphosphate hydrolase domain and Clp-N motif-containing protein [Arabidopsis thaliana] >gi|332189971|gb|AEE28092.1| P-loop containing nucleoside triphosphate hydrolase domain and Clp-N motif-containing protein [Arabidopsis thaliana]
Unigene10173_PB_AHAU	1185	996	352	gi|6685428|sp|Q9ZTN2.1|ERD2_PETHY	215	1	215	0.85	0.93	0	215	395	1e-109	--	RecName: Full=ER lumen protein retaining receptor; AltName: Full=HDEL receptor; AltName: Full=PGP169-12 >gi|4105782|gb|AAD02548.1| PGPS/D6 [Petunia x hybrida]
Unigene10174_PB_AHAU	1222	115	1221	gi|237770135|gb|ACR19031.1|	1053	3	389	0.5	0.64	0.05	390	345	8e-94	--	TIR-NBS-LRR-type disease resistance-like protein [Pyrus x bretschneideri]
Unigene10175_PB_AHAU	1268	1042	209	gi|18399149|ref|NP_564438.1|	446	14	275	0.57	0.71	0	279	309	1e-101	--	pseudouridine synthase-like protein [Arabidopsis thaliana] >gi|332193556|gb|AEE31677.1| pseudouridine synthase-like protein [Arabidopsis thaliana]
Unigene10176_PB_AHAU	1843	1840	413	gi|15235524|ref|NP_194629.1|	603	124	602	0.6	0.69	0.03	493	555	1e-156	--	Tesmin/TSO1-like CXC domain-containing protein [Arabidopsis thaliana] >gi|29028974|gb|AAO64866.1| At4g29000 [Arabidopsis thaliana] >gi|332660171|gb|AEE85571.1| Tesmin/TSO1-like CXC domain-containing protein [Arabidopsis thaliana]
Unigene10177_PB_AHAU	1132	351	1130	gi|25956262|dbj|BAC41319.1|	617	1	260	0.94	0.97	0	260	494	1e-139	--	PIN1-like auxin transport protein [Cucumis sativus]
Unigene10178_PB_AHAU	931	930	4	gi|30682603|ref|NP_187938.2|	1344	304	613	0.73	0.85	0	311	462	1e-129	--	enhancer of mRNA-decapping protein 4 [Arabidopsis thaliana] >gi|332641809|gb|AEE75330.1| enhancer of mRNA-decapping protein 4 [Arabidopsis thaliana]
Unigene10179_PB_AHAU	1151	3	1133	gi|240256190|ref|NP_195381.6|	1000	287	665	0.72	0.86	0	379	541	1e-153	--	Vacuolar sorting protein 39 [Arabidopsis thaliana] >gi|332661279|gb|AEE86679.1| Vacuolar sorting protein 39 [Arabidopsis thaliana]
Unigene1017_PB_AHAU	487	486	1	gi|225450446|ref|XP_002279795.1|	447	78	239	0.77	0.88	0	162	255	2e-67	--	PREDICTED: similar to catalytic/ pyridoxal phosphate binding [Vitis vinifera]
Unigene10180_PB_AHAU	1197	43	723	gi|79523491|ref|NP_198123.2|	335	109	335	0.75	0.86	0	227	367	1e-100	--	uncharacterized protein [Arabidopsis thaliana] >gi|40823291|gb|AAR92273.1| At5g27710 [Arabidopsis thaliana] >gi|45752716|gb|AAS76256.1| At5g27710 [Arabidopsis thaliana] >gi|332006334|gb|AED93717.1| uncharacterized protein [Arabidopsis thaliana]
Unigene10181_PB_AHAU	1180	939	1	gi|15241440|ref|NP_196961.1|	493	18	342	0.61	0.75	0.03	326	408	1e-113	--	high affinity nitrate transporter 2.7 [Arabidopsis thaliana] >gi|75264407|sp|Q9LYK2.1|NRT27_ARATH RecName: Full=High affinity nitrate transporter 2.7; Short=AtNRT2:7 >gi|7573306|emb|CAB87624.1| high affinity nitrate transporter-like protein [Arabidopsis thaliana] >gi|332004666|gb|AED92049.1| high affinity nitrate transporter 2.7 [Arabidopsis thaliana]
Unigene10182_PB_AHAU	2115	2113	308	gi|297814904|ref|XP_002875335.1|	1018	414	1011	0.66	0.82	0	603	816	0	--	glycosyl hydrolase family 38 protein [Arabidopsis lyrata subsp. lyrata] >gi|297321173|gb|EFH51594.1| glycosyl hydrolase family 38 protein [Arabidopsis lyrata subsp. lyrata]
Unigene10184_PB_AHAU	1290	9	1037	gi|145332809|ref|NP_001078270.1|	448	102	445	0.77	0.9	0	344	542	1e-153	--	5'-3' exonuclease-like protein [Arabidopsis thaliana] >gi|332645360|gb|AEE78881.1| 5'-3' exonuclease-like protein [Arabidopsis thaliana]
Unigene10185_PB_AHAU	1481	2	1234	gi|223469141|gb|ACM89977.1|	760	350	760	0.99	0.99	0	411	862	0	--	alpha/beta amyrin synthase [Malus x domestica]
Unigene10186_PB_AHAU	1345	741	340	gi|15230601|ref|NP_187889.1|	132	1	132	0.67	0.78	0	134	174	2e-42	--	SAUR-like auxin-responsive protein [Arabidopsis thaliana] >gi|11994425|dbj|BAB02427.1| auxin-regulated protein-like [Arabidopsis thaliana] >gi|44681346|gb|AAS47613.1| At3g12830 [Arabidopsis thaliana] >gi|45773880|gb|AAS76744.1| At3g12830 [Arabidopsis thaliana] >gi|332641729|gb|AEE75250.1| SAUR-like auxin-responsive protein [Arabidopsis thaliana]
Unigene10187_PB_AHAU	1324	1293	286	gi|117557160|gb|ABK35757.1|	676	334	676	0.77	0.88	0.02	343	533	1e-150	--	sulfate transporter [Populus tremula x Populus alba]
Unigene10188_PB_AHAU	1488	1429	284	gi|223452387|gb|ACM89521.1|	897	510	897	0.87	0.93	0.01	388	678	0	--	receptor-like protein kinase-like protein [Glycine max]
Unigene10189_PB_AHAU	1240	168	1022	gi|18406113|ref|NP_566847.1|	317	1	310	0.62	0.73	0.08	310	360	3e-98	--	uncharacterized protein [Arabidopsis thaliana] >gi|30689543|ref|NP_850648.1| uncharacterized protein [Arabidopsis thaliana] >gi|19310484|gb|AAL84976.1| AT3g29240/MXO21_9 [Arabidopsis thaliana] >gi|22654969|gb|AAM98077.1| AT3g29240/MXO21_9 [Arabidopsis thaliana] >gi|28416521|gb|AAO42791.1| AT3g29240/MXO21_9 [Arabidopsis thaliana] >gi|332644033|gb|AEE77554.1| uncharacterized protein [Arabidopsis th…
Unigene1018_PB_AHAU	173	172	2	gi|332071136|gb|AED99886.1|	546	449	505	0.7	0.87	0	57	93.2	9e-19	--	glycosyltransferase [Panax notoginseng]
Unigene10190_PB_AHAU	1427	2	1123	gi|156066430|gb|ABU43074.1|	421	46	420	0.71	0.83	0	375	571	1e-162	--	homogalacturonan alpha-1,4-galacturonosyltransferase [Gossypium barbadense]
Unigene10191_PB_AHAU	401	399	1	gi|302399031|gb|ADL36810.1|	850	412	544	0.9	0.95	0	133	249	8e-66	--	NAC domain class transcription factor [Malus x domestica]
Unigene10192_PB_AHAU	1133	1131	1	gi|15229344|ref|NP_187125.1|	1703	998	1353	0.66	0.72	0.01	383	437	1e-121	--	RNA polymerase II transcription mediator [Arabidopsis thaliana] >gi|20068999|gb|AAM09647.1|AF466359_1 SWP1 [Arabidopsis thaliana] >gi|23898273|emb|CAD53582.1| struwwelpeter 1 protein [Arabidopsis thaliana] >gi|332640609|gb|AEE74130.1| RNA polymerase II transcription mediator [Arabidopsis thaliana]
Unigene10193_PB_AHAU	1377	337	1095	gi|164604992|dbj|BAF98292.1|	311	63	310	0.8	0.9	0	253	404	1e-111	--	2-C-methyl-D-erythritol 4-phosphate cytidylyltransferase [Hevea brasiliensis]
Unigene10194_PB_AHAU	1047	1046	351	gi|1711512|sp|P49972.1|SR542_SOLLC	499	264	499	0.93	0.96	0.01	236	439	1e-122	--	RecName: Full=Signal recognition particle 54 kDa protein 2; Short=SRP54 >gi|556902|emb|CAA84288.1| 54-kD signal recognition particle (SRP) specific protein [Solanum lycopersicum]
Unigene10195_PB_AHAU	1086	978	292	gi|15224809|ref|NP_181933.1|	227	5	227	0.63	0.78	0	229	281	1e-74	--	6,7-dimethyl-8-ribityllumazine synthase [Arabidopsis thaliana] >gi|20139375|sp|O80575.1|RISB_ARATH RecName: Full=6,7-dimethyl-8-ribityllumazine synthase, chloroplastic; Short=DMRL synthase; Short=Lumazine synthase; Flags: Precursor >gi|5532610|gb|AAD44810.1|AF148649_1 6,7-dimethyl-8-ribityllumazine synthase precursor [Arabidopsis thaliana] >gi|3212862|gb|AAC23413.1| 6,7-dimethyl-8-ribityllumazine…
Unigene10196_PB_AHAU	1096	212	1081	gi|336441833|gb|ADZ96382.2|	510	1	290	0.97	0.98	0	290	566	1e-160	--	pyruvate kinase [Eriobotrya japonica]
Unigene10197_PB_AHAU	1077	575	309	gi|75261123|sp|Q6JJ61.1|RK9_IPOTF	199	111	199	0.86	0.92	0	89	149	9e-35	--	RecName: Full=50S ribosomal protein L9, chloroplastic; AltName: Full=CL9; Flags: Precursor
Unigene10198_PB_AHAU	1036	1032	382	gi|15231445|ref|NP_190235.1|	660	443	659	0.76	0.85	0	217	321	9e-87	--	U-box domain-containing protein 13 [Arabidopsis thaliana] >gi|75266129|sp|Q9SNC6.1|PUB13_ARATH RecName: Full=U-box domain-containing protein 13; AltName: Full=Plant U-box protein 13 >gi|6523054|emb|CAB62321.1| arm repeat containing protein homolog [Arabidopsis thaliana] >gi|14596007|gb|AAK68731.1| arm repeat containing protein homolog [Arabidopsis thaliana] >gi|22136270|gb|AAM91213.1| arm repeat …
Unigene10199_PB_AHAU	1053	1052	369	gi|18394949|ref|NP_564133.1|	348	115	347	0.72	0.85	0.02	233	347	2e-94	--	nucleotide-sugar transporter-like protein [Arabidopsis thaliana] >gi|89000949|gb|ABD59064.1| At1g21070 [Arabidopsis thaliana] >gi|332191938|gb|AEE30059.1| nucleotide-sugar transporter-like protein [Arabidopsis thaliana]
Unigene10200_PB_AHAU	935	255	157	gi|297809613|ref|XP_002872690.1|	972	100	132	0.57	0.72	0	33	43.9	6e-07	--	EMB2369 [Arabidopsis lyrata subsp. lyrata] >gi|297318527|gb|EFH48949.1| EMB2369 [Arabidopsis lyrata subsp. lyrata]
Unigene10201_PB_AHAU	1035	815	177	gi|15238295|ref|NP_201297.1|	334	116	332	0.55	0.71	0.05	226	244	2e-63	--	E3 ubiquitin-protein ligase CIP8 [Arabidopsis thaliana] >gi|61211690|sp|Q9SPL2.1|CIP8_ARATH RecName: Full=E3 ubiquitin-protein ligase CIP8; AltName: Full=COP1-interacting protein 8 >gi|5929906|gb|AAD56636.1|AF162150_1 COP1-interacting protein CIP8 [Arabidopsis thaliana] >gi|8843756|dbj|BAA97304.1| COP1-interacting protein CIP8 [Arabidopsis thaliana] >gi|19698865|gb|AAL91168.1| COP1-interacting pr…
Unigene10202_PB_AHAU	1046	1046	228	gi|224132436|ref|XP_002328269.1|	655	383	654	0.82	0.92	0	273	499	1e-140	--	glycosyltransferase, family GT8 [Populus trichocarpa] >gi|222837784|gb|EEE76149.1| glycosyltransferase, family GT8 [Populus trichocarpa]
Unigene10203_PB_AHAU	1034	298	1032	gi|297836026|ref|XP_002885895.1|	434	5	249	0.68	0.81	0	247	332	5e-90	--	PHP domain-containing protein [Arabidopsis lyrata subsp. lyrata] >gi|297331735|gb|EFH62154.1| PHP domain-containing protein [Arabidopsis lyrata subsp. lyrata]
Unigene10204_PB_AHAU	1117	33	935	gi|195607964|gb|ACG25812.1|	500	198	499	0.74	0.87	0	302	481	1e-135	--	uncharacterized ACR, COG1565 family protein [Zea mays]
Unigene10205_PB_AHAU	1111	411	274	gi|15238835|ref|NP_197347.1|	430	116	160	0.67	0.86	0	46	69.3	9e-11	--	uncharacterized protein [Arabidopsis thaliana] >gi|109946601|gb|ABG48479.1| At5g18460 [Arabidopsis thaliana] >gi|332005183|gb|AED92566.1| uncharacterized protein [Arabidopsis thaliana]
Unigene10206_PB_AHAU	1118	1118	9	gi|238478494|ref|NP_001154343.1|	1020	274	595	0.4	0.54	0.02	379	224	1e-57	--	phox (PX) domain-containing protein [Arabidopsis thaliana] >gi|332191172|gb|AEE29293.1| phox (PX) domain-containing protein [Arabidopsis thaliana]
Unigene10207_PB_AHAU	1130	3	680	gi|302398747|gb|ADL36668.1|	271	46	271	0.85	0.89	0	226	385	1e-106	--	COL domain class transcription factor [Malus x domestica]
Unigene10208_PB_AHAU	1212	1	1209	gi|18422020|ref|NP_568585.1|	741	251	665	0.59	0.75	0.03	417	472	1e-132	--	uncharacterized protein [Arabidopsis thaliana] >gi|332007206|gb|AED94589.1| uncharacterized protein [Arabidopsis thaliana]
Unigene10209_PB_AHAU	1239	724	374	gi|82621188|gb|ABB86282.1|	194	77	193	0.85	0.92	0	117	204	3e-51	--	ubiquitin-conjugating protein-like [Solanum tuberosum]
Unigene1020_PB_AHAU	184	3	182	gi|255547317|ref|XP_002514716.1|	1550	433	490	0.54	0.63	0.01	61	52.4	2e-06	--	conserved hypothetical protein [Ricinus communis] >gi|223546320|gb|EEF47822.1| conserved hypothetical protein [Ricinus communis]
Unigene10210_PB_AHAU	1071	735	274	gi|18409932|ref|NP_566990.1|	154	1	154	0.57	0.75	0	154	184	2e-45	--	uncharacterized protein [Arabidopsis thaliana] >gi|75164334|sp|Q945M8.1|U497L_ARATH RecName: Full=UPF0497 membrane protein At3g53850 >gi|15724236|gb|AAL06511.1|AF412058_1 AT4g31460/F3L17_30 [Arabidopsis thaliana] >gi|21464571|gb|AAM52240.1| AT4g31460/F3L17_30 [Arabidopsis thaliana] >gi|332645629|gb|AEE79150.1| uncharacterized protein [Arabidopsis thaliana]
Unigene10211_PB_AHAU	1091	1020	235	gi|192910708|gb|ACF06462.1|	254	8	254	0.62	0.75	0	262	331	1e-89	--	24 kDa seed maturation protein [Elaeis guineensis]
Unigene10212_PB_AHAU	1124	2	868	gi|115453517|ref|NP_001050359.1|	452	166	452	0.59	0.73	0.01	292	327	1e-88	--	Os03g0413100 [Oryza sativa Japonica Group] >gi|113548830|dbj|BAF12273.1| Os03g0413100 [Oryza sativa Japonica Group] >gi|125860400|dbj|BAF46923.1| ACT-domain repeat protein 7 [Oryza sativa Japonica Group]
Unigene10213_PB_AHAU	1096	315	920	gi|22327957|ref|NP_200688.2|	207	1	202	0.79	0.86	0	202	329	5e-89	--	quinone reductase-like protein [Arabidopsis thaliana] >gi|79331364|ref|NP_001032099.1| quinone reductase-like protein [Arabidopsis thaliana] >gi|8843802|dbj|BAA97350.1| 1,4-benzoquinone reductase-like [Arabidopsis thaliana] >gi|332009722|gb|AED97105.1| quinone reductase-like protein [Arabidopsis thaliana] >gi|332009723|gb|AED97106.1| quinone reductase-like protein [Arabidopsis thaliana]
Unigene10214_PB_AHAU	1179	1179	403	gi|334188209|ref|NP_001190473.1|	497	235	497	0.39	0.55	0.06	276	155	1e-36	--	conserved peptide upstream open reading frame 24 [Arabidopsis thaliana] >gi|332007867|gb|AED95250.1| conserved peptide upstream open reading frame 24 [Arabidopsis thaliana]
Unigene10215_PB_AHAU	1486	1	1203	gi|225444429|ref|XP_002266411.1|	476	108	476	0.46	0.62	0	401	300	4e-80	--	PREDICTED: similar to UBA-like; HSC20, C-terminal oligomerisation [Vitis vinifera]
Unigene10216_PB_AHAU	1712	1712	1173	gi|224085968|ref|XP_002307758.1|	329	149	313	0.63	0.71	0.02	185	221	3e-56	--	high mobility group family [Populus trichocarpa] >gi|222857207|gb|EEE94754.1| high mobility group family [Populus trichocarpa]
Unigene10217_PB_AHAU	1530	931	1257	gi|15231860|ref|NP_188064.1|	1424	1247	1355	0.34	0.55	0	109	71.2	4e-11	--	LRR and NB-ARC domain-containing disease resistance protein [Arabidopsis thaliana] >gi|11994216|dbj|BAB01338.1| disease resistance comples protein [Arabidopsis thaliana] >gi|332642008|gb|AEE75529.1| LRR and NB-ARC domain-containing disease resistance protein [Arabidopsis thaliana]
Unigene10218_PB_AHAU	1790	1719	7	gi|255578078|ref|XP_002529909.1|	933	1	618	0.58	0.69	0.1	637	649	0	--	bromodomain-containing protein [Ricinus communis] >gi|223530586|gb|EEF32463.1| bromodomain-containing protein [Ricinus communis]
Unigene10219_PB_AHAU	1576	939	133	gi|15230138|ref|NP_189106.1|	724	453	724	0.28	0.44	0.12	309	97.8	4e-19	--	uncharacterized protein [Arabidopsis thaliana] >gi|332643410|gb|AEE76931.1| uncharacterized protein [Arabidopsis thaliana]
Unigene10220_PB_AHAU	1596	1	1122	gi|145331988|ref|NP_001078116.1|	568	171	544	0.79	0.9	0	374	658	0	--	O-acetyltransferase family protein [Arabidopsis thaliana] >gi|332640892|gb|AEE74413.1| O-acetyltransferase family protein [Arabidopsis thaliana]
Unigene10221_PB_AHAU	1758	16	1758	gi|297819084|ref|XP_002877425.1|	989	317	842	0.33	0.48	0.01	590	239	1e-61	--	RNA recognition motif-containing protein [Arabidopsis lyrata subsp. lyrata] >gi|297323263|gb|EFH53684.1| RNA recognition motif-containing protein [Arabidopsis lyrata subsp. lyrata]
Unigene10224_PB_AHAU	2247	2	1822	gi|145338697|ref|NP_188535.4|	2771	2080	2683	0.53	0.73	0	607	615	0	--	phragmoplast orienting kinesin 2 [Arabidopsis thaliana] >gi|89160909|gb|ABD62997.1| kinesin POK2 [Arabidopsis thaliana] >gi|332642667|gb|AEE76188.1| phragmoplast orienting kinesin 2 [Arabidopsis thaliana]
Unigene10225_PB_AHAU	1741	1584	1	gi|18416114|ref|NP_568220.1|	527	1	454	0.59	0.68	0	530	546	1e-154	--	RNA-binding protein 39 [Arabidopsis thaliana] >gi|15451046|gb|AAK96794.1| splicing factor-like protein [Arabidopsis thaliana] >gi|332004077|gb|AED91460.1| RNA-binding protein 39 [Arabidopsis thaliana]
Unigene10226_PB_AHAU	1627	154	1299	gi|320090191|gb|ADW08745.1|	411	13	383	0.71	0.85	0	382	564	1e-159	--	1,3-beta-D-glucanase GH17_65 [Populus tremula x Populus tremuloides]
Unigene10227_PB_AHAU	2376	2376	1	gi|334183347|ref|NP_564694.2|	1816	831	1673	0.36	0.51	0.1	886	418	1e-115	--	Nuclear pore complex protein [Arabidopsis thaliana] >gi|332195141|gb|AEE33262.1| Nuclear pore complex protein [Arabidopsis thaliana]
Unigene10228_PB_AHAU	2688	2430	325	gi|115452031|ref|NP_001049616.1|	900	193	893	0.35	0.51	0.05	742	337	5e-91	--	Os03g0259900 [Oryza sativa Japonica Group] >gi|108707281|gb|ABF95076.1| expressed protein [Oryza sativa Japonica Group] >gi|113548087|dbj|BAF11530.1| Os03g0259900 [Oryza sativa Japonica Group]
Unigene10229_PB_AHAU	2166	2166	1	gi|61162194|dbj|BAD91079.1|	903	108	829	0.9	0.93	0	722	1374	0	--	beta-D-galactosidase [Pyrus pyrifolia]
Unigene10230_PB_AHAU	1882	1822	1388	gi|297728361|ref|NP_001176544.1|	368	145	306	0.65	0.75	0.1	162	208	1e-60	--	Os11g0487100 [Oryza sativa Japonica Group] >gi|255680101|dbj|BAH95272.1| Os11g0487100 [Oryza sativa Japonica Group]
Unigene10231_PB_AHAU	2126	1594	206	gi|115435568|ref|NP_001042542.1|	539	50	535	0.45	0.55	0.09	514	358	1e-97	--	Os01g0239000 [Oryza sativa Japonica Group] >gi|75321229|sp|Q5NAN5.1|GLK2_ORYSJ RecName: Full=Probable transcription factor GLK2; AltName: Full=Golden2-like protein 2; Short=OsGLK2 >gi|113532073|dbj|BAF04456.1| Os01g0239000 [Oryza sativa Japonica Group]
Unigene10232_PB_AHAU	2064	2062	242	gi|22327362|ref|NP_198419.2|	603	43	596	0.52	0.67	0	610	584	1e-165	--	uncharacterized protein [Arabidopsis thaliana] >gi|332006621|gb|AED94004.1| uncharacterized protein [Arabidopsis thaliana]
Unigene10233_PB_AHAU	1075	797	291	gi|270311593|gb|ACZ72945.1|	168	1	168	0.73	0.81	0.01	172	243	3e-63	--	photosystem I reaction center subunit [Nicotiana tabacum]
Unigene10234_PB_AHAU	1876	1372	2	gi|55792822|gb|AAV65494.1|	861	1	456	0.72	0.85	0	457	699	0	--	trehalose 6-phosphate synthase [Gossypium hirsutum]
Unigene10235_PB_AHAU	1128	386	1126	gi|18411408|ref|NP_567089.1|	439	11	251	0.68	0.82	0	247	353	3e-96	--	methionine aminopeptidase 2B [Arabidopsis thaliana] >gi|30695106|ref|NP_850725.1| methionine aminopeptidase 2B [Arabidopsis thaliana] >gi|79315754|ref|NP_001030898.1| methionine aminopeptidase 2B [Arabidopsis thaliana] >gi|334186141|ref|NP_001190139.1| methionine aminopeptidase 2B [Arabidopsis thaliana] >gi|85700451|sp|Q56Y85.2|AMP2B_ARATH RecName: Full=Methionine aminopeptidase 2B; Short=MAP 2B;…
Unigene10236_PB_AHAU	1407	142	1257	gi|15242979|ref|NP_197671.1|	433	32	433	0.66	0.77	0.07	403	514	1e-144	--	protein reticulata-related 1 [Arabidopsis thaliana] >gi|13605899|gb|AAK32935.1|AF367348_1 AT5g22790/K8E10_2 [Arabidopsis thaliana] >gi|19548025|gb|AAL87376.1| AT5g22790/K8E10_2 [Arabidopsis thaliana] >gi|332005693|gb|AED93076.1| protein reticulata-related 1 [Arabidopsis thaliana]
Unigene10238_PB_AHAU	1186	971	243	gi|311294341|gb|ADP88926.1|	285	47	284	0.74	0.84	0	243	375	1e-113	--	TIP41-like protein [Gunnera manicata]
Unigene10239_PB_AHAU	1096	946	2	gi|15234270|ref|NP_194507.1|	354	2	314	0.64	0.77	0.01	320	405	1e-112	--	acyl-CoA binding protein 2 [Arabidopsis thaliana] >gi|75313883|sp|Q9STP8.1|ACBP2_ARATH RecName: Full=Acyl-CoA-binding domain-containing protein 2; Short=Acyl-CoA binding protein 2 >gi|12039032|gb|AAG46056.1|AF178947_1 acyl-CoA binding protein ACBP2 [Arabidopsis thaliana] >gi|19699102|gb|AAL90917.1| AT4g27780/T27E11_20 [Arabidopsis thaliana] >gi|21689607|gb|AAM67425.1| AT4g27780/T27E11_20 [Arabido…
Unigene1023_PB_AHAU	187	177	16	gi|297828936|ref|XP_002882350.1|	440	146	198	0.42	0.7	0	54	52.4	2e-06	--	transcription factor [Arabidopsis lyrata subsp. lyrata] >gi|297328190|gb|EFH58609.1| transcription factor [Arabidopsis lyrata subsp. lyrata]
Unigene10240_PB_AHAU	1369	2	1138	gi|115471133|ref|NP_001059165.1|	439	61	439	0.78	0.89	0	379	615	1e-175	--	Os07g0209000 [Oryza sativa Japonica Group] >gi|113610701|dbj|BAF21079.1| Os07g0209000 [Oryza sativa Japonica Group]
Unigene10241_PB_AHAU	1408	1133	399	gi|61611694|gb|AAX47176.1|	265	12	263	0.66	0.77	0.03	254	324	2e-87	--	expressed protein [Pisum sativum]
Unigene10242_PB_AHAU	1230	224	874	gi|297596696|ref|NP_001042953.2|	249	18	247	0.29	0.42	0.17	262	70.9	4e-11	--	Os01g0341300 [Oryza sativa Japonica Group] >gi|255673195|dbj|BAF04867.2| Os01g0341300 [Oryza sativa Japonica Group]
Unigene10243_PB_AHAU	1388	1118	234	gi|4914337|gb|AAD32885.1|AC005489_23	349	1	348	0.56	0.7	0.15	349	384	1e-105	--	F14N23.23 [Arabidopsis thaliana]
Unigene10244_PB_AHAU	1574	1459	2	gi|15230526|ref|NP_190071.1|	534	1	491	0.7	0.81	0.02	501	723	0	--	serine/threonine kinase 23 [Arabidopsis thaliana] >gi|332644440|gb|AEE77961.1| serine/threonine kinase 23 [Arabidopsis thaliana]
Unigene10245_PB_AHAU	1507	1108	239	gi|297821204|ref|XP_002878485.1|	1387	1	305	0.5	0.62	0.07	314	245	1e-63	--	zinc ion binding protein [Arabidopsis lyrata subsp. lyrata] >gi|297324323|gb|EFH54744.1| zinc ion binding protein [Arabidopsis lyrata subsp. lyrata]
Unigene10246_PB_AHAU	250	249	64	gi|12597245|dbj|BAB21522.1|	237	169	237	0.57	0.73	0.1	69	80.9	5e-15	--	cytochrome b561 [Arabidopsis thaliana]
Unigene10247_PB_AHAU	1689	1060	17	gi|22331846|ref|NP_191362.2|	436	1	366	0.51	0.66	0.07	375	349	8e-95	--	RING/U-box domain-containing protein [Arabidopsis thaliana] >gi|42572715|ref|NP_974453.1| RING/U-box domain-containing protein [Arabidopsis thaliana] >gi|42572717|ref|NP_974454.1| RING/U-box domain-containing protein [Arabidopsis thaliana] >gi|334186074|ref|NP_001190122.1| RING/U-box domain-containing protein [Arabidopsis thaliana] >gi|30387527|gb|AAP31929.1| At3g58030 [Arabidopsis thaliana] >gi|…
Unigene10248_PB_AHAU	1638	2	871	gi|15237610|ref|NP_201212.1|	1121	832	1121	0.95	0.98	0	290	566	1e-160	--	phosphatidylinositol 4-kinase beta 1 [Arabidopsis thaliana] >gi|75262718|sp|Q9FMJ0.1|P4KB1_ARATH RecName: Full=Phosphatidylinositol 4-kinase beta 1; Short=PI4-kinase beta 1; Short=PtdIns-4-kinase beta 1; AltName: Full=Phosphatidylinositol 4-OH kinase beta1; Short=AtPI4Kbeta1; Short=PI-4Kbeta1 >gi|18087621|gb|AAL58940.1|AF462854_1 phosphatidylinositol 4-kinase [Arabidopsis thaliana] >gi|10176955|d…
Unigene10249_PB_AHAU	1533	2	751	gi|297721647|ref|NP_001173186.1|	405	116	405	0.38	0.54	0.15	296	157	4e-37	--	Os02g0802800 [Oryza sativa Japonica Group] >gi|255671323|dbj|BAH91915.1| Os02g0802800 [Oryza sativa Japonica Group]
Unigene1024_PB_AHAU	189	1	189	gi|15238813|ref|NP_197343.1|	441	200	262	0.61	0.73	0	63	92.4	2e-18	--	uncharacterized protein [Arabidopsis thaliana] >gi|194272232|gb|ACF37201.1| At5g18420 [Arabidopsis thaliana] >gi|332005176|gb|AED92559.1| uncharacterized protein [Arabidopsis thaliana]
Unigene10250_PB_AHAU	1191	943	1182	gi|115489208|ref|NP_001067091.1|	263	76	155	0.75	0.87	0	80	125	9e-28	--	Os12g0572400 [Oryza sativa Japonica Group] >gi|77556878|gb|ABA99674.1| RNA recognition motif family protein, expressed [Oryza sativa Japonica Group] >gi|113649598|dbj|BAF30110.1| Os12g0572400 [Oryza sativa Japonica Group]
Unigene10251_PB_AHAU	1168	1155	511	gi|297741186|emb|CBI31917.3|	448	223	448	0.65	0.78	0.04	226	333	2e-90	--	unnamed protein product [Vitis vinifera]
Unigene10252_PB_AHAU	1157	190	1152	gi|15218597|ref|NP_177422.1|	561	3	289	0.33	0.49	0.04	337	137	4e-31	--	hydroxyproline-rich glycoprotein family protein [Arabidopsis thaliana] >gi|332197252|gb|AEE35373.1| hydroxyproline-rich glycoprotein family protein [Arabidopsis thaliana]
Unigene10253_PB_AHAU	1470	215	1468	gi|69218101|gb|AAZ04133.1|	607	1	417	0.72	0.83	0	418	627	1e-178	--	N-acylethanolamine amidohydrolase [Medicago truncatula]
Unigene10254_PB_AHAU	1185	1	1182	gi|51477417|gb|AAU04617.1|	697	235	669	0.31	0.46	0.12	452	171	2e-41	--	CENP-C [Medicago truncatula]
Unigene10255_PB_AHAU	1221	1219	2	gi|224105299|ref|XP_002313759.1|	1042	127	520	0.8	0.88	0	407	660	0	--	global transcription factor group [Populus trichocarpa] >gi|222850167|gb|EEE87714.1| global transcription factor group [Populus trichocarpa]
Unigene10257_PB_AHAU	845	843	4	gi|224143316|ref|XP_002336027.1|	1337	384	661	0.5	0.66	0.01	283	252	4e-66	--	cc-nbs-lrr resistance protein [Populus trichocarpa] >gi|222838884|gb|EEE77235.1| cc-nbs-lrr resistance protein [Populus trichocarpa]
Unigene10258_PB_AHAU	846	4	846	gi|307135915|gb|ADN33778.1|	837	237	514	0.78	0.89	0	282	440	1e-122	--	ATP binding protein [Cucumis melo subsp. melo]
Unigene10259_PB_AHAU	860	477	94	gi|14583098|gb|AAK69758.1|AF384822_1	479	15	140	0.5	0.73	0	129	145	5e-34	--	CDPK adapter protein 1 [Mesembryanthemum crystallinum]
Unigene1025_PB_AHAU	693	4	612	gi|224127758|ref|XP_002329170.1|	550	348	550	0.77	0.89	0	203	331	5e-90	--	acyl:coa ligase acetate-coa synthetase-like protein [Populus trichocarpa] >gi|222870951|gb|EEF08082.1| acyl:coa ligase acetate-coa synthetase-like protein [Populus trichocarpa]
Unigene10260_PB_AHAU	857	783	472	gi|18404095|ref|NP_565841.1|	364	257	360	0.63	0.77	0	104	149	5e-35	--	alpha/beta-hydrolase domain-containing protein [Arabidopsis thaliana] >gi|4510348|gb|AAD21437.1| expressed protein [Arabidopsis thaliana] >gi|330254133|gb|AEC09227.1| alpha/beta-hydrolase domain-containing protein [Arabidopsis thaliana]
Unigene10261_PB_AHAU	976	976	539	gi|30679905|ref|NP_680598.2|	808	674	808	0.71	0.8	0	146	217	2e-55	--	PCF11P-similar protein 4 [Arabidopsis thaliana] >gi|332657037|gb|AEE82437.1| PCF11P-similar protein 4 [Arabidopsis thaliana]
Unigene10262_PB_AHAU	867	863	105	gi|15237991|ref|NP_197262.1|	362	129	361	0.38	0.52	0.02	259	141	1e-32	--	RING-H2 finger protein ATL52 [Arabidopsis thaliana] >gi|68565306|sp|Q9LF64.1|ATL52_ARATH RecName: Full=RING-H2 finger protein ATL52 >gi|9755785|emb|CAC01904.1| RING-H2 zinc finger protein-like [Arabidopsis thaliana] >gi|332005064|gb|AED92447.1| RING-H2 finger protein ATL52 [Arabidopsis thaliana]
Unigene10264_PB_AHAU	457	455	216	gi|302398807|gb|ADL36698.1|	542	463	542	0.98	1	0	80	164	3e-40	--	GATA domain class transcription factor [Malus x domestica]
Unigene10265_PB_AHAU	789	4	789	gi|186496370|ref|NP_178048.2|	2093	880	1140	0.65	0.8	0	262	317	1e-85	--	nucleoprotein TPR [Arabidopsis thaliana] >gi|302425121|sp|A4GSN8.1|NUA_ARATH RecName: Full=Nuclear-pore anchor; AltName: Full=Protein TRANSLOCATED PROMOTER REGION; Short=AtTPR >gi|126594444|gb|ABO21684.1| nuclear-pore anchor [Arabidopsis thaliana] >gi|332198105|gb|AEE36226.1| nucleoprotein TPR [Arabidopsis thaliana]
Unigene10266_PB_AHAU	1041	1041	139	gi|15232453|ref|NP_188116.1|	1189	815	1140	0.53	0.68	0.07	327	332	5e-90	--	Acyl-CoA N-acyltransferase with RING/FYVE/PHD-type zinc finger domain [Arabidopsis thaliana] >gi|332642075|gb|AEE75596.1| Acyl-CoA N-acyltransferase with RING/FYVE/PHD-type zinc finger domain [Arabidopsis thaliana]
Unigene10268_PB_AHAU	851	150	551	gi|18398988|ref|NP_564429.1|	138	4	138	0.66	0.79	0	135	184	1e-45	--	uncharacterized protein [Arabidopsis thaliana] >gi|332193506|gb|AEE31627.1| uncharacterized protein [Arabidopsis thaliana]
Unigene10269_PB_AHAU	1059	24	650	gi|224131066|ref|XP_002328445.1|	1176	983	1175	0.31	0.45	0.03	217	66.6	6e-10	--	tir-nbs-lrr resistance protein [Populus trichocarpa] >gi|222838160|gb|EEE76525.1| tir-nbs-lrr resistance protein [Populus trichocarpa]
Unigene10270_PB_AHAU	928	903	538	gi|255543112|ref|XP_002512619.1|	339	211	334	0.34	0.51	0.05	129	55.5	1e-06	--	conserved hypothetical protein [Ricinus communis] >gi|223548580|gb|EEF50071.1| conserved hypothetical protein [Ricinus communis]
Unigene10272_PB_AHAU	1001	160	999	gi|115481426|ref|NP_001064306.1|	425	1	310	0.5	0.6	0.1	314	265	8e-70	--	Os10g0204100 [Oryza sativa Japonica Group] >gi|113638915|dbj|BAF26220.1| Os10g0204100 [Oryza sativa Japonica Group]
Unigene10273_PB_AHAU	877	809	417	gi|224141341|ref|XP_002324032.1|	131	1	131	0.67	0.84	0	131	189	4e-47	--	thioredoxin h [Populus trichocarpa] >gi|222867034|gb|EEF04165.1| thioredoxin h [Populus trichocarpa]
Unigene10274_PB_AHAU	1264	356	1264	gi|15217514|ref|NP_177305.1|	681	4	307	0.57	0.75	0	304	352	5e-96	--	pentatricopeptide repeat-containing protein [Arabidopsis thaliana] >gi|75169720|sp|Q9C9I6.1|PP116_ARATH RecName: Full=Pentatricopeptide repeat-containing protein At1g71490 >gi|56381899|gb|AAV85668.1| At1g71490 [Arabidopsis thaliana] >gi|56790238|gb|AAW30036.1| At1g71490 [Arabidopsis thaliana] >gi|332197086|gb|AEE35207.1| pentatricopeptide repeat-containing protein [Arabidopsis thaliana]
Unigene10275_PB_AHAU	999	582	106	gi|302398649|gb|ADL36619.1|	159	1	159	0.96	0.97	0	159	298	8e-80	--	BZIP domain class transcription factor [Malus x domestica]
Unigene10276_PB_AHAU	975	1	624	gi|17065294|gb|AAL32801.1|	218	16	218	0.62	0.75	0.01	211	236	3e-61	--	similar to TFIIA [Arabidopsis thaliana] >gi|30023680|gb|AAP13373.1| At1g07480 [Arabidopsis thaliana]
Unigene10277_PB_AHAU	1064	1062	535	gi|115477188|ref|NP_001062190.1|	399	223	395	0.52	0.67	0.02	180	164	2e-39	--	Os08g0506700 [Oryza sativa Japonica Group] >gi|113624159|dbj|BAF24104.1| Os08g0506700 [Oryza sativa Japonica Group]
Unigene10278_PB_AHAU	843	433	723	gi|224123800|ref|XP_002319167.1|	202	1	97	0.93	0.95	0	97	178	7e-44	--	global transcription factor group [Populus trichocarpa] >gi|222857543|gb|EEE95090.1| global transcription factor group [Populus trichocarpa]
Unigene10279_PB_AHAU	698	14	667	gi|18390462|ref|NP_563724.1|	488	272	488	0.69	0.83	0	218	318	3e-86	--	lipid-binding serum glycoprotein-like protein [Arabidopsis thaliana] >gi|7211993|gb|AAF40464.1|AC004809_22 ESTs gb|T76367 and gb|AA404955 come from this gene [Arabidopsis thaliana] >gi|332189650|gb|AEE27771.1| lipid-binding serum glycoprotein-like protein [Arabidopsis thaliana]
Unigene10280_PB_AHAU	1009	1007	3	gi|38112427|gb|AAR11299.1|	669	242	576	0.74	0.85	0	335	529	1e-149	--	lectin-like receptor kinase 7;2 [Medicago truncatula]
Unigene10281_PB_AHAU	867	2	286	gi|79345977|ref|NP_173032.2|	207	78	178	0.57	0.7	0.05	101	97.4	2e-19	--	uncharacterized protein [Arabidopsis thaliana] >gi|46518377|gb|AAS99670.1| At1g15800 [Arabidopsis thaliana] >gi|48310380|gb|AAT41809.1| At1g15800 [Arabidopsis thaliana] >gi|332191246|gb|AEE29367.1| uncharacterized protein [Arabidopsis thaliana]
Unigene10282_PB_AHAU	824	3	824	gi|192822692|gb|ACF06191.1|	542	97	341	0.77	0.84	0	274	434	1e-121	--	mitogen activated protein kinase 16-1 [Oryza sativa Indica Group]
Unigene10284_PB_AHAU	905	24	731	gi|302398551|gb|ADL36570.1|	236	1	236	0.97	0.98	0	236	486	1e-136	--	ALF domain class transcription factor [Malus x domestica]
Unigene10285_PB_AHAU	811	811	290	gi|225445342|ref|XP_002281542.1|	2609	162	335	0.83	0.91	0	174	298	1e-123	--	PREDICTED: similar to GRV2 (KATAMARI2); binding / heat shock protein binding [Vitis vinifera]
Unigene10286_PB_AHAU	831	148	831	gi|22326737|ref|NP_196746.2|	880	563	792	0.84	0.89	0	230	393	1e-108	--	sterile alpha motif and leucine zipper containing kinase AZK [Arabidopsis thaliana] >gi|18700075|gb|AAL77650.1| AT5g11850/F14F18_20 [Arabidopsis thaliana] >gi|332004344|gb|AED91727.1| sterile alpha motif and leucine zipper containing kinase AZK [Arabidopsis thaliana]
Unigene10287_PB_AHAU	774	174	536	gi|21741227|emb|CAD40938.1|	268	138	258	0.63	0.8	0	121	172	6e-42	--	OSJNBb0048E02.14 [Oryza sativa Japonica Group] >gi|116309718|emb|CAH66763.1| OSIGBa0115M15.1 [Oryza sativa Indica Group]
Unigene10288_PB_AHAU	792	790	302	gi|116309456|emb|CAH66528.1|	266	100	262	0.8	0.89	0	163	270	2e-71	--	H0502B11.8 [Oryza sativa Indica Group]
Unigene10289_PB_AHAU	791	417	791	gi|163889361|gb|ABY48131.1|	691	1	109	0.49	0.62	0.01	127	106	3e-22	--	zinc finger protein [Medicago truncatula]
Unigene1028_PB_AHAU	1059	1057	278	gi|71068358|gb|AAZ23106.1|	619	353	612	0.89	0.93	0	260	459	1e-128	--	plastid ATP/ADP transport protein 1 [Manihot esculenta]
Unigene10290_PB_AHAU	876	575	3	gi|297841455|ref|XP_002888609.1|	756	1	195	0.5	0.61	0.03	198	167	2e-40	--	kinase family protein [Arabidopsis lyrata subsp. lyrata] >gi|297334450|gb|EFH64868.1| kinase family protein [Arabidopsis lyrata subsp. lyrata]
Unigene10291_PB_AHAU	824	133	792	gi|224145021|ref|XP_002325498.1|	1561	821	1068	0.34	0.49	0.12	250	110	3e-28	--	tir-nbs-lrr resistance protein [Populus trichocarpa] >gi|222862373|gb|EEE99879.1| tir-nbs-lrr resistance protein [Populus trichocarpa]
Unigene10292_PB_AHAU	1174	1070	222	gi|183014149|dbj|BAG24402.1|	417	119	415	0.62	0.74	0.05	301	346	4e-94	--	bZIP protein [Glycine max]
Unigene10293_PB_AHAU	875	871	500	gi|115480741|ref|NP_001063964.1|	975	840	964	0.75	0.85	0	125	184	2e-45	--	Os09g0567700 [Oryza sativa Japonica Group] >gi|75322277|sp|Q652L2.1|HIRA_ORYSJ RecName: Full=Protein HIRA; AltName: Full=Histone regulator protein >gi|113632197|dbj|BAF25878.1| Os09g0567700 [Oryza sativa Japonica Group]
Unigene10294_PB_AHAU	916	6	914	gi|15219814|ref|NP_176875.1|	826	209	467	0.29	0.46	0.01	308	87.4	2e-16	--	uncharacterized protein [Arabidopsis thaliana] >gi|332196468|gb|AEE34589.1| uncharacterized protein [Arabidopsis thaliana]
Unigene10295_PB_AHAU	801	5	799	gi|226510234|ref|NP_001150353.1|	533	262	516	0.54	0.68	0.01	268	264	9e-70	--	LOC100283983 [Zea mays] >gi|195638608|gb|ACG38772.1| ubiquilin-1 [Zea mays] >gi|195644430|gb|ACG41683.1| ubiquilin-1 [Zea mays]
Unigene10296_PB_AHAU	1128	701	318	gi|27923880|sp|P59234|YIPL_SOLTU	129	1	128	0.78	0.89	0	128	216	5e-55	--	Protein yippee-like >gi|24745964|dbj|BAC23053.1| yippee-like protein [Solanum tuberosum] >gi|161579406|gb|ABX72226.1| yippee-like protein [Solanum tuberosum]
Unigene10297_PB_AHAU	801	776	315	gi|18413658|ref|NP_567381.1|	443	290	443	0.68	0.82	0.01	157	212	5e-54	--	pleckstrin homology domain-containing protein [Arabidopsis thaliana] >gi|15982860|gb|AAL09777.1| AT4g11790/T5C23_220 [Arabidopsis thaliana] >gi|20334758|gb|AAM16240.1| AT4g11790/T5C23_220 [Arabidopsis thaliana] >gi|332657649|gb|AEE83049.1| pleckstrin homology domain-containing protein [Arabidopsis thaliana]
Unigene10298_PB_AHAU	936	827	342	gi|50429308|gb|AAT77223.1|	159	1	158	0.63	0.73	0	162	203	3e-51	--	group I late embryogenesis abundant protein [Brassica napus]
Unigene10299_PB_AHAU	941	737	168	gi|15230138|ref|NP_189106.1|	724	1	203	0.43	0.57	0.09	209	132	9e-30	--	uncharacterized protein [Arabidopsis thaliana] >gi|332643410|gb|AEE76931.1| uncharacterized protein [Arabidopsis thaliana]
Unigene1029_PB_AHAU	429	428	3	gi|297734072|emb|CBI15319.3|	1155	814	942	0.52	0.62	0.02	145	140	5e-33	--	unnamed protein product [Vitis vinifera]
Unigene10301_PB_AHAU	1272	982	5	gi|224080658|ref|XP_002306199.1|	462	1	326	0.8	0.89	0	326	554	1e-157	--	neutral amino acid transport protein [Populus trichocarpa] >gi|222849163|gb|EEE86710.1| neutral amino acid transport protein [Populus trichocarpa]
Unigene10302_PB_AHAU	1108	982	197	gi|110083901|gb|ABG49123.1|	213	1	213	0.78	0.78	0	262	392	1e-108	--	dehydroascorbate reductase [Malus x domestica]
Unigene10303_PB_AHAU	1275	1144	68	gi|224127272|ref|XP_002320031.1|	373	7	371	0.61	0.73	0.02	368	457	1e-127	--	f-box family protein [Populus trichocarpa] >gi|222860804|gb|EEE98346.1| f-box family protein [Populus trichocarpa]
Unigene10304_PB_AHAU	987	834	652	gi|30681364|ref|NP_187664.2|	536	14	80	0.52	0.64	0.1	68	56.2	7e-07	--	transducin/WD40 domain-containing protein [Arabidopsis thaliana] >gi|332641401|gb|AEE74922.1| transducin/WD40 domain-containing protein [Arabidopsis thaliana]
Unigene10305_PB_AHAU	1584	2	1582	gi|308943877|gb|ADO51752.1|	901	332	859	0.77	0.87	0	528	880	0	--	lipoxygenase [Camellia sinensis]
Unigene10306_PB_AHAU	979	978	481	gi|18407974|ref|NP_564824.1|	824	668	824	0.75	0.83	0	166	239	4e-62	--	P-loop containing nucleoside triphosphate hydrolase-like protein [Arabidopsis thaliana] >gi|15810167|gb|AAL06985.1| At1g64110/F22C12_22 [Arabidopsis thaliana] >gi|30102500|gb|AAP21168.1| At1g64110/F22C12_22 [Arabidopsis thaliana] >gi|332196076|gb|AEE34197.1| P-loop containing nucleoside triphosphate hydrolase-like protein [Arabidopsis thaliana]
Unigene10307_PB_AHAU	1040	911	3	gi|157932074|gb|ABW05088.1|	352	5	309	0.32	0.47	0.08	331	119	5e-26	--	ovate-like protein [Nicotiana tabacum]
Unigene10308_PB_AHAU	996	995	570	gi|124360421|gb|ABN08431.1|	424	271	411	0.69	0.8	0	143	199	5e-50	--	Pinin/SDK/memA protein [Medicago truncatula]
Unigene10309_PB_AHAU	956	953	234	gi|15228120|ref|NP_181270.1|	273	34	273	0.8	0.93	0	240	392	1e-108	--	protein aluminum sensitive 3 [Arabidopsis thaliana] >gi|75216846|sp|Q9ZUT3.1|ALS3_ARATH RecName: Full=Protein ALUMINUM SENSITIVE 3; AltName: Full=ABC transporter I family member 16; Short=ABC transporter ABCI.16; Short=AtABCI16; AltName: Full=ybbM homolog protein >gi|55275047|gb|AAV49319.1| aluminum sensitive 3 [Arabidopsis thaliana] >gi|330254290|gb|AEC09384.1| protein aluminum sensitive 3 [Arab…
Unigene1030_PB_AHAU	694	693	1	gi|222423021|dbj|BAH19493.1|	1030	228	458	0.84	0.9	0	231	415	1e-115	--	AT3G59020 [Arabidopsis thaliana]
Unigene10310_PB_AHAU	503	477	1	gi|15218786|ref|NP_171833.1|	385	156	311	0.5	0.65	0	159	146	1e-34	--	uncharacterized protein [Arabidopsis thaliana] >gi|3850570|gb|AAC72110.1| F15K9.6 [Arabidopsis thaliana] >gi|332189440|gb|AEE27561.1| uncharacterized protein [Arabidopsis thaliana]
Unigene10312_PB_AHAU	1029	1	1026	gi|15219459|ref|NP_177482.1|	419	3	342	0.8	0.87	0	342	554	1e-157	--	Endosomal targeting BRO1-like domain-containing protein [Arabidopsis thaliana] >gi|42572093|ref|NP_974137.1| Endosomal targeting BRO1-like domain-containing protein [Arabidopsis thaliana] >gi|42572095|ref|NP_974138.1| Endosomal targeting BRO1-like domain-containing protein [Arabidopsis thaliana] >gi|54606850|gb|AAV34773.1| At1g73390 [Arabidopsis thaliana] >gi|332197332|gb|AEE35453.1| Endosomal ta…
Unigene10313_PB_AHAU	895	245	895	gi|30684334|ref|NP_193557.2|	233	12	229	0.71	0.82	0.02	223	308	5e-83	--	beta-1,4-N-acetylglucosaminyltransferase [Arabidopsis thaliana] >gi|332658614|gb|AEE84014.1| beta-1,4-N-acetylglucosaminyltransferase [Arabidopsis thaliana]
Unigene10314_PB_AHAU	1256	42	989	gi|15228267|ref|NP_187644.1|	312	2	312	0.42	0.62	0.01	322	256	6e-67	--	transcription initiation factor IIB-2 [Arabidopsis thaliana] >gi|21363045|sp|Q9SS44.1|TF2B2_ARATH RecName: Full=Transcription initiation factor IIB-2; AltName: Full=General transcription factor TFIIB-2; Short=AtTFIIB2 >gi|6056193|gb|AAF02810.1|AC009400_6 transcription initiation factor IIB (TFIIB) [Arabidopsis thaliana] >gi|15215784|gb|AAK91437.1| AT3g10330/F14P13_7 [Arabidopsis thaliana] >gi|169…
Unigene10315_PB_AHAU	1086	1064	3	gi|30680395|ref|NP_187423.2|	841	3	372	0.29	0.44	0.06	380	123	5e-27	--	uncharacterized protein [Arabidopsis thaliana] >gi|332641063|gb|AEE74584.1| uncharacterized protein [Arabidopsis thaliana]
Unigene10316_PB_AHAU	991	3	566	gi|1742959|emb|CAA96065.1|	792	607	791	0.76	0.85	0	189	281	1e-74	--	CLC-d chloride channel protein [Arabidopsis thaliana]
Unigene10317_PB_AHAU	602	601	323	gi|297844510|ref|XP_002890136.1|	635	543	635	0.62	0.75	0	93	127	1e-28	--	XH/XS domain-containing protein [Arabidopsis lyrata subsp. lyrata] >gi|297335978|gb|EFH66395.1| XH/XS domain-containing protein [Arabidopsis lyrata subsp. lyrata]
Unigene10318_PB_AHAU	1047	238	723	gi|552956|gb|AAA84683.1|	162	1	162	0.87	0.93	0	162	286	3e-76	--	ATPase subunit I [Nicotiana tabacum] >gi|224351|prf||1102209E ORF 5
Unigene10319_PB_AHAU	652	651	1	gi|297799550|ref|XP_002867659.1|	1007	106	321	0.33	0.53	0.02	222	92.8	3e-18	--	ubiquitin-specific protease 16 [Arabidopsis lyrata subsp. lyrata] >gi|297313495|gb|EFH43918.1| ubiquitin-specific protease 16 [Arabidopsis lyrata subsp. lyrata]
Unigene1031_PB_AHAU	209	5	208	gi|212717149|gb|ACJ37416.1|	698	482	549	0.85	0.94	0	68	129	9e-30	--	stress-induced receptor-like kinase [Glycine max]
Unigene10320_PB_AHAU	1123	1122	448	gi|302399059|gb|ADL36824.1|	415	153	382	0.77	0.83	0.02	230	343	3e-93	--	SPL domain class transcription factor [Malus x domestica]
Unigene10321_PB_AHAU	1591	3	1589	gi|97180275|sp|Q2PCF1.1|PDR2_NICPL	1461	233	760	0.81	0.92	0	529	895	0	--	RecName: Full=Pleiotropic drug resistance protein 2; AltName: Full=NpPDR2 >gi|84871800|emb|CAH40786.1| PDR-like ABC transporter [Nicotiana plumbaginifolia]
Unigene10322_PB_AHAU	899	808	461	gi|297838573|ref|XP_002887168.1|	347	134	255	0.4	0.52	0.04	122	86.3	5e-16	--	zinc finger (B-box type) family protein [Arabidopsis lyrata subsp. lyrata] >gi|297333009|gb|EFH63427.1| zinc finger (B-box type) family protein [Arabidopsis lyrata subsp. lyrata]
Unigene10323_PB_AHAU	555	101	361	gi|226532194|ref|NP_001148950.1|	631	536	631	0.42	0.54	0.09	96	64.3	9e-10	--	peptidyl-prolyl isomerase PASTICCINO1 [Zea mays] >gi|195623564|gb|ACG33612.1| peptidyl-prolyl isomerase PASTICCINO1 [Zea mays]
Unigene10324_PB_AHAU	985	233	985	gi|15227951|ref|NP_181780.1|	633	1	252	0.63	0.71	0.04	263	303	2e-81	--	DEAD-box ATP-dependent RNA helicase 37 [Arabidopsis thaliana] >gi|108861890|sp|Q84W89.2|RH37_ARATH RecName: Full=DEAD-box ATP-dependent RNA helicase 37 >gi|330255039|gb|AEC10133.1| DEAD-box ATP-dependent RNA helicase 37 [Arabidopsis thaliana]
Unigene10325_PB_AHAU	1252	138	866	gi|186512081|ref|NP_001078412.2|	277	2	244	0.6	0.78	0	243	318	4e-89	--	ribonuclease H2 subunit B [Arabidopsis thaliana] >gi|332658907|gb|AEE84307.1| ribonuclease H2 subunit B [Arabidopsis thaliana]
Unigene10326_PB_AHAU	834	834	421	gi|297844086|ref|XP_002889924.1|	238	97	234	0.65	0.82	0	138	184	2e-45	--	DNA binding protein [Arabidopsis lyrata subsp. lyrata] >gi|297335766|gb|EFH66183.1| DNA binding protein [Arabidopsis lyrata subsp. lyrata]
Unigene10328_PB_AHAU	1888	2	1234	gi|18411740|ref|NP_567217.1|	880	469	879	0.82	0.92	0	411	696	0	--	sec23/sec24-like transport protein [Arabidopsis thaliana] >gi|332656680|gb|AEE82080.1| sec23/sec24-like transport protein [Arabidopsis thaliana]
Unigene10329_PB_AHAU	787	104	787	gi|56561617|emb|CAG28412.1|	637	240	464	0.6	0.74	0	228	263	2e-69	--	S-receptor kinase-like protein 1 [Senecio squalidus]
Unigene1032_PB_AHAU	182	181	2	gi|75174048|sp|Q9LF41.1|UBE4_ARATH	1038	372	431	0.73	0.83	0	60	92.4	2e-18	--	RecName: Full=Probable ubiquitin conjugation factor E4; AltName: Full=Plant U-box protein 1; AltName: Full=U-box domain-containing protein 1; AltName: Full=Ubiquitin-fusion degradation protein 2-like; Short=UB fusion protein 2-like >gi|9755795|emb|CAC01739.1| ubiquitin-fusion degradation protein-like [Arabidopsis thaliana]
Unigene10330_PB_AHAU	853	348	1	gi|15231622|ref|NP_191464.1|	488	1	116	0.76	0.87	0	116	186	3e-46	--	Polyamine oxidase 3 [Arabidopsis thaliana] >gi|75181113|sp|Q9LYT1.1|PAO3_ARATH RecName: Full=Polyamine oxidase 3; Short=AtPAO3 >gi|18086418|gb|AAL57665.1| AT3g59050/F17J16_100 [Arabidopsis thaliana] >gi|23505969|gb|AAN28844.1| At3g59050/F17J16_100 [Arabidopsis thaliana] >gi|332646345|gb|AEE79866.1| Polyamine oxidase 3 [Arabidopsis thaliana]
Unigene10331_PB_AHAU	958	12	692	gi|18424371|ref|NP_568923.1|	487	240	461	0.63	0.81	0	227	307	2e-82	--	RING/U-box domain-containing protein [Arabidopsis thaliana] >gi|30697386|ref|NP_851231.1| RING/U-box domain-containing protein [Arabidopsis thaliana] >gi|332009964|gb|AED97347.1| RING/U-box domain-containing protein [Arabidopsis thaliana] >gi|332009966|gb|AED97349.1| RING/U-box domain-containing protein [Arabidopsis thaliana]
Unigene10332_PB_AHAU	798	165	797	gi|10798652|emb|CAC12826.1|	332	1	211	0.89	0.93	0	211	373	1e-102	--	malate dehydrogenase [Nicotiana tabacum]
Unigene10333_PB_AHAU	932	9	566	gi|186478438|ref|NP_563927.3|	374	188	373	0.36	0.62	0	187	131	2e-29	--	Endosomal targeting BRO1-like domain-containing protein [Arabidopsis thaliana] >gi|332190876|gb|AEE28997.1| Endosomal targeting BRO1-like domain-containing protein [Arabidopsis thaliana]
Unigene10334_PB_AHAU	957	2	484	gi|296082208|emb|CBI21213.3|	465	284	437	0.48	0.56	0.06	172	114	2e-24	--	unnamed protein product [Vitis vinifera]
Unigene10335_PB_AHAU	972	1	393	gi|302398787|gb|ADL36688.1|	301	120	250	0.9	0.93	0	131	245	8e-64	--	DOF domain class transcription factor [Malus x domestica]
Unigene10336_PB_AHAU	968	217	756	gi|15242049|ref|NP_197574.1|	205	15	200	0.51	0.68	0.03	186	179	7e-44	--	plant invertase/pectin methylesterase inhibitor domain-containing protein [Arabidopsis thaliana] >gi|58331821|gb|AAW70408.1| At5g20740 [Arabidopsis thaliana] >gi|332005505|gb|AED92888.1| plant invertase/pectin methylesterase inhibitor domain-containing protein [Arabidopsis thaliana]
Unigene10337_PB_AHAU	862	348	671	gi|18395549|ref|NP_565301.1|	170	63	170	0.74	0.87	0	108	172	2e-43	--	uncharacterized protein [Arabidopsis thaliana] >gi|330250604|gb|AEC05698.1| uncharacterized protein [Arabidopsis thaliana]
Unigene10338_PB_AHAU	1084	1	717	gi|304281933|gb|ADM21173.1|	776	535	773	0.84	0.91	0	239	417	1e-115	--	SRF3 [Arabidopsis thaliana]
Unigene10339_PB_AHAU	1304	1302	1	gi|224110076|ref|XP_002315406.1|	1122	69	505	0.78	0.88	0	437	689	0	--	aminophospholipid ATPase [Populus trichocarpa] >gi|222864446|gb|EEF01577.1| aminophospholipid ATPase [Populus trichocarpa]
Unigene1033_PB_AHAU	376	226	366	gi|225440868|ref|XP_002276568.1|	398	59	105	0.53	0.74	0	47	57	5e-17	--	PREDICTED: similar to glutaredoxin family protein [Vitis vinifera]
Unigene10340_PB_AHAU	922	917	672	gi|224143924|ref|XP_002325124.1|	314	204	285	0.7	0.74	0	82	115	1e-24	--	f-box family protein [Populus trichocarpa] >gi|222866558|gb|EEF03689.1| f-box family protein [Populus trichocarpa]
Unigene10341_PB_AHAU	1224	1222	395	gi|302398563|gb|ADL36576.1|	895	620	895	0.91	0.95	0	277	515	1e-145	--	ARF domain class transcription factor [Malus x domestica]
Unigene10342_PB_AHAU	975	974	135	gi|30962522|dbj|BAC76729.1|	421	145	421	0.65	0.8	0	281	389	1e-107	--	alpha-amylase [Vigna angularis]
Unigene10343_PB_AHAU	960	294	959	gi|15240454|ref|NP_200318.1|	464	12	237	0.51	0.62	0.04	232	208	1e-52	--	dihydrolipoyllysine-residue succinyltransferase component of 2-oxoglutarate dehydrogenase complex 1 [Arabidopsis thaliana] >gi|75171516|sp|Q9FLQ4.1|ODO2A_ARATH RecName: Full=Dihydrolipoyllysine-residue succinyltransferase component of 2-oxoglutarate dehydrogenase complex 1, mitochondrial; AltName: Full=2-oxoglutarate dehydrogenase complex component E2-1; Short=OGDC-E2-1; AltName: Full=Dihydrolipo…
Unigene10344_PB_AHAU	911	910	263	gi|82697955|gb|ABB89012.1|	333	117	333	0.76	0.87	0	217	340	2e-92	--	CXE carboxylesterase [Malus pumila]
Unigene10345_PB_AHAU	948	7	906	gi|334182228|ref|NP_171710.4|	2431	1562	1855	0.59	0.73	0	303	317	2e-85	--	CCR4-NOT transcription complex subunit 1 [Arabidopsis thaliana] >gi|332189256|gb|AEE27377.1| CCR4-NOT transcription complex subunit 1 [Arabidopsis thaliana]
Unigene10346_PB_AHAU	465	132	464	gi|15237005|ref|NP_195267.1|	162	1	111	0.93	0.97	0	111	223	9e-58	--	AP-1 complex subunit sigma-2 [Arabidopsis thaliana] >gi|75097963|sp|O23685.1|AP1S2_ARATH RecName: Full=AP-1 complex subunit sigma-2; AltName: Full=Adapter-related protein complex 1 sigma-2 subunit; AltName: Full=Adaptor AP-1 19 kDa protein; AltName: Full=Adaptor protein complex AP-1 sigma-2 subunit; AltName: Full=Clathrin assembly protein complex 1 sigma-2 small chain; AltName: Full=Clathrin asse…
Unigene10347_PB_AHAU	795	320	793	gi|18401087|ref|NP_566542.1|	329	1	160	0.7	0.79	0.01	160	222	5e-57	--	nuclear pore complex protein Nup53 [Arabidopsis thaliana] >gi|332642275|gb|AEE75796.1| nuclear pore complex protein Nup53 [Arabidopsis thaliana]
Unigene10348_PB_AHAU	1155	722	1153	gi|451544|gb|AAA79364.1|	214	1	151	0.37	0.47	0.05	153	93.6	5e-18	--	proline-rich cell wall protein [Gossypium barbadense]
Unigene1034_PB_AHAU	209	204	1	gi|297739524|emb|CBI29706.3|	708	291	375	0.43	0.56	0.2	85	68.9	2e-11	--	unnamed protein product [Vitis vinifera]
Unigene10350_PB_AHAU	402	13	402	gi|224146642|ref|XP_002336324.1|	148	1	134	0.74	0.83	0.02	134	209	9e-54	--	cyclic nucleotide-gated channel [Populus trichocarpa] >gi|222834696|gb|EEE73159.1| cyclic nucleotide-gated channel [Populus trichocarpa]
Unigene10351_PB_AHAU	363	363	1	gi|15234617|ref|NP_194739.1|	1311	1198	1309	0.6	0.72	0	121	143	8e-34	--	tRNA-splicing endonuclease positive effector-related protein [Arabidopsis thaliana] >gi|332660321|gb|AEE85721.1| tRNA-splicing endonuclease positive effector-related protein [Arabidopsis thaliana]
Unigene10352_PB_AHAU	562	7	189	gi|30685426|ref|NP_850197.1|	352	290	350	0.81	0.91	0	61	104	8e-22	--	uncharacterized protein [Arabidopsis thaliana] >gi|18700113|gb|AAL77668.1| At2g32760/F24L7.10 [Arabidopsis thaliana] >gi|94442409|gb|ABF18992.1| At2g32760 [Arabidopsis thaliana] >gi|330253639|gb|AEC08733.1| uncharacterized protein [Arabidopsis thaliana]
Unigene10353_PB_AHAU	345	344	216	gi|296081602|emb|CBI20607.3|	608	565	608	0.63	0.8	0.06	46	53.9	6e-07	--	unnamed protein product [Vitis vinifera]
Unigene10354_PB_AHAU	405	2	400	gi|30684673|ref|NP_849674.1|	502	148	280	0.66	0.82	0	134	171	3e-42	--	uncharacterized protein [Arabidopsis thaliana] >gi|6587808|gb|AAF18499.1|AC010924_12 Contains similarity to gb|AF151801 CGI-43 protein from Homo sapiens. EST gb|AI999800 comes from this gene [Arabidopsis thaliana] >gi|332191278|gb|AEE29399.1| uncharacterized protein [Arabidopsis thaliana]
Unigene10356_PB_AHAU	413	1	408	gi|255555107|ref|XP_002518591.1|	494	90	235	0.34	0.5	0.12	155	62.4	2e-09	--	transcription factor, putative [Ricinus communis] >gi|223542436|gb|EEF43978.1| transcription factor, putative [Ricinus communis]
Unigene10357_PB_AHAU	395	126	1	gi|18406687|ref|NP_566033.1|	244	1	43	0.76	0.83	0.02	43	67.8	4e-11	--	PLAC8 family protein [Arabidopsis thaliana] >gi|330255402|gb|AEC10496.1| PLAC8 family protein [Arabidopsis thaliana]
Unigene10358_PB_AHAU	458	458	252	gi|225446835|ref|XP_002283603.1|	311	260	311	0.5	0.56	0	69	55.5	2e-07	--	PREDICTED: hypothetical protein [Vitis vinifera] >gi|302143547|emb|CBI22108.3| unnamed protein product [Vitis vinifera]
Unigene10361_PB_AHAU	665	654	154	gi|51457948|gb|AAU03363.1|	184	1	168	0.64	0.78	0	168	241	8e-63	--	wound/stress protein [Solanum lycopersicum]
Unigene10363_PB_AHAU	378	290	376	gi|186694325|gb|ACC86142.1|	154	1	29	0.93	0.93	0	29	62.4	2e-09	--	heat shock protein 17.5 [Malus x domestica]
Unigene10364_PB_AHAU	582	581	15	gi|22329256|ref|NP_195639.2|	485	1	189	0.71	0.84	0	190	271	4e-72	--	phenylalanyl-tRNA synthetase alpha chain [Arabidopsis thaliana] >gi|30316394|sp|Q9T034.3|SYFA_ARATH RecName: Full=Probable phenylalanyl-tRNA synthetase alpha chain; AltName: Full=Phenylalanine--tRNA ligase alpha chain; Short=PheRS >gi|20453179|gb|AAM19830.1| AT4g39280/T22F8_180 [Arabidopsis thaliana] >gi|25141225|gb|AAN73307.1| At4g39280/T22F8_180 [Arabidopsis thaliana] >gi|332661650|gb|AEE87050.…
Unigene10365_PB_AHAU	627	1	582	gi|334183881|ref|NP_177439.2|	795	545	737	0.76	0.88	0	194	304	5e-82	--	Root hair defective 3 GTP-binding protein (RHD3) [Arabidopsis thaliana] >gi|332320568|sp|Q9SSN0.2|RD3H1_ARATH RecName: Full=Protein ROOT HAIR DEFECTIVE 3 homolog 1; AltName: Full=Protein SEY1 homolog 2 >gi|332197275|gb|AEE35396.1| Root hair defective 3 GTP-binding protein (RHD3) [Arabidopsis thaliana]
Unigene10366_PB_AHAU	429	3	428	gi|302398601|gb|ADL36595.1|	691	91	230	0.97	0.97	0	142	279	9e-75	--	BHLH domain class transcription factor [Malus x domestica]
Unigene10367_PB_AHAU	429	181	426	gi|186496370|ref|NP_178048.2|	2093	1	83	0.61	0.8	0.01	83	98.6	2e-20	--	nucleoprotein TPR [Arabidopsis thaliana] >gi|302425121|sp|A4GSN8.1|NUA_ARATH RecName: Full=Nuclear-pore anchor; AltName: Full=Protein TRANSLOCATED PROMOTER REGION; Short=AtTPR >gi|126594444|gb|ABO21684.1| nuclear-pore anchor [Arabidopsis thaliana] >gi|332198105|gb|AEE36226.1| nucleoprotein TPR [Arabidopsis thaliana]
Unigene10368_PB_AHAU	392	391	26	gi|62750823|emb|CAC80138.1|	1036	246	366	0.56	0.7	0	122	133	6e-31	--	DNA-dependent RNA polymerase [Spinacia oleracea]
Unigene1036_PB_AHAU	191	2	187	gi|87240748|gb|ABD32606.1|	578	188	249	0.87	0.96	0	62	114	4e-25	--	FAD-dependent pyridine nucleotide-disulphide oxidoreductase; Calcium-binding EF-hand [Medicago truncatula]
Unigene10370_PB_AHAU	373	11	373	gi|30680395|ref|NP_187423.2|	841	303	421	0.51	0.64	0	122	107	4e-23	--	uncharacterized protein [Arabidopsis thaliana] >gi|332641063|gb|AEE74584.1| uncharacterized protein [Arabidopsis thaliana]
Unigene10371_PB_AHAU	333	1	333	gi|224139776|ref|XP_002323271.1|	1540	1045	1154	0.68	0.81	0	111	153	7e-37	--	chromatin remodeling complex subunit [Populus trichocarpa] >gi|222867901|gb|EEF05032.1| chromatin remodeling complex subunit [Populus trichocarpa]
Unigene10373_PB_AHAU	505	503	48	gi|115450929|ref|NP_001049065.1|	695	354	510	0.41	0.62	0.03	158	130	6e-30	--	Os03g0165100 [Oryza sativa Japonica Group] >gi|113547536|dbj|BAF10979.1| Os03g0165100 [Oryza sativa Japonica Group]
Unigene10374_PB_AHAU	760	521	3	gi|297820342|ref|XP_002878054.1|	304	1	175	0.66	0.8	0.02	177	235	5e-61	--	NLI interacting factor family protein [Arabidopsis lyrata subsp. lyrata] >gi|297323892|gb|EFH54313.1| NLI interacting factor family protein [Arabidopsis lyrata subsp. lyrata]
Unigene10375_PB_AHAU	364	288	1	gi|302399057|gb|ADL36823.1|	381	2	94	0.87	0.89	0	96	163	5e-40	--	SPL domain class transcription factor [Malus x domestica]
Unigene1037_PB_AHAU	168	14	166	gi|150036254|gb|ABR67417.1|	647	9	59	0.54	0.7	0	51	60.1	8e-09	--	ATP/GTP/Ca++ binding protein [Cucumis melo subsp. melo]
Unigene10380_PB_AHAU	437	275	78	gi|15230025|ref|NP_187218.1|	883	10	77	0.54	0.73	0.02	68	65.9	2e-10	--	RING/U-box protein [Arabidopsis thaliana] >gi|332640753|gb|AEE74274.1| RING/U-box protein [Arabidopsis thaliana]
Unigene10381_PB_AHAU	429	427	2	gi|330370545|gb|AEC12442.1|	636	177	322	0.56	0.73	0.02	146	166	1e-40	--	DNA (cytosine-5)-methyltransferase DRM1/2 [Gossypium hirsutum]
Unigene10382_PB_AHAU	412	3	410	gi|224123888|ref|XP_002319189.1|	640	256	391	0.86	0.92	0	136	237	3e-62	--	cationic amino acid transporter [Populus trichocarpa] >gi|222857565|gb|EEE95112.1| cationic amino acid transporter [Populus trichocarpa]
Unigene10384_PB_AHAU	450	32	445	gi|87240970|gb|ABD32828.1|	912	400	537	0.48	0.66	0	139	130	5e-30	--	{, related [Medicago truncatula]
Unigene10385_PB_AHAU	388	387	7	gi|110739797|dbj|BAF01805.1|	701	305	431	0.59	0.8	0	127	162	2e-39	--	HSP like protein [Arabidopsis thaliana]
Unigene10386_PB_AHAU	388	387	1	gi|194462393|gb|ACF72671.1|	197	23	151	0.88	0.93	0	129	237	4e-62	--	Ran-binding protein 1 [Cucumis melo var. cantalupensis]
Unigene10388_PB_AHAU	857	818	189	gi|212717194|gb|ACJ37438.1|	245	25	245	0.61	0.71	0.07	226	235	7e-61	--	AP2 domain-containing transcription factor 4 [Glycine max]
Unigene10389_PB_AHAU	334	184	333	gi|33772133|gb|AAQ54503.1|	50	1	50	0.9	0.96	0	50	89.4	1e-17	--	ripening-related protein-like [Malus x domestica]
Unigene10390_PB_AHAU	373	372	1	gi|224136205|ref|XP_002322271.1|	533	324	456	0.52	0.68	0.06	133	141	2e-33	--	f-box family protein [Populus trichocarpa] >gi|222869267|gb|EEF06398.1| f-box family protein [Populus trichocarpa]
Unigene10391_PB_AHAU	514	62	514	gi|115471|sp|P17067.1|CAHC_PEA	328	2	156	0.51	0.67	0.02	155	143	1e-33	--	RecName: Full=Carbonic anhydrase, chloroplastic; AltName: Full=Carbonate dehydratase; Contains: RecName: Full=Carbonic anhydrase, 27 kDa isoform; Contains: RecName: Full=Carbonic anhydrase, 25 kDa isoform; Flags: Precursor
Unigene10392_PB_AHAU	388	387	163	gi|164605542|dbj|BAF98608.1|	570	496	570	0.88	0.98	0	75	146	9e-35	--	CM0545.430.nc [Lotus japonicus]
Unigene10393_PB_AHAU	407	406	2	gi|334184093|ref|NP_178255.5|	955	465	598	0.81	0.9	0	135	220	5e-57	--	P-loop containing nucleoside triphosphate hydrolase-like protein [Arabidopsis thaliana] >gi|330250362|gb|AEC05456.1| P-loop containing nucleoside triphosphate hydrolase-like protein [Arabidopsis thaliana]
Unigene10394_PB_AHAU	471	470	3	gi|15238467|ref|NP_200767.1|	449	179	333	0.57	0.73	0	156	184	4e-46	--	UDP-glucosyl transferase 76E2 [Arabidopsis thaliana] >gi|75264229|sp|Q9LTH2.1|U76E2_ARATH RecName: Full=UDP-glycosyltransferase 76E2 >gi|8885563|dbj|BAA97493.1| UDP-glycose:flavonoid glycosyltransferase-like [Arabidopsis thaliana] >gi|332009826|gb|AED97209.1| UDP-glucosyl transferase 76E2 [Arabidopsis thaliana]
Unigene10396_PB_AHAU	854	2	634	gi|297826989|ref|XP_002881377.1|	589	362	572	0.74	0.86	0	211	325	5e-88	--	pentatricopeptide repeat-containing protein [Arabidopsis lyrata subsp. lyrata] >gi|297327216|gb|EFH57636.1| pentatricopeptide repeat-containing protein [Arabidopsis lyrata subsp. lyrata]
Unigene10397_PB_AHAU	499	2	487	gi|42563275|ref|NP_177807.3|	1294	92	228	0.42	0.56	0	162	110	6e-24	--	translation initiation factor eIF-5B [Arabidopsis thaliana] >gi|332197770|gb|AEE35891.1| translation initiation factor eIF-5B [Arabidopsis thaliana]
Unigene10399_PB_AHAU	629	627	280	gi|196166343|gb|ACG70794.1|	813	679	795	0.66	0.77	0	117	147	8e-35	--	NB-ARC domain-containing protein [Malus x domestica]
Unigene1039_PB_AHAU	326	8	325	gi|183604839|gb|ACC64519.1|	2409	1657	1762	0.4	0.66	0	106	97.4	5e-20	--	neuroblastoma-amplified gene [Nicotiana benthamiana]
Unigene103_PB_AHAU	1644	1642	2	gi|302399055|gb|ADL36822.1|	684	77	619	0.67	0.76	0.04	571	731	0	--	SCL domain class transcription factor [Malus x domestica]
Unigene10400_PB_AHAU	758	410	9	gi|140053517|gb|ABE79572.2|	989	1	134	0.63	0.78	0	134	174	1e-42	--	Protein kinase [Medicago truncatula]
Unigene10402_PB_AHAU	1073	720	1073	gi|87241412|gb|ABD33270.1|	324	1	118	0.72	0.78	0	118	171	2e-41	--	t-snare [Medicago truncatula]
Unigene10404_PB_AHAU	388	228	1	gi|227204407|dbj|BAH57055.1|	188	42	117	0.82	0.93	0	76	141	3e-33	--	AT4G23895 [Arabidopsis thaliana]
Unigene10405_PB_AHAU	466	466	338	gi|297828824|ref|XP_002882294.1|	408	360	402	0.76	0.9	0	43	67.8	5e-11	--	armadillo/beta-catenin repeat family protein [Arabidopsis lyrata subsp. lyrata] >gi|297328134|gb|EFH58553.1| armadillo/beta-catenin repeat family protein [Arabidopsis lyrata subsp. lyrata]
Unigene10406_PB_AHAU	395	393	223	gi|21700765|gb|AAG38144.1|	284	225	281	0.66	0.82	0	57	87	7e-17	--	phosphoglycerate mutase-like protein [Glycine max]
Unigene10407_PB_AHAU	504	2	502	gi|297816784|ref|XP_002876275.1|	631	216	383	0.72	0.82	0	168	244	4e-64	--	armadillo/beta-catenin repeat family protein [Arabidopsis lyrata subsp. lyrata] >gi|297322113|gb|EFH52534.1| armadillo/beta-catenin repeat family protein [Arabidopsis lyrata subsp. lyrata]
Unigene1040_PB_AHAU	181	2	181	gi|297720703|ref|NP_001172713.1|	238	139	198	1	1	0	60	115	1e-25	--	Os01g0923300 [Oryza sativa Japonica Group] >gi|255674011|dbj|BAH91443.1| Os01g0923300 [Oryza sativa Japonica Group]
Unigene10410_PB_AHAU	712	5	712	gi|15238825|ref|NP_199597.1|	431	166	401	0.82	0.9	0	236	390	1e-108	--	uncharacterized protein [Arabidopsis thaliana] >gi|16648766|gb|AAL25574.1| AT5g47860/MCA23_20 [Arabidopsis thaliana] >gi|22655374|gb|AAM98279.1| At5g47860/MCA23_20 [Arabidopsis thaliana] >gi|332008198|gb|AED95581.1| uncharacterized protein [Arabidopsis thaliana]
Unigene10411_PB_AHAU	469	2	352	gi|11558242|emb|CAC17803.1|	260	144	260	0.97	0.98	0	117	232	2e-60	--	peroxiredoxin [Phaseolus vulgaris] >gi|11558244|emb|CAC17804.1| peroxiredoxin [Phaseolus vulgaris]
Unigene10413_PB_AHAU	367	13	366	gi|222422925|dbj|BAH19449.1|	1124	488	605	0.72	0.84	0	118	183	5e-46	--	AT2G27900 [Arabidopsis thaliana]
Unigene10414_PB_AHAU	501	155	499	gi|42564109|ref|NP_187900.2|	474	2	117	0.76	0.88	0	116	187	4e-47	--	dioxygenase-like protein [Arabidopsis thaliana] >gi|134031912|gb|ABO45693.1| At3g12940 [Arabidopsis thaliana] >gi|332641743|gb|AEE75264.1| dioxygenase-like protein [Arabidopsis thaliana]
Unigene10417_PB_AHAU	498	145	5	gi|255569488|ref|XP_002525711.1|	162	1	47	0.51	0.7	0	47	57	1e-07	--	hypothetical protein RCOM_1321840 [Ricinus communis] >gi|223535011|gb|EEF36694.1| hypothetical protein RCOM_1321840 [Ricinus communis]
Unigene10418_PB_AHAU	432	106	426	gi|307136342|gb|ADN34158.1|	737	1	107	0.82	0.88	0	107	194	4e-49	--	transport protein sec23 [Cucumis melo subsp. melo]
Unigene10419_PB_AHAU	489	489	4	gi|209970622|gb|ACJ03072.1|	965	784	941	0.53	0.66	0.01	164	163	8e-40	--	HB06p [Malus floribunda]
Unigene1041_PB_AHAU	777	2	775	gi|42540755|gb|AAS19278.1|	686	418	684	0.58	0.71	0.03	267	289	2e-77	--	mitogen-activated protein kinase kinase kinase [Vitis vinifera]
Unigene10420_PB_AHAU	868	3	329	gi|295841589|dbj|BAJ07175.1|	431	322	431	0.96	0.96	0	110	216	4e-55	--	MdTCP4A [Malus x domestica]
Unigene10422_PB_AHAU	363	9	149	gi|15221258|ref|NP_177584.1|	208	158	204	0.57	0.72	0	47	61.6	3e-09	--	uncharacterized protein [Arabidopsis thaliana] >gi|332197471|gb|AEE35592.1| uncharacterized protein [Arabidopsis thaliana]
Unigene10423_PB_AHAU	376	146	376	gi|18394597|ref|NP_564050.1|	301	1	77	0.68	0.84	0	77	110	4e-24	--	transcription initiation factor TFIIH subunit H3 [Arabidopsis thaliana] >gi|92856638|gb|ABE77412.1| At1g18340 [Arabidopsis thaliana] >gi|332191584|gb|AEE29705.1| transcription initiation factor TFIIH subunit H3 [Arabidopsis thaliana]
Unigene10424_PB_AHAU	387	386	3	gi|115459438|ref|NP_001053319.1|	438	174	301	0.83	0.96	0	128	219	6e-57	--	Os04g0517300 [Oryza sativa Japonica Group] >gi|113564890|dbj|BAF15233.1| Os04g0517300 [Oryza sativa Japonica Group] >gi|116310213|emb|CAH67223.1| OSIGBa0145M07.5 [Oryza sativa Indica Group]
Unigene10425_PB_AHAU	481	150	479	gi|227202560|dbj|BAH56753.1|	400	4	107	0.62	0.74	0	110	137	4e-32	--	AT4G38220 [Arabidopsis thaliana]
Unigene10426_PB_AHAU	475	472	2	gi|2827992|gb|AAB99950.1|	347	76	233	0.57	0.76	0	158	199	1e-50	--	UDP-glucuronosyltransferase [Pisum sativum]
Unigene10427_PB_AHAU	678	566	9	gi|18417806|ref|NP_567876.1|	485	15	202	0.47	0.59	0.07	200	145	3e-34	--	uncharacterized protein [Arabidopsis thaliana] >gi|79325979|ref|NP_001031764.1| uncharacterized protein [Arabidopsis thaliana] >gi|332660510|gb|AEE85910.1| uncharacterized protein [Arabidopsis thaliana] >gi|332660512|gb|AEE85912.1| uncharacterized protein [Arabidopsis thaliana]
Unigene10429_PB_AHAU	405	401	267	gi|73624747|gb|AAZ79231.1|	744	699	743	0.48	0.71	0	45	50.8	5e-06	--	cellulose synthase-like protein CslG [Nicotiana tabacum]
Unigene1042_PB_AHAU	483	261	1	gi|224113471|ref|XP_002332583.1|	337	1	84	0.63	0.7	0	87	107	5e-23	--	f-box family protein [Populus trichocarpa] >gi|222832921|gb|EEE71398.1| f-box family protein [Populus trichocarpa]
Unigene10431_PB_AHAU	432	3	431	gi|240255576|ref|NP_190606.6|	2156	405	545	0.74	0.88	0	143	211	2e-54	--	uncharacterized protein [Arabidopsis thaliana] >gi|332645138|gb|AEE78659.1| uncharacterized protein [Arabidopsis thaliana]
Unigene10432_PB_AHAU	510	180	1	gi|224133786|ref|XP_002327680.1|	481	10	77	0.47	0.6	0.11	68	55.5	3e-07	--	predicted protein [Populus trichocarpa] >gi|222836765|gb|EEE75158.1| predicted protein [Populus trichocarpa]
Unigene10433_PB_AHAU	366	167	361	gi|297799476|ref|XP_002867622.1|	832	16	81	0.66	0.8	0.01	66	96.3	1e-19	--	kinase family protein [Arabidopsis lyrata subsp. lyrata] >gi|297313458|gb|EFH43881.1| kinase family protein [Arabidopsis lyrata subsp. lyrata]
Unigene10434_PB_AHAU	372	3	371	gi|297840607|ref|XP_002888185.1|	592	201	318	0.73	0.82	0	123	170	6e-42	--	proton-dependent oligopeptide transport family protein [Arabidopsis lyrata subsp. lyrata] >gi|297334026|gb|EFH64444.1| proton-dependent oligopeptide transport family protein [Arabidopsis lyrata subsp. lyrata]
Unigene10435_PB_AHAU	1119	3	311	gi|15238657|ref|NP_200125.1|	716	89	210	0.33	0.56	0.15	122	82.8	8e-15	--	cyclic nucleotide-gated ion channel 1 [Arabidopsis thaliana] >gi|38502855|sp|O65717.1|CNGC1_ARATH RecName: Full=Cyclic nucleotide-gated ion channel 1; Short=AtCNGC1; AltName: Full=Cyclic nucleotide- and calmodulin-regulated ion channel 1 >gi|9757994|dbj|BAB08416.1| cyclic nucleotide-regulated ion channel [Arabidopsis thaliana] >gi|332008928|gb|AED96311.1| cyclic nucleotide-gated ion channel 1 [Ar…
Unigene10436_PB_AHAU	399	399	1	gi|302399057|gb|ADL36823.1|	381	95	228	0.93	0.94	0.01	135	257	3e-68	--	SPL domain class transcription factor [Malus x domestica]
Unigene10437_PB_AHAU	583	4	528	gi|195647730|gb|ACG43333.1|	517	172	345	0.49	0.64	0.05	185	163	1e-39	--	protein binding protein [Zea mays]
Unigene10438_PB_AHAU	366	61	366	gi|2970556|gb|AAC05983.1|	909	1	98	0.4	0.53	0.01	104	57.8	4e-08	--	aspartokinase-homoserine dehydrogenase [Glycine max]
Unigene10439_PB_AHAU	318	13	318	gi|19032260|emb|CAD18921.1|	300	55	179	0.62	0.68	0.18	125	146	9e-35	--	RNA-binding protein precursor [Persea americana]
Unigene1043_PB_AHAU	233	4	231	gi|124359246|gb|ABN05751.1|	273	170	245	0.73	0.9	0	76	123	8e-28	--	Esterase/lipase/thioesterase [Medicago truncatula]
Unigene10440_PB_AHAU	329	328	2	gi|297804542|ref|XP_002870155.1|	582	300	412	0.65	0.82	0.03	113	149	1e-35	--	ATINT4 [Arabidopsis lyrata subsp. lyrata] >gi|297315991|gb|EFH46414.1| ATINT4 [Arabidopsis lyrata subsp. lyrata]
Unigene10441_PB_AHAU	875	362	874	gi|18417054|ref|NP_567786.1|	460	1	171	0.86	0.94	0	171	313	2e-84	--	major facilitator protein [Arabidopsis thaliana] >gi|16930439|gb|AAL31905.1|AF419573_1 AT4g27720/T29A15_210 [Arabidopsis thaliana] >gi|15912261|gb|AAL08264.1| AT4g27720/T29A15_210 [Arabidopsis thaliana] >gi|27764934|gb|AAO23588.1| At4g27720/T29A15_210 [Arabidopsis thaliana] >gi|332659985|gb|AEE85385.1| major facilitator protein [Arabidopsis thaliana]
Unigene10442_PB_AHAU	586	3	584	gi|186511602|ref|NP_849538.2|	1045	632	836	0.46	0.63	0.05	206	151	5e-36	--	Leucine-rich repeat-containing protein [Arabidopsis thaliana] >gi|281185491|sp|Q8VZG8.3|Y4885_ARATH RecName: Full=Probable LRR receptor-like serine/threonine-protein kinase At4g08850; Flags: Precursor >gi|18086327|gb|AAL57627.1| AT4g08850/T32A17_160 [Arabidopsis thaliana] >gi|224589610|gb|ACN59338.1| leucine-rich repeat receptor-like protein kinase [Arabidopsis thaliana] >gi|332657282|gb|AEE82682…
Unigene10443_PB_AHAU	364	1	363	gi|115455589|ref|NP_001051395.1|	522	295	413	0.57	0.77	0	121	136	9e-32	--	Os03g0769400 [Oryza sativa Japonica Group] >gi|40539077|gb|AAR87334.1| expressed protein [Oryza sativa Japonica Group] >gi|50872443|gb|AAT85043.1| expressed protein [Oryza sativa Japonica Group] >gi|113549866|dbj|BAF13309.1| Os03g0769400 [Oryza sativa Japonica Group]
Unigene10444_PB_AHAU	444	95	3	gi|114795078|gb|ABI79308.1|	204	1	31	0.93	0.93	0	31	61.6	3e-09	--	glutathione S-transferase [Pyrus communis]
Unigene10445_PB_AHAU	292	3	287	gi|162286197|gb|ABX83209.1|	1142	255	351	0.55	0.73	0.02	97	115	2e-25	--	truncated eukaryotic initiation translation factor 4 G III [Medicago sativa]
Unigene10446_PB_AHAU	343	342	55	gi|224121454|ref|XP_002318586.1|	620	95	196	0.56	0.72	0.08	105	97.1	6e-20	--	PAF1 complex component [Populus trichocarpa] >gi|222859259|gb|EEE96806.1| PAF1 complex component [Populus trichocarpa]
Unigene10447_PB_AHAU	687	4	333	gi|87162647|gb|ABD28442.1|	286	177	286	0.6	0.76	0	110	140	2e-32	--	Short-chain dehydrogenase/reductase SDR [Medicago truncatula]
Unigene10448_PB_AHAU	466	103	441	gi|224126879|ref|XP_002319949.1|	340	18	130	0.54	0.69	0	113	137	5e-32	--	f-box family protein [Populus trichocarpa] >gi|222858325|gb|EEE95872.1| f-box family protein [Populus trichocarpa]
Unigene1044_PB_AHAU	786	26	265	gi|18420282|ref|NP_568046.1|	345	264	338	0.42	0.51	0	80	53.9	2e-06	--	pathogenesis-related thaumatin-like protein [Arabidopsis thaliana] >gi|110737096|dbj|BAF00500.1| thaumatin-like protein [Arabidopsis thaliana] >gi|332661559|gb|AEE86959.1| pathogenesis-related thaumatin-like protein [Arabidopsis thaliana]
Unigene10450_PB_AHAU	349	3	347	gi|15239336|ref|NP_201430.1|	202	2	117	0.62	0.78	0	116	142	2e-33	--	uncharacterized protein [Arabidopsis thaliana] >gi|332010812|gb|AED98195.1| uncharacterized protein [Arabidopsis thaliana]
Unigene10452_PB_AHAU	646	489	139	gi|18404156|ref|NP_564614.1|	117	1	114	0.51	0.66	0	118	106	3e-22	--	uncharacterized protein [Arabidopsis thaliana] >gi|5903034|gb|AAD55593.1|AC008016_3 F6D8.3 [Arabidopsis thaliana] >gi|28466819|gb|AAO44018.1| At1g52720 [Arabidopsis thaliana] >gi|332194723|gb|AEE32844.1| uncharacterized protein [Arabidopsis thaliana]
Unigene10454_PB_AHAU	300	299	87	gi|1087073|gb|AAB34987.1|	449	380	449	0.41	0.62	0.01	72	57.4	5e-08	--	calmodulin-binding heat-shock protein [Nicotiana tabacum]
Unigene10456_PB_AHAU	397	2	397	gi|22329538|ref|NP_683304.1|	194	45	172	0.43	0.58	0.05	140	94	5e-19	--	uncharacterized protein [Arabidopsis thaliana] >gi|332190884|gb|AEE29005.1| uncharacterized protein [Arabidopsis thaliana]
Unigene10457_PB_AHAU	302	301	2	gi|224079409|ref|XP_002305854.1|	646	60	159	0.76	0.92	0	100	162	1e-39	--	histone deacetylase [Populus trichocarpa] >gi|222848818|gb|EEE86365.1| histone deacetylase [Populus trichocarpa]
Unigene10458_PB_AHAU	1217	2	1216	gi|301641364|gb|ADK87343.1|	1933	814	1214	0.69	0.82	0	407	547	1e-154	--	callose synthase 7 [Arabidopsis thaliana]
Unigene10459_PB_AHAU	703	2	487	gi|333696888|gb|AEF80000.1|	386	223	384	0.77	0.92	0	162	292	2e-78	--	fatty acid desaturase 3 [Corylus heterophylla]
Unigene10461_PB_AHAU	312	2	310	gi|115478034|ref|NP_001062612.1|	1218	916	1018	0.75	0.91	0	103	170	6e-42	--	Os09g0127800 [Oryza sativa Japonica Group] >gi|122234492|sp|Q0J3D9.1|COPA3_ORYSJ RecName: Full=Coatomer subunit alpha-3; AltName: Full=Alpha-coat protein 3; Short=Alpha-COP 3 >gi|113630845|dbj|BAF24526.1| Os09g0127800 [Oryza sativa Japonica Group]
Unigene10462_PB_AHAU	297	297	1	gi|115440157|ref|NP_001044358.1|	173	52	149	0.77	0.83	0.01	100	139	1e-32	--	Os01g0766900 [Oryza sativa Japonica Group] >gi|113533889|dbj|BAF06272.1| Os01g0766900 [Oryza sativa Japonica Group]
Unigene10463_PB_AHAU	1369	1303	128	gi|18407365|ref|NP_564786.1|	408	1	408	0.56	0.74	0.03	408	472	1e-132	--	pentatricopeptide repeat-containing protein [Arabidopsis thaliana] >gi|193806489|sp|Q8LE47.2|PPR87_ARATH RecName: Full=Pentatricopeptide repeat-containing protein At1g61870, mitochondrial; AltName: Full=Protein PENTATRICOPEPTIDE REPEAT 336; Flags: Precursor >gi|16226403|gb|AAL16159.1|AF428391_1 At1g61870/F8K4_8 [Arabidopsis thaliana] >gi|3367521|gb|AAC28506.1| Similar to gb|U08285 membrane-associ…
Unigene10464_PB_AHAU	535	369	61	gi|18415932|ref|NP_568208.1|	111	1	103	0.53	0.68	0	103	116	2e-25	--	uncharacterized protein [Arabidopsis thaliana] >gi|30682615|ref|NP_850799.1| uncharacterized protein [Arabidopsis thaliana] >gi|332003984|gb|AED91367.1| uncharacterized protein [Arabidopsis thaliana] >gi|332003985|gb|AED91368.1| uncharacterized protein [Arabidopsis thaliana]
Unigene10465_PB_AHAU	1048	882	214	gi|30687340|ref|NP_189050.2|	638	423	636	0.45	0.65	0	224	186	4e-46	--	KRR1 family protein [Arabidopsis thaliana] >gi|332643332|gb|AEE76853.1| KRR1 family protein [Arabidopsis thaliana]
Unigene10466_PB_AHAU	496	135	488	gi|224130910|ref|XP_002328406.1|	542	34	154	0.36	0.58	0.04	124	76.3	2e-13	--	predicted protein [Populus trichocarpa] >gi|222838121|gb|EEE76486.1| predicted protein [Populus trichocarpa]
Unigene10467_PB_AHAU	381	1	141	gi|194466125|gb|ACF74293.1|	181	128	170	0.76	0.87	0	47	79.7	1e-14	--	universal stress protein [Arachis hypogaea]
Unigene10468_PB_AHAU	438	180	437	gi|302143024|emb|CBI20319.3|	188	1	84	0.5	0.58	0.01	87	66.6	9e-11	--	unnamed protein product [Vitis vinifera]
Unigene1046_PB_AHAU	394	386	3	gi|42562724|ref|NP_175728.2|	613	372	500	0.48	0.66	0.01	130	120	4e-27	--	uncharacterized protein [Arabidopsis thaliana] >gi|332194785|gb|AEE32906.1| uncharacterized protein [Arabidopsis thaliana]
Unigene10472_PB_AHAU	1199	223	1194	gi|115462059|ref|NP_001054629.1|	386	1	329	0.8	0.87	0.01	330	560	1e-158	--	Os05g0145000 [Oryza sativa Japonica Group] >gi|51038194|gb|AAT93997.1| unknow protein [Oryza sativa Japonica Group] >gi|113578180|dbj|BAF16543.1| Os05g0145000 [Oryza sativa Japonica Group]
Unigene10474_PB_AHAU	400	345	229	gi|18405549|ref|NP_565944.1|	924	10	48	0.69	0.84	0	39	58.2	3e-08	--	ubiquitin carboxyl-terminal hydrolase 5 [Arabidopsis thaliana] >gi|62901125|sp|O22207.2|UBP5_ARATH RecName: Full=Ubiquitin carboxyl-terminal hydrolase 5; AltName: Full=Deubiquitinating enzyme 5; Short=AtUBP5; AltName: Full=Ubiquitin thiolesterase 5; AltName: Full=Ubiquitin-specific-processing protease 5 >gi|6648604|gb|AAF21246.1|AF048705_1 ubiquitin-specific protease [Arabidopsis thaliana] >gi|33…
Unigene10476_PB_AHAU	218	17	160	gi|225426124|ref|XP_002272678.1|	208	161	208	0.52	0.72	0	48	54.7	4e-07	--	PREDICTED: hypothetical protein [Vitis vinifera]
Unigene10477_PB_AHAU	483	305	3	gi|124361091|gb|ABN09063.1|	527	10	104	0.58	0.76	0	101	129	1e-29	--	Major facilitator superfamily [Medicago truncatula]
Unigene10478_PB_AHAU	724	668	171	gi|15232662|ref|NP_188189.1|	164	1	157	0.65	0.71	0.07	179	241	5e-63	--	Ran BP2/NZF zinc finger-like protein [Arabidopsis thaliana] >gi|11994340|dbj|BAB02299.1| zinc finger protein-like; Ser/Thr protein kinase-like protein [Arabidopsis thaliana] >gi|89274153|gb|ABD65597.1| At3g15680 [Arabidopsis thaliana] >gi|332642192|gb|AEE75713.1| Ran BP2/NZF zinc finger-like protein [Arabidopsis thaliana]
Unigene10479_PB_AHAU	417	234	7	gi|60685032|gb|AAX34397.1|	387	26	110	0.37	0.53	0.11	86	50.4	7e-06	--	mitochondrial SBP40 [Solanum tuberosum]
Unigene10480_PB_AHAU	210	209	3	gi|297793679|ref|XP_002864724.1|	300	139	209	0.76	0.84	0.02	71	108	3e-23	--	synaptosomal-associated protein 33 [Arabidopsis lyrata subsp. lyrata] >gi|297310559|gb|EFH40983.1| synaptosomal-associated protein 33 [Arabidopsis lyrata subsp. lyrata]
Unigene10481_PB_AHAU	1023	896	3	gi|297804204|ref|XP_002869986.1|	1044	1	301	0.62	0.75	0.03	310	345	8e-94	--	protein binding protein [Arabidopsis lyrata subsp. lyrata] >gi|297315822|gb|EFH46245.1| protein binding protein [Arabidopsis lyrata subsp. lyrata]
Unigene10483_PB_AHAU	1042	2	1039	gi|297849938|ref|XP_002892850.1|	845	481	842	0.69	0.77	0.05	368	491	1e-138	--	hydroxyproline-rich glycoprotein family protein [Arabidopsis lyrata subsp. lyrata] >gi|297338692|gb|EFH69109.1| hydroxyproline-rich glycoprotein family protein [Arabidopsis lyrata subsp. lyrata]
Unigene10486_PB_AHAU	282	120	281	gi|158828229|gb|ABW81107.1|	155	3	57	0.47	0.67	0.01	55	51.6	3e-06	--	AcylCoa-1 [Cleome spinosa]
Unigene10487_PB_AHAU	353	353	9	gi|334185357|ref|NP_188102.5|	1020	357	469	0.37	0.53	0.02	118	74.7	3e-13	--	Leucine-rich repeat transmembrane protein kinase [Arabidopsis thaliana] >gi|313471762|sp|C0LGN2.1|Y3148_ARATH RecName: Full=Probable leucine-rich repeat receptor-like serine/threonine-protein kinase At3g14840; Flags: Precursor >gi|224589567|gb|ACN59317.1| leucine-rich repeat receptor-like protein kinase [Arabidopsis thaliana] >gi|332642053|gb|AEE75574.1| Leucine-rich repeat transmembrane protein …
Unigene10488_PB_AHAU	346	296	126	gi|124359291|gb|ABD28426.2|	517	222	278	0.7	0.87	0	57	85.1	1e-30	--	RNA-directed DNA polymerase (Reverse transcriptase) [Medicago truncatula]
Unigene1048_PB_AHAU	159	155	12	gi|224103287|ref|XP_002312996.1|	98	29	76	0.83	0.93	0	48	90.9	5e-18	--	SAUR family protein [Populus trichocarpa] >gi|222849404|gb|EEE86951.1| SAUR family protein [Populus trichocarpa]
Unigene10490_PB_AHAU	252	1	252	gi|30690854|ref|NP_195425.2|	597	510	594	0.64	0.83	0.01	85	116	1e-25	--	uncharacterized protein [Arabidopsis thaliana] >gi|19715622|gb|AAL91632.1| AT4g37080/C7A10_280 [Arabidopsis thaliana] >gi|23463049|gb|AAN33194.1| At4g37080/C7A10_280 [Arabidopsis thaliana] >gi|332661349|gb|AEE86749.1| uncharacterized protein [Arabidopsis thaliana]
Unigene10491_PB_AHAU	416	414	1	gi|302399115|gb|ADL36852.1|	528	155	292	0.9	0.94	0	138	254	2e-67	--	WRKY domain class transcription factor [Malus x domestica]
Unigene10492_PB_AHAU	352	2	346	gi|115473447|ref|NP_001060322.1|	275	38	150	0.76	0.89	0	115	186	6e-47	--	Os07g0623300 [Oryza sativa Japonica Group] >gi|113611858|dbj|BAF22236.1| Os07g0623300 [Oryza sativa Japonica Group]
Unigene10493_PB_AHAU	671	94	501	gi|76262498|gb|ABA41399.1|	738	190	313	0.47	0.47	0	136	102	4e-21	--	pherophorin-C1 protein precursor [Chlamydomonas reinhardtii]
Unigene10496_PB_AHAU	468	452	3	gi|15218630|ref|NP_174703.1|	465	214	365	0.8	0.86	0.01	152	232	1e-60	--	pyruvate dehydrogenase E2 component [Arabidopsis thaliana] >gi|22135832|gb|AAM91102.1| At1g34430/F7P12_2 [Arabidopsis thaliana] >gi|24111345|gb|AAN46796.1| At1g34430/F7P12_2 [Arabidopsis thaliana] >gi|332193592|gb|AEE31713.1| pyruvate dehydrogenase E2 component [Arabidopsis thaliana]
Unigene10498_PB_AHAU	356	9	356	gi|240256041|ref|NP_194031.5|	1015	624	739	0.79	0.9	0	116	202	8e-52	--	hydrolase/ protein serine/threonine phosphatase [Arabidopsis thaliana] >gi|332659291|gb|AEE84691.1| hydrolase/ protein serine/threonine phosphatase [Arabidopsis thaliana]
Unigene1049_PB_AHAU	187	185	3	gi|297811677|ref|XP_002873722.1|	1038	859	918	0.78	0.9	0	61	93.2	9e-19	--	U-box domain-containing protein [Arabidopsis lyrata subsp. lyrata] >gi|297319559|gb|EFH49981.1| U-box domain-containing protein [Arabidopsis lyrata subsp. lyrata]
Unigene104_PB_AHAU	1096	1094	3	gi|302399055|gb|ADL36822.1|	684	77	440	0.91	0.93	0	364	677	0	--	SCL domain class transcription factor [Malus x domestica]
Unigene10502_PB_AHAU	324	1	324	gi|15240715|ref|NP_201538.1|	327	91	198	0.84	0.9	0	108	193	6e-49	--	uncharacterized protein [Arabidopsis thaliana] >gi|332010950|gb|AED98333.1| uncharacterized protein [Arabidopsis thaliana]
Unigene10503_PB_AHAU	304	167	304	gi|18396990|ref|NP_564323.1|	193	1	46	0.86	0.93	0	46	86.7	9e-17	--	uncharacterized protein [Arabidopsis thaliana] >gi|15529248|gb|AAK97718.1| At1g29190/F28N24_12 [Arabidopsis thaliana] >gi|16974401|gb|AAL31126.1| At1g29190/F28N24_12 [Arabidopsis thaliana] >gi|332192936|gb|AEE31057.1| uncharacterized protein [Arabidopsis thaliana]
Unigene10504_PB_AHAU	450	1	450	gi|87241443|gb|ABD33301.1|	718	493	646	0.72	0.79	0.03	155	214	3e-55	--	N-acetylglucosaminyl transferase component [Medicago truncatula]
Unigene10507_PB_AHAU	316	2	316	gi|2444178|gb|AAB71528.1|	1502	1381	1485	0.94	0.97	0	105	201	2e-51	--	unconventional myosin [Helianthus annuus]
Unigene10508_PB_AHAU	318	317	3	gi|108864075|gb|ABA91813.2|	2177	1636	1740	0.73	0.88	0	105	157	4e-38	--	Armadillo/beta-catenin-like repeat family protein, expressed [Oryza sativa Japonica Group]
Unigene10509_PB_AHAU	392	244	8	gi|186493687|ref|NP_683478.2|	287	1	79	0.81	0.83	0	79	139	8e-33	--	Ran BP2/NZF zinc finger domain-containing protein [Arabidopsis thaliana] >gi|332196509|gb|AEE34630.1| Ran BP2/NZF zinc finger domain-containing protein [Arabidopsis thaliana]
Unigene1050_PB_AHAU	264	144	1	gi|297605228|ref|NP_001056895.2|	322	1	58	0.68	0.77	0.17	58	68.6	2e-11	--	Os06g0163300 [Oryza sativa Japonica Group] >gi|255676743|dbj|BAF18809.2| Os06g0163300 [Oryza sativa Japonica Group]
Unigene10510_PB_AHAU	348	76	348	gi|2499612|sp|Q40884.1|MAPK_PETHY	384	1	91	0.93	0.95	0	91	176	1e-43	--	RecName: Full=Mitogen-activated protein kinase homolog 1; AltName: Full=PMEK1 >gi|603871|emb|CAA58466.1| MAP/ERK kinase 1 [Petunia x hybrida]
Unigene10511_PB_AHAU	645	614	333	gi|15238827|ref|NP_199598.1|	199	106	199	0.84	0.92	0	94	172	2e-42	--	uncharacterized protein [Arabidopsis thaliana] >gi|90568004|gb|ABD94072.1| At5g47870 [Arabidopsis thaliana] >gi|332008199|gb|AED95582.1| uncharacterized protein [Arabidopsis thaliana]
Unigene10514_PB_AHAU	327	326	3	gi|15238765|ref|NP_197320.1|	691	569	676	0.89	0.98	0	108	212	1e-54	--	protein kinase-like protein [Arabidopsis thaliana] >gi|9758901|dbj|BAB09477.1| casein kinase-like protein [Arabidopsis thaliana] >gi|332005134|gb|AED92517.1| protein kinase-like protein [Arabidopsis thaliana]
Unigene10516_PB_AHAU	912	770	3	gi|18418256|ref|NP_567929.1|	684	3	261	0.52	0.69	0.04	267	265	5e-70	--	protein EXECUTER 1 [Arabidopsis thaliana] >gi|30689758|ref|NP_849488.1| protein EXECUTER 1 [Arabidopsis thaliana] >gi|56404652|sp|Q93YW0.1|EXEC1_ARATH RecName: Full=Protein EXECUTER 1, chloroplastic; Flags: Precursor >gi|332660857|gb|AEE86257.1| protein EXECUTER 1 [Arabidopsis thaliana] >gi|332660858|gb|AEE86258.1| protein EXECUTER 1 [Arabidopsis thaliana]
Unigene10518_PB_AHAU	380	346	2	gi|297738047|emb|CBI27248.3|	891	248	363	0.45	0.6	0.01	117	89.7	1e-17	--	unnamed protein product [Vitis vinifera]
Unigene1051_PB_AHAU	188	3	188	gi|42567425|ref|NP_195289.3|	355	94	155	0.88	0.93	0	62	110	7e-24	--	serine acetyltransferase 4 [Arabidopsis thaliana] >gi|75162049|sp|Q8W2B8.1|SAT4_ARATH RecName: Full=Serine acetyltransferase 4; Short=AtSAT-4; Short=AtSERAT3;2 >gi|17225592|gb|AAL37489.1|AF331847_1 serine acetyltransferase [Arabidopsis thaliana] >gi|332661143|gb|AEE86543.1| serine acetyltransferase 4 [Arabidopsis thaliana]
Unigene10520_PB_AHAU	462	461	3	gi|22328793|ref|NP_193656.2|	605	303	455	0.89	0.92	0	153	275	1e-73	--	ABC transporter E family member 2 [Arabidopsis thaliana] >gi|75330288|sp|Q8LPJ4.1|AB2E_ARATH RecName: Full=ABC transporter E family member 2; Short=ABC transporter ABCE.2; Short=AtABCE2; AltName: Full=RNase L inhibitor-like protein 2; Short=AtRLI2; Short=AthaRLI2 >gi|20466462|gb|AAM20548.1| RNase L inhibitor-like protein [Arabidopsis thaliana] >gi|23198180|gb|AAN15617.1| RNase L inhibitor-like pr…
Unigene10521_PB_AHAU	679	585	166	gi|18399561|ref|NP_564454.1|	156	18	156	0.38	0.53	0.04	147	75.5	6e-13	--	uncharacterized protein [Arabidopsis thaliana] >gi|332193647|gb|AEE31768.1| uncharacterized protein [Arabidopsis thaliana]
Unigene10522_PB_AHAU	1174	327	908	gi|124359545|gb|ABD28665.2|	268	65	262	0.7	0.79	0.02	199	258	9e-68	--	Peptidase M22, glycoprotease; Homeodomain-related [Medicago truncatula]
Unigene10523_PB_AHAU	343	342	1	gi|15219189|ref|NP_173625.1|	1999	1881	1994	0.78	0.91	0	114	176	1e-43	--	uncharacterized protein [Arabidopsis thaliana] >gi|332192069|gb|AEE30190.1| uncharacterized protein [Arabidopsis thaliana]
Unigene10524_PB_AHAU	1943	125	1414	gi|46093880|gb|AAS79793.1|	430	1	430	0.93	0.96	0	430	842	0	--	sucrose phosphate phosphatase [Malus x domestica]
Unigene10525_PB_AHAU	505	411	503	gi|118136284|gb|ABK62792.1|	586	1	31	0.9	0.96	0	31	58.2	5e-08	--	NPR-1 [Pyrus pyrifolia]
Unigene10526_PB_AHAU	731	2	274	gi|297723437|ref|NP_001174082.1|	189	97	187	0.73	0.89	0	91	158	6e-38	--	Os04g0607100 [Oryza sativa Japonica Group] >gi|255675757|dbj|BAH92810.1| Os04g0607100 [Oryza sativa Japonica Group]
Unigene10527_PB_AHAU	686	346	2	gi|21901929|emb|CAC86383.1|	508	4	117	0.49	0.67	0.01	117	109	3e-23	--	carboxypeptidase type III [Theobroma cacao]
Unigene10528_PB_AHAU	558	404	6	gi|12311684|emb|CAC24477.1|	200	1	133	0.77	0.89	0	133	216	2e-55	--	GTP binding protein [Cichorium intybus x Cichorium endivia]
Unigene10529_PB_AHAU	545	28	543	gi|65332099|gb|AAY42203.1|	1051	210	375	0.5	0.66	0	172	167	9e-41	--	verticillium wilt disease resistance protein [Solanum torvum]
Unigene1052_PB_AHAU	231	230	3	gi|15239902|ref|NP_199169.1|	1055	205	280	0.75	0.9	0	76	127	4e-29	--	MATH domain-containing protein [Arabidopsis thaliana] >gi|30694322|ref|NP_851125.1| MATH domain-containing protein [Arabidopsis thaliana] >gi|75247676|sp|Q8RY18.1|Y5436_ARATH RecName: Full=MATH domain-containing protein At5g43560 >gi|19310439|gb|AAL84956.1| AT5g43560/K9D7_6 [Arabidopsis thaliana] >gi|332007598|gb|AED94981.1| MATH domain-containing protein [Arabidopsis thaliana] >gi|332007599|gb|A…
Unigene10531_PB_AHAU	924	283	924	gi|165905462|dbj|BAF98996.1|	1005	1	239	0.63	0.76	0.11	241	299	4e-80	--	nucleoporin 98 [Daucus carota]
Unigene10532_PB_AHAU	622	620	258	gi|15226155|ref|NP_180929.1|	733	611	731	0.83	0.95	0	121	216	1e-55	--	DEAD-box ATP-dependent RNA helicase 21 [Arabidopsis thaliana] >gi|75319077|sp|P93008.1|RH21_ARATH RecName: Full=DEAD-box ATP-dependent RNA helicase 21 >gi|330253781|gb|AEC08875.1| DEAD-box ATP-dependent RNA helicase 21 [Arabidopsis thaliana]
Unigene10533_PB_AHAU	516	108	515	gi|15810036|gb|AAL06945.1|	769	1	134	0.72	0.84	0	137	197	4e-50	--	At1g10180/F14N23_6 [Arabidopsis thaliana]
Unigene10535_PB_AHAU	515	507	118	gi|297823575|ref|XP_002879670.1|	178	57	173	0.52	0.62	0.01	132	114	8e-25	--	zinc finger family protein [Arabidopsis lyrata subsp. lyrata] >gi|297325509|gb|EFH55929.1| zinc finger family protein [Arabidopsis lyrata subsp. lyrata]
Unigene10536_PB_AHAU	495	3	302	gi|42565125|ref|NP_188924.3|	214	115	214	0.85	0.93	0	100	175	2e-43	--	emp24/gp25L/p24 family/GOLD domain-containing protein [Arabidopsis thaliana] >gi|11994713|dbj|BAB03029.1| coated vesicle membrane protein-like [Arabidopsis thaliana] >gi|17979492|gb|AAL50082.1| AT3g22845/MWI23_22 [Arabidopsis thaliana] >gi|20147305|gb|AAM10366.1| AT3g22845/MWI23_22 [Arabidopsis thaliana] >gi|332643162|gb|AEE76683.1| emp24/gp25L/p24 family/GOLD domain-containing protein [Arabidops…
Unigene10537_PB_AHAU	502	2	88	gi|225470348|ref|XP_002269604.1|	438	408	436	0.82	0.96	0	29	53.9	9e-07	--	PREDICTED: hypothetical protein [Vitis vinifera] >gi|296090651|emb|CBI41051.3| unnamed protein product [Vitis vinifera]
Unigene10538_PB_AHAU	524	2	190	gi|118196907|gb|ABK78670.1|	407	345	407	0.88	0.95	0	63	112	2e-24	--	plastid phosphoenolpyruvate/phosphate translocator [Brassica napus] >gi|187940348|gb|ACD39395.1| plastid phosphoenolpyruvate/phosphate translocator [Brassica napus]
Unigene10539_PB_AHAU	617	465	283	gi|334186244|ref|NP_191962.2|	71	1	61	0.63	0.77	0	61	82.4	4e-15	--	uncharacterized protein [Arabidopsis thaliana] >gi|332656495|gb|AEE81895.1| uncharacterized protein [Arabidopsis thaliana]
Unigene1053_PB_AHAU	647	2	646	gi|75173455|sp|Q9FZL4.1|MGDG_SOYBN	530	193	407	0.89	0.97	0	215	408	1e-113	--	RecName: Full=Probable monogalactosyldiacylglycerol synthase, chloroplastic; Short=GmMGD1; AltName: Full=MGDG synthase type A; Flags: Precursor >gi|9884651|dbj|BAB11979.1| MGDG synthase type A [Glycine max]
Unigene10540_PB_AHAU	786	764	6	gi|297827231|ref|XP_002881498.1|	756	54	303	0.66	0.8	0	255	348	6e-95	--	pentatricopeptide repeat-containing protein [Arabidopsis lyrata subsp. lyrata] >gi|297327337|gb|EFH57757.1| pentatricopeptide repeat-containing protein [Arabidopsis lyrata subsp. lyrata]
Unigene10542_PB_AHAU	560	414	560	gi|15235944|ref|NP_194872.1|	379	1	49	0.67	0.75	0	49	68.2	6e-11	--	uncharacterized protein [Arabidopsis thaliana] >gi|332660513|gb|AEE85913.1| uncharacterized protein [Arabidopsis thaliana]
Unigene10543_PB_AHAU	747	746	195	gi|82697937|gb|ABB89003.1|	316	135	316	0.95	0.97	0	184	374	1e-103	--	CXE carboxylesterase [Malus pumila]
Unigene10544_PB_AHAU	513	61	513	gi|18390886|ref|NP_563814.1|	367	1	151	0.8	0.9	0	151	251	2e-66	--	mRNA-decapping enzyme-like protein [Arabidopsis thaliana] >gi|67460429|sp|Q9SJF3.2|DCP1_ARATH RecName: Full=mRNA-decapping enzyme-like protein; AltName: Full=DCP1 homolog >gi|332190161|gb|AEE28282.1| mRNA-decapping enzyme-like protein [Arabidopsis thaliana]
Unigene10545_PB_AHAU	377	1	270	gi|22775408|dbj|BAC11907.1|	237	151	237	0.94	0.94	0	90	176	1e-43	--	MADS-box protein [Malus x domestica]
Unigene10549_PB_AHAU	461	459	190	gi|18398194|ref|NP_564386.1|	158	59	149	0.69	0.84	0.01	91	135	2e-31	--	uncharacterized protein [Arabidopsis thaliana] >gi|17978974|gb|AAL47448.1| At1g31940/F5M6.6 [Arabidopsis thaliana] >gi|20334862|gb|AAM16187.1| At1g31940/F5M6.6 [Arabidopsis thaliana] >gi|332193299|gb|AEE31420.1| uncharacterized protein [Arabidopsis thaliana]
Unigene10550_PB_AHAU	495	2	493	gi|316936734|gb|ADU60361.1|	320	47	209	0.68	0.8	0	164	221	4e-57	--	glutamyl-tRNA reductase binding protein [Nicotiana tabacum]
Unigene10551_PB_AHAU	541	106	534	gi|18408605|ref|NP_566900.1|	315	11	159	0.44	0.66	0.04	149	111	4e-24	--	kinetochore protein Spc25 [Arabidopsis thaliana] >gi|332644864|gb|AEE78385.1| kinetochore protein Spc25 [Arabidopsis thaliana]
Unigene10552_PB_AHAU	477	475	2	gi|110289224|gb|AAP54211.2|	1151	607	766	0.48	0.65	0.01	160	142	1e-33	--	Leucine Rich Repeat family protein [Oryza sativa Japonica Group]
Unigene10553_PB_AHAU	837	836	405	gi|225462037|ref|XP_002274648.1|	287	144	287	0.9	0.98	0	144	271	8e-72	--	PREDICTED: similar to Os02g0722700 isoform 1 [Vitis vinifera]
Unigene10554_PB_AHAU	480	262	339	gi|302398819|gb|ADL36704.1|	207	1	26	0.96	1	0	26	57	1e-07	--	GRF domain class transcription factor [Malus x domestica]
Unigene10555_PB_AHAU	470	2	88	gi|225470348|ref|XP_002269604.1|	438	408	436	0.82	0.96	0	29	53.9	7e-07	--	PREDICTED: hypothetical protein [Vitis vinifera] >gi|296090651|emb|CBI41051.3| unnamed protein product [Vitis vinifera]
Unigene10557_PB_AHAU	1277	1206	16	gi|212717127|gb|ACJ37405.1|	679	162	567	0.41	0.57	0.04	416	263	3e-69	--	receptor-like protein kinase [Glycine max]
Unigene10558_PB_AHAU	761	2	280	gi|224122292|ref|XP_002330587.1|	378	286	378	0.93	0.97	0	93	178	8e-44	--	Ca2+ antiporter/cation exchanger [Populus trichocarpa] >gi|222872145|gb|EEF09276.1| Ca2+ antiporter/cation exchanger [Populus trichocarpa]
Unigene10559_PB_AHAU	641	190	639	gi|225380882|gb|ACN88682.1|	434	1	150	0.98	0.98	0	150	293	9e-79	--	monodehydroascorbate reductase [Malus x domestica]
Unigene10560_PB_AHAU	690	688	200	gi|227438217|gb|ACP30598.1|	2301	1254	1414	0.5	0.69	0	163	174	1e-42	--	disease resistance protein [Brassica rapa subsp. pekinensis]
Unigene10561_PB_AHAU	892	82	882	gi|42569078|ref|NP_179266.2|	617	10	243	0.39	0.54	0	268	168	8e-41	--	adenine nucleotide alpha hydrolases-domain containing protein kinase [Arabidopsis thaliana] >gi|209414532|gb|ACI46506.1| At2g16750 [Arabidopsis thaliana] >gi|330251440|gb|AEC06534.1| adenine nucleotide alpha hydrolases-domain containing protein kinase [Arabidopsis thaliana]
Unigene10563_PB_AHAU	491	207	470	gi|30684702|ref|NP_188412.2|	1296	1	87	0.55	0.7	0.02	90	87	9e-17	--	protein kinase family protein [Arabidopsis thaliana] >gi|332642494|gb|AEE76015.1| protein kinase family protein [Arabidopsis thaliana]
Unigene10564_PB_AHAU	475	474	1	gi|18379230|ref|NP_563700.1|	768	136	302	0.69	0.82	0.05	167	240	5e-63	--	pre-mRNA-processing factor 39 [Arabidopsis thaliana] >gi|332189531|gb|AEE27652.1| pre-mRNA-processing factor 39 [Arabidopsis thaliana]
Unigene10565_PB_AHAU	479	222	470	gi|186478438|ref|NP_563927.3|	374	12	94	0.48	0.72	0	83	80.9	6e-15	--	Endosomal targeting BRO1-like domain-containing protein [Arabidopsis thaliana] >gi|332190876|gb|AEE28997.1| Endosomal targeting BRO1-like domain-containing protein [Arabidopsis thaliana]
Unigene10566_PB_AHAU	601	1	252	gi|115471945|ref|NP_001059571.1|	282	199	282	0.7	0.9	0	84	129	3e-29	--	Os07g0458800 [Oryza sativa Japonica Group] >gi|113611107|dbj|BAF21485.1| Os07g0458800 [Oryza sativa Japonica Group]
Unigene10567_PB_AHAU	1262	3	734	gi|334183002|ref|NP_001185129.1|	1504	1266	1501	0.59	0.74	0	244	277	3e-73	--	suppressor of auxin resistance1 protein [Arabidopsis thaliana] >gi|332193470|gb|AEE31591.1| suppressor of auxin resistance1 protein [Arabidopsis thaliana]
Unigene10569_PB_AHAU	627	424	128	gi|15235542|ref|NP_193033.1|	102	17	101	0.6	0.63	0	99	112	4e-24	--	epidermal patterning factor-like protein 9 [Arabidopsis thaliana] >gi|75210732|sp|Q9SV72.1|EPFL9_ARATH RecName: Full=EPIDERMAL PATTERNING FACTOR-like protein 9; Short=EPF-like protein 9; Flags: Precursor >gi|332657809|gb|AEE83209.1| epidermal patterning factor-like protein 9 [Arabidopsis thaliana]
Unigene10570_PB_AHAU	636	99	386	gi|30696270|ref|NP_850925.1|	96	1	94	0.7	0.82	0	96	127	1e-28	--	uncharacterized protein [Arabidopsis thaliana] >gi|29028792|gb|AAO64775.1| At5g53043 [Arabidopsis thaliana] >gi|332008911|gb|AED96294.1| uncharacterized protein [Arabidopsis thaliana]
Unigene10571_PB_AHAU	535	533	201	gi|15236814|ref|NP_194974.1|	287	176	286	0.55	0.69	0	111	124	5e-28	--	uncharacterized protein [Arabidopsis thaliana] >gi|15450373|gb|AAK96480.1| AT4g32480/F8B4_180 [Arabidopsis thaliana] >gi|16974485|gb|AAL31246.1| AT4g32480/F8B4_180 [Arabidopsis thaliana] >gi|332660667|gb|AEE86067.1| uncharacterized protein [Arabidopsis thaliana]
Unigene10572_PB_AHAU	452	162	452	gi|18417689|ref|NP_567860.1|	551	297	395	0.8	0.88	0.02	99	157	7e-39	--	ubiquitin carboxyl-terminal hydrolase 24 [Arabidopsis thaliana] >gi|42573095|ref|NP_974644.1| ubiquitin carboxyl-terminal hydrolase 24 [Arabidopsis thaliana] >gi|334187041|ref|NP_001190875.1| ubiquitin carboxyl-terminal hydrolase 24 [Arabidopsis thaliana] >gi|75262799|sp|Q9FPS3.1|UBP24_ARATH RecName: Full=Ubiquitin carboxyl-terminal hydrolase 24; AltName: Full=Deubiquitinating enzyme 24; Short=At…
Unigene10573_PB_AHAU	457	457	2	gi|15724264|gb|AAL06525.1|AF412072_1	418	47	194	0.48	0.67	0	152	148	2e-35	--	At1g53800/T18A20_4 [Arabidopsis thaliana]
Unigene10574_PB_AHAU	592	592	332	gi|22087556|gb|AAM90961.1|AF516366_1	273	184	270	0.75	0.86	0	87	138	4e-32	--	5-formyltetrahydrofolate cycloligase [Solanum lycopersicum]
Unigene10575_PB_AHAU	519	519	193	gi|5669656|gb|AAD46413.1|AF096263_1	140	31	140	0.74	0.86	0	110	160	1e-38	--	ER33 protein [Solanum lycopersicum]
Unigene10576_PB_AHAU	600	305	204	gi|30679450|ref|NP_187178.2|	615	4	37	0.67	0.82	0	34	54.3	1e-06	--	filament-like plant protein 3 [Arabidopsis thaliana] >gi|186509783|ref|NP_001118579.1| filament-like plant protein 3 [Arabidopsis thaliana] >gi|205716708|sp|Q9MA92.2|FPP3_ARATH RecName: Full=Filament-like plant protein 3; Short=AtFPP3 >gi|332640692|gb|AEE74213.1| filament-like plant protein 3 [Arabidopsis thaliana] >gi|332640693|gb|AEE74214.1| filament-like plant protein 3 [Arabidopsis thaliana]
Unigene10577_PB_AHAU	426	8	424	gi|18397027|ref|NP_565351.1|	510	78	204	0.43	0.53	0	140	105	2e-22	--	calmodulin-binding receptor-like cytoplasmic kinase 3 [Arabidopsis thaliana] >gi|13605881|gb|AAK32926.1|AF367339_1 At2g11520/F14P14.15 [Arabidopsis thaliana] >gi|20334780|gb|AAM16251.1| At2g11520/F14P14.15 [Arabidopsis thaliana] >gi|330251079|gb|AEC06173.1| calmodulin-binding receptor-like cytoplasmic kinase 3 [Arabidopsis thaliana]
Unigene10578_PB_AHAU	554	354	7	gi|15225317|ref|NP_180217.1|	465	10	103	0.48	0.59	0	116	89	3e-17	--	WD40 domain-containing protein [Arabidopsis thaliana] >gi|2739374|gb|AAC14498.1| En/Spm-like transposon protein [Arabidopsis thaliana] >gi|50253512|gb|AAT71958.1| At2g26490 [Arabidopsis thaliana] >gi|53850519|gb|AAU95436.1| At2g26490 [Arabidopsis thaliana] >gi|330252750|gb|AEC07844.1| WD40 domain-containing protein [Arabidopsis thaliana]
Unigene10579_PB_AHAU	769	2	505	gi|124360279|gb|ABN08292.1|	206	40	206	0.73	0.83	0	168	258	8e-68	--	emp24/gp25L/p24 [Medicago truncatula]
Unigene1057_PB_AHAU	471	471	100	gi|297834424|ref|XP_002885094.1|	450	313	450	0.5	0.67	0.11	140	111	4e-24	--	phototropic-responsive NPH3 family protein [Arabidopsis lyrata subsp. lyrata] >gi|297330934|gb|EFH61353.1| phototropic-responsive NPH3 family protein [Arabidopsis lyrata subsp. lyrata]
Unigene10581_PB_AHAU	622	71	622	gi|572635|emb|CAA57947.1|	290	1	179	0.69	0.77	0.02	188	248	5e-65	--	isopentenyl pyrophosphate isomerase [Clarkia breweri]
Unigene10583_PB_AHAU	577	2	577	gi|224131578|ref|XP_002321123.1|	927	579	770	0.85	0.9	0	192	326	1e-88	--	glutamate-gated kainate-type ion channel receptor subunit GluR5 [Populus trichocarpa] >gi|222861896|gb|EEE99438.1| glutamate-gated kainate-type ion channel receptor subunit GluR5 [Populus trichocarpa]
Unigene10584_PB_AHAU	721	5	226	gi|14150488|gb|AAK54509.1|AF317898_1	571	478	550	0.59	0.71	0	74	85.1	8e-16	--	ATP8 [Arabidopsis thaliana]
Unigene10585_PB_AHAU	554	2	427	gi|310751874|gb|ADP09377.1|	233	92	233	0.98	0.99	0	142	273	7e-73	--	chalcone isomerase [Pyrus pyrifolia]
Unigene10586_PB_AHAU	699	697	224	gi|1370172|emb|CAA98163.1|	208	51	208	0.8	0.91	0	158	265	5e-70	--	RAB1X [Lotus japonicus]
Unigene10587_PB_AHAU	567	1	567	gi|186503767|ref|NP_850120.3|	342	56	244	0.84	0.92	0	189	308	2e-83	--	nucleotide/sugar transporter-like protein [Arabidopsis thaliana] >gi|330253012|gb|AEC08106.1| nucleotide/sugar transporter-like protein [Arabidopsis thaliana]
Unigene10588_PB_AHAU	504	171	497	gi|13605605|gb|AAK32796.1|AF361628_1	117	5	116	0.49	0.68	0.04	114	111	5e-24	--	AT3g57980/T10K17_190 [Arabidopsis thaliana] >gi|21360543|gb|AAM47468.1| AT3g57980/T10K17_190 [Arabidopsis thaliana]
Unigene10589_PB_AHAU	597	497	24	gi|334182214|ref|NP_001184884.1|	1787	1550	1680	0.47	0.58	0.01	161	137	9e-32	--	tetratricopeptide repeat-containing protein [Arabidopsis thaliana] >gi|332189151|gb|AEE27272.1| tetratricopeptide repeat-containing protein [Arabidopsis thaliana]
Unigene10590_PB_AHAU	575	1	570	gi|30682433|ref|NP_850572.1|	551	198	386	0.53	0.66	0.04	198	189	1e-47	--	uncharacterized protein [Arabidopsis thaliana] >gi|332641764|gb|AEE75285.1| uncharacterized protein [Arabidopsis thaliana]
Unigene10591_PB_AHAU	508	20	508	gi|297850108|ref|XP_002892935.1|	926	415	577	0.85	0.9	0	163	295	2e-79	--	ubiquitin-specific protease 15 [Arabidopsis lyrata subsp. lyrata] >gi|297338777|gb|EFH69194.1| ubiquitin-specific protease 15 [Arabidopsis lyrata subsp. lyrata]
Unigene10592_PB_AHAU	552	1	162	gi|226507384|ref|NP_001150430.1|	398	345	398	0.83	0.9	0	54	98.2	5e-20	--	mitochondrial carrier protein CGI-69 [Zea mays] >gi|195639200|gb|ACG39068.1| mitochondrial carrier protein CGI-69 [Zea mays]
Unigene10593_PB_AHAU	500	366	500	gi|171854669|dbj|BAG16524.1|	250	4	48	0.86	0.88	0	45	84.3	6e-16	--	C2 domain-containing protein [Capsicum chinense]
Unigene10594_PB_AHAU	852	136	852	gi|42569785|ref|NP_181536.3|	607	1	242	0.63	0.76	0.01	243	286	2e-76	--	uncharacterized protein [Arabidopsis thaliana] >gi|71143066|gb|AAZ23924.1| At2g40070 [Arabidopsis thaliana] >gi|110742086|dbj|BAE98974.1| En/Spm-like transposon protein [Arabidopsis thaliana] >gi|330254677|gb|AEC09771.1| uncharacterized protein [Arabidopsis thaliana]
Unigene10595_PB_AHAU	610	415	609	gi|297793271|ref|XP_002864520.1|	1045	4	70	0.74	0.86	0.02	67	96.7	2e-19	--	kinase family protein [Arabidopsis lyrata subsp. lyrata] >gi|297310355|gb|EFH40779.1| kinase family protein [Arabidopsis lyrata subsp. lyrata]
Unigene10596_PB_AHAU	504	136	504	gi|75262337|sp|Q9FEL8.1|LAX1_MEDTR	479	1	125	0.78	0.87	0.03	127	201	4e-51	--	RecName: Full=Auxin transporter-like protein 1; AltName: Full=AUX1-like protein 1; AltName: Full=MtLAX1 >gi|28624758|gb|AAM55302.1| auxin influx carrier protein [Medicago truncatula]
Unigene10597_PB_AHAU	554	19	252	gi|224111232|ref|XP_002332960.1|	1145	1065	1145	0.59	0.75	0.03	81	98.6	4e-20	--	cc-nbs-lrr resistance protein [Populus trichocarpa] >gi|222834279|gb|EEE72756.1| cc-nbs-lrr resistance protein [Populus trichocarpa]
Unigene10598_PB_AHAU	1367	1058	1357	gi|18378810|ref|NP_563620.1|	1055	2	101	0.82	0.93	0	100	172	1e-41	--	L-fucokinase/GDP-L-fucose pyrophosphorylase [Arabidopsis thaliana] >gi|332313388|sp|Q9LNJ9.2|FKGP_ARATH RecName: Full=Bifunctional fucokinase/fucose pyrophosphorylase; Short=AtFKGP; Includes: RecName: Full=L-fucokinase; Includes: RecName: Full=Fucose-1-phosphate guanylyltransferase; AltName: Full=GDP-fucose pyrophosphorylase >gi|332189134|gb|AEE27255.1| L-fucokinase/GDP-L-fucose pyrophosphorylase…
Unigene10599_PB_AHAU	498	5	313	gi|238478952|ref|NP_001154442.1|	895	793	895	0.92	0.97	0	103	195	2e-49	--	Peptidase M1 family protein [Arabidopsis thaliana] >gi|332196025|gb|AEE34146.1| Peptidase M1 family protein [Arabidopsis thaliana]
Unigene1059_PB_AHAU	330	330	22	gi|297796263|ref|XP_002866016.1|	796	621	723	0.4	0.68	0	103	81.6	3e-15	--	DNA mismatch repair muts family protein [Arabidopsis lyrata subsp. lyrata] >gi|297311851|gb|EFH42275.1| DNA mismatch repair muts family protein [Arabidopsis lyrata subsp. lyrata]
Unigene105_PB_AHAU	1082	1082	297	gi|1223582|emb|CAA65337.1|	309	48	309	0.73	0.86	0	264	397	1e-109	--	PAC [Arabidopsis thaliana]
Unigene10600_PB_AHAU	507	177	506	gi|108707609|gb|ABF95404.1|	333	10	135	0.69	0.77	0.12	126	182	2e-45	--	Mitochondrial carrier protein, expressed [Oryza sativa Japonica Group]
Unigene10601_PB_AHAU	597	476	3	gi|115444767|ref|NP_001046163.1|	929	282	435	0.25	0.42	0.02	162	52.8	3e-06	--	Os02g0192400 [Oryza sativa Japonica Group] >gi|46389826|dbj|BAD15389.1| PHD finger-like protein [Oryza sativa Japonica Group] >gi|50726413|dbj|BAD34024.1| PHD finger-like protein [Oryza sativa Japonica Group] >gi|113535694|dbj|BAF08077.1| Os02g0192400 [Oryza sativa Japonica Group]
Unigene10602_PB_AHAU	521	519	1	gi|30680129|ref|NP_187366.2|	1038	221	384	0.63	0.74	0	173	219	1e-56	--	sec24-like transport protein [Arabidopsis thaliana] >gi|78099801|sp|Q9SFU0.2|SC24A_ARATH RecName: Full=Protein transport protein Sec24-like At3g07100 >gi|332640977|gb|AEE74498.1| sec24-like transport protein [Arabidopsis thaliana]
Unigene10603_PB_AHAU	581	581	3	gi|224117396|ref|XP_002317564.1|	532	310	502	0.87	0.95	0	193	375	1e-103	--	glycosyltransferase, CAZy family GT8 [Populus trichocarpa] >gi|222860629|gb|EEE98176.1| glycosyltransferase, CAZy family GT8 [Populus trichocarpa]
Unigene10604_PB_AHAU	743	610	215	gi|240256442|ref|NP_200226.4|	160	16	141	0.5	0.69	0	132	152	4e-36	--	uncharacterized protein [Arabidopsis thaliana] >gi|332009076|gb|AED96459.1| uncharacterized protein [Arabidopsis thaliana]
Unigene10605_PB_AHAU	592	4	561	gi|8489871|gb|AAF75791.1|AF271892_1	622	371	556	0.77	0.87	0	186	282	2e-75	--	DEAD box protein P68 [Pisum sativum]
Unigene10607_PB_AHAU	532	49	360	gi|224131070|ref|XP_002328446.1|	1272	1012	1113	0.43	0.56	0	105	72.4	3e-12	--	tir-nbs-lrr resistance protein [Populus trichocarpa] >gi|222838161|gb|EEE76526.1| tir-nbs-lrr resistance protein [Populus trichocarpa]
Unigene10609_PB_AHAU	729	252	728	gi|55976440|sp|Q6QNU4.1|DDB1_SOLLC	1090	1	159	0.94	0.96	0	159	314	8e-85	--	RecName: Full=DNA damage-binding protein 1; AltName: Full=High pigmentation protein 1; AltName: Full=UV-damaged DNA-binding protein 1 >gi|38455768|gb|AAR20885.1| UV damaged DNA binding protein 1 [Solanum lycopersicum] >gi|42602165|gb|AAS21683.1| UV-damaged DNA binding protein 1 [Solanum lycopersicum]
Unigene1060_PB_AHAU	330	2	328	gi|334184042|ref|NP_178124.2|	2359	903	1011	0.96	0.97	0	109	228	1e-59	--	Pre-mRNA-processing-splicing factor [Arabidopsis thaliana] >gi|332198232|gb|AEE36353.1| Pre-mRNA-processing-splicing factor [Arabidopsis thaliana]
Unigene10610_PB_AHAU	682	646	167	gi|15242098|ref|NP_197591.1|	310	152	310	0.68	0.76	0	161	228	5e-62	--	E3 ubiquitin-protein ligase AIP2 [Arabidopsis thaliana] >gi|75330749|sp|Q8RXD3.1|AIP2_ARATH RecName: Full=E3 ubiquitin-protein ligase AIP2; AltName: Full=ABI3-interacting protein 2 >gi|19698965|gb|AAL91218.1| ABI3-interacting protein 2 [Arabidopsis thaliana] >gi|23198060|gb|AAN15557.1| ABI3-interacting protein 2 [Arabidopsis thaliana] >gi|66865964|gb|AAY57616.1| RING finger family protein [Arabid…
Unigene10611_PB_AHAU	498	29	319	gi|15233028|ref|NP_191664.1|	510	416	508	0.71	0.84	0	97	132	2e-30	--	calcium-dependent lipid-binding domain-containing protein [Arabidopsis thaliana] >gi|79315898|ref|NP_001030908.1| calcium-dependent lipid-binding domain-containing protein [Arabidopsis thaliana] >gi|8388621|emb|CAB94141.1| CaLB protein [Arabidopsis thaliana] >gi|28416559|gb|AAO42810.1| At3g61050 [Arabidopsis thaliana] >gi|110742877|dbj|BAE99336.1| CaLB protein [Arabidopsis thaliana] >gi|332646623…
Unigene10612_PB_AHAU	597	94	597	gi|224072274|ref|XP_002303684.1|	760	1	177	0.77	0.85	0.05	177	263	9e-70	--	oligopeptide transporter OPT family [Populus trichocarpa] >gi|222841116|gb|EEE78663.1| oligopeptide transporter OPT family [Populus trichocarpa]
Unigene10614_PB_AHAU	424	419	3	gi|18401556|ref|NP_564495.1|	342	57	200	0.65	0.79	0.03	144	190	5e-48	--	uncharacterized protein [Arabidopsis thaliana] >gi|332194001|gb|AEE32122.1| uncharacterized protein [Arabidopsis thaliana]
Unigene10615_PB_AHAU	511	200	508	gi|225436223|ref|XP_002273602.1|	578	29	131	0.67	0.78	0	103	132	2e-30	--	PREDICTED: similar to SIGB (SIGMA FACTOR B); DNA binding / DNA-directed RNA polymerase/ transcription factor [Vitis vinifera]
Unigene10616_PB_AHAU	561	1	396	gi|297836336|ref|XP_002886050.1|	623	481	609	0.61	0.71	0	133	167	7e-41	--	ELM2 domain-containing protein [Arabidopsis lyrata subsp. lyrata] >gi|297331890|gb|EFH62309.1| ELM2 domain-containing protein [Arabidopsis lyrata subsp. lyrata]
Unigene10617_PB_AHAU	503	14	499	gi|307136127|gb|ADN33973.1|	1126	852	1024	0.39	0.59	0.06	173	118	3e-26	--	nucleic acid binding protein [Cucumis melo subsp. melo]
Unigene10618_PB_AHAU	442	1	432	gi|186509995|ref|NP_187808.3|	682	164	307	0.77	0.95	0	144	241	2e-63	--	uncharacterized protein [Arabidopsis thaliana] >gi|332641614|gb|AEE75135.1| uncharacterized protein [Arabidopsis thaliana]
Unigene10619_PB_AHAU	506	503	174	gi|224115096|ref|XP_002332236.1|	488	190	299	0.6	0.77	0	111	135	2e-31	--	cytochrome P450 [Populus trichocarpa] >gi|222831849|gb|EEE70326.1| cytochrome P450 [Populus trichocarpa]
Unigene1061_PB_AHAU	598	293	27	gi|18409685|ref|NP_566972.1|	140	39	127	0.56	0.74	0	89	108	6e-23	--	uncharacterized protein [Arabidopsis thaliana] >gi|17386128|gb|AAL38610.1|AF446877_1 AT3g52740/F3C22_140 [Arabidopsis thaliana] >gi|15450655|gb|AAK96599.1| AT3g52740/F3C22_140 [Arabidopsis thaliana] >gi|332645467|gb|AEE78988.1| uncharacterized protein [Arabidopsis thaliana]
Unigene10620_PB_AHAU	522	347	3	gi|283136142|gb|ADB11390.1|	225	4	119	0.71	0.84	0	116	179	2e-44	--	tau class glutathione transferase GSTU24 [Populus trichocarpa]
Unigene10621_PB_AHAU	695	572	30	gi|240254270|ref|NP_564680.4|	900	365	545	0.58	0.78	0	181	214	6e-55	--	E3 ubiquitin-protein ligase BRE1-like 2 [Arabidopsis thaliana] >gi|257051000|sp|Q9C895.2|BRE1B_ARATH RecName: Full=E3 ubiquitin-protein ligase BRE1-like 2; AltName: Full=Protein HISTONE MONOUBIQUITINATION 2; Short=AtHUB2 >gi|332195089|gb|AEE33210.1| E3 ubiquitin-protein ligase BRE1-like 2 [Arabidopsis thaliana]
Unigene10622_PB_AHAU	462	461	27	gi|22327703|ref|NP_199897.2|	404	6	131	0.31	0.46	0.08	158	50.8	6e-06	--	uncharacterized protein [Arabidopsis thaliana] >gi|31711880|gb|AAP68296.1| At5g50840 [Arabidopsis thaliana] >gi|332008616|gb|AED95999.1| uncharacterized protein [Arabidopsis thaliana]
Unigene10624_PB_AHAU	923	921	4	gi|332083029|gb|AEE00747.1|	570	31	346	0.67	0.76	0.03	317	387	1e-106	--	armadillo repeat-containing protein [Gossypium hirsutum]
Unigene10625_PB_AHAU	381	4	381	gi|15239759|ref|NP_200294.1|	907	12	138	0.6	0.74	0	127	160	5e-39	--	DOMON and dopamine beta-monooxygenase N-terminal domain-containing protein [Arabidopsis thaliana] >gi|19699059|gb|AAL90897.1| AT5g54830/MBG8_9 [Arabidopsis thaliana] >gi|27363250|gb|AAO11544.1| At5g54830/MBG8_9 [Arabidopsis thaliana] >gi|332009162|gb|AED96545.1| DOMON and dopamine beta-monooxygenase N-terminal domain-containing protein [Arabidopsis thaliana]
Unigene10627_PB_AHAU	405	71	373	gi|334184435|ref|NP_001189597.1|	1135	518	615	0.38	0.5	0	101	62	2e-09	--	formin-like protein 18 [Arabidopsis thaliana] >gi|330252557|gb|AEC07651.1| formin-like protein 18 [Arabidopsis thaliana]
Unigene10629_PB_AHAU	336	3	335	gi|308191445|sp|B9I666.1|LISC1_POPTR	376	123	233	0.83	0.94	0	111	201	2e-51	--	RecName: Full=Lipoyl synthase 1, chloroplastic; AltName: Full=Lipoate synthase 1; Short=LS 1; Short=Lip-syn 1; AltName: Full=Lipoate synthase, plastidial 1; Short=LIP1p 1; AltName: Full=Lipoic acid synthase 1; Flags: Precursor
Unigene1062_PB_AHAU	420	57	401	gi|15229107|ref|NP_190493.1|	629	1	113	0.56	0.74	0	115	119	1e-26	--	pentatricopeptide repeat-containing protein [Arabidopsis thaliana] >gi|75183725|sp|Q9M3A8.1|PP273_ARATH RecName: Full=Pentatricopeptide repeat-containing protein At3g49240; AltName: Full=Protein EMBRYO DEFECTIVE 1796 >gi|31711738|gb|AAP68225.1| At3g49240 [Arabidopsis thaliana] >gi|58013028|gb|AAW62967.1| mitochondrial embryo-defective 1796 [Arabidopsis thaliana] >gi|332644993|gb|AEE78514.1| penta…
Unigene10630_PB_AHAU	448	203	448	gi|225461122|ref|XP_002279886.1|	922	1	79	0.58	0.68	0.03	85	79.3	1e-14	--	PREDICTED: hypothetical protein [Vitis vinifera]
Unigene10631_PB_AHAU	534	497	3	gi|257209025|emb|CBB36503.1|	327	3	174	0.45	0.62	0.04	173	142	3e-33	--	Arabidopsis protein targeted to chloroplast protein At3g28460 [Saccharum hybrid cultivar R570]
Unigene10632_PB_AHAU	528	67	324	gi|115440667|ref|NP_001044613.1|	97	22	97	0.4	0.56	0.03	89	53.1	2e-06	--	Os01g0815400 [Oryza sativa Japonica Group] >gi|113534144|dbj|BAF06527.1| Os01g0815400 [Oryza sativa Japonica Group]
Unigene10633_PB_AHAU	431	312	431	gi|255555735|ref|XP_002518903.1|	667	1	40	0.6	0.82	0	40	53.5	8e-07	--	oligopeptide transporter, putative [Ricinus communis] >gi|223541890|gb|EEF43436.1| oligopeptide transporter, putative [Ricinus communis]
Unigene10634_PB_AHAU	530	394	20	gi|224096806|ref|XP_002310744.1|	804	4	125	0.32	0.61	0	126	78.2	5e-14	--	cc-nbs-lrr resistance protein [Populus trichocarpa] >gi|222853647|gb|EEE91194.1| cc-nbs-lrr resistance protein [Populus trichocarpa]
Unigene10635_PB_AHAU	434	434	333	gi|5031279|gb|AAD38145.1|AF139498_1	276	243	276	0.97	0.97	0	34	68.9	2e-11	--	porin [Prunus armeniaca]
Unigene10636_PB_AHAU	440	440	3	gi|22326836|ref|NP_197125.2|	1180	788	936	0.68	0.78	0.02	149	194	3e-49	--	HEAT repeat-containing protein [Arabidopsis thaliana] >gi|17978919|gb|AAL47427.1| AT5g16210/T21H19_130 [Arabidopsis thaliana] >gi|332004878|gb|AED92261.1| HEAT repeat-containing protein [Arabidopsis thaliana]
Unigene10637_PB_AHAU	482	363	217	gi|15241504|ref|NP_196421.1|	54	6	54	0.65	0.81	0	49	72.4	2e-12	--	mitochondrial import receptor subunit TOM5-like protein [Arabidopsis thaliana] >gi|46577135|sp|Q9SD80.3|TOM5_ARATH RecName: Full=Mitochondrial import receptor subunit TOM5 homolog; AltName: Full=Translocase of outer membrane 5 kDa subunit homolog >gi|38566510|gb|AAR24145.1| At5g08040 [Arabidopsis thaliana] >gi|40823543|gb|AAR92288.1| At5g08040 [Arabidopsis thaliana] >gi|332003854|gb|AED91237.1| m…
Unigene10638_PB_AHAU	571	123	1	gi|18397885|ref|NP_564377.1|	278	5	45	0.68	0.8	0	41	58.9	4e-08	--	TRAM, LAG1 and CLN8 (TLC) lipid-sensing domain containing protein [Arabidopsis thaliana] >gi|79319015|ref|NP_001031121.1| TRAM, LAG1 and CLN8 (TLC) lipid-sensing domain containing protein [Arabidopsis thaliana] >gi|16604308|gb|AAL24160.1| At1g31300/T19E23_12 [Arabidopsis thaliana] >gi|20466069|gb|AAM19956.1| At1g31300/T19E23_12 [Arabidopsis thaliana] >gi|332193216|gb|AEE31337.1| TRAM, LAG1 and CL…
Unigene10639_PB_AHAU	429	1	405	gi|297738842|emb|CBI28087.3|	297	159	294	0.6	0.7	0.01	137	162	9e-40	--	unnamed protein product [Vitis vinifera]
Unigene1063_PB_AHAU	165	4	165	gi|255558852|ref|XP_002520449.1|	230	169	222	0.55	0.75	0	54	62	2e-09	--	conserved hypothetical protein [Ricinus communis] >gi|223540291|gb|EEF41862.1| conserved hypothetical protein [Ricinus communis]
Unigene10640_PB_AHAU	562	252	1	gi|15233133|ref|NP_191053.1|	497	32	126	0.42	0.55	0.11	95	72.8	3e-12	--	protein phosphatase 2 (formerly 2A), regulatory subunit B' [Arabidopsis thaliana] >gi|75210269|sp|Q9SV41.1|2A5E_ARATH RecName: Full=Serine/threonine protein phosphatase 2A 57 kDa regulatory subunit B' epsilon isoform; Short=AtB' epsilon; Short=PP2A, B' subunit, epsilon isoform >gi|4678300|emb|CAB41091.1| B' regulatory subunit of PP2A-like protein [Arabidopsis thaliana] >gi|11139998|emb|CAC16085.1…
Unigene10641_PB_AHAU	433	431	345	gi|14330714|emb|CAC40825.1|	1015	987	1015	0.96	1	0	29	60.5	6e-09	--	HcrVf1 protein [Malus floribunda]
Unigene10642_PB_AHAU	512	3	512	gi|224139438|ref|XP_002323112.1|	770	43	245	0.45	0.54	0.16	204	143	9e-34	--	GRAS family transcription factor [Populus trichocarpa] >gi|222867742|gb|EEF04873.1| GRAS family transcription factor [Populus trichocarpa]
Unigene10643_PB_AHAU	445	351	443	gi|15218643|ref|NP_176711.1|	425	1	31	0.83	0.93	0	31	56.2	1e-07	--	CBS domain-containing protein [Arabidopsis thaliana] >gi|75244462|sp|Q8GZA4.1|CBSX6_ARATH RecName: Full=CBS domain-containing protein CBSX6 >gi|332196237|gb|AEE34358.1| CBS domain-containing protein [Arabidopsis thaliana]
Unigene10644_PB_AHAU	553	76	552	gi|79533330|ref|NP_199840.2|	303	5	163	0.7	0.83	0	159	262	2e-69	--	uncharacterized protein [Arabidopsis thaliana] >gi|332008539|gb|AED95922.1| uncharacterized protein [Arabidopsis thaliana]
Unigene10645_PB_AHAU	593	399	217	gi|18411047|ref|NP_565128.1|	69	3	63	0.81	0.93	0	61	130	1e-29	--	uncharacterized protein [Arabidopsis thaliana] >gi|106879141|gb|ABF82600.1| At1g76200 [Arabidopsis thaliana] >gi|332197689|gb|AEE35810.1| uncharacterized protein [Arabidopsis thaliana]
Unigene10646_PB_AHAU	499	100	492	gi|77745475|gb|ABB02636.1|	384	1	134	0.62	0.73	0.03	136	157	6e-38	--	RAD23-like [Solanum tuberosum]
Unigene10647_PB_AHAU	529	529	365	gi|112293230|dbj|BAF02915.1|	497	443	497	0.9	0.94	0	55	102	2e-21	--	polyamine oxidase [Malus x domestica]
Unigene10648_PB_AHAU	488	199	486	gi|71834080|dbj|BAE16981.1|	271	2	97	0.73	0.87	0	96	162	2e-39	--	delta7 sterol C-5 desaturase [Zinnia elegans]
Unigene10649_PB_AHAU	414	414	337	gi|14423466|gb|AAK62415.1|AF386970_1	139	114	139	0.8	0.92	0	26	50.1	9e-06	--	Unknown protein [Arabidopsis thaliana]
Unigene1064_PB_AHAU	990	989	9	gi|334185038|ref|NP_001189794.1|	529	182	494	0.49	0.69	0.02	334	317	2e-85	--	uncharacterized protein [Arabidopsis thaliana] >gi|332640322|gb|AEE73843.1| uncharacterized protein [Arabidopsis thaliana]
Unigene10650_PB_AHAU	422	2	421	gi|268636280|gb|ACZ17394.1|	487	67	206	0.75	0.88	0	140	228	1e-59	--	fatty acid hydroperoxide lyase [Vitis vinifera]
Unigene10651_PB_AHAU	435	365	63	gi|297736924|emb|CBI26125.3|	1224	467	568	0.41	0.54	0	102	64.7	3e-10	--	unnamed protein product [Vitis vinifera]
Unigene10652_PB_AHAU	433	59	433	gi|18422366|ref|NP_568628.1|	817	270	384	0.67	0.75	0	125	151	5e-40	--	uncharacterized protein [Arabidopsis thaliana] >gi|15450498|gb|AAK96542.1| AT5g02940/F9G14_250 [Arabidopsis thaliana] >gi|16974323|gb|AAL31146.1| AT5g02940/F9G14_250 [Arabidopsis thaliana] >gi|332007621|gb|AED95004.1| uncharacterized protein [Arabidopsis thaliana]
Unigene10653_PB_AHAU	439	436	2	gi|225463345|ref|XP_002268751.1|	1017	71	217	0.62	0.77	0.01	147	187	5e-47	--	PREDICTED: similar to pumilio domain-containing protein PPD1 [Vitis vinifera]
Unigene10654_PB_AHAU	449	1	120	gi|302398787|gb|ADL36688.1|	301	262	301	0.9	0.9	0	40	78.6	2e-14	--	DOF domain class transcription factor [Malus x domestica]
Unigene10655_PB_AHAU	620	366	1	gi|115451263|ref|NP_001049232.1|	244	64	197	0.39	0.5	0.11	138	87.4	1e-16	--	Os03g0191200 [Oryza sativa Japonica Group] >gi|108706605|gb|ABF94400.1| expressed protein [Oryza sativa Japonica Group] >gi|113547703|dbj|BAF11146.1| Os03g0191200 [Oryza sativa Japonica Group]
Unigene10656_PB_AHAU	452	2	451	gi|186510768|ref|NP_190388.2|	1613	1270	1415	0.45	0.62	0	151	123	7e-28	--	BAH and TFIIS domain-containing protein [Arabidopsis thaliana] >gi|186510770|ref|NP_850669.2| BAH and TFIIS domain-containing protein [Arabidopsis thaliana] >gi|332644839|gb|AEE78360.1| BAH and TFIIS domain-containing protein [Arabidopsis thaliana] >gi|332644840|gb|AEE78361.1| BAH and TFIIS domain-containing protein [Arabidopsis thaliana]
Unigene10657_PB_AHAU	476	2	211	gi|18406368|ref|NP_564743.1|	388	319	387	0.68	0.84	0	70	97.1	8e-20	--	protein CW7 [Arabidopsis thaliana] >gi|6520212|dbj|BAA87952.1| CW7 [Arabidopsis thaliana] >gi|28466965|gb|AAO44091.1| At1g59520 [Arabidopsis thaliana] >gi|110743903|dbj|BAE99786.1| CW7 [Arabidopsis thaliana] >gi|332195462|gb|AEE33583.1| protein CW7 [Arabidopsis thaliana]
Unigene10658_PB_AHAU	519	5	241	gi|15227717|ref|NP_180576.1|	440	67	144	0.54	0.72	0	79	88.2	5e-17	--	UDP-glucoronosyl/UDP-glucosyl transferase family protein [Arabidopsis thaliana] >gi|75219842|sp|O64732.1|U87A1_ARATH RecName: Full=UDP-glycosyltransferase 87A1 >gi|330253258|gb|AEC08352.1| UDP-glucoronosyl/UDP-glucosyl transferase family protein [Arabidopsis thaliana]
Unigene10659_PB_AHAU	485	484	341	gi|302399033|gb|ADL36811.1|	607	560	607	0.91	0.91	0	48	94.4	6e-19	--	NAC domain class transcription factor [Malus x domestica]
Unigene1065_PB_AHAU	330	329	3	gi|18378982|ref|NP_563657.1|	298	176	284	0.99	1	0	109	221	2e-57	--	ATP-dependent Clp protease, protease subunit [Arabidopsis thaliana] >gi|75313059|sp|Q9S834.1|CLPP5_ARATH RecName: Full=ATP-dependent Clp protease proteolytic subunit 5, chloroplastic; AltName: Full=Endopeptidase ClpP5; Short=nClpP5; AltName: Full=nClpP1; Flags: Precursor >gi|9972387|gb|AAG10637.1|AC022521_15 ATP-dependent Clp protease subunit ClpP [Arabidopsis thaliana] >gi|4887543|emb|CAB43488.1…
Unigene10660_PB_AHAU	450	131	3	gi|226510490|ref|NP_001148910.1|	311	173	215	0.6	0.79	0	43	59.7	1e-08	--	LOC100282530 [Zea mays] >gi|195623174|gb|ACG33417.1| pre-mRNA-splicing factor ISY1 [Zea mays]
Unigene10662_PB_AHAU	556	127	555	gi|15224445|ref|NP_181346.1|	501	10	152	0.72	0.88	0	143	221	3e-57	--	glycerol-3-phosphate acyltransferase 6 [Arabidopsis thaliana] >gi|71159388|sp|O80437.1|GPAT6_ARATH RecName: Full=Glycerol-3-phosphate acyltransferase 6; Short=AtGPAT6 >gi|330254396|gb|AEC09490.1| glycerol-3-phosphate acyltransferase 6 [Arabidopsis thaliana]
Unigene10663_PB_AHAU	1178	202	1110	gi|18407526|ref|NP_566124.1|	344	1	307	0.52	0.69	0.04	316	336	3e-91	--	exonuclease-like protein [Arabidopsis thaliana] >gi|42571283|ref|NP_973715.1| exonuclease-like protein [Arabidopsis thaliana] >gi|79324951|ref|NP_001031560.1| exonuclease-like protein [Arabidopsis thaliana] >gi|20197555|gb|AAD13713.2| Expressed protein [Arabidopsis thaliana] >gi|330255840|gb|AEC10934.1| exonuclease-like protein [Arabidopsis thaliana] >gi|330255841|gb|AEC10935.1| exonuclease-like …
Unigene10664_PB_AHAU	533	529	89	gi|223452396|gb|ACM89525.1|	700	543	694	0.67	0.84	0.03	152	218	3e-56	--	protein kinase family protein [Glycine max]
Unigene10668_PB_AHAU	483	301	483	gi|30693062|ref|NP_190430.2|	520	9	71	0.66	0.71	0.03	63	81.6	4e-15	--	non-specific phospholipase C6 [Arabidopsis thaliana] >gi|24417137|dbj|BAC22511.1| phosphatidylglycerol specific phospholipase C [Arabidopsis thaliana] >gi|332644916|gb|AEE78437.1| non-specific phospholipase C6 [Arabidopsis thaliana]
Unigene10669_PB_AHAU	481	481	176	gi|18401240|ref|NP_565629.1|	468	366	468	0.87	0.93	0	103	178	3e-44	--	Hydroxymethylglutaryl-CoA lyase [Arabidopsis thaliana] >gi|75100042|sp|O81027.2|HMGCL_ARATH RecName: Full=Hydroxymethylglutaryl-CoA lyase, mitochondrial; Short=HL; Short=HMG-CoA lyase; AltName: Full=3-hydroxy-3-methylglutarate-CoA lyase >gi|330252796|gb|AEC07890.1| Hydroxymethylglutaryl-CoA lyase [Arabidopsis thaliana]
Unigene1066_PB_AHAU	246	5	193	gi|30689754|ref|NP_174027.3|	532	470	532	0.73	0.88	0	63	107	5e-23	--	5'-AMP-activated protein kinase-like protein [Arabidopsis thaliana] >gi|8778877|gb|AAF79876.1|AC000348_29 T7N9.13 [Arabidopsis thaliana] >gi|332192655|gb|AEE30776.1| 5'-AMP-activated protein kinase-like protein [Arabidopsis thaliana]
Unigene10673_PB_AHAU	264	262	2	gi|334184093|ref|NP_178255.5|	955	834	921	0.77	0.85	0.01	88	126	7e-29	--	P-loop containing nucleoside triphosphate hydrolase-like protein [Arabidopsis thaliana] >gi|330250362|gb|AEC05456.1| P-loop containing nucleoside triphosphate hydrolase-like protein [Arabidopsis thaliana]
Unigene10674_PB_AHAU	607	606	262	gi|297795405|ref|XP_002865587.1|	388	268	386	0.51	0.69	0.03	119	127	8e-29	--	nitrogen regulation family protein [Arabidopsis lyrata subsp. lyrata] >gi|297311422|gb|EFH41846.1| nitrogen regulation family protein [Arabidopsis lyrata subsp. lyrata]
Unigene10676_PB_AHAU	1409	1409	204	gi|240254270|ref|NP_564680.4|	900	402	803	0.58	0.77	0	402	469	1e-134	--	E3 ubiquitin-protein ligase BRE1-like 2 [Arabidopsis thaliana] >gi|257051000|sp|Q9C895.2|BRE1B_ARATH RecName: Full=E3 ubiquitin-protein ligase BRE1-like 2; AltName: Full=Protein HISTONE MONOUBIQUITINATION 2; Short=AtHUB2 >gi|332195089|gb|AEE33210.1| E3 ubiquitin-protein ligase BRE1-like 2 [Arabidopsis thaliana]
Unigene10677_PB_AHAU	468	467	327	gi|113700397|gb|ABI36487.1|	154	108	154	0.97	0.97	0	47	99.4	2e-20	--	AUX/IAA7 A [Malus x domestica] >gi|113700399|gb|ABI36488.1| AUX/IAA7 B [Malus x domestica]
Unigene10678_PB_AHAU	486	5	481	gi|15242532|ref|NP_198815.1|	447	194	352	0.89	0.97	0	159	327	3e-89	--	Core-2/I-branching beta-1,6-N-acetylglucosaminyltransferase family protein [Arabidopsis thaliana] >gi|10176991|dbj|BAB10223.1| glycosylation enzyme-like protein [Arabidopsis thaliana] >gi|30102766|gb|AAP21301.1| At5g39990 [Arabidopsis thaliana] >gi|332007116|gb|AED94499.1| Core-2/I-branching beta-1,6-N-acetylglucosaminyltransferase family protein [Arabidopsis thaliana]
Unigene10679_PB_AHAU	1073	1073	3	gi|42567706|ref|NP_196301.2|	549	28	378	0.61	0.77	0	358	427	1e-118	--	CDK5RAP3-like protein [Arabidopsis thaliana] >gi|209572599|sp|Q9FG23.2|CK5P3_ARATH RecName: Full=CDK5RAP3-like protein >gi|332003688|gb|AED91071.1| CDK5RAP3-like protein [Arabidopsis thaliana]
Unigene10680_PB_AHAU	454	198	452	gi|14589309|emb|CAC43237.1|	922	1	98	0.55	0.67	0.13	98	85.9	2e-16	--	lipoxygenase [Sesbania rostrata]
Unigene10681_PB_AHAU	464	123	464	gi|115475996|ref|NP_001061594.1|	462	3	117	0.78	0.88	0	115	181	3e-45	--	Os08g0343300 [Oryza sativa Japonica Group] >gi|113623563|dbj|BAF23508.1| Os08g0343300 [Oryza sativa Japonica Group]
Unigene10682_PB_AHAU	484	2	484	gi|302398639|gb|ADL36614.1|	634	313	473	0.96	0.98	0	161	317	5e-86	--	BZIP domain class transcription factor [Malus x domestica]
Unigene10683_PB_AHAU	435	91	276	gi|115469824|ref|NP_001058511.1|	648	258	319	0.61	0.77	0	62	75.1	3e-13	--	Os06g0704700 [Oryza sativa Japonica Group] >gi|113596551|dbj|BAF20425.1| Os06g0704700 [Oryza sativa Japonica Group]
Unigene10684_PB_AHAU	626	392	3	gi|226494542|ref|NP_001151119.1|	573	68	196	0.8	0.91	0	130	224	5e-58	--	LOC100284752 [Zea mays]
Unigene10685_PB_AHAU	903	573	884	gi|15226932|ref|NP_181066.1|	402	7	112	0.63	0.72	0.06	111	129	4e-29	--	VQ motif-containing protein [Arabidopsis thaliana] >gi|32189295|gb|AAP75802.1| At2g35230 [Arabidopsis thaliana] >gi|330253989|gb|AEC09083.1| VQ motif-containing protein [Arabidopsis thaliana]
Unigene10687_PB_AHAU	969	85	696	gi|2129513|pir||S60054	347	141	345	0.72	0.83	0	205	298	8e-80	--	peroxidase (EC 1.11.1.7) A3a precursor - Japanese aspen x large-toothed aspen >gi|1255661|dbj|BAA07240.1| peroidase precursor [Populus sieboldii x Populus grandidentata]
Unigene10688_PB_AHAU	479	3	476	gi|206206085|gb|ACI05989.1|	167	11	167	0.71	0.86	0	158	231	4e-60	--	kinase-like protein pac.W.Ch.156 [Platanus x acerifolia]
Unigene10689_PB_AHAU	465	465	4	gi|224460065|gb|ACN43583.1|	861	359	511	0.83	0.92	0	154	273	5e-73	--	nuclear cap-binding protein [Solanum tuberosum] >gi|224460077|gb|ACN43589.1| nuclear cap-binding protein [Solanum tuberosum]
Unigene10691_PB_AHAU	480	480	346	gi|28951001|gb|AAO63424.1|	429	383	427	0.62	0.75	0	45	65.1	4e-10	--	At4g38050 [Arabidopsis thaliana]
Unigene10692_PB_AHAU	458	457	191	gi|30686631|ref|NP_850257.1|	333	238	326	0.64	0.8	0	89	127	6e-29	--	transcription termination factor domain-containing protein [Arabidopsis thaliana] >gi|14532494|gb|AAK63975.1| At2g36000/F11F19.9 [Arabidopsis thaliana] >gi|14532528|gb|AAK63992.1| At2g36000/F11F19.9 [Arabidopsis thaliana] >gi|18655377|gb|AAL76144.1| At2g36000/F11F19.9 [Arabidopsis thaliana] >gi|330254095|gb|AEC09189.1| transcription termination factor domain-containing protein [Arabidopsis thalia…
Unigene10693_PB_AHAU	932	39	911	gi|145337389|ref|NP_564999.2|	749	94	338	0.27	0.38	0.05	308	67.8	2e-10	--	uncharacterized protein [Arabidopsis thaliana] >gi|110737733|dbj|BAF00805.1| IFA-binding protein [Arabidopsis thaliana] >gi|332196989|gb|AEE35110.1| uncharacterized protein [Arabidopsis thaliana]
Unigene10694_PB_AHAU	549	99	386	gi|30696270|ref|NP_850925.1|	96	1	94	0.71	0.83	0	96	129	3e-29	--	uncharacterized protein [Arabidopsis thaliana] >gi|29028792|gb|AAO64775.1| At5g53043 [Arabidopsis thaliana] >gi|332008911|gb|AED96294.1| uncharacterized protein [Arabidopsis thaliana]
Unigene10696_PB_AHAU	534	533	138	gi|15235551|ref|NP_193038.1|	443	310	443	0.53	0.67	0.01	134	134	5e-31	--	serine/threonine-protein kinase MHK [Arabidopsis thaliana] >gi|21431785|sp|P43294.2|MHK_ARATH RecName: Full=Serine/threonine-protein kinase MHK >gi|5123943|emb|CAB45501.1| serine/threonine-specific protein kinase MHK [Arabidopsis thaliana] >gi|7268004|emb|CAB78344.1| serine/threonine-specific protein kinase MHK [Arabidopsis thaliana] >gi|332657815|gb|AEE83215.1| serine/threonine-protein kinase MH…
Unigene10698_PB_AHAU	436	188	436	gi|223452288|gb|ACM89472.1|	844	26	95	0.4	0.54	0	83	55.1	3e-07	--	FERONIA receptor-like kinase [Glycine max]
Unigene10699_PB_AHAU	489	205	489	gi|18412734|ref|NP_567274.1|	743	1	93	0.61	0.74	0.02	97	116	1e-25	--	homeobox-leucine zipper protein PROTODERMAL FACTOR 2 [Arabidopsis thaliana] >gi|75331628|sp|Q93V99.1|PDF2_ARATH RecName: Full=Homeobox-leucine zipper protein PROTODERMAL FACTOR 2; AltName: Full=HD-ZIP protein PDF2; AltName: Full=Homeodomain transcription factor PDF2 >gi|15983372|gb|AAL11554.1|AF424560_1 AT4g04890/T1J1_3 [Arabidopsis thaliana] >gi|14276060|dbj|BAB58961.1| protodermal factor2 [Arab…
Unigene1069_PB_AHAU	325	173	325	gi|73919925|sp|Q60EQ4.2|NFYB3_ORYSJ	185	1	54	0.74	0.79	0.05	54	76.6	9e-14	--	RecName: Full=Nuclear transcription factor Y subunit B-3; AltName: Full=OsNF-YB-3; AltName: Full=Transcriptional activator HAP3B
Unigene106_PB_AHAU	347	287	3	gi|15227228|ref|NP_182332.1|	313	1	94	0.52	0.68	0.01	96	89.4	1e-17	--	pale cress protein [Arabidopsis thaliana] >gi|1483213|emb|CAA65334.1| PAC [Arabidopsis thaliana] >gi|21555469|gb|AAM63866.1| pale cress protein [Arabidopsis thaliana] >gi|28950889|gb|AAO63368.1| At2g48120 [Arabidopsis thaliana] >gi|330255845|gb|AEC10939.1| pale cress protein [Arabidopsis thaliana]
Unigene10700_PB_AHAU	458	2	457	gi|42565945|ref|NP_567014.2|	777	373	524	0.91	0.96	0	152	284	2e-76	--	RabGAP/TBC domain-containing protein [Arabidopsis thaliana] >gi|332645808|gb|AEE79329.1| RabGAP/TBC domain-containing protein [Arabidopsis thaliana]
Unigene10701_PB_AHAU	441	3	440	gi|224064438|ref|XP_002301476.1|	1508	1204	1349	0.88	0.95	0	146	265	1e-70	--	multidrug resistance protein ABC transporter family [Populus trichocarpa] >gi|222843202|gb|EEE80749.1| multidrug resistance protein ABC transporter family [Populus trichocarpa]
Unigene10702_PB_AHAU	555	54	329	gi|186524238|ref|NP_197443.3|	1105	1013	1105	0.77	0.84	0.01	93	147	6e-35	--	regulator of chromosome condensation-like protein with FYVE zinc finger domain [Arabidopsis thaliana] >gi|332005320|gb|AED92703.1| regulator of chromosome condensation-like protein with FYVE zinc finger domain [Arabidopsis thaliana]
Unigene10703_PB_AHAU	605	1	285	gi|224145030|ref|XP_002325501.1|	1435	880	974	0.5	0.68	0	95	91.3	8e-18	--	tir-nbs-lrr resistance protein [Populus trichocarpa] >gi|222862376|gb|EEE99882.1| tir-nbs-lrr resistance protein [Populus trichocarpa]
Unigene10704_PB_AHAU	617	2	208	gi|317415955|emb|CAR94520.1|	806	682	750	0.53	0.69	0	69	73.9	1e-12	--	nematode resistance-like protein [Prunus cerasifera]
Unigene10705_PB_AHAU	214	2	214	gi|224127754|ref|XP_002329169.1|	1125	765	835	0.53	0.67	0	71	72.8	1e-12	--	tir-nbs-lrr resistance protein [Populus trichocarpa] >gi|222870950|gb|EEF08081.1| tir-nbs-lrr resistance protein [Populus trichocarpa]
Unigene10706_PB_AHAU	571	2	319	gi|51477390|gb|AAU04763.1|	1058	698	802	0.47	0.66	0	106	87.4	1e-16	--	MRGH8 [Cucumis melo]
Unigene10707_PB_AHAU	411	109	234	gi|294464216|gb|ADE77623.1|	327	61	101	0.61	0.76	0	42	54.3	5e-07	--	unknown [Picea sitchensis]
Unigene10709_PB_AHAU	472	170	295	gi|294464216|gb|ADE77623.1|	327	61	101	0.59	0.73	0	42	51.6	4e-06	--	unknown [Picea sitchensis]
Unigene1070_PB_AHAU	615	500	3	gi|240256218|ref|NP_001078503.4|	408	10	175	0.69	0.81	0	166	254	4e-67	--	phospholipase C/ phosphoric diester hydrolase [Arabidopsis thaliana] >gi|332661322|gb|AEE86722.1| phospholipase C/ phosphoric diester hydrolase [Arabidopsis thaliana]
Unigene10710_PB_AHAU	1217	662	907	gi|195620814|gb|ACG32237.1|	440	358	436	0.68	0.82	0	82	108	2e-22	--	peptidase family M48 containing protein [Zea mays]
Unigene10711_PB_AHAU	1416	232	1062	gi|15228102|ref|NP_181259.1|	289	1	289	0.61	0.74	0.04	291	322	8e-87	--	ribonucleoprotein [Arabidopsis thaliana] >gi|12230623|sp|Q9ZUU4.1|ROC1_ARATH RecName: Full=Ribonucleoprotein At2g37220, chloroplastic; Flags: Precursor >gi|15081717|gb|AAK82513.1| At2g37220/F3G5.1 [Arabidopsis thaliana] >gi|330254275|gb|AEC09369.1| ribonucleoprotein [Arabidopsis thaliana]
Unigene10712_PB_AHAU	1460	232	1062	gi|15228102|ref|NP_181259.1|	289	1	289	0.6	0.74	0.04	291	321	2e-86	--	ribonucleoprotein [Arabidopsis thaliana] >gi|12230623|sp|Q9ZUU4.1|ROC1_ARATH RecName: Full=Ribonucleoprotein At2g37220, chloroplastic; Flags: Precursor >gi|15081717|gb|AAK82513.1| At2g37220/F3G5.1 [Arabidopsis thaliana] >gi|330254275|gb|AEC09369.1| ribonucleoprotein [Arabidopsis thaliana]
Unigene10713_PB_AHAU	1490	232	1062	gi|15228102|ref|NP_181259.1|	289	1	289	0.6	0.74	0.04	291	321	2e-86	--	ribonucleoprotein [Arabidopsis thaliana] >gi|12230623|sp|Q9ZUU4.1|ROC1_ARATH RecName: Full=Ribonucleoprotein At2g37220, chloroplastic; Flags: Precursor >gi|15081717|gb|AAK82513.1| At2g37220/F3G5.1 [Arabidopsis thaliana] >gi|330254275|gb|AEC09369.1| ribonucleoprotein [Arabidopsis thaliana]
Unigene10714_PB_AHAU	1430	172	1002	gi|15228102|ref|NP_181259.1|	289	1	289	0.61	0.74	0.04	291	322	8e-87	--	ribonucleoprotein [Arabidopsis thaliana] >gi|12230623|sp|Q9ZUU4.1|ROC1_ARATH RecName: Full=Ribonucleoprotein At2g37220, chloroplastic; Flags: Precursor >gi|15081717|gb|AAK82513.1| At2g37220/F3G5.1 [Arabidopsis thaliana] >gi|330254275|gb|AEC09369.1| ribonucleoprotein [Arabidopsis thaliana]
Unigene10715_PB_AHAU	1400	172	1002	gi|15228102|ref|NP_181259.1|	289	1	289	0.61	0.74	0.04	291	322	8e-87	--	ribonucleoprotein [Arabidopsis thaliana] >gi|12230623|sp|Q9ZUU4.1|ROC1_ARATH RecName: Full=Ribonucleoprotein At2g37220, chloroplastic; Flags: Precursor >gi|15081717|gb|AAK82513.1| At2g37220/F3G5.1 [Arabidopsis thaliana] >gi|330254275|gb|AEC09369.1| ribonucleoprotein [Arabidopsis thaliana]
Unigene10716_PB_AHAU	1446	232	1062	gi|15228102|ref|NP_181259.1|	289	1	289	0.61	0.74	0.04	291	322	9e-87	--	ribonucleoprotein [Arabidopsis thaliana] >gi|12230623|sp|Q9ZUU4.1|ROC1_ARATH RecName: Full=Ribonucleoprotein At2g37220, chloroplastic; Flags: Precursor >gi|15081717|gb|AAK82513.1| At2g37220/F3G5.1 [Arabidopsis thaliana] >gi|330254275|gb|AEC09369.1| ribonucleoprotein [Arabidopsis thaliana]
Unigene10717_PB_AHAU	1356	172	1002	gi|15228102|ref|NP_181259.1|	289	1	289	0.61	0.74	0.04	291	323	4e-87	--	ribonucleoprotein [Arabidopsis thaliana] >gi|12230623|sp|Q9ZUU4.1|ROC1_ARATH RecName: Full=Ribonucleoprotein At2g37220, chloroplastic; Flags: Precursor >gi|15081717|gb|AAK82513.1| At2g37220/F3G5.1 [Arabidopsis thaliana] >gi|330254275|gb|AEC09369.1| ribonucleoprotein [Arabidopsis thaliana]
Unigene10718_PB_AHAU	1386	172	1002	gi|15228102|ref|NP_181259.1|	289	1	289	0.61	0.74	0.04	291	323	4e-87	--	ribonucleoprotein [Arabidopsis thaliana] >gi|12230623|sp|Q9ZUU4.1|ROC1_ARATH RecName: Full=Ribonucleoprotein At2g37220, chloroplastic; Flags: Precursor >gi|15081717|gb|AAK82513.1| At2g37220/F3G5.1 [Arabidopsis thaliana] >gi|330254275|gb|AEC09369.1| ribonucleoprotein [Arabidopsis thaliana]
Unigene1071_PB_AHAU	1056	3	1055	gi|224105979|ref|XP_002333744.1|	518	145	497	0.65	0.81	0	353	479	1e-134	--	cytochrome P450 [Populus trichocarpa] >gi|222838385|gb|EEE76750.1| cytochrome P450 [Populus trichocarpa]
Unigene10723_PB_AHAU	1820	2	1819	gi|186524842|ref|NP_197637.2|	1154	220	792	0.44	0.59	0	609	455	1e-126	--	uncharacterized protein [Arabidopsis thaliana] >gi|332005645|gb|AED93028.1| uncharacterized protein [Arabidopsis thaliana]
Unigene10724_PB_AHAU	3389	2	3070	gi|186524842|ref|NP_197637.2|	1154	220	1150	0.42	0.56	0.01	1040	697	0	--	uncharacterized protein [Arabidopsis thaliana] >gi|332005645|gb|AED93028.1| uncharacterized protein [Arabidopsis thaliana]
Unigene10725_PB_AHAU	3380	2	3061	gi|186524842|ref|NP_197637.2|	1154	220	1150	0.42	0.57	0.01	1036	692	0	--	uncharacterized protein [Arabidopsis thaliana] >gi|332005645|gb|AED93028.1| uncharacterized protein [Arabidopsis thaliana]
Unigene10726_PB_AHAU	3401	2	3061	gi|186524842|ref|NP_197637.2|	1154	220	1150	0.42	0.57	0.01	1036	692	0	--	uncharacterized protein [Arabidopsis thaliana] >gi|332005645|gb|AED93028.1| uncharacterized protein [Arabidopsis thaliana]
Unigene10727_PB_AHAU	3410	2	3070	gi|186524842|ref|NP_197637.2|	1154	220	1150	0.42	0.56	0.01	1040	697	0	--	uncharacterized protein [Arabidopsis thaliana] >gi|332005645|gb|AED93028.1| uncharacterized protein [Arabidopsis thaliana]
Unigene10728_PB_AHAU	728	194	3	gi|115482726|ref|NP_001064956.1|	887	268	330	0.59	0.72	0.03	66	77.4	2e-13	--	Os10g0497000 [Oryza sativa Japonica Group] >gi|78708850|gb|ABB47825.1| expressed protein [Oryza sativa Japonica Group] >gi|113639565|dbj|BAF26870.1| Os10g0497000 [Oryza sativa Japonica Group]
Unigene10729_PB_AHAU	812	658	398	gi|15220993|ref|NP_172004.1|	833	700	788	0.41	0.56	0.1	97	61.6	1e-08	--	Helicase protein with RING/U-box domain [Arabidopsis thaliana] >gi|332189671|gb|AEE27792.1| Helicase protein with RING/U-box domain [Arabidopsis thaliana]
Unigene1072_PB_AHAU	448	2	448	gi|73918027|gb|AAZ93630.1|	228	53	214	0.64	0.77	0.08	162	216	8e-56	--	transcription factor Knat6 [Eschscholzia californica]
Unigene10730_PB_AHAU	1037	211	2	gi|115482726|ref|NP_001064956.1|	887	268	336	0.58	0.73	0.02	72	84.7	2e-15	--	Os10g0497000 [Oryza sativa Japonica Group] >gi|78708850|gb|ABB47825.1| expressed protein [Oryza sativa Japonica Group] >gi|113639565|dbj|BAF26870.1| Os10g0497000 [Oryza sativa Japonica Group]
Unigene10731_PB_AHAU	930	930	28	gi|224108205|ref|XP_002333421.1|	1177	538	873	0.39	0.55	0.11	341	193	2e-48	--	cc-nbs-lrr resistance protein [Populus trichocarpa] >gi|105922514|gb|ABF81421.1| NBS-LRR type disease resistance protein [Populus trichocarpa] >gi|222836549|gb|EEE74956.1| cc-nbs-lrr resistance protein [Populus trichocarpa]
Unigene10732_PB_AHAU	933	933	28	gi|224108205|ref|XP_002333421.1|	1177	538	873	0.39	0.56	0.11	341	201	9e-51	--	cc-nbs-lrr resistance protein [Populus trichocarpa] >gi|105922514|gb|ABF81421.1| NBS-LRR type disease resistance protein [Populus trichocarpa] >gi|222836549|gb|EEE74956.1| cc-nbs-lrr resistance protein [Populus trichocarpa]
Unigene10733_PB_AHAU	1017	1017	28	gi|224108205|ref|XP_002333421.1|	1177	508	873	0.38	0.53	0.11	371	200	3e-50	--	cc-nbs-lrr resistance protein [Populus trichocarpa] >gi|105922514|gb|ABF81421.1| NBS-LRR type disease resistance protein [Populus trichocarpa] >gi|222836549|gb|EEE74956.1| cc-nbs-lrr resistance protein [Populus trichocarpa]
Unigene10734_PB_AHAU	933	933	28	gi|224108205|ref|XP_002333421.1|	1177	538	873	0.39	0.55	0.11	341	199	6e-50	--	cc-nbs-lrr resistance protein [Populus trichocarpa] >gi|105922514|gb|ABF81421.1| NBS-LRR type disease resistance protein [Populus trichocarpa] >gi|222836549|gb|EEE74956.1| cc-nbs-lrr resistance protein [Populus trichocarpa]
Unigene10735_PB_AHAU	1023	1023	28	gi|224108205|ref|XP_002333421.1|	1177	508	873	0.38	0.54	0.1	371	211	1e-53	--	cc-nbs-lrr resistance protein [Populus trichocarpa] >gi|105922514|gb|ABF81421.1| NBS-LRR type disease resistance protein [Populus trichocarpa] >gi|222836549|gb|EEE74956.1| cc-nbs-lrr resistance protein [Populus trichocarpa]
Unigene10737_PB_AHAU	800	487	798	gi|223452436|gb|ACM89545.1|	480	203	306	0.73	0.88	0	104	160	2e-38	--	calmodulin-binding receptor-like cytoplasmic kinase [Glycine max]
Unigene10738_PB_AHAU	1352	1039	1350	gi|223452436|gb|ACM89545.1|	480	203	306	0.73	0.88	0	104	160	4e-38	--	calmodulin-binding receptor-like cytoplasmic kinase [Glycine max]
Unigene10739_PB_AHAU	1110	797	1108	gi|223452436|gb|ACM89545.1|	480	203	306	0.73	0.88	0	104	160	3e-38	--	calmodulin-binding receptor-like cytoplasmic kinase [Glycine max]
Unigene10740_PB_AHAU	1951	1946	3	gi|15240556|ref|NP_200378.1|	710	65	706	0.57	0.68	0.04	680	721	0	--	RNA recognition motif-containing protein [Arabidopsis thaliana] >gi|332009282|gb|AED96665.1| RNA recognition motif-containing protein [Arabidopsis thaliana]
Unigene10741_PB_AHAU	1945	1940	3	gi|15240556|ref|NP_200378.1|	710	65	706	0.57	0.68	0.05	686	713	0	--	RNA recognition motif-containing protein [Arabidopsis thaliana] >gi|332009282|gb|AED96665.1| RNA recognition motif-containing protein [Arabidopsis thaliana]
Unigene10742_PB_AHAU	982	2	982	gi|224128748|ref|XP_002320412.1|	694	207	509	0.58	0.7	0.01	331	369	1e-101	--	f-box family protein [Populus trichocarpa] >gi|222861185|gb|EEE98727.1| f-box family protein [Populus trichocarpa]
Unigene10743_PB_AHAU	2033	311	1441	gi|18396241|ref|NP_564273.1|	625	213	566	0.5	0.62	0.01	383	282	1e-74	--	armadillo/beta-catenin-like repeat-containing protein [Arabidopsis thaliana] >gi|15982866|gb|AAL09780.1| At1g27210/T7N9_27 [Arabidopsis thaliana] >gi|22655276|gb|AAM98228.1| expressed protein [Arabidopsis thaliana] >gi|30725456|gb|AAP37750.1| At1g27210 [Arabidopsis thaliana] >gi|332192673|gb|AEE30794.1| armadillo/beta-catenin-like repeat-containing protein [Arabidopsis thaliana]
Unigene10744_PB_AHAU	2071	224	1939	gi|297845466|ref|XP_002890614.1|	628	18	569	0.54	0.67	0.01	580	531	1e-149	--	binding protein [Arabidopsis lyrata subsp. lyrata] >gi|297336456|gb|EFH66873.1| binding protein [Arabidopsis lyrata subsp. lyrata]
Unigene10745_PB_AHAU	1797	79	1524	gi|18419996|ref|NP_568019.1|	492	1	492	0.58	0.71	0.04	505	510	1e-143	--	tetratricopeptide repeat domain-containing protein [Arabidopsis thaliana] >gi|332661368|gb|AEE86768.1| tetratricopeptide repeat domain-containing protein [Arabidopsis thaliana]
Unigene10746_PB_AHAU	1267	8	994	gi|18419996|ref|NP_568019.1|	492	159	492	0.59	0.73	0.03	341	353	4e-96	--	tetratricopeptide repeat domain-containing protein [Arabidopsis thaliana] >gi|332661368|gb|AEE86768.1| tetratricopeptide repeat domain-containing protein [Arabidopsis thaliana]
Unigene10747_PB_AHAU	461	78	458	gi|18419996|ref|NP_568019.1|	492	1	139	0.53	0.72	0.08	139	140	4e-33	--	tetratricopeptide repeat domain-containing protein [Arabidopsis thaliana] >gi|332661368|gb|AEE86768.1| tetratricopeptide repeat domain-containing protein [Arabidopsis thaliana]
Unigene10748_PB_AHAU	2611	2302	173	gi|30697428|ref|NP_200884.2|	738	1	738	0.64	0.75	0.05	749	880	0	--	2-phosphoglycerate kinase-related protein [Arabidopsis thaliana] >gi|332009991|gb|AED97374.1| 2-phosphoglycerate kinase-related protein [Arabidopsis thaliana]
Unigene10749_PB_AHAU	2635	2326	197	gi|30697428|ref|NP_200884.2|	738	1	738	0.65	0.76	0.05	750	893	0	--	2-phosphoglycerate kinase-related protein [Arabidopsis thaliana] >gi|332009991|gb|AED97374.1| 2-phosphoglycerate kinase-related protein [Arabidopsis thaliana]
Unigene1074_PB_AHAU	393	2	391	gi|21261784|emb|CAD32500.1|	280	91	220	0.99	1	0	130	277	3e-74	--	protein kinase Ck2 regulatory subunit 2 [Nicotiana tabacum]
Unigene10750_PB_AHAU	238	92	238	gi|115454771|ref|NP_001050986.1|	604	3	51	0.81	0.93	0	49	89.4	1e-17	--	Os03g0699200 [Oryza sativa Japonica Group] >gi|28273368|gb|AAO38454.1| pescadillo-like protein [Oryza sativa Japonica Group] >gi|108710581|gb|ABF98376.1| Pescadillo N-terminus family protein, expressed [Oryza sativa Japonica Group] >gi|113549457|dbj|BAF12900.1| Os03g0699200 [Oryza sativa Japonica Group]
Unigene10751_PB_AHAU	541	2	313	gi|15241421|ref|NP_196956.1|	590	21	124	0.66	0.85	0	104	154	6e-37	--	pescadillo-related protein [Arabidopsis thaliana] >gi|7573301|emb|CAB87619.1| pescadillo-like protein [Arabidopsis thaliana] >gi|332004660|gb|AED92043.1| pescadillo-related protein [Arabidopsis thaliana]
Unigene10752_PB_AHAU	1335	115	1065	gi|312179422|gb|ADQ39593.1|	317	1	317	0.97	0.99	0	317	662	0	--	class II chitinase [Malus x domestica]
Unigene10753_PB_AHAU	1338	115	1068	gi|312179422|gb|ADQ39593.1|	317	1	317	0.95	0.97	0	318	646	0	--	class II chitinase [Malus x domestica]
Unigene10754_PB_AHAU	918	161	817	gi|18394721|ref|NP_564078.1|	226	2	223	0.64	0.76	0.02	224	304	1e-81	--	RING/U-box domain-containing protein [Arabidopsis thaliana] >gi|8778447|gb|AAF79455.1|AC025808_37 F18O14.3 [Arabidopsis thaliana] >gi|16323202|gb|AAL15335.1| At1g19310/F18O14_14 [Arabidopsis thaliana] >gi|21436031|gb|AAM51593.1| At1g19310/F18O14_14 [Arabidopsis thaliana] >gi|332191707|gb|AEE29828.1| RING/U-box domain-containing protein [Arabidopsis thaliana]
Unigene10755_PB_AHAU	991	234	890	gi|18394721|ref|NP_564078.1|	226	2	223	0.64	0.76	0.02	224	304	1e-81	--	RING/U-box domain-containing protein [Arabidopsis thaliana] >gi|8778447|gb|AAF79455.1|AC025808_37 F18O14.3 [Arabidopsis thaliana] >gi|16323202|gb|AAL15335.1| At1g19310/F18O14_14 [Arabidopsis thaliana] >gi|21436031|gb|AAM51593.1| At1g19310/F18O14_14 [Arabidopsis thaliana] >gi|332191707|gb|AEE29828.1| RING/U-box domain-containing protein [Arabidopsis thaliana]
Unigene10756_PB_AHAU	730	179	730	gi|18394721|ref|NP_564078.1|	226	9	192	0.68	0.8	0.01	186	284	9e-76	--	RING/U-box domain-containing protein [Arabidopsis thaliana] >gi|8778447|gb|AAF79455.1|AC025808_37 F18O14.3 [Arabidopsis thaliana] >gi|16323202|gb|AAL15335.1| At1g19310/F18O14_14 [Arabidopsis thaliana] >gi|21436031|gb|AAM51593.1| At1g19310/F18O14_14 [Arabidopsis thaliana] >gi|332191707|gb|AEE29828.1| RING/U-box domain-containing protein [Arabidopsis thaliana]
Unigene10757_PB_AHAU	1022	120	1022	gi|219718185|gb|ACL35341.1|	1085	66	371	0.51	0.65	0.03	311	295	4e-79	--	receptor kinase [Gossypium barbadense]
Unigene10758_PB_AHAU	1332	2	1327	gi|219718185|gb|ACL35341.1|	1085	147	593	0.5	0.66	0.02	453	404	1e-111	--	receptor kinase [Gossypium barbadense]
Unigene10759_PB_AHAU	1107	106	1107	gi|219718185|gb|ACL35341.1|	1085	30	371	0.49	0.65	0.03	347	308	7e-83	--	receptor kinase [Gossypium barbadense]
Unigene1075_PB_AHAU	783	107	475	gi|2497753|sp|Q43019.1|NLTP3_PRUDU	123	1	123	0.78	0.88	0	123	210	1e-53	--	RecName: Full=Non-specific lipid-transfer protein 3; Short=LTP 3; Flags: Precursor >gi|1321915|emb|CAA65477.1| lipid transfer protein [Prunus dulcis]
Unigene10760_PB_AHAU	762	760	80	gi|33589706|gb|AAQ22619.1|	649	391	646	0.36	0.47	0.13	261	116	3e-25	--	At1g34220 [Arabidopsis thaliana]
Unigene10761_PB_AHAU	756	754	80	gi|33589706|gb|AAQ22619.1|	649	391	646	0.34	0.47	0.13	261	114	1e-24	--	At1g34220 [Arabidopsis thaliana]
Unigene10762_PB_AHAU	973	971	297	gi|33589706|gb|AAQ22619.1|	649	391	646	0.34	0.47	0.13	261	110	2e-23	--	At1g34220 [Arabidopsis thaliana]
Unigene10763_PB_AHAU	1047	1045	365	gi|33589706|gb|AAQ22619.1|	649	391	646	0.34	0.45	0.13	261	107	2e-22	--	At1g34220 [Arabidopsis thaliana]
Unigene10764_PB_AHAU	434	1	246	gi|124360527|gb|ABN08537.1|	402	222	303	0.79	0.91	0	82	136	2e-36	--	Pyruvate carboxyltransferase [Medicago truncatula]
Unigene10765_PB_AHAU	763	233	541	gi|124360527|gb|ABN08537.1|	402	299	402	0.8	0.87	0	104	162	2e-73	--	Pyruvate carboxyltransferase [Medicago truncatula]
Unigene10766_PB_AHAU	888	233	541	gi|124360527|gb|ABN08537.1|	402	299	402	0.82	0.87	0	104	165	4e-74	--	Pyruvate carboxyltransferase [Medicago truncatula]
Unigene10767_PB_AHAU	871	1	177	gi|115435876|ref|NP_001042696.1|	459	278	336	0.76	0.91	0	59	101	1e-20	--	Os01g0269000 [Oryza sativa Japonica Group] >gi|113532227|dbj|BAF04610.1| Os01g0269000 [Oryza sativa Japonica Group]
Unigene10768_PB_AHAU	1705	1705	1169	gi|334184290|ref|NP_179414.2|	764	249	427	0.72	0.84	0	179	273	1e-126	--	nucleolar complex protein 2-like protein [Arabidopsis thaliana] >gi|330251647|gb|AEC06741.1| nucleolar complex protein 2-like protein [Arabidopsis thaliana]
Unigene10769_PB_AHAU	1887	1887	1003	gi|334184290|ref|NP_179414.2|	764	249	531	0.69	0.81	0	295	414	1e-155	--	nucleolar complex protein 2-like protein [Arabidopsis thaliana] >gi|330251647|gb|AEC06741.1| nucleolar complex protein 2-like protein [Arabidopsis thaliana]
Unigene10770_PB_AHAU	1802	1802	1266	gi|334184290|ref|NP_179414.2|	764	249	427	0.72	0.84	0	179	273	1e-134	--	nucleolar complex protein 2-like protein [Arabidopsis thaliana] >gi|330251647|gb|AEC06741.1| nucleolar complex protein 2-like protein [Arabidopsis thaliana]
Unigene10771_PB_AHAU	1790	1790	513	gi|334184290|ref|NP_179414.2|	764	249	714	0.59	0.71	0.08	467	521	1e-146	--	nucleolar complex protein 2-like protein [Arabidopsis thaliana] >gi|330251647|gb|AEC06741.1| nucleolar complex protein 2-like protein [Arabidopsis thaliana]
Unigene10772_PB_AHAU	1253	1253	288	gi|18419825|ref|NP_568002.1|	524	204	513	0.68	0.82	0	322	451	1e-125	--	3-epi-6-deoxocathasterone 23-monooxygenase [Arabidopsis thaliana] >gi|150421525|sp|Q9M066.3|C90C1_ARATH RecName: Full=3-epi-6-deoxocathasterone 23-monooxygenase; AltName: Full=Cytochrome P450 90C1; AltName: Full=Protein ROTUNDIFOLIA 3 >gi|115646893|gb|ABJ17155.1| At4g36380 [Arabidopsis thaliana] >gi|332661249|gb|AEE86649.1| 3-epi-6-deoxocathasterone 23-monooxygenase [Arabidopsis thaliana]
Unigene10773_PB_AHAU	1280	1280	318	gi|110736225|dbj|BAF00083.1|	524	204	512	0.68	0.81	0	321	449	1e-125	--	cytochrome P450 [Arabidopsis thaliana]
Unigene10774_PB_AHAU	1285	1285	323	gi|110736225|dbj|BAF00083.1|	524	204	512	0.68	0.81	0	321	449	1e-125	--	cytochrome P450 [Arabidopsis thaliana]
Unigene10775_PB_AHAU	1129	1125	715	gi|224096788|ref|XP_002334669.1|	964	824	959	0.48	0.66	0	137	120	5e-26	--	nbs-lrr resistance protein [Populus trichocarpa] >gi|222874080|gb|EEF11211.1| nbs-lrr resistance protein [Populus trichocarpa]
Unigene10777_PB_AHAU	774	102	398	gi|79315178|ref|NP_001030865.1|	146	57	146	0.5	0.57	0.02	102	87	2e-16	--	uncharacterized protein [Arabidopsis thaliana] >gi|332645894|gb|AEE79415.1| uncharacterized protein [Arabidopsis thaliana]
Unigene10778_PB_AHAU	1299	450	923	gi|79315178|ref|NP_001030865.1|	146	5	146	0.52	0.61	0.01	161	135	2e-30	--	uncharacterized protein [Arabidopsis thaliana] >gi|332645894|gb|AEE79415.1| uncharacterized protein [Arabidopsis thaliana]
Unigene10779_PB_AHAU	1010	129	746	gi|18406650|ref|NP_566028.1|	248	27	248	0.65	0.75	0.07	222	291	8e-78	--	uncharacterized protein [Arabidopsis thaliana] >gi|20196922|gb|AAC31837.2| expressed protein [Arabidopsis thaliana] >gi|330255384|gb|AEC10478.1| uncharacterized protein [Arabidopsis thaliana]
Unigene10782_PB_AHAU	829	828	529	gi|194045466|gb|ACF33171.1|	537	452	537	0.61	0.72	0	100	124	1e-27	--	mannan synthase [Coffea canephora]
Unigene10783_PB_AHAU	632	100	288	gi|1669529|dbj|BAA08394.1|	65	3	65	0.6	0.68	0.01	64	62.8	3e-09	--	CRG16 [Cucumis sativus] >gi|1669539|dbj|BAA11428.1| CRG16 [Cucumis sativus]
Unigene10784_PB_AHAU	634	100	288	gi|1669529|dbj|BAA08394.1|	65	3	65	0.6	0.68	0.01	64	62.8	3e-09	--	CRG16 [Cucumis sativus] >gi|1669539|dbj|BAA11428.1| CRG16 [Cucumis sativus]
Unigene10785_PB_AHAU	628	100	288	gi|1669529|dbj|BAA08394.1|	65	3	65	0.6	0.68	0.01	64	62.8	3e-09	--	CRG16 [Cucumis sativus] >gi|1669539|dbj|BAA11428.1| CRG16 [Cucumis sativus]
Unigene10786_PB_AHAU	630	100	288	gi|1669529|dbj|BAA08394.1|	65	3	65	0.6	0.68	0.01	64	62.8	3e-09	--	CRG16 [Cucumis sativus] >gi|1669539|dbj|BAA11428.1| CRG16 [Cucumis sativus]
Unigene10787_PB_AHAU	1310	1308	382	gi|125664136|gb|ABN51065.1|	400	122	400	0.52	0.66	0	310	291	1e-77	--	basic helix-loop-helix protein [Sesamum indicum]
Unigene10788_PB_AHAU	963	963	1	gi|212717121|gb|ACJ37402.1|	520	147	467	0.93	0.97	0	321	605	1e-172	--	somatic embryogenesis receptor-like kinase-like protein [Glycine max]
Unigene10789_PB_AHAU	963	963	1	gi|212717121|gb|ACJ37402.1|	520	147	467	0.88	0.94	0	322	565	1e-160	--	somatic embryogenesis receptor-like kinase-like protein [Glycine max]
Unigene10790_PB_AHAU	1404	3	1103	gi|297797531|ref|XP_002866650.1|	689	323	689	0.88	0.95	0	367	672	0	--	acyl-CoA oxidase [Arabidopsis lyrata subsp. lyrata] >gi|297312485|gb|EFH42909.1| acyl-CoA oxidase [Arabidopsis lyrata subsp. lyrata]
Unigene10791_PB_AHAU	1218	1217	159	gi|15236618|ref|NP_194926.1|	680	330	677	0.37	0.57	0.02	361	238	2e-61	--	uncharacterized protein [Arabidopsis thaliana] >gi|332660585|gb|AEE85985.1| uncharacterized protein [Arabidopsis thaliana]
Unigene10792_PB_AHAU	1314	994	2	gi|15236618|ref|NP_194926.1|	680	275	586	0.38	0.57	0	331	219	5e-56	--	uncharacterized protein [Arabidopsis thaliana] >gi|332660585|gb|AEE85985.1| uncharacterized protein [Arabidopsis thaliana]
Unigene10793_PB_AHAU	1114	1113	52	gi|15236618|ref|NP_194926.1|	680	330	678	0.38	0.57	0.02	362	243	5e-63	--	uncharacterized protein [Arabidopsis thaliana] >gi|332660585|gb|AEE85985.1| uncharacterized protein [Arabidopsis thaliana]
Unigene10794_PB_AHAU	1012	6	812	gi|224132518|ref|XP_002328309.1|	1996	1245	1504	0.25	0.42	0.05	286	57.8	2e-07	--	chromatin remodeling complex subunit [Populus trichocarpa] >gi|222837824|gb|EEE76189.1| chromatin remodeling complex subunit [Populus trichocarpa]
Unigene10795_PB_AHAU	1480	135	1478	gi|224122872|ref|XP_002318937.1|	2283	1606	2059	0.29	0.45	0.06	480	157	5e-37	--	chromatin remodeling complex subunit [Populus trichocarpa] >gi|222857313|gb|EEE94860.1| chromatin remodeling complex subunit [Populus trichocarpa]
Unigene10796_PB_AHAU	960	517	194	gi|21322752|dbj|BAB78536.2|	229	104	226	0.55	0.62	0.12	123	152	9e-36	--	cold shock protein-1 [Triticum aestivum]
Unigene10797_PB_AHAU	1274	1167	373	gi|307136096|gb|ADN33944.1|	272	1	268	0.6	0.7	0.05	280	343	4e-93	--	cold-shock DNA-binding family protein [Cucumis melo subsp. melo]
Unigene10798_PB_AHAU	323	305	3	gi|147636373|sp|Q9SA32.2|CCB31_ARATH	396	215	315	0.57	0.75	0	101	118	3e-26	--	RecName: Full=Putative cyclin-B3-1; AltName: Full=G2/mitotic-specific cyclin-B3-1; Short=CycB3;1
Unigene10799_PB_AHAU	681	680	153	gi|147636373|sp|Q9SA32.2|CCB31_ARATH	396	233	391	0.4	0.54	0.03	182	120	2e-26	--	RecName: Full=Putative cyclin-B3-1; AltName: Full=G2/mitotic-specific cyclin-B3-1; Short=CycB3;1
Unigene1079_PB_AHAU	403	1	333	gi|308808346|ref|XP_003081483.1|	1449	834	941	0.52	0.59	0.01	113	119	1e-26	--	Predicted membrane protein (patched superfamily) (ISS) [Ostreococcus tauri] >gi|116059946|emb|CAL56005.1| Predicted membrane protein (patched superfamily) (ISS) [Ostreococcus tauri]
Unigene107_PB_AHAU	689	689	9	gi|1223582|emb|CAA65337.1|	309	48	278	0.74	0.87	0.01	231	354	5e-97	--	PAC [Arabidopsis thaliana]
Unigene10800_PB_AHAU	910	909	187	gi|15237209|ref|NP_197092.1|	348	106	348	0.55	0.67	0	243	242	5e-63	--	uncharacterized protein [Arabidopsis thaliana] >gi|31711832|gb|AAP68272.1| At5g15880 [Arabidopsis thaliana] >gi|332004837|gb|AED92220.1| uncharacterized protein [Arabidopsis thaliana]
Unigene10801_PB_AHAU	1205	461	1009	gi|18403425|ref|NP_566710.1|	198	30	198	0.54	0.67	0.03	189	176	6e-43	--	uncharacterized protein [Arabidopsis thaliana] >gi|332643129|gb|AEE76650.1| uncharacterized protein [Arabidopsis thaliana]
Unigene10802_PB_AHAU	1189	445	993	gi|18403425|ref|NP_566710.1|	198	30	198	0.54	0.67	0.03	189	176	6e-43	--	uncharacterized protein [Arabidopsis thaliana] >gi|332643129|gb|AEE76650.1| uncharacterized protein [Arabidopsis thaliana]
Unigene10803_PB_AHAU	1193	446	997	gi|18403425|ref|NP_566710.1|	198	29	198	0.54	0.66	0.03	190	177	3e-43	--	uncharacterized protein [Arabidopsis thaliana] >gi|332643129|gb|AEE76650.1| uncharacterized protein [Arabidopsis thaliana]
Unigene10804_PB_AHAU	1218	615	1013	gi|297814269|ref|XP_002875018.1|	490	256	389	0.74	0.84	0	134	194	1e-52	--	kinase family protein [Arabidopsis lyrata subsp. lyrata] >gi|297320855|gb|EFH51277.1| kinase family protein [Arabidopsis lyrata subsp. lyrata]
Unigene10805_PB_AHAU	1054	133	849	gi|297814269|ref|XP_002875018.1|	490	150	389	0.79	0.88	0	240	387	1e-110	--	kinase family protein [Arabidopsis lyrata subsp. lyrata] >gi|297320855|gb|EFH51277.1| kinase family protein [Arabidopsis lyrata subsp. lyrata]
Unigene10806_PB_AHAU	648	647	348	gi|222423799|dbj|BAH19865.1|	593	150	247	0.53	0.66	0.02	103	97.8	1e-19	--	AT2G30990 [Arabidopsis thaliana]
Unigene10807_PB_AHAU	639	638	390	gi|222423799|dbj|BAH19865.1|	593	150	234	0.61	0.73	0.03	86	97.1	2e-19	--	AT2G30990 [Arabidopsis thaliana]
Unigene10808_PB_AHAU	855	851	285	gi|145360939|ref|NP_181853.3|	406	217	405	0.84	0.89	0	189	316	2e-85	--	nucleotide-sugar transporter [Arabidopsis thaliana] >gi|330255141|gb|AEC10235.1| nucleotide-sugar transporter [Arabidopsis thaliana]
Unigene10809_PB_AHAU	856	852	286	gi|145360939|ref|NP_181853.3|	406	217	405	0.84	0.9	0	189	320	2e-86	--	nucleotide-sugar transporter [Arabidopsis thaliana] >gi|330255141|gb|AEC10235.1| nucleotide-sugar transporter [Arabidopsis thaliana]
Unigene1080_PB_AHAU	546	3	323	gi|224078856|ref|XP_002305655.1|	189	94	188	0.57	0.7	0	107	107	7e-23	--	f-box family protein [Populus trichocarpa] >gi|222848619|gb|EEE86166.1| f-box family protein [Populus trichocarpa]
Unigene10810_PB_AHAU	1222	1218	652	gi|145360939|ref|NP_181853.3|	406	217	405	0.84	0.89	0	189	316	4e-85	--	nucleotide-sugar transporter [Arabidopsis thaliana] >gi|330255141|gb|AEC10235.1| nucleotide-sugar transporter [Arabidopsis thaliana]
Unigene10811_PB_AHAU	1176	17	727	gi|77563563|gb|ABB00038.1|	377	42	280	0.39	0.54	0.07	256	152	8e-61	--	reverse transcriptase family member [Glycine max]
Unigene10812_PB_AHAU	910	909	415	gi|18411404|ref|NP_565152.1|	484	322	484	0.7	0.81	0	166	229	3e-59	--	uncharacterized protein [Arabidopsis thaliana] >gi|332197830|gb|AEE35951.1| uncharacterized protein [Arabidopsis thaliana]
Unigene10813_PB_AHAU	410	409	341	gi|108706371|gb|ABF94166.1|	605	583	605	1	1	0	23	52.8	1e-06	--	Endonuclease/Exonuclease/phosphatase family protein, expressed [Oryza sativa Japonica Group]
Unigene10815_PB_AHAU	510	509	441	gi|108706371|gb|ABF94166.1|	605	583	605	1	1	0	23	52.8	2e-06	--	Endonuclease/Exonuclease/phosphatase family protein, expressed [Oryza sativa Japonica Group]
Unigene10816_PB_AHAU	1694	99	1343	gi|189163920|gb|ACD77110.1|	401	1	400	0.73	0.81	0	419	605	1e-172	--	protein kinase 1b [Solanum lycopersicum]
Unigene10817_PB_AHAU	1975	377	1624	gi|189163920|gb|ACD77110.1|	401	1	400	0.75	0.83	0.01	422	615	1e-175	--	protein kinase 1b [Solanum lycopersicum]
Unigene10818_PB_AHAU	1785	187	1434	gi|189163920|gb|ACD77110.1|	401	1	400	0.75	0.83	0.01	422	615	1e-175	--	protein kinase 1b [Solanum lycopersicum]
Unigene10819_PB_AHAU	2441	1543	386	gi|15238198|ref|NP_196075.1|	599	167	589	0.36	0.51	0.12	443	230	3e-96	--	uncharacterized protein [Arabidopsis thaliana] >gi|13605829|gb|AAK32900.1|AF367313_1 AT5g04550/T32M21_140 [Arabidopsis thaliana] >gi|332003376|gb|AED90759.1| uncharacterized protein [Arabidopsis thaliana]
Unigene1081_PB_AHAU	324	321	4	gi|18415647|ref|NP_568185.1|	405	247	353	0.49	0.71	0	107	112	2e-24	--	Mitochondrial transcription termination factor family protein [Arabidopsis thaliana] >gi|332003836|gb|AED91219.1| Mitochondrial transcription termination factor family protein [Arabidopsis thaliana]
Unigene10820_PB_AHAU	1961	1960	386	gi|15238198|ref|NP_196075.1|	599	28	589	0.38	0.55	0.09	582	362	1e-98	--	uncharacterized protein [Arabidopsis thaliana] >gi|13605829|gb|AAK32900.1|AF367313_1 AT5g04550/T32M21_140 [Arabidopsis thaliana] >gi|332003376|gb|AED90759.1| uncharacterized protein [Arabidopsis thaliana]
Unigene10821_PB_AHAU	1010	900	1	gi|73761699|gb|AAZ83349.1|	519	120	424	0.74	0.85	0.02	307	467	1e-140	--	MAP kinase [Gossypium hirsutum]
Unigene10823_PB_AHAU	1395	166	1302	gi|152206074|gb|ABS30422.1|	371	1	371	0.71	0.8	0	380	526	1e-148	--	acyl-ACP thioesterase FatA [Ricinus communis]
Unigene10825_PB_AHAU	704	64	537	gi|239056193|emb|CAQ58630.1|	216	59	213	0.59	0.74	0	158	179	2e-44	--	Unknown gene [Vitis vinifera]
Unigene10826_PB_AHAU	840	64	537	gi|239056193|emb|CAQ58630.1|	216	59	213	0.59	0.74	0	158	179	3e-44	--	Unknown gene [Vitis vinifera]
Unigene10827_PB_AHAU	188	183	4	gi|297598920|ref|NP_001046443.2|	600	456	519	0.62	0.76	0.06	64	82	2e-15	--	Os02g0250300 [Oryza sativa Japonica Group] >gi|255670765|dbj|BAF08357.2| Os02g0250300 [Oryza sativa Japonica Group]
Unigene10828_PB_AHAU	1084	1083	487	gi|15221424|ref|NP_172113.1|	766	560	764	0.59	0.72	0.03	207	209	6e-53	--	global transcription factor group E4 [Arabidopsis thaliana] >gi|30679613|ref|NP_849601.1| global transcription factor group E4 [Arabidopsis thaliana] >gi|334182337|ref|NP_001184922.1| global transcription factor group E4 [Arabidopsis thaliana] >gi|75174943|sp|Q9LNC4.1|GTE4_ARATH RecName: Full=Transcription factor GTE4; AltName: Full=Bromodomain-containing protein GTE4; AltName: Full=Protein GLOBA…
Unigene10829_PB_AHAU	1102	1101	505	gi|15221424|ref|NP_172113.1|	766	560	764	0.59	0.72	0.03	207	209	6e-53	--	global transcription factor group E4 [Arabidopsis thaliana] >gi|30679613|ref|NP_849601.1| global transcription factor group E4 [Arabidopsis thaliana] >gi|334182337|ref|NP_001184922.1| global transcription factor group E4 [Arabidopsis thaliana] >gi|75174943|sp|Q9LNC4.1|GTE4_ARATH RecName: Full=Transcription factor GTE4; AltName: Full=Bromodomain-containing protein GTE4; AltName: Full=Protein GLOBA…
Unigene1082_PB_AHAU	657	217	501	gi|238478635|ref|NP_001154366.1|	107	3	101	0.38	0.57	0.05	100	69.7	3e-11	--	uncharacterized protein [Arabidopsis thaliana] >gi|332192502|gb|AEE30623.1| uncharacterized protein [Arabidopsis thaliana]
Unigene10830_PB_AHAU	1115	1114	233	gi|15239030|ref|NP_196699.1|	700	406	699	0.78	0.88	0	294	477	1e-133	--	1-deoxy-D-xylulose 5-phosphate synthase 3 [Arabidopsis thaliana] >gi|8953400|emb|CAB96673.1| 1-D-deoxyxylulose 5-phosphate synthase-like protein [Arabidopsis thaliana] >gi|332004286|gb|AED91669.1| 1-deoxy-D-xylulose 5-phosphate synthase 3 [Arabidopsis thaliana]
Unigene10831_PB_AHAU	402	17	244	gi|30697422|ref|NP_176860.2|	1296	254	327	0.38	0.59	0	76	51.2	4e-06	--	protein kinase domain-containing protein [Arabidopsis thaliana] >gi|332196446|gb|AEE34567.1| protein kinase domain-containing protein [Arabidopsis thaliana]
Unigene10832_PB_AHAU	396	129	395	gi|297734240|emb|CBI15487.3|	973	18	103	0.46	0.6	0.01	90	82.4	2e-15	--	unnamed protein product [Vitis vinifera]
Unigene10834_PB_AHAU	1317	205	1194	gi|15238921|ref|NP_196661.1|	389	3	387	0.51	0.62	0.15	390	328	1e-88	--	uncharacterized protein [Arabidopsis thaliana] >gi|16323145|gb|AAL15307.1| AT5g11000/T30N20_270 [Arabidopsis thaliana] >gi|21436003|gb|AAM51579.1| AT5g11000/T30N20_270 [Arabidopsis thaliana] >gi|332004236|gb|AED91619.1| uncharacterized protein [Arabidopsis thaliana]
Unigene10835_PB_AHAU	518	3	395	gi|15238921|ref|NP_196661.1|	389	218	387	0.51	0.6	0.23	171	137	7e-32	--	uncharacterized protein [Arabidopsis thaliana] >gi|16323145|gb|AAL15307.1| AT5g11000/T30N20_270 [Arabidopsis thaliana] >gi|21436003|gb|AAM51579.1| AT5g11000/T30N20_270 [Arabidopsis thaliana] >gi|332004236|gb|AED91619.1| uncharacterized protein [Arabidopsis thaliana]
Unigene10836_PB_AHAU	1266	142	1143	gi|15238921|ref|NP_196661.1|	389	3	387	0.52	0.63	0.14	389	334	1e-90	--	uncharacterized protein [Arabidopsis thaliana] >gi|16323145|gb|AAL15307.1| AT5g11000/T30N20_270 [Arabidopsis thaliana] >gi|21436003|gb|AAM51579.1| AT5g11000/T30N20_270 [Arabidopsis thaliana] >gi|332004236|gb|AED91619.1| uncharacterized protein [Arabidopsis thaliana]
Unigene10837_PB_AHAU	960	778	951	gi|224121164|ref|XP_002330759.1|	1144	2	59	0.5	0.77	0	58	64.3	2e-09	--	cc-nbs-lrr resistance protein [Populus trichocarpa] >gi|222872561|gb|EEF09692.1| cc-nbs-lrr resistance protein [Populus trichocarpa]
Unigene10838_PB_AHAU	954	772	945	gi|224121164|ref|XP_002330759.1|	1144	2	59	0.5	0.77	0	58	64.3	2e-09	--	cc-nbs-lrr resistance protein [Populus trichocarpa] >gi|222872561|gb|EEF09692.1| cc-nbs-lrr resistance protein [Populus trichocarpa]
Unigene10839_PB_AHAU	531	3	320	gi|302398799|gb|ADL36694.1|	331	226	331	0.94	0.96	0	106	222	2e-57	--	GATA domain class transcription factor [Malus x domestica]
Unigene1083_PB_AHAU	318	46	318	gi|30316292|sp|Q9FSG7.1|TP1A_MALDO	246	1	91	0.95	0.97	0	91	184	2e-46	--	RecName: Full=Thaumatin-like protein 1a; AltName: Full=Mdtl1; AltName: Full=Pathogenesis-related protein 5a; Short=PR-5a; AltName: Allergen=Mal d 2; Flags: Precursor >gi|10334651|emb|CAC10270.1| thaumatin-like protein [Malus x domestica] >gi|60418836|gb|AAX19845.1| thaumatin-like protein precursor [Malus x domestica] >gi|60418838|gb|AAX19846.1| thaumatin-like protein precursor [Malus x domestica]
Unigene10840_PB_AHAU	612	3	320	gi|302398799|gb|ADL36694.1|	331	226	331	0.94	0.96	0	106	222	3e-57	--	GATA domain class transcription factor [Malus x domestica]
Unigene10841_PB_AHAU	463	116	463	gi|302398579|gb|ADL36584.1|	196	1	115	0.9	0.93	0	116	212	2e-54	--	ARF domain class transcription factor [Malus x domestica]
Unigene10842_PB_AHAU	469	122	469	gi|302398579|gb|ADL36584.1|	196	1	115	0.89	0.93	0	116	210	5e-54	--	ARF domain class transcription factor [Malus x domestica]
Unigene10843_PB_AHAU	1296	650	9	gi|302398863|gb|ADL36726.1|	909	7	220	0.55	0.69	0	216	221	2e-56	--	HD domain class transcription factor [Malus x domestica]
Unigene10844_PB_AHAU	1381	1306	185	gi|15221961|ref|NP_175308.1|	869	533	869	0.35	0.53	0.03	389	192	1e-47	--	AP-3 complex subunit delta [Arabidopsis thaliana] >gi|30694404|ref|NP_849785.1| AP-3 complex subunit delta [Arabidopsis thaliana] >gi|79319515|ref|NP_001031156.1| AP-3 complex subunit delta [Arabidopsis thaliana] >gi|75169245|sp|Q9C744.1|AP3D_ARATH RecName: Full=AP-3 complex subunit delta; AltName: Full=Adapter-related protein complex 3 subunit delta; AltName: Full=Delta-adaptin; Short=At-d-Ad; S…
Unigene10845_PB_AHAU	1393	1318	185	gi|15221961|ref|NP_175308.1|	869	533	869	0.36	0.53	0.04	394	192	7e-48	--	AP-3 complex subunit delta [Arabidopsis thaliana] >gi|30694404|ref|NP_849785.1| AP-3 complex subunit delta [Arabidopsis thaliana] >gi|79319515|ref|NP_001031156.1| AP-3 complex subunit delta [Arabidopsis thaliana] >gi|75169245|sp|Q9C744.1|AP3D_ARATH RecName: Full=AP-3 complex subunit delta; AltName: Full=Adapter-related protein complex 3 subunit delta; AltName: Full=Delta-adaptin; Short=At-d-Ad; S…
Unigene10846_PB_AHAU	1289	995	12	gi|10177537|dbj|BAB10932.1|	597	2	294	0.59	0.72	0	328	374	1e-102	--	photoreceptor-interacting protein-like [Arabidopsis thaliana]
Unigene10847_PB_AHAU	1341	1143	1	gi|10177537|dbj|BAB10932.1|	597	2	347	0.62	0.74	0	381	447	1e-124	--	photoreceptor-interacting protein-like [Arabidopsis thaliana]
Unigene10848_PB_AHAU	1437	1143	1	gi|10177537|dbj|BAB10932.1|	597	2	347	0.62	0.74	0	381	447	1e-124	--	photoreceptor-interacting protein-like [Arabidopsis thaliana]
Unigene10849_PB_AHAU	1193	995	12	gi|10177537|dbj|BAB10932.1|	597	2	294	0.59	0.72	0	328	374	1e-102	--	photoreceptor-interacting protein-like [Arabidopsis thaliana]
Unigene10850_PB_AHAU	671	671	513	gi|62857010|dbj|BAD95890.1|	448	394	446	0.73	0.9	0	53	91.3	1e-17	--	Ser/Thr protein kinase [Lotus japonicus]
Unigene10851_PB_AHAU	670	670	512	gi|62857010|dbj|BAD95890.1|	448	394	446	0.75	0.94	0	53	94.7	9e-19	--	Ser/Thr protein kinase [Lotus japonicus]
Unigene10853_PB_AHAU	1317	147	770	gi|79329624|ref|NP_001031998.1|	245	38	233	0.39	0.56	0.03	216	125	2e-27	--	cold regulated protein 27 [Arabidopsis thaliana] >gi|332007501|gb|AED94884.1| cold regulated protein 27 [Arabidopsis thaliana]
Unigene10854_PB_AHAU	1405	147	755	gi|79329624|ref|NP_001031998.1|	245	38	229	0.38	0.56	0.02	208	124	4e-27	--	cold regulated protein 27 [Arabidopsis thaliana] >gi|332007501|gb|AED94884.1| cold regulated protein 27 [Arabidopsis thaliana]
Unigene10855_PB_AHAU	1314	147	767	gi|79329624|ref|NP_001031998.1|	245	38	233	0.4	0.56	0.02	212	131	2e-29	--	cold regulated protein 27 [Arabidopsis thaliana] >gi|332007501|gb|AED94884.1| cold regulated protein 27 [Arabidopsis thaliana]
Unigene10856_PB_AHAU	1408	147	758	gi|30694165|ref|NP_851121.1|	246	38	230	0.39	0.56	0.03	212	117	5e-25	--	cold regulated protein 27 [Arabidopsis thaliana] >gi|79527969|ref|NP_568615.3| cold regulated protein 27 [Arabidopsis thaliana] >gi|332007499|gb|AED94882.1| cold regulated protein 27 [Arabidopsis thaliana] >gi|332007500|gb|AED94883.1| cold regulated protein 27 [Arabidopsis thaliana]
Unigene10859_PB_AHAU	1614	1242	214	gi|302398933|gb|ADL36761.1|	342	1	342	0.92	0.95	0	344	642	0	--	MYB domain class transcription factor [Malus x domestica]
Unigene1085_PB_AHAU	1049	2	1045	gi|30686949|ref|NP_194292.2|	449	86	431	0.53	0.64	0.07	375	328	6e-89	--	hydroxyproline-rich glycoprotein family protein [Arabidopsis thaliana] >gi|28951011|gb|AAO63429.1| At4g25620 [Arabidopsis thaliana] >gi|332659684|gb|AEE85084.1| hydroxyproline-rich glycoprotein family protein [Arabidopsis thaliana]
Unigene10860_PB_AHAU	1608	1236	220	gi|302398933|gb|ADL36761.1|	342	1	341	0.96	0.97	0	341	667	0	--	MYB domain class transcription factor [Malus x domestica]
Unigene10861_PB_AHAU	2055	2055	391	gi|1279563|emb|CAA61298.1|	635	62	635	0.47	0.59	0.07	602	441	1e-122	--	nuM1 [Medicago sativa]
Unigene10862_PB_AHAU	1141	1011	649	gi|46805153|dbj|BAD17425.1|	416	297	411	0.47	0.65	0.01	123	104	3e-21	--	serine/threonine-protein kinase Nek4-like [Oryza sativa Japonica Group]
Unigene10863_PB_AHAU	1087	957	595	gi|46805153|dbj|BAD17425.1|	416	297	411	0.47	0.65	0.01	123	104	3e-21	--	serine/threonine-protein kinase Nek4-like [Oryza sativa Japonica Group]
Unigene10864_PB_AHAU	708	578	216	gi|46805153|dbj|BAD17425.1|	416	297	411	0.48	0.65	0.01	123	105	4e-22	--	serine/threonine-protein kinase Nek4-like [Oryza sativa Japonica Group]
Unigene10865_PB_AHAU	1750	2	1750	gi|297811763|ref|XP_002873765.1|	1249	606	1181	0.52	0.68	0.01	591	561	1e-159	--	binding protein [Arabidopsis lyrata subsp. lyrata] >gi|297319602|gb|EFH50024.1| binding protein [Arabidopsis lyrata subsp. lyrata]
Unigene10866_PB_AHAU	561	270	545	gi|15223426|ref|NP_174029.1|	420	1	92	0.65	0.8	0	92	115	4e-25	--	uncharacterized glycine-rich protein [Arabidopsis thaliana] >gi|8778876|gb|AAF79875.1|AC000348_28 T7N9.15 [Arabidopsis thaliana] >gi|332192657|gb|AEE30778.1| uncharacterized glycine-rich protein [Arabidopsis thaliana]
Unigene10867_PB_AHAU	1063	1	1062	gi|15223426|ref|NP_174029.1|	420	77	413	0.52	0.63	0.01	361	311	1e-83	--	uncharacterized glycine-rich protein [Arabidopsis thaliana] >gi|8778876|gb|AAF79875.1|AC000348_28 T7N9.15 [Arabidopsis thaliana] >gi|332192657|gb|AEE30778.1| uncharacterized glycine-rich protein [Arabidopsis thaliana]
Unigene10868_PB_AHAU	1004	1004	198	gi|218117601|dbj|BAH03208.1|	320	53	320	0.75	0.88	0	269	421	1e-117	--	peroxisomal monodehydroascorbate reductase [Glycine max]
Unigene10869_PB_AHAU	1015	1015	206	gi|218117601|dbj|BAH03208.1|	320	53	320	0.76	0.88	0	270	425	1e-118	--	peroxisomal monodehydroascorbate reductase [Glycine max]
Unigene10870_PB_AHAU	404	88	402	gi|56405352|sp|P81898.2|PNAA_PRUDU	571	1	105	0.8	0.89	0	105	189	9e-48	--	RecName: Full=Peptide-N4-(N-acetyl-beta-glucosaminyl)asparagine amidase A; Short=PNGase A; AltName: Full=Glycopeptide N-glycosidase; AltName: Full=N-glycanase; Contains: RecName: Full=Peptide-N4-(N-acetyl-beta-glucosaminyl)asparagine amidase A light chain; AltName: Full=PNGase A small chain; AltName: Full=PNGase A subunit B; Contains: RecName: Full=Peptide-N4-(N-acetyl-beta-glucosaminyl)asparagin…
Unigene10871_PB_AHAU	492	182	490	gi|56405352|sp|P81898.2|PNAA_PRUDU	571	3	105	0.81	0.91	0	103	189	1e-47	--	RecName: Full=Peptide-N4-(N-acetyl-beta-glucosaminyl)asparagine amidase A; Short=PNGase A; AltName: Full=Glycopeptide N-glycosidase; AltName: Full=N-glycanase; Contains: RecName: Full=Peptide-N4-(N-acetyl-beta-glucosaminyl)asparagine amidase A light chain; AltName: Full=PNGase A small chain; AltName: Full=PNGase A subunit B; Contains: RecName: Full=Peptide-N4-(N-acetyl-beta-glucosaminyl)asparagin…
Unigene10872_PB_AHAU	565	537	361	gi|167859789|gb|ACA04848.1|	174	120	174	0.61	0.77	0	59	86.3	2e-16	--	copine III-like protein [Picea abies]
Unigene10873_PB_AHAU	953	806	90	gi|15225431|ref|NP_182045.1|	239	1	239	0.88	0.95	0	239	423	1e-117	--	Golgi SNARE 12 protein [Arabidopsis thaliana] >gi|11132048|sp|O22151.1|GOS12_ARATH RecName: Full=Golgi SNARE 12 protein; Short=AtGOS12; AltName: Full=Golgi SNAP receptor complex member 1-2 >gi|13898895|gb|AAK48905.1|AF357529_1 Golgi SNARE 12 protein [Arabidopsis thaliana] >gi|88196757|gb|ABD43021.1| At2g45200 [Arabidopsis thaliana] >gi|330255430|gb|AEC10524.1| Golgi SNARE 12 protein [Arabidopsis …
Unigene10874_PB_AHAU	4104	3960	1699	gi|297823079|ref|XP_002879422.1|	741	2	736	0.62	0.78	0	754	908	0	--	ATZW10 [Arabidopsis lyrata subsp. lyrata] >gi|297325261|gb|EFH55681.1| ATZW10 [Arabidopsis lyrata subsp. lyrata]
Unigene10875_PB_AHAU	1163	831	352	gi|292668961|gb|ADE41135.1|	160	1	160	0.97	0.98	0	160	318	1e-85	--	AP2 domain class transcription factor [Malus x domestica] >gi|325534107|gb|ADZ28108.1| ethylene response factor 5 [Malus x domestica]
Unigene10876_PB_AHAU	740	3	428	gi|284449853|emb|CBJ19441.1|	230	85	227	0.72	0.82	0	143	214	7e-55	--	nucleotide-sensitive chloride conductance regulator [Citrus clementina]
Unigene10877_PB_AHAU	663	3	428	gi|284449853|emb|CBJ19441.1|	230	85	227	0.72	0.82	0	143	214	6e-55	--	nucleotide-sensitive chloride conductance regulator [Citrus clementina]
Unigene10878_PB_AHAU	1430	147	1322	gi|2501647|sp|Q42967.1|DCUP_TOBAC	391	2	391	0.79	0.9	0	394	636	0	--	RecName: Full=Uroporphyrinogen decarboxylase, chloroplastic; Short=UPD; Short=URO-D; Flags: Precursor >gi|1009429|emb|CAA58040.1| uroporphyrinogen decarboxylase [Nicotiana tabacum]
Unigene10879_PB_AHAU	1859	1077	1751	gi|16975230|pdb|1J93|A	353	128	353	0.84	0.93	0	226	385	1e-105	--	Chain A, Crystal Structure And Substrate Binding Modeling Of The Uroporphyrinogen-Iii Decarboxylase From Nicotiana Tabacum: Implications For The Catalytic Mechanism
Unigene1087_PB_AHAU	634	634	446	gi|79313195|ref|NP_001030677.1|	383	257	319	0.66	0.8	0	63	87	2e-16	--	Emsy N Terminus and plant Tudor-like domain-containing protein [Arabidopsis thaliana] >gi|332641636|gb|AEE75157.1| Emsy N Terminus and plant Tudor-like domain-containing protein [Arabidopsis thaliana]
Unigene10880_PB_AHAU	783	11	781	gi|195657301|gb|ACG48118.1|	441	87	343	0.78	0.88	0	257	437	1e-122	--	acetylglucosaminyltransferase [Zea mays]
Unigene10881_PB_AHAU	1035	1033	206	gi|3582021|emb|CAA70575.1|	509	227	504	0.55	0.73	0	278	319	4e-86	--	cytochrome P450 [Nepeta racemosa]
Unigene10883_PB_AHAU	732	606	199	gi|224062285|ref|XP_002300810.1|	137	1	137	0.95	0.97	0	137	253	2e-66	--	histone 2 [Populus trichocarpa] >gi|222842536|gb|EEE80083.1| histone 2 [Populus trichocarpa]
Unigene10884_PB_AHAU	683	614	201	gi|224085557|ref|XP_002307619.1|	139	1	139	0.94	0.97	0	139	254	7e-67	--	histone 2 [Populus trichocarpa] >gi|222857068|gb|EEE94615.1| histone 2 [Populus trichocarpa]
Unigene10885_PB_AHAU	1053	1052	411	gi|15277532|gb|AAK93949.1|AF284760_1	261	81	253	0.51	0.62	0	216	192	7e-48	--	HCF106 [Pisum sativum]
Unigene10886_PB_AHAU	1046	1045	404	gi|15277532|gb|AAK93949.1|AF284760_1	261	81	253	0.51	0.62	0	216	192	7e-48	--	HCF106 [Pisum sativum]
Unigene10887_PB_AHAU	728	573	118	gi|224123354|ref|XP_002319058.1|	522	1	153	0.61	0.73	0	153	190	1e-47	--	tir-nbs-lrr resistance protein [Populus trichocarpa] >gi|222857434|gb|EEE94981.1| tir-nbs-lrr resistance protein [Populus trichocarpa]
Unigene10888_PB_AHAU	829	11	487	gi|225463528|ref|XP_002265221.1|	1587	1432	1587	0.51	0.65	0	159	148	1e-34	--	PREDICTED: hypothetical protein [Vitis vinifera]
Unigene10889_PB_AHAU	844	11	487	gi|225463528|ref|XP_002265221.1|	1587	1432	1587	0.51	0.65	0	159	148	1e-34	--	PREDICTED: hypothetical protein [Vitis vinifera]
Unigene10890_PB_AHAU	885	2	607	gi|51949804|gb|AAU14834.1|	340	138	339	0.91	0.96	0	202	384	1e-105	--	adenosine kinase isoform 2T [Nicotiana tabacum] >gi|51949806|gb|AAU14835.1| adenosine kinase isoform 2T [Nicotiana tabacum]
Unigene10891_PB_AHAU	975	962	150	gi|15217872|ref|NP_174143.1|	351	67	340	0.62	0.82	0.01	274	362	4e-99	--	purine permease 3 [Arabidopsis thaliana] >gi|75173385|sp|Q9FZ95.1|PUP3_ARATH RecName: Full=Purine permease 3; Short=AtPUP3 >gi|9795615|gb|AAF98433.1|AC021044_12 Similar to purine permease [Arabidopsis thaliana] >gi|332192812|gb|AEE30933.1| purine permease 3 [Arabidopsis thaliana]
Unigene10892_PB_AHAU	969	947	174	gi|15217873|ref|NP_174144.1|	356	76	334	0.68	0.82	0	259	361	7e-99	--	purine permease 1 [Arabidopsis thaliana] >gi|75173386|sp|Q9FZ96.1|PUP1_ARATH RecName: Full=Purine permease 1; Short=AtPUP1 >gi|9795614|gb|AAF98432.1|AC021044_11 purine permease [Arabidopsis thaliana] >gi|332192813|gb|AEE30934.1| purine permease 1 [Arabidopsis thaliana]
Unigene10893_PB_AHAU	362	361	56	gi|224121322|ref|XP_002330798.1|	1025	876	977	0.41	0.6	0.04	107	65.1	3e-10	--	cc-nbs-lrr resistance protein [Populus trichocarpa] >gi|222872600|gb|EEF09731.1| cc-nbs-lrr resistance protein [Populus trichocarpa]
Unigene10894_PB_AHAU	1174	3	848	gi|226505536|ref|NP_001148485.1|	400	119	400	0.97	1	0	282	550	1e-155	--	26S protease regulatory subunit S10B [Zea mays] >gi|195619706|gb|ACG31683.1| 26S protease regulatory subunit S10B [Zea mays]
Unigene10896_PB_AHAU	818	429	785	gi|297601434|ref|NP_001050842.2|	115	1	115	0.65	0.76	0	119	156	3e-37	--	Os03g0665700 [Oryza sativa Japonica Group] >gi|255674765|dbj|BAF12756.2| Os03g0665700 [Oryza sativa Japonica Group]
Unigene10897_PB_AHAU	961	200	958	gi|334182905|ref|NP_174063.4|	1492	1	234	0.54	0.68	0.02	259	272	6e-72	--	GYF domain-containing protein [Arabidopsis thaliana] >gi|332192707|gb|AEE30828.1| GYF domain-containing protein [Arabidopsis thaliana]
Unigene10898_PB_AHAU	312	1	303	gi|334182905|ref|NP_174063.4|	1492	157	257	0.6	0.78	0	102	131	3e-30	--	GYF domain-containing protein [Arabidopsis thaliana] >gi|332192707|gb|AEE30828.1| GYF domain-containing protein [Arabidopsis thaliana]
Unigene10899_PB_AHAU	337	1	129	gi|302398669|gb|ADL36629.1|	488	445	488	0.97	0.97	0.02	44	83.2	9e-16	--	C2H2L domain class transcription factor [Malus x domestica]
Unigene1089_PB_AHAU	462	5	460	gi|225458299|ref|XP_002281492.1|	1088	657	838	0.33	0.48	0.16	183	88.6	3e-17	--	PREDICTED: hypothetical protein [Vitis vinifera]
Unigene108_PB_AHAU	534	12	497	gi|45826061|gb|AAS77675.1|	739	95	255	0.5	0.64	0.01	164	156	1e-37	--	resistance protein [Quercus suber]
Unigene10900_PB_AHAU	2056	409	1845	gi|302398703|gb|ADL36646.1|	482	1	482	0.95	0.96	0	482	918	0	--	C2H2L domain class transcription factor [Malus x domestica]
Unigene10901_PB_AHAU	1409	52	1074	gi|115461358|ref|NP_001054279.1|	374	28	374	0.62	0.78	0.02	348	432	1e-120	--	Os04g0679200 [Oryza sativa Japonica Group] >gi|38344039|emb|CAE05726.2| OSJNBb0017I01.6 [Oryza sativa Japonica Group] >gi|113565850|dbj|BAF16193.1| Os04g0679200 [Oryza sativa Japonica Group]
Unigene10902_PB_AHAU	583	2	553	gi|89953379|gb|ABD83285.1|	592	347	518	0.64	0.71	0.02	189	188	4e-47	--	Fgenesh protein 41 [Beta vulgaris]
Unigene10903_PB_AHAU	1319	222	992	gi|15235621|ref|NP_193054.1|	263	8	263	0.7	0.85	0	257	372	1e-102	--	Rossmann-fold NAD(P)-binding domain-containing protein [Arabidopsis thaliana] >gi|17933307|gb|AAL48236.1|AF446363_1 AT4g13180/F17N18_70 [Arabidopsis thaliana] >gi|4753652|emb|CAB41928.1| short-chain alcohol dehydrogenase like protein [Arabidopsis thaliana] >gi|7268020|emb|CAB78360.1| short-chain alcohol dehydrogenase like protein [Arabidopsis thaliana] >gi|20453399|gb|AAM19938.1| AT4g13180/F17N18…
Unigene10904_PB_AHAU	1402	222	992	gi|15235621|ref|NP_193054.1|	263	8	263	0.7	0.85	0	257	372	1e-102	--	Rossmann-fold NAD(P)-binding domain-containing protein [Arabidopsis thaliana] >gi|17933307|gb|AAL48236.1|AF446363_1 AT4g13180/F17N18_70 [Arabidopsis thaliana] >gi|4753652|emb|CAB41928.1| short-chain alcohol dehydrogenase like protein [Arabidopsis thaliana] >gi|7268020|emb|CAB78360.1| short-chain alcohol dehydrogenase like protein [Arabidopsis thaliana] >gi|20453399|gb|AAM19938.1| AT4g13180/F17N18…
Unigene10905_PB_AHAU	873	1	873	gi|297809613|ref|XP_002872690.1|	972	211	474	0.69	0.79	0	291	416	1e-115	--	EMB2369 [Arabidopsis lyrata subsp. lyrata] >gi|297318527|gb|EFH48949.1| EMB2369 [Arabidopsis lyrata subsp. lyrata]
Unigene10906_PB_AHAU	792	1	792	gi|297809613|ref|XP_002872690.1|	972	211	474	0.76	0.87	0	264	431	1e-120	--	EMB2369 [Arabidopsis lyrata subsp. lyrata] >gi|297318527|gb|EFH48949.1| EMB2369 [Arabidopsis lyrata subsp. lyrata]
Unigene10908_PB_AHAU	1353	1309	593	gi|198400321|gb|ACH87169.1|	289	1	276	0.64	0.73	0.14	281	341	2e-92	--	MYB transcription factor [Camellia sinensis]
Unigene10909_PB_AHAU	914	913	599	gi|198400321|gb|ACH87169.1|	289	129	274	0.48	0.59	0.28	147	125	1e-27	--	MYB transcription factor [Camellia sinensis]
Unigene1090_PB_AHAU	244	242	3	gi|18412590|ref|NP_565226.1|	605	161	240	0.58	0.75	0.02	82	96.3	1e-19	--	CASC3/Barentsz eIF4AIII binding protein [Arabidopsis thaliana] >gi|42572193|ref|NP_974187.1| CASC3/Barentsz eIF4AIII binding protein [Arabidopsis thaliana] >gi|15982759|gb|AAL09720.1| At1g80000/F19K16_3 [Arabidopsis thaliana] >gi|28416531|gb|AAO42796.1| At1g80000/F19K16_3 [Arabidopsis thaliana] >gi|222423722|dbj|BAH19827.1| AT1G80000 [Arabidopsis thaliana] >gi|332198221|gb|AEE36342.1| CASC3/Baren…
Unigene10911_PB_AHAU	1012	1012	137	gi|15235124|ref|NP_192787.1|	348	51	344	0.68	0.79	0	294	425	1e-118	--	oxidoreductase, 2OG-Fe(II) oxygenase family protein [Arabidopsis thaliana] >gi|4115913|gb|AAD03424.1| contains similarity to Iron/Ascorbate family of oxidoreductases (Pfam: PF00671, Score=307.1, E=2.2e-88, N=1) [Arabidopsis thaliana] >gi|332657490|gb|AEE82890.1| oxidoreductase, 2OG-Fe(II) oxygenase family protein [Arabidopsis thaliana]
Unigene10912_PB_AHAU	1050	1	714	gi|18403429|ref|NP_565777.1|	553	316	549	0.72	0.82	0	239	343	2e-93	--	Apoptosis inhibitory protein 5 (API5) [Arabidopsis thaliana] >gi|20196906|gb|AAB67622.2| expressed protein [Arabidopsis thaliana] >gi|25083323|gb|AAN72062.1| expressed protein [Arabidopsis thaliana] >gi|34098899|gb|AAQ56832.1| At2g34040 [Arabidopsis thaliana] >gi|330253815|gb|AEC08909.1| Apoptosis inhibitory protein 5 (API5) [Arabidopsis thaliana]
Unigene10913_PB_AHAU	1276	1	714	gi|18403429|ref|NP_565777.1|	553	316	549	0.72	0.82	0	239	343	3e-93	--	Apoptosis inhibitory protein 5 (API5) [Arabidopsis thaliana] >gi|20196906|gb|AAB67622.2| expressed protein [Arabidopsis thaliana] >gi|25083323|gb|AAN72062.1| expressed protein [Arabidopsis thaliana] >gi|34098899|gb|AAQ56832.1| At2g34040 [Arabidopsis thaliana] >gi|330253815|gb|AEC08909.1| Apoptosis inhibitory protein 5 (API5) [Arabidopsis thaliana]
Unigene10914_PB_AHAU	377	3	131	gi|297737842|emb|CBI27043.3|	1070	1026	1070	0.62	0.73	0.04	45	53.1	1e-06	--	unnamed protein product [Vitis vinifera]
Unigene10915_PB_AHAU	378	3	131	gi|297737842|emb|CBI27043.3|	1070	1026	1070	0.62	0.73	0.04	45	53.1	1e-06	--	unnamed protein product [Vitis vinifera]
Unigene10916_PB_AHAU	930	802	236	gi|18414212|ref|NP_567431.1|	283	96	283	0.66	0.79	0.02	193	250	2e-65	--	transcription factor bHLH104 [Arabidopsis thaliana] >gi|75300963|sp|Q8L467.1|BH104_ARATH RecName: Full=Transcription factor bHLH104; AltName: Full=Basic helix-loop-helix protein 104; Short=AtbHLH104; Short=bHLH 104; AltName: Full=Transcription factor EN 136; AltName: Full=bHLH transcription factor bHLH104 >gi|20856629|gb|AAM26676.1| AT4g14410/dl3245w [Arabidopsis thaliana] >gi|22137100|gb|AAM9139…
Unigene10917_PB_AHAU	308	3	308	gi|334185895|ref|NP_190732.2|	842	459	560	0.5	0.65	0	102	103	9e-22	--	uncharacterized protein [Arabidopsis thaliana] >gi|332645298|gb|AEE78819.1| uncharacterized protein [Arabidopsis thaliana]
Unigene10918_PB_AHAU	576	191	6	gi|224091102|ref|XP_002309179.1|	501	423	486	0.54	0.75	0.03	64	74.3	9e-13	--	predicted protein [Populus trichocarpa] >gi|222855155|gb|EEE92702.1| predicted protein [Populus trichocarpa]
Unigene10919_PB_AHAU	261	1	261	gi|297793497|ref|XP_002864633.1|	457	252	338	0.91	0.97	0	87	184	3e-46	--	oxysterol-binding family protein [Arabidopsis lyrata subsp. lyrata] >gi|297310468|gb|EFH40892.1| oxysterol-binding family protein [Arabidopsis lyrata subsp. lyrata]
Unigene1091_PB_AHAU	178	78	176	gi|30698814|ref|NP_177324.2|	256	81	113	0.87	0.93	0	33	62.8	1e-17	--	capping protein (actin filament) muscle Z-line, beta [Arabidopsis thaliana] >gi|34222650|sp|Q9M9G7.1|CAPZB_ARATH RecName: Full=Probable F-actin-capping protein subunit beta; AltName: Full=CapZ-beta >gi|7239506|gb|AAF43232.1|AC012654_16 Similar to the F-actin capping protein beta subunit from Dictyostelium discoideum gi|115598 [Arabidopsis thaliana] >gi|117958773|gb|ABK59688.1| At1g71790 [Arabidop…
Unigene10920_PB_AHAU	959	104	958	gi|15241681|ref|NP_195830.1|	453	1	283	0.79	0.91	0	285	490	1e-137	--	Oxysterol-binding family protein [Arabidopsis thaliana] >gi|75264475|sp|Q9LZM1.1|ORP3A_ARATH RecName: Full=Oxysterol-binding protein-related protein 3A; AltName: Full=OSBP-related protein 3A; AltName: Full=Protein UNFERTILIZED EMBRYO SAC 18 >gi|332003048|gb|AED90431.1| Oxysterol-binding family protein [Arabidopsis thaliana]
Unigene10921_PB_AHAU	1232	1100	450	gi|115460842|ref|NP_001054021.1|	223	37	223	0.36	0.5	0	217	115	2e-24	--	Os04g0636800 [Oryza sativa Japonica Group] >gi|113565592|dbj|BAF15935.1| Os04g0636800 [Oryza sativa Japonica Group]
Unigene10922_PB_AHAU	1229	1097	450	gi|115460842|ref|NP_001054021.1|	223	37	223	0.35	0.53	0.02	222	110	5e-23	--	Os04g0636800 [Oryza sativa Japonica Group] >gi|113565592|dbj|BAF15935.1| Os04g0636800 [Oryza sativa Japonica Group]
Unigene10923_PB_AHAU	570	332	568	gi|18407178|ref|NP_566086.1|	174	2	87	0.52	0.68	0.11	89	82	4e-15	--	thylakoid membrane phosphoprotein [Arabidopsis thaliana] >gi|79324933|ref|NP_001031551.1| thylakoid membrane phosphoprotein [Arabidopsis thaliana] >gi|38503349|sp|Q8LCA1.2|TMP14_ARATH RecName: Full=Thylakoid membrane phosphoprotein 14 kDa, chloroplastic; Flags: Precursor >gi|3510256|gb|AAC33500.1| expressed protein [Arabidopsis thaliana] >gi|330255664|gb|AEC10758.1| thylakoid membrane phosphoprot…
Unigene10924_PB_AHAU	774	3	548	gi|116309324|emb|CAH66410.1|	798	202	388	0.56	0.7	0.02	187	209	4e-53	--	OSIGBa0093L02.6 [Oryza sativa Indica Group]
Unigene10925_PB_AHAU	1043	497	817	gi|116309324|emb|CAH66410.1|	798	280	388	0.66	0.78	0.01	109	155	1e-36	--	OSIGBa0093L02.6 [Oryza sativa Indica Group]
Unigene10926_PB_AHAU	584	261	1	gi|61889368|emb|CAI72505.1|	439	14	100	0.48	0.65	0.01	88	72	5e-12	--	beta 1,2 N-acetylglucosaminyltransferase [Populus tremula x Populus alba]
Unigene10927_PB_AHAU	581	258	1	gi|61889368|emb|CAI72505.1|	439	14	100	0.49	0.66	0.01	87	76.3	2e-13	--	beta 1,2 N-acetylglucosaminyltransferase [Populus tremula x Populus alba]
Unigene10928_PB_AHAU	599	45	599	gi|225429452|ref|XP_002277146.1|	528	1	183	0.77	0.84	0	185	283	8e-76	--	PREDICTED: similar to plastid serine hydroxymethyltransferase [Vitis vinifera]
Unigene1092_PB_AHAU	163	92	163	gi|255547678|ref|XP_002514896.1|	69	1	24	1	1	0	24	51.2	4e-06	--	conserved hypothetical protein [Ricinus communis] >gi|223545947|gb|EEF47450.1| conserved hypothetical protein [Ricinus communis]
Unigene10931_PB_AHAU	294	53	292	gi|22330665|ref|NP_565132.2|	285	70	156	0.72	0.77	0.08	87	127	3e-29	--	RNA recognition motif-containing protein [Arabidopsis thaliana] >gi|332197724|gb|AEE35845.1| RNA recognition motif-containing protein [Arabidopsis thaliana]
Unigene10932_PB_AHAU	603	336	602	gi|15238313|ref|NP_201300.1|	391	22	105	0.35	0.56	0	89	54.7	8e-07	--	Mitochondrial transcription termination factor family protein [Arabidopsis thaliana] >gi|332010591|gb|AED97974.1| Mitochondrial transcription termination factor family protein [Arabidopsis thaliana]
Unigene10933_PB_AHAU	365	2	346	gi|307136134|gb|ADN33979.1|	674	375	501	0.4	0.53	0.1	129	79.7	1e-14	--	GTPase activating protein [Cucumis melo subsp. melo]
Unigene10934_PB_AHAU	376	8	361	gi|307136134|gb|ADN33979.1|	674	276	395	0.47	0.6	0.01	120	87	6e-17	--	GTPase activating protein [Cucumis melo subsp. melo]
Unigene10935_PB_AHAU	537	536	279	gi|30013679|gb|AAP03882.1|	726	642	726	0.83	0.9	0	86	136	2e-31	--	Avr9/Cf-9 rapidly elicited protein 276 [Nicotiana tabacum]
Unigene10936_PB_AHAU	424	423	1	gi|30013679|gb|AAP03882.1|	726	532	672	0.87	0.92	0	141	241	2e-63	--	Avr9/Cf-9 rapidly elicited protein 276 [Nicotiana tabacum]
Unigene10938_PB_AHAU	1438	179	1381	gi|18413175|ref|NP_567342.1|	392	3	391	0.72	0.8	0	404	597	1e-169	--	phosphotyrosyl phosphatase activator (PTPA) family protein [Arabidopsis thaliana] >gi|15010620|gb|AAK73969.1| AT4g08960/T3H13_2 [Arabidopsis thaliana] >gi|332657301|gb|AEE82701.1| phosphotyrosyl phosphatase activator (PTPA) family protein [Arabidopsis thaliana]
Unigene10939_PB_AHAU	687	304	681	gi|323511860|gb|ADX87418.1|	375	206	331	0.76	0.92	0	126	222	4e-57	--	decreased size exclusion limit 1 [Nicotiana benthamiana]
Unigene1093_PB_AHAU	282	143	280	gi|18410098|ref|NP_567002.1|	568	1	55	0.74	0.8	0.16	55	78.2	3e-14	--	histone acetyltransferase GCN5 [Arabidopsis thaliana] >gi|75167544|sp|Q9AR19.1|GCN5_ARATH RecName: Full=Histone acetyltransferase GCN5; Short=AtGCN5; AltName: Full=BIG TOP protein >gi|13591696|gb|AAK31318.1|AF338768_1 histone acetyltransferase GCN5 [Arabidopsis thaliana] >gi|13591702|gb|AAK31321.1| histone acetyltransferase GCN5 [Arabidopsis thaliana] >gi|25083382|gb|AAN72068.1| Expressed protein…
Unigene10940_PB_AHAU	535	14	529	gi|323511860|gb|ADX87418.1|	375	161	331	0.73	0.87	0	173	273	1e-72	--	decreased size exclusion limit 1 [Nicotiana benthamiana]
Unigene10941_PB_AHAU	1479	1360	212	gi|15240743|ref|NP_201547.1|	380	45	380	0.4	0.55	0.03	397	244	2e-63	--	O-Glycosyl hydrolases family 17 protein [Arabidopsis thaliana] >gi|332010964|gb|AED98347.1| O-Glycosyl hydrolases family 17 protein [Arabidopsis thaliana]
Unigene10942_PB_AHAU	1121	1120	212	gi|15240743|ref|NP_201547.1|	380	123	380	0.37	0.5	0.04	316	169	5e-41	--	O-Glycosyl hydrolases family 17 protein [Arabidopsis thaliana] >gi|332010964|gb|AED98347.1| O-Glycosyl hydrolases family 17 protein [Arabidopsis thaliana]
Unigene10943_PB_AHAU	973	969	262	gi|67005931|gb|AAY62602.1|	275	35	269	0.57	0.75	0	237	279	4e-74	--	sensitivity to red light reduced protein 1 [Arabidopsis thaliana]
Unigene10944_PB_AHAU	916	912	199	gi|67005931|gb|AAY62602.1|	275	35	271	0.56	0.74	0	239	277	1e-73	--	sensitivity to red light reduced protein 1 [Arabidopsis thaliana]
Unigene10945_PB_AHAU	1156	1149	355	gi|226495333|ref|NP_001150432.1|	401	134	398	0.82	0.92	0	265	491	1e-138	--	LOC100284062 [Zea mays] >gi|195639212|gb|ACG39074.1| lysine ketoglutarate reductase trans-splicing related 1 [Zea mays]
Unigene10946_PB_AHAU	1148	1141	344	gi|226495333|ref|NP_001150432.1|	401	134	399	0.82	0.92	0	266	495	1e-139	--	LOC100284062 [Zea mays] >gi|195639212|gb|ACG39074.1| lysine ketoglutarate reductase trans-splicing related 1 [Zea mays]
Unigene10947_PB_AHAU	299	15	278	gi|297845134|ref|XP_002890448.1|	1222	545	635	0.53	0.69	0.03	91	85.1	2e-16	--	calcium-binding EF hand family protein [Arabidopsis lyrata subsp. lyrata] >gi|297336290|gb|EFH66707.1| calcium-binding EF hand family protein [Arabidopsis lyrata subsp. lyrata]
Unigene10948_PB_AHAU	1233	502	1233	gi|15223672|ref|NP_173410.1|	350	40	285	0.73	0.85	0	246	366	1e-100	--	trigalactosyldiacylglycerol 1 [Arabidopsis thaliana] >gi|42571555|ref|NP_973868.1| trigalactosyldiacylglycerol 1 [Arabidopsis thaliana] >gi|42571557|ref|NP_973869.1| trigalactosyldiacylglycerol 1 [Arabidopsis thaliana] >gi|75153743|sp|Q8L4R0.1|TGD1_ARATH RecName: Full=Protein TRIGALACTOSYLDIACYLGLYCEROL 1, chloroplastic; AltName: Full=ABC transporter I family member 14; Short=ABC transporter ABCI…
Unigene10949_PB_AHAU	1184	453	1184	gi|15223672|ref|NP_173410.1|	350	40	285	0.74	0.86	0	246	368	1e-100	--	trigalactosyldiacylglycerol 1 [Arabidopsis thaliana] >gi|42571555|ref|NP_973868.1| trigalactosyldiacylglycerol 1 [Arabidopsis thaliana] >gi|42571557|ref|NP_973869.1| trigalactosyldiacylglycerol 1 [Arabidopsis thaliana] >gi|75153743|sp|Q8L4R0.1|TGD1_ARATH RecName: Full=Protein TRIGALACTOSYLDIACYLGLYCEROL 1, chloroplastic; AltName: Full=ABC transporter I family member 14; Short=ABC transporter ABCI…
Unigene1094_PB_AHAU	767	28	519	gi|186500727|ref|NP_001118329.1|	727	306	452	0.37	0.49	0.02	168	88.6	8e-17	--	F-box protein [Arabidopsis thaliana] >gi|330251393|gb|AEC06487.1| F-box protein [Arabidopsis thaliana]
Unigene10950_PB_AHAU	1258	135	1094	gi|79531832|ref|NP_199635.2|	309	5	309	0.52	0.66	0	323	308	8e-83	--	uncharacterized protein [Arabidopsis thaliana] >gi|332008257|gb|AED95640.1| uncharacterized protein [Arabidopsis thaliana]
Unigene10951_PB_AHAU	1339	135	1094	gi|79531832|ref|NP_199635.2|	309	5	309	0.52	0.66	0	323	308	2e-82	--	uncharacterized protein [Arabidopsis thaliana] >gi|332008257|gb|AED95640.1| uncharacterized protein [Arabidopsis thaliana]
Unigene10952_PB_AHAU	417	412	173	gi|225016160|gb|ACN78983.1|	3693	3600	3677	0.41	0.66	0	80	63.5	8e-10	--	Rpp4 candidate 3 [Glycine max]
Unigene10953_PB_AHAU	434	3	434	gi|113205448|gb|ABI34400.1|	288	79	218	0.68	0.81	0	144	214	3e-55	--	Putative mandelonitrile lyase, related [Solanum demissum]
Unigene10954_PB_AHAU	183	3	182	gi|113205448|gb|ABI34400.1|	288	79	135	0.58	0.68	0	60	72.8	1e-12	--	Putative mandelonitrile lyase, related [Solanum demissum]
Unigene10955_PB_AHAU	430	395	3	gi|22327090|ref|NP_198028.2|	430	164	297	0.57	0.68	0.02	134	144	3e-34	--	uncharacterized protein [Arabidopsis thaliana] >gi|53749182|gb|AAU90076.1| At5g26760 [Arabidopsis thaliana] >gi|332006214|gb|AED93597.1| uncharacterized protein [Arabidopsis thaliana]
Unigene10956_PB_AHAU	661	650	252	gi|2191168|gb|AAB61054.1|	1133	651	787	0.32	0.5	0.08	146	55.8	4e-07	--	contains similarity to myosin heavy chain [Arabidopsis thaliana]
Unigene10957_PB_AHAU	1068	72	833	gi|77745458|gb|ABB02628.1|	254	1	254	0.87	0.94	0	254	452	1e-126	--	triose phosphate isomerase cytosolic isoform-like [Solanum tuberosum]
Unigene10958_PB_AHAU	1085	72	833	gi|77745458|gb|ABB02628.1|	254	1	254	0.87	0.94	0	254	452	1e-126	--	triose phosphate isomerase cytosolic isoform-like [Solanum tuberosum]
Unigene10959_PB_AHAU	1003	93	497	gi|18405730|ref|NP_564714.1|	137	3	135	0.64	0.74	0.02	139	164	2e-39	--	dormancy/auxin associated protein [Arabidopsis thaliana] >gi|222424258|dbj|BAH20086.1| AT1G56220 [Arabidopsis thaliana] >gi|332195240|gb|AEE33361.1| dormancy/auxin associated protein [Arabidopsis thaliana]
Unigene1095_PB_AHAU	710	709	254	gi|5360263|dbj|BAA81904.1|	242	90	240	0.74	0.87	0	152	246	3e-64	--	NtPRp27 [Nicotiana tabacum]
Unigene10960_PB_AHAU	745	440	3	gi|317106719|dbj|BAJ53217.1|	495	296	441	0.35	0.57	0.03	151	80.5	2e-14	--	JHL22C18.10 [Jatropha curcas]
Unigene10961_PB_AHAU	747	533	3	gi|30681829|ref|NP_850032.1|	734	107	290	0.33	0.48	0.08	193	82.8	4e-15	--	uncharacterized protein [Arabidopsis thaliana] >gi|330252261|gb|AEC07355.1| uncharacterized protein [Arabidopsis thaliana]
Unigene10962_PB_AHAU	1537	1461	613	gi|18410715|ref|NP_565092.1|	400	3	285	0.34	0.49	0.05	299	129	2e-28	--	uncharacterized protein [Arabidopsis thaliana] >gi|5882737|gb|AAD55290.1|AC008263_21 F25A4.17 [Arabidopsis thaliana] >gi|98960977|gb|ABF58972.1| At1g74860 [Arabidopsis thaliana] >gi|332197519|gb|AEE35640.1| uncharacterized protein [Arabidopsis thaliana]
Unigene10963_PB_AHAU	634	632	237	gi|110224750|emb|CAL07975.1|	133	1	130	0.74	0.82	0	132	216	2e-55	--	Rar1 protein [Platanus x acerifolia]
Unigene10965_PB_AHAU	1684	1352	672	gi|148595724|emb|CAM12541.1|	257	13	236	0.47	0.65	0.02	232	197	4e-49	--	YA3 [Antirrhinum majus]
Unigene10966_PB_AHAU	1690	1394	672	gi|148595724|emb|CAM12541.1|	257	18	236	0.46	0.6	0.01	244	195	1e-48	--	YA3 [Antirrhinum majus]
Unigene10967_PB_AHAU	1593	1297	575	gi|148595724|emb|CAM12541.1|	257	18	236	0.46	0.6	0.01	244	195	1e-48	--	YA3 [Antirrhinum majus]
Unigene10968_PB_AHAU	1587	1255	575	gi|148595724|emb|CAM12541.1|	257	13	236	0.47	0.65	0.02	232	197	4e-49	--	YA3 [Antirrhinum majus]
Unigene10969_PB_AHAU	1430	54	1421	gi|195619750|gb|ACG31705.1|	451	3	451	0.76	0.87	0	456	705	0	--	cysteine desulfurase [Zea mays]
Unigene1096_PB_AHAU	879	267	878	gi|42562269|ref|NP_173758.2|	217	1	204	0.72	0.86	0	204	317	1e-85	--	Peptidase C15, pyroglutamyl peptidase I-like protein [Arabidopsis thaliana] >gi|332192266|gb|AEE30387.1| Peptidase C15, pyroglutamyl peptidase I-like protein [Arabidopsis thaliana]
Unigene10970_PB_AHAU	752	374	751	gi|18396338|ref|NP_566183.1|	397	1	116	0.75	0.83	0	126	209	3e-53	--	zinc finger CCCH domain-containing protein 33 [Arabidopsis thaliana] >gi|62901378|sp|Q8GXX7.1|C3H33_ARATH RecName: Full=Zinc finger CCCH domain-containing protein 33; Short=AtC3H33; AltName: Full=Zinc finger CCCH domain-containing protein ZFN1 >gi|109134113|gb|ABG25055.1| At3g02830 [Arabidopsis thaliana] >gi|332640343|gb|AEE73864.1| zinc finger CCCH domain-containing protein 33 [Arabidopsis thali…
Unigene10972_PB_AHAU	1023	568	1023	gi|22328730|ref|NP_567509.2|	549	44	186	0.71	0.79	0	152	217	2e-55	--	O-fucosyltransferase family protein [Arabidopsis thaliana] >gi|20856498|gb|AAM26669.1| AT4g16650/dl4350w [Arabidopsis thaliana] >gi|23308445|gb|AAN18192.1| At4g16650/dl4350w [Arabidopsis thaliana] >gi|51969788|dbj|BAD43586.1| growth regulator like protein [Arabidopsis thaliana] >gi|332658380|gb|AEE83780.1| O-fucosyltransferase family protein [Arabidopsis thaliana]
Unigene10973_PB_AHAU	1014	568	1014	gi|22328730|ref|NP_567509.2|	549	44	186	0.72	0.8	0	149	215	7e-55	--	O-fucosyltransferase family protein [Arabidopsis thaliana] >gi|20856498|gb|AAM26669.1| AT4g16650/dl4350w [Arabidopsis thaliana] >gi|23308445|gb|AAN18192.1| At4g16650/dl4350w [Arabidopsis thaliana] >gi|51969788|dbj|BAD43586.1| growth regulator like protein [Arabidopsis thaliana] >gi|332658380|gb|AEE83780.1| O-fucosyltransferase family protein [Arabidopsis thaliana]
Unigene10974_PB_AHAU	987	985	332	gi|15219206|ref|NP_173080.1|	420	201	418	0.92	0.96	0	218	410	1e-113	--	glyceraldehyde 3-phosphate dehydrogenase [Arabidopsis thaliana] >gi|59958312|gb|AAX12866.1| At1g16300 [Arabidopsis thaliana] >gi|332191312|gb|AEE29433.1| glyceraldehyde 3-phosphate dehydrogenase [Arabidopsis thaliana]
Unigene10975_PB_AHAU	429	1	429	gi|307136490|gb|ADN34290.1|	889	677	818	0.68	0.76	0	143	192	1e-48	--	ATP binding protein [Cucumis melo subsp. melo]
Unigene10976_PB_AHAU	687	91	477	gi|115468818|ref|NP_001058008.1|	132	1	127	0.82	0.93	0	129	206	2e-52	--	Os06g0602600 [Oryza sativa Japonica Group] >gi|113596048|dbj|BAF19922.1| Os06g0602600 [Oryza sativa Japonica Group]
Unigene10977_PB_AHAU	687	91	483	gi|18397011|ref|NP_564325.1|	130	1	130	0.83	0.9	0	131	209	2e-53	--	Alba DNA/RNA-binding protein [Arabidopsis thaliana] >gi|15529270|gb|AAK97729.1| At1g29250/F28N24_8 [Arabidopsis thaliana] >gi|16974409|gb|AAL31130.1| At1g29250/F28N24_8 [Arabidopsis thaliana] >gi|332192944|gb|AEE31065.1| Alba DNA/RNA-binding protein [Arabidopsis thaliana]
Unigene10978_PB_AHAU	922	465	4	gi|306489670|gb|ADM94278.1|	626	1	154	0.84	0.9	0	154	268	1e-70	--	somatic embryogenesis receptor-like kinase [Rosa canina]
Unigene10979_PB_AHAU	1063	862	482	gi|334186844|ref|NP_001190810.1|	147	21	147	0.65	0.79	0	127	168	1e-40	--	uncharacterized protein [Arabidopsis thaliana] >gi|332659340|gb|AEE84740.1| uncharacterized protein [Arabidopsis thaliana]
Unigene1097_PB_AHAU	728	607	287	gi|164564736|dbj|BAF98218.1|	108	2	108	0.96	1	0	107	209	4e-53	--	CM0216.350.nc [Lotus japonicus]
Unigene10981_PB_AHAU	1041	1	1041	gi|22327068|ref|NP_680222.1|	514	87	433	0.86	0.93	0	348	619	1e-176	--	RNA polymerase I-associated factor PAF67 [Arabidopsis thaliana] >gi|22327070|ref|NP_680223.1| RNA polymerase I-associated factor PAF67 [Arabidopsis thaliana] >gi|332006097|gb|AED93480.1| RNA polymerase I-associated factor PAF67 [Arabidopsis thaliana] >gi|332006098|gb|AED93481.1| RNA polymerase I-associated factor PAF67 [Arabidopsis thaliana]
Unigene10983_PB_AHAU	414	132	413	gi|225426566|ref|XP_002272570.1|	342	2	99	0.46	0.57	0.09	104	83.2	9e-16	--	PREDICTED: hypothetical protein [Vitis vinifera]
Unigene10984_PB_AHAU	274	16	273	gi|255555483|ref|XP_002518778.1|	1989	1332	1421	0.51	0.63	0.04	90	75.5	2e-13	--	conserved hypothetical protein [Ricinus communis] >gi|223542159|gb|EEF43703.1| conserved hypothetical protein [Ricinus communis]
Unigene10985_PB_AHAU	215	6	191	gi|255555483|ref|XP_002518778.1|	1989	1387	1448	0.64	0.72	0	62	73.2	1e-12	--	conserved hypothetical protein [Ricinus communis] >gi|223542159|gb|EEF43703.1| conserved hypothetical protein [Ricinus communis]
Unigene10986_PB_AHAU	513	4	513	gi|301072327|gb|ADK56125.1|	326	20	189	0.75	0.86	0	170	276	1e-73	--	purple acid phosphatase [Phaseolus vulgaris]
Unigene10987_PB_AHAU	781	658	221	gi|317159553|gb|ADV04051.1|	145	1	145	0.93	0.97	0	146	282	3e-75	--	eukaryotic translation initiation factor 1Aa [Hevea brasiliensis] >gi|317159555|gb|ADV04052.1| eukaryotic translation initiation factor 1Ab [Hevea brasiliensis]
Unigene10988_PB_AHAU	467	120	467	gi|225434241|ref|XP_002276129.1|	328	1	116	0.35	0.49	0.03	120	58.2	4e-08	--	PREDICTED: hypothetical protein [Vitis vinifera] >gi|296084374|emb|CBI24762.3| unnamed protein product [Vitis vinifera]
Unigene10989_PB_AHAU	476	327	476	gi|255585303|ref|XP_002533350.1|	351	90	141	0.5	0.69	0.03	52	55.8	2e-07	--	conserved hypothetical protein [Ricinus communis] >gi|223526815|gb|EEF29035.1| conserved hypothetical protein [Ricinus communis]
Unigene1098_PB_AHAU	677	167	676	gi|5734587|emb|CAB52797.1|	577	4	173	0.7	0.82	0	170	247	1e-64	--	external rotenone-insensitive NADPH dehydrogenase [Solanum tuberosum]
Unigene10990_PB_AHAU	903	15	881	gi|224061521|ref|XP_002300521.1|	911	522	876	0.34	0.47	0.19	361	149	4e-35	--	predicted protein [Populus trichocarpa] >gi|222847779|gb|EEE85326.1| predicted protein [Populus trichocarpa]
Unigene10991_PB_AHAU	939	339	1	gi|15239632|ref|NP_200251.1|	292	1	112	0.55	0.78	0.01	115	137	2e-31	--	S-adenosyl-L-methionine-dependent methyltransferase-like protein [Arabidopsis thaliana] >gi|124301150|gb|ABN04827.1| At5g54400 [Arabidopsis thaliana] >gi|332009109|gb|AED96492.1| S-adenosyl-L-methionine-dependent methyltransferase-like protein [Arabidopsis thaliana]
Unigene10992_PB_AHAU	942	941	411	gi|30697970|ref|NP_201227.3|	1050	878	1050	0.71	0.83	0	177	255	7e-67	--	calmodulin-binding transcription activator 2 [Arabidopsis thaliana] >gi|79332100|ref|NP_001032135.1| calmodulin-binding transcription activator 2 [Arabidopsis thaliana] >gi|75324343|sp|Q6NPP4.1|CMTA2_ARATH RecName: Full=Calmodulin-binding transcription activator 2; AltName: Full=Ethylene-induced calmodulin-binding protein c; Short=AtER66; Short=EICBP.c; AltName: Full=Signal-responsive protein 4 >…
Unigene10993_PB_AHAU	1065	202	1065	gi|82569446|gb|ABB83365.1|	392	1	288	0.76	0.84	0	288	433	1e-120	--	enoyl-ACP reductase [Malus x domestica]
Unigene10994_PB_AHAU	231	1	231	gi|240255752|ref|NP_192401.5|	1278	178	257	0.76	0.86	0.03	80	128	2e-29	--	sensitive to freezing 6 protein [Arabidopsis thaliana] >gi|332657041|gb|AEE82441.1| sensitive to freezing 6 protein [Arabidopsis thaliana]
Unigene10995_PB_AHAU	467	210	467	gi|225448385|ref|XP_002269465.1|	319	1	97	0.56	0.65	0.11	97	95.5	2e-19	--	PREDICTED: hypothetical protein [Vitis vinifera]
Unigene10996_PB_AHAU	866	602	3	gi|18404252|ref|NP_030235.1|	410	1	203	0.73	0.82	0.01	203	300	2e-80	--	ACT domain-containing protein [Arabidopsis thaliana] >gi|4883601|gb|AAD31570.1| expressed protein [Arabidopsis thaliana] >gi|330254211|gb|AEC09305.1| ACT domain-containing protein [Arabidopsis thaliana]
Unigene10997_PB_AHAU	1737	620	1735	gi|22330543|ref|NP_177187.2|	782	1	373	0.81	0.9	0	374	616	1e-175	--	Potassium transporter 6 [Arabidopsis thaliana] >gi|38503100|sp|Q8W4I4.1|POT6_ARATH RecName: Full=Potassium transporter 6; Short=AtHAK6; Short=AtPOT6 >gi|17064932|gb|AAL32620.1| Similar to high affinity potassium transporter [Arabidopsis thaliana] >gi|20259960|gb|AAM13327.1| similar to high affinity potassium transporter [Arabidopsis thaliana] >gi|332196922|gb|AEE35043.1| Potassium transporter 6 […
Unigene10998_PB_AHAU	683	166	525	gi|30689478|ref|NP_197838.2|	334	1	122	0.37	0.53	0.06	129	65.9	5e-10	--	uncharacterized protein [Arabidopsis thaliana] >gi|332005934|gb|AED93317.1| uncharacterized protein [Arabidopsis thaliana]
Unigene10999_PB_AHAU	1345	166	975	gi|30689478|ref|NP_197838.2|	334	1	281	0.37	0.51	0.08	294	143	5e-33	--	uncharacterized protein [Arabidopsis thaliana] >gi|332005934|gb|AED93317.1| uncharacterized protein [Arabidopsis thaliana]
Unigene1099_PB_AHAU	726	726	430	gi|15219585|ref|NP_177533.1|	623	524	621	0.66	0.8	0	99	127	1e-28	--	uncharacterized protein [Arabidopsis thaliana] >gi|79321259|ref|NP_001031278.1| uncharacterized protein [Arabidopsis thaliana] >gi|222424052|dbj|BAH19987.1| AT1G73930 [Arabidopsis thaliana] >gi|332197405|gb|AEE35526.1| uncharacterized protein [Arabidopsis thaliana] >gi|332197406|gb|AEE35527.1| uncharacterized protein [Arabidopsis thaliana]
Unigene109_PB_AHAU	544	12	431	gi|45826061|gb|AAS77675.1|	739	95	239	0.52	0.64	0.03	145	144	8e-34	--	resistance protein [Quercus suber]
Unigene11001_PB_AHAU	1017	1	420	gi|317106588|dbj|BAJ53096.1|	536	383	517	0.57	0.7	0	140	147	3e-34	--	JHL20J20.1 [Jatropha curcas]
Unigene11002_PB_AHAU	1463	1461	1	gi|186523158|ref|NP_197072.3|	2153	360	847	0.83	0.91	0	488	822	0	--	armadillo/beta-catenin-like repeat-containing protein [Arabidopsis thaliana] >gi|332004808|gb|AED92191.1| armadillo/beta-catenin-like repeat-containing protein [Arabidopsis thaliana]
Unigene11003_PB_AHAU	554	553	266	gi|18390562|ref|NP_563747.1|	163	67	162	0.79	0.93	0	96	168	3e-41	--	selenoprotein-like protein [Arabidopsis thaliana] >gi|332189763|gb|AEE27884.1| selenoprotein-like protein [Arabidopsis thaliana]
Unigene11004_PB_AHAU	552	551	264	gi|18390562|ref|NP_563747.1|	163	67	162	0.79	0.93	0	96	168	3e-41	--	selenoprotein-like protein [Arabidopsis thaliana] >gi|332189763|gb|AEE27884.1| selenoprotein-like protein [Arabidopsis thaliana]
Unigene11005_PB_AHAU	939	320	643	gi|224088846|ref|XP_002308566.1|	573	71	175	0.83	0.88	0	108	174	8e-44	--	potassium efflux antiporter [Populus trichocarpa] >gi|222854542|gb|EEE92089.1| potassium efflux antiporter [Populus trichocarpa]
Unigene11006_PB_AHAU	528	251	526	gi|42567794|ref|NP_196741.2|	597	96	153	0.54	0.58	0.01	93	82.4	3e-15	--	K(+) efflux antiporter 6 [Arabidopsis thaliana] >gi|298351711|sp|B5X0N6.1|KEA6_ARATH RecName: Full=K(+) efflux antiporter 6; Short=AtKEA6 >gi|208879520|gb|ACI31305.1| At5g11800 [Arabidopsis thaliana] >gi|332004339|gb|AED91722.1| K(+) efflux antiporter 6 [Arabidopsis thaliana]
Unigene11007_PB_AHAU	886	219	881	gi|75097079|sp|O04567.1|Y1719_ARATH	601	1	223	0.66	0.79	0.01	224	295	6e-79	--	RecName: Full=Probable inactive receptor kinase At1g27190; Flags: Precursor >gi|8778873|gb|AAF79872.1|AC000348_25 T7N9.25 [Arabidopsis thaliana] >gi|53828509|gb|AAU94364.1| At1g27190 [Arabidopsis thaliana] >gi|224589400|gb|ACN59234.1| leucine-rich repeat receptor-like protein kinase [Arabidopsis thaliana]
Unigene1100_PB_AHAU	258	256	2	gi|302398863|gb|ADL36726.1|	909	479	563	0.58	0.69	0.01	86	89.4	1e-17	--	HD domain class transcription factor [Malus x domestica]
Unigene11010_PB_AHAU	521	442	212	gi|224117962|ref|XP_002317699.1|	84	1	84	0.6	0.73	0.08	84	85.9	2e-16	--	predicted protein [Populus trichocarpa] >gi|222858372|gb|EEE95919.1| predicted protein [Populus trichocarpa]
Unigene11011_PB_AHAU	518	213	431	gi|255633088|gb|ACU16899.1|	120	45	116	0.6	0.73	0	73	87.8	3e-18	--	unknown [Glycine max]
Unigene11012_PB_AHAU	435	1	435	gi|297842745|ref|XP_002889254.1|	1245	88	234	0.54	0.66	0.02	148	143	6e-34	--	kinase family protein [Arabidopsis lyrata subsp. lyrata] >gi|297335095|gb|EFH65513.1| kinase family protein [Arabidopsis lyrata subsp. lyrata]
Unigene11013_PB_AHAU	300	189	7	gi|42570028|ref|NP_680174.2|	70	1	61	0.91	1	0	61	124	5e-28	--	uncharacterized protein [Arabidopsis thaliana] >gi|48310058|gb|AAT41745.1| At5g20165 [Arabidopsis thaliana] >gi|50198835|gb|AAT70449.1| At5g20165 [Arabidopsis thaliana] >gi|332005422|gb|AED92805.1| uncharacterized protein [Arabidopsis thaliana]
Unigene11014_PB_AHAU	397	2	91	gi|42570028|ref|NP_680174.2|	70	41	70	0.9	0.96	0	30	63.9	6e-10	--	uncharacterized protein [Arabidopsis thaliana] >gi|48310058|gb|AAT41745.1| At5g20165 [Arabidopsis thaliana] >gi|50198835|gb|AAT70449.1| At5g20165 [Arabidopsis thaliana] >gi|332005422|gb|AED92805.1| uncharacterized protein [Arabidopsis thaliana]
Unigene11015_PB_AHAU	829	14	550	gi|229002015|dbj|BAH57854.1|	300	79	275	0.48	0.63	0.09	197	199	3e-50	--	tracheary element differentiation-related 7A [Zinnia violacea]
Unigene11016_PB_AHAU	454	15	182	gi|297837269|ref|XP_002886516.1|	1172	1116	1171	0.75	0.87	0	56	80.1	9e-15	--	binding protein [Arabidopsis lyrata subsp. lyrata] >gi|297332357|gb|EFH62775.1| binding protein [Arabidopsis lyrata subsp. lyrata]
Unigene11017_PB_AHAU	591	1	588	gi|224118284|ref|XP_002331444.1|	546	182	377	0.85	0.96	0	196	350	9e-96	--	white-brown-complex ABC transporter family [Populus trichocarpa] >gi|222873522|gb|EEF10653.1| white-brown-complex ABC transporter family [Populus trichocarpa]
Unigene11018_PB_AHAU	959	692	201	gi|15237763|ref|NP_197735.1|	182	11	180	0.49	0.62	0.05	174	143	4e-33	--	ferredoxin/thioredoxin reductase subunit A (variable subunit) 1 [Arabidopsis thaliana] >gi|45752724|gb|AAS76260.1| At5g23440 [Arabidopsis thaliana] >gi|332005785|gb|AED93168.1| ferredoxin/thioredoxin reductase subunit A (variable subunit) 1 [Arabidopsis thaliana]
Unigene11019_PB_AHAU	784	530	201	gi|15237763|ref|NP_197735.1|	182	61	180	0.61	0.75	0.08	120	141	8e-33	--	ferredoxin/thioredoxin reductase subunit A (variable subunit) 1 [Arabidopsis thaliana] >gi|45752724|gb|AAS76260.1| At5g23440 [Arabidopsis thaliana] >gi|332005785|gb|AED93168.1| ferredoxin/thioredoxin reductase subunit A (variable subunit) 1 [Arabidopsis thaliana]
Unigene11020_PB_AHAU	577	575	366	gi|223452506|gb|ACM89580.1|	485	417	484	0.78	0.82	0	70	110	1e-23	--	serine/threonine protein kinase-like protein [Glycine max]
Unigene11021_PB_AHAU	782	44	781	gi|167030860|gb|ABZ05753.1|	603	1	246	0.82	0.93	0	246	422	1e-117	--	lipoxygenase [Prunus armeniaca]
Unigene11022_PB_AHAU	981	979	5	gi|145338423|ref|NP_566430.3|	638	299	606	0.43	0.58	0.01	331	211	1e-53	--	RNA binding (RRM/RBD/RNP motifs) family protein [Arabidopsis thaliana] >gi|332641706|gb|AEE75227.1| RNA binding (RRM/RBD/RNP motifs) family protein [Arabidopsis thaliana]
Unigene11023_PB_AHAU	378	376	5	gi|297736228|emb|CBI24866.3|	694	328	453	0.65	0.77	0.02	127	155	1e-37	--	unnamed protein product [Vitis vinifera]
Unigene11024_PB_AHAU	616	369	614	gi|302398781|gb|ADL36685.1|	346	1	80	0.9	0.91	0	82	151	5e-36	--	DOF domain class transcription factor [Malus x domestica]
Unigene11025_PB_AHAU	354	107	352	gi|302398781|gb|ADL36685.1|	346	1	80	0.9	0.91	0	82	151	2e-36	--	DOF domain class transcription factor [Malus x domestica]
Unigene11026_PB_AHAU	461	261	455	gi|22654981|gb|AAM98083.1|	687	2	67	0.65	0.77	0.01	66	77	8e-14	--	AT4g31540/F3L17_110 [Arabidopsis thaliana] >gi|28416523|gb|AAO42792.1| AT4g31540/F3L17_110 [Arabidopsis thaliana]
Unigene11027_PB_AHAU	1046	1038	586	gi|15241481|ref|NP_196415.1|	1501	1360	1501	0.53	0.68	0	151	142	1e-32	--	dentin sialophosphoprotein-like protein [Arabidopsis thaliana] >gi|332003848|gb|AED91231.1| dentin sialophosphoprotein-like protein [Arabidopsis thaliana]
Unigene11028_PB_AHAU	1049	1041	589	gi|15241481|ref|NP_196415.1|	1501	1360	1501	0.5	0.65	0	151	127	2e-28	--	dentin sialophosphoprotein-like protein [Arabidopsis thaliana] >gi|332003848|gb|AED91231.1| dentin sialophosphoprotein-like protein [Arabidopsis thaliana]
Unigene11029_PB_AHAU	556	49	234	gi|18411672|ref|NP_567213.1|	343	282	343	0.72	0.87	0	62	103	1e-21	--	ribosomal RNA processing brix domain-containing protein [Arabidopsis thaliana] >gi|15215626|gb|AAK91358.1| AT4g01560/F11O4_6 [Arabidopsis thaliana] >gi|58652114|gb|AAW80882.1| At4g01560 [Arabidopsis thaliana] >gi|332656642|gb|AEE82042.1| ribosomal RNA processing brix domain-containing protein [Arabidopsis thaliana]
Unigene1102_PB_AHAU	787	142	477	gi|6094048|sp|O49884.1|RL30_LUPLU	112	1	112	0.89	0.94	0	112	207	1e-52	--	RecName: Full=60S ribosomal protein L30 >gi|2879811|emb|CAA11256.1| ribosomal protein L30 [Lupinus luteus]
Unigene11030_PB_AHAU	836	831	400	gi|115436552|ref|NP_001043034.1|	1198	1053	1196	0.59	0.81	0	144	173	3e-42	--	Os01g0363900 [Oryza sativa Japonica Group] >gi|113532565|dbj|BAF04948.1| Os01g0363900 [Oryza sativa Japonica Group]
Unigene11031_PB_AHAU	583	302	583	gi|302794045|ref|XP_002978787.1|	182	2	92	0.52	0.7	0	94	97.4	1e-19	--	ubiquitin-conjugating enzyme 19, E2 [Selaginella moellendorffii] >gi|300153596|gb|EFJ20234.1| ubiquitin-conjugating enzyme 19, E2 [Selaginella moellendorffii]
Unigene11032_PB_AHAU	585	328	585	gi|302794045|ref|XP_002978787.1|	182	9	92	0.56	0.75	0	86	97.8	8e-20	--	ubiquitin-conjugating enzyme 19, E2 [Selaginella moellendorffii] >gi|300153596|gb|EFJ20234.1| ubiquitin-conjugating enzyme 19, E2 [Selaginella moellendorffii]
Unigene11033_PB_AHAU	432	431	204	gi|16604368|gb|AAL24190.1|	401	326	401	0.81	0.93	0	76	134	3e-31	--	At2g19940/F6F22.3 [Arabidopsis thaliana] >gi|19699208|gb|AAL90970.1| At2g19940/F6F22.3 [Arabidopsis thaliana]
Unigene11034_PB_AHAU	1026	1	540	gi|113205236|gb|AAT39308.2|	650	470	650	0.87	0.94	0	181	324	1e-87	--	V-type ATPase 116kDa subunit family protein [Solanum demissum]
Unigene11035_PB_AHAU	964	962	345	gi|115474267|ref|NP_001060732.1|	1101	895	1101	0.44	0.67	0	207	179	7e-44	--	Os07g0693700 [Oryza sativa Japonica Group] >gi|113612268|dbj|BAF22646.1| Os07g0693700 [Oryza sativa Japonica Group]
Unigene11036_PB_AHAU	968	966	349	gi|115474267|ref|NP_001060732.1|	1101	895	1101	0.43	0.65	0	207	173	3e-42	--	Os07g0693700 [Oryza sativa Japonica Group] >gi|113612268|dbj|BAF22646.1| Os07g0693700 [Oryza sativa Japonica Group]
Unigene11037_PB_AHAU	250	244	8	gi|28416553|gb|AAO42807.1|	436	233	311	0.6	0.77	0	79	103	7e-22	--	At5g61330 [Arabidopsis thaliana]
Unigene11038_PB_AHAU	492	489	52	gi|255563218|ref|XP_002522612.1|	838	417	559	0.46	0.66	0	147	119	2e-26	--	phosphoprotein phosphatase [Ricinus communis] >gi|223538088|gb|EEF39699.1| phosphoprotein phosphatase [Ricinus communis]
Unigene1103_PB_AHAU	740	112	738	gi|15222954|ref|NP_177735.1|	302	1	212	0.6	0.72	0.02	215	236	3e-61	--	thioredoxin-like protein CDSP32 [Arabidopsis thaliana] >gi|75205048|sp|Q9SGS4.1|CDSP_ARATH RecName: Full=Thioredoxin-like protein CDSP32, chloroplastic; AltName: Full=Chloroplastic drought-induced stress protein of 32 KDa; Short=AtCDSP32; Flags: Precursor >gi|6573731|gb|AAF17651.1|AC009978_27 T23E18.2 [Arabidopsis thaliana] >gi|14270247|emb|CAC39419.1| plastid thioredoxin [Arabidopsis thaliana] >…
Unigene11041_PB_AHAU	536	2	532	gi|82542039|gb|ABB82027.1|	1120	498	666	0.43	0.6	0	178	140	9e-33	--	TIR-NBS disease resistance-like protein [Populus trichocarpa]
Unigene11042_PB_AHAU	759	759	4	gi|115465495|ref|NP_001056347.1|	852	363	643	0.24	0.43	0.11	284	62.8	5e-09	--	Os05g0566900 [Oryza sativa Japonica Group] >gi|113579898|dbj|BAF18261.1| Os05g0566900 [Oryza sativa Japonica Group]
Unigene11043_PB_AHAU	330	2	328	gi|225447947|ref|XP_002268972.1|	1611	1324	1432	0.97	0.98	0	109	223	7e-58	--	PREDICTED: similar to EBS1 (EMS-MUTAGENIZED BRI1 SUPPRESSOR 1); UDP-glucose:glycoprotein glucosyltransferase/ transferase, transferring glycosyl groups / transferase, transferring hexosyl groups [Vitis vinifera]
Unigene11044_PB_AHAU	646	474	1	gi|297807547|ref|XP_002871657.1|	544	6	152	0.61	0.76	0	158	195	5e-49	--	KH domain-containing protein [Arabidopsis lyrata subsp. lyrata] >gi|297317494|gb|EFH47916.1| KH domain-containing protein [Arabidopsis lyrata subsp. lyrata]
Unigene11045_PB_AHAU	1589	552	76	gi|145338795|ref|NP_188785.2|	1041	749	905	0.53	0.66	0	160	158	2e-37	--	BRCT domain-containing DNA repair protein [Arabidopsis thaliana] >gi|83319215|dbj|BAE53712.1| At3g21480 [Arabidopsis thaliana] >gi|332642993|gb|AEE76514.1| BRCT domain-containing DNA repair protein [Arabidopsis thaliana]
Unigene11046_PB_AHAU	703	2	634	gi|20466528|gb|AAM20581.1|	1058	699	909	0.51	0.66	0	212	214	7e-55	--	G2484-1 protein [Arabidopsis thaliana] >gi|30725536|gb|AAP37790.1| At4g17330 [Arabidopsis thaliana]
Unigene11047_PB_AHAU	697	2	628	gi|20466528|gb|AAM20581.1|	1058	699	909	0.52	0.66	0.01	212	209	2e-53	--	G2484-1 protein [Arabidopsis thaliana] >gi|30725536|gb|AAP37790.1| At4g17330 [Arabidopsis thaliana]
Unigene11049_PB_AHAU	759	131	757	gi|297795169|ref|XP_002865469.1|	1714	1181	1392	0.52	0.65	0.01	213	188	7e-47	--	GYF domain-containing protein [Arabidopsis lyrata subsp. lyrata] >gi|297311304|gb|EFH41728.1| GYF domain-containing protein [Arabidopsis lyrata subsp. lyrata]
Unigene1104_PB_AHAU	663	630	211	gi|15222082|ref|NP_172743.1|	213	62	212	0.53	0.67	0.07	152	143	2e-33	--	uncharacterized protein [Arabidopsis thaliana] >gi|8698730|gb|AAF78488.1|AC012187_8 ESTs gb|Z18526, gb|AI994480, gb|T44186, gb|Z30806 come from this gene [Arabidopsis thaliana] >gi|332190814|gb|AEE28935.1| uncharacterized protein [Arabidopsis thaliana]
Unigene11050_PB_AHAU	1081	787	326	gi|30680831|ref|NP_172359.2|	386	1	153	0.69	0.76	0	154	199	4e-50	--	vamp/synaptobrevin-associated protein 27-2 [Arabidopsis thaliana] >gi|79317397|ref|NP_001031004.1| vamp/synaptobrevin-associated protein 27-2 [Arabidopsis thaliana] >gi|313471716|sp|B9DHD7.1|VAP22_ARATH RecName: Full=Vesicle-associated protein 2-2; AltName: Full=Plant VAP homolog 22; Short=AtPVA22; AltName: Full=VAMP-associated protein 2-2; AltName: Full=Vesicle-associated protein 27-2 >gi|222424…
Unigene11051_PB_AHAU	367	2	367	gi|18403075|ref|NP_564569.1|	250	100	221	0.89	0.95	0	122	233	6e-61	--	RING/FYVE/PHD zinc finger-containing protein [Arabidopsis thaliana] >gi|30694783|ref|NP_849790.1| RING/FYVE/PHD zinc finger-containing protein [Arabidopsis thaliana] >gi|186490023|ref|NP_001117462.1| RING/FYVE/PHD zinc finger-containing protein [Arabidopsis thaliana] >gi|66865904|gb|AAY57586.1| RING finger family protein [Arabidopsis thaliana] >gi|107738346|gb|ABF83680.1| At1g50440 [Arabidopsis t…
Unigene11053_PB_AHAU	692	1	318	gi|1346181|sp|P49311.1|GRP2_SINAL	169	67	169	0.75	0.77	0.05	112	157	2e-37	--	RecName: Full=Glycine-rich RNA-binding protein GRP2A >gi|496237|gb|AAA59213.1| homology with RNA-binding proteins in meristematic tissue [Sinapis alba]
Unigene11056_PB_AHAU	1096	985	17	gi|88683154|emb|CAJ77612.1|	330	19	322	0.56	0.68	0.02	330	335	5e-91	--	protein tyrosine phosphatase [Fagus sylvatica]
Unigene11057_PB_AHAU	401	111	401	gi|297743953|emb|CBI36923.3|	457	50	150	0.42	0.53	0.03	101	68.2	3e-11	--	unnamed protein product [Vitis vinifera]
Unigene11058_PB_AHAU	472	471	178	gi|115475261|ref|NP_001061227.1|	342	242	338	0.67	0.77	0	98	125	2e-28	--	Os08g0203900 [Oryza sativa Japonica Group] >gi|113623196|dbj|BAF23141.1| Os08g0203900 [Oryza sativa Japonica Group]
Unigene1105_PB_AHAU	622	345	620	gi|115467430|ref|NP_001057314.1|	294	1	93	0.5	0.61	0.01	93	82	5e-15	--	Os06g0256200 [Oryza sativa Japonica Group] >gi|113595354|dbj|BAF19228.1| Os06g0256200 [Oryza sativa Japonica Group]
Unigene11061_PB_AHAU	1917	1915	2	gi|224109752|ref|XP_002315300.1|	928	97	757	0.62	0.75	0.03	662	830	0	--	p-aminobenzoate synthase [Populus trichocarpa] >gi|222864340|gb|EEF01471.1| p-aminobenzoate synthase [Populus trichocarpa]
Unigene11062_PB_AHAU	1037	210	1010	gi|283484477|gb|ADB23456.1|	260	1	260	0.79	0.85	0	267	426	1e-118	--	nuclear factor Y subunit C [Phaseolus vulgaris]
Unigene11063_PB_AHAU	313	311	3	gi|42562644|ref|NP_175453.2|	1153	779	881	0.86	0.93	0	103	180	4e-45	--	P-loop containing nucleoside triphosphate hydrolase-like protein [Arabidopsis thaliana] >gi|332194419|gb|AEE32540.1| P-loop containing nucleoside triphosphate hydrolase-like protein [Arabidopsis thaliana]
Unigene11064_PB_AHAU	1801	2	1330	gi|15219083|ref|NP_173593.1|	953	503	944	0.66	0.82	0	447	602	1e-171	--	uncharacterized protein [Arabidopsis thaliana] >gi|5263327|gb|AAD41429.1|AC007727_18 EST gb|T20649 comes from this gene [Arabidopsis thaliana] >gi|332192029|gb|AEE30150.1| uncharacterized protein [Arabidopsis thaliana]
Unigene11065_PB_AHAU	1798	2	1327	gi|15219083|ref|NP_173593.1|	953	503	944	0.66	0.83	0.01	448	603	1e-171	--	uncharacterized protein [Arabidopsis thaliana] >gi|5263327|gb|AAD41429.1|AC007727_18 EST gb|T20649 comes from this gene [Arabidopsis thaliana] >gi|332192029|gb|AEE30150.1| uncharacterized protein [Arabidopsis thaliana]
Unigene11066_PB_AHAU	791	789	250	gi|297811303|ref|XP_002873535.1|	305	124	305	0.77	0.89	0.02	184	295	6e-79	--	NLI interacting factor family protein [Arabidopsis lyrata subsp. lyrata] >gi|297319372|gb|EFH49794.1| NLI interacting factor family protein [Arabidopsis lyrata subsp. lyrata]
Unigene11067_PB_AHAU	595	594	277	gi|56561617|emb|CAG28412.1|	637	520	627	0.51	0.68	0.02	109	112	3e-24	--	S-receptor kinase-like protein 1 [Senecio squalidus]
Unigene11068_PB_AHAU	1289	1287	208	gi|297803154|ref|XP_002869461.1|	480	100	473	0.62	0.76	0.03	374	460	1e-128	--	cdk-activating kinase 1at [Arabidopsis lyrata subsp. lyrata] >gi|297315297|gb|EFH45720.1| cdk-activating kinase 1at [Arabidopsis lyrata subsp. lyrata]
Unigene11069_PB_AHAU	164	2	163	gi|297803154|ref|XP_002869461.1|	480	149	203	0.58	0.74	0.01	55	65.1	3e-10	--	cdk-activating kinase 1at [Arabidopsis lyrata subsp. lyrata] >gi|297315297|gb|EFH45720.1| cdk-activating kinase 1at [Arabidopsis lyrata subsp. lyrata]
Unigene1106_PB_AHAU	682	681	1	gi|226507390|ref|NP_001152488.1|	653	101	372	0.33	0.48	0.2	286	116	3e-25	--	nucleic acid binding protein [Zea mays] >gi|195656755|gb|ACG47845.1| nucleic acid binding protein [Zea mays]
Unigene11070_PB_AHAU	1910	1882	1436	gi|145323964|ref|NP_001077571.1|	828	684	828	0.76	0.86	0	150	228	2e-58	--	DEAD-box ATP-dependent RNA helicase 42 [Arabidopsis thaliana] >gi|332191920|gb|AEE30041.1| DEAD-box ATP-dependent RNA helicase 42 [Arabidopsis thaliana]
Unigene11071_PB_AHAU	736	170	640	gi|75330089|sp|Q8LGF7.1|PEX4_ARATH	157	1	157	0.94	0.98	0	157	317	1e-85	--	RecName: Full=Protein PEROXIN-4; Short=AtPEX4; AltName: Full=Probable ubiquitin-conjugating enzyme E2 21; AltName: Full=Ubiquitin carrier protein 21 >gi|66354452|gb|AAY44861.1| ubiquitinating enzyme [Arabidopsis thaliana] >gi|98961101|gb|ABF59034.1| At5g25760 [Arabidopsis thaliana]
Unigene11072_PB_AHAU	2537	236	2536	gi|30698178|ref|NP_851277.1|	788	6	781	0.63	0.78	0.02	787	926	0	--	protein GRIP [Arabidopsis thaliana] >gi|205785634|sp|Q8S2T0.2|GRIP_ARATH RecName: Full=Protein GRIP; Short=AtGRIP >gi|332010760|gb|AED98143.1| protein GRIP [Arabidopsis thaliana]
Unigene11073_PB_AHAU	163	1	162	gi|15983362|gb|AAL11549.1|AF424555_1	589	523	582	0.68	0.75	0.1	60	77	7e-14	--	AT5g66030/K2A18_10 [Arabidopsis thaliana] >gi|27363376|gb|AAO11607.1| At5g66030/K2A18_10 [Arabidopsis thaliana]
Unigene11074_PB_AHAU	801	420	800	gi|325516276|gb|ADZ24716.1|	424	1	141	0.62	0.75	0.1	142	162	4e-39	--	Sec14-like protein [Solanum pennellii]
Unigene11075_PB_AHAU	2177	1372	1968	gi|218138216|gb|ACK57683.1|	358	148	346	0.73	0.85	0	199	300	4e-80	--	peroxidase 4 [Litchi chinensis]
Unigene11076_PB_AHAU	2549	2547	601	gi|334187623|ref|NP_196731.2|	1419	289	933	0.74	0.84	0	650	1006	0	--	uncharacterized protein [Arabidopsis thaliana] >gi|332004328|gb|AED91711.1| uncharacterized protein [Arabidopsis thaliana]
Unigene11077_PB_AHAU	777	602	393	gi|224105819|ref|XP_002313943.1|	473	383	457	0.54	0.65	0.06	75	75.1	1e-12	--	predicted protein [Populus trichocarpa] >gi|222850351|gb|EEE87898.1| predicted protein [Populus trichocarpa]
Unigene11078_PB_AHAU	1033	858	649	gi|224105819|ref|XP_002313943.1|	473	383	457	0.54	0.65	0.06	75	75.1	2e-12	--	predicted protein [Populus trichocarpa] >gi|222850351|gb|EEE87898.1| predicted protein [Populus trichocarpa]
Unigene11079_PB_AHAU	350	181	17	gi|15235940|ref|NP_193433.1|	674	483	534	0.5	0.56	0	55	50.8	5e-06	--	uncharacterized protein [Arabidopsis thaliana] >gi|332658436|gb|AEE83836.1| uncharacterized protein [Arabidopsis thaliana]
Unigene1107_PB_AHAU	698	698	198	gi|300608164|emb|CAZ86692.1|	323	157	323	0.81	0.89	0	167	296	1e-79	--	epoxide hydrolase 1 [Prunus persica]
Unigene11080_PB_AHAU	1069	1008	55	gi|15228477|ref|NP_189519.1|	2081	968	1262	0.23	0.41	0.03	330	71.6	2e-11	--	uncharacterized protein [Arabidopsis thaliana] >gi|332643968|gb|AEE77489.1| uncharacterized protein [Arabidopsis thaliana]
Unigene11082_PB_AHAU	1452	1451	366	gi|145338256|ref|NP_187459.2|	779	490	779	0.38	0.52	0.02	372	195	2e-48	--	PHD finger-containing protein [Arabidopsis thaliana] >gi|332641110|gb|AEE74631.1| PHD finger-containing protein [Arabidopsis thaliana]
Unigene11083_PB_AHAU	1106	1	816	gi|334182448|ref|NP_001184957.1|	495	209	489	0.71	0.81	0.03	281	418	1e-116	--	carboxypeptidase C [Arabidopsis thaliana] >gi|332190560|gb|AEE28681.1| carboxypeptidase C [Arabidopsis thaliana]
Unigene11084_PB_AHAU	1692	1692	283	gi|15144507|gb|AAK84474.1|	645	170	645	0.66	0.79	0.02	484	601	1e-171	--	suppressor-like protein [Solanum lycopersicum]
Unigene11085_PB_AHAU	541	493	2	gi|209981084|gb|ACJ05225.1|	168	1	162	0.89	0.95	0	164	303	8e-82	--	nucleotide binding site leucine-rich repeat disease resistance protein [Pyrus communis]
Unigene11086_PB_AHAU	792	3	791	gi|82568695|dbj|BAE48661.1|	362	29	289	0.85	0.92	0	264	489	1e-137	--	Pm27 [Prunus mume]
Unigene11087_PB_AHAU	663	661	377	gi|224142645|ref|XP_002324665.1|	239	145	239	0.86	0.93	0	95	166	3e-40	--	Ca2+ antiporter/cation exchanger [Populus trichocarpa] >gi|222866099|gb|EEF03230.1| Ca2+ antiporter/cation exchanger [Populus trichocarpa]
Unigene11088_PB_AHAU	291	288	16	gi|323449313|gb|EGB05202.1|	104	5	95	0.5	0.53	0	91	77	7e-14	--	expressed protein [Aureococcus anophagefferens]
Unigene1108_PB_AHAU	769	4	330	gi|10177186|dbj|BAB10320.1|	757	641	754	0.44	0.54	0.04	114	94	2e-18	--	mutator-like transposase-like protein [Arabidopsis thaliana]
Unigene11090_PB_AHAU	327	3	326	gi|22326688|ref|NP_568213.2|	858	525	632	0.83	0.94	0	108	186	8e-47	--	Potassium transporter 7 [Arabidopsis thaliana] >gi|38503183|sp|Q9FY75.2|POT7_ARATH RecName: Full=Potassium transporter 7; Short=AtHAK7; Short=AtPOT7 >gi|332004004|gb|AED91387.1| Potassium transporter 7 [Arabidopsis thaliana]
Unigene11091_PB_AHAU	1937	305	1936	gi|22326688|ref|NP_568213.2|	858	4	546	0.77	0.87	0.01	550	850	0	--	Potassium transporter 7 [Arabidopsis thaliana] >gi|38503183|sp|Q9FY75.2|POT7_ARATH RecName: Full=Potassium transporter 7; Short=AtHAK7; Short=AtPOT7 >gi|332004004|gb|AED91387.1| Potassium transporter 7 [Arabidopsis thaliana]
Unigene11092_PB_AHAU	735	76	420	gi|14423813|sp|Q9M5X6.1|NLTP_PYRCO	115	1	115	0.94	0.98	0	115	226	3e-58	--	RecName: Full=Non-specific lipid-transfer protein; Short=LTP; AltName: Allergen=Pyr c 3; Flags: Precursor >gi|6715524|gb|AAF26451.1| lipid transfer protein precursor [Pyrus communis]
Unigene11093_PB_AHAU	439	12	437	gi|224147195|ref|XP_002336426.1|	554	1	137	0.35	0.54	0	142	92	2e-18	--	cc-nbs resistance protein [Populus trichocarpa] >gi|222834979|gb|EEE73428.1| cc-nbs resistance protein [Populus trichocarpa]
Unigene11094_PB_AHAU	439	12	437	gi|224147195|ref|XP_002336426.1|	554	1	137	0.32	0.52	0	142	81.6	3e-15	--	cc-nbs resistance protein [Populus trichocarpa] >gi|222834979|gb|EEE73428.1| cc-nbs resistance protein [Populus trichocarpa]
Unigene11095_PB_AHAU	1161	185	880	gi|56126414|gb|AAV76001.1|	234	1	234	0.56	0.66	0.07	250	244	2e-63	--	cyclin dependent kinase inhibitor [Euphorbia esula]
Unigene11096_PB_AHAU	1159	185	880	gi|56126414|gb|AAV76001.1|	234	1	234	0.56	0.66	0.07	250	245	8e-64	--	cyclin dependent kinase inhibitor [Euphorbia esula]
Unigene11097_PB_AHAU	749	2	721	gi|195625620|gb|ACG34640.1|	368	111	358	0.76	0.87	0.03	248	400	1e-110	--	HT1 protein kinase [Zea mays]
Unigene11098_PB_AHAU	1131	14	394	gi|115441535|ref|NP_001045047.1|	361	98	224	0.62	0.76	0	127	165	4e-71	--	Os01g0889800 [Oryza sativa Japonica Group] >gi|113534578|dbj|BAF06961.1| Os01g0889800 [Oryza sativa Japonica Group]
Unigene11099_PB_AHAU	1197	160	996	gi|87241278|gb|ABD33136.1|	261	1	261	0.55	0.65	0.02	285	265	1e-69	--	Heat shock protein DnaJ [Medicago truncatula]
Unigene1109_PB_AHAU	737	3	737	gi|192822692|gb|ACF06191.1|	542	97	341	0.86	0.94	0	245	449	1e-125	--	mitogen activated protein kinase 16-1 [Oryza sativa Indica Group]
Unigene110_PB_AHAU	268	2	268	gi|1015937|emb|CAA62943.1|	489	235	323	0.96	0.96	0	89	211	2e-54	--	extensin class 1 protein [Vigna unguiculata]
Unigene11100_PB_AHAU	1271	1270	461	gi|18400634|ref|NP_564480.1|	793	523	792	0.73	0.85	0	271	418	1e-116	--	uncharacterized protein [Arabidopsis thaliana] >gi|13605690|gb|AAK32838.1|AF361826_1 At1g42440/F7F22_7 [Arabidopsis thaliana] >gi|22137072|gb|AAM91381.1| At1g42440/F7F22_7 [Arabidopsis thaliana] >gi|332193797|gb|AEE31918.1| uncharacterized protein [Arabidopsis thaliana]
Unigene11101_PB_AHAU	951	835	197	gi|110083901|gb|ABG49123.1|	213	1	213	0.98	0.98	0	213	430	1e-119	--	dehydroascorbate reductase [Malus x domestica]
Unigene11102_PB_AHAU	961	835	197	gi|110083901|gb|ABG49123.1|	213	1	213	0.96	0.97	0	213	419	1e-116	--	dehydroascorbate reductase [Malus x domestica]
Unigene11103_PB_AHAU	252	136	252	gi|60280847|gb|AAX18316.1|	159	1	39	1	1	0	39	80.9	5e-15	--	major allergen Mal d 1.03C [Malus x domestica]
Unigene11104_PB_AHAU	1358	1254	283	gi|17978924|gb|AAL47429.1|	545	218	545	0.61	0.72	0.02	331	362	7e-99	--	AT5g45290/K9E15_7 [Arabidopsis thaliana]
Unigene11106_PB_AHAU	909	12	734	gi|227438149|gb|ACP30564.1|	1084	788	1011	0.27	0.42	0.01	244	73.6	4e-12	--	disease resistance protein [Brassica rapa subsp. pekinensis]
Unigene11107_PB_AHAU	982	25	807	gi|227438149|gb|ACP30564.1|	1084	767	1011	0.27	0.42	0.01	264	84.3	2e-15	--	disease resistance protein [Brassica rapa subsp. pekinensis]
Unigene11108_PB_AHAU	1239	1	678	gi|115462185|ref|NP_001054692.1|	534	308	533	0.81	0.9	0	226	387	1e-106	--	Os05g0155500 [Oryza sativa Japonica Group] >gi|62900380|sp|Q9SLX0.2|IMA1B_ORYSJ RecName: Full=Importin subunit alpha-1b >gi|113578243|dbj|BAF16606.1| Os05g0155500 [Oryza sativa Japonica Group]
Unigene1110_PB_AHAU	706	347	706	gi|15231126|ref|NP_191432.1|	261	1	120	0.81	0.92	0	120	198	5e-50	--	V-type proton ATPase subunit D [Arabidopsis thaliana] >gi|12643375|sp|Q9XGM1.2|VATD_ARATH RecName: Full=V-type proton ATPase subunit D; Short=V-ATPase subunit D; AltName: Full=Vacuolar H(+)-ATPase subunit D; AltName: Full=Vacuolar proton pump subunit D >gi|16226831|gb|AAL16274.1|AF428344_1 AT3g58730/T20N10_80 [Arabidopsis thaliana] >gi|7630068|emb|CAB88290.1| v-ATPase subunit D (vATPD) [Arabidops…
Unigene11110_PB_AHAU	1127	145	1080	gi|2346972|dbj|BAA21920.1|	282	10	282	0.47	0.58	0	315	236	3e-61	--	ZPT2-11 [Petunia x hybrida]
Unigene11111_PB_AHAU	847	2	757	gi|82791812|gb|ABB90835.1|	672	453	672	0.48	0.6	0.03	262	205	5e-52	--	VHS and GAT domain protein [Glycine max]
Unigene11112_PB_AHAU	582	1	561	gi|297822959|ref|XP_002879362.1|	558	373	558	0.79	0.91	0	187	299	1e-80	--	integral membrane transporter family protein [Arabidopsis lyrata subsp. lyrata] >gi|297325201|gb|EFH55621.1| integral membrane transporter family protein [Arabidopsis lyrata subsp. lyrata]
Unigene11113_PB_AHAU	758	138	551	gi|225427310|ref|XP_002282053.1|	138	1	138	0.79	0.89	0	139	216	3e-55	--	PREDICTED: similar to pentatricopeptide repeat-containing protein At1g32415 [Vitis vinifera]
Unigene11114_PB_AHAU	741	649	149	gi|18409161|ref|NP_566937.1|	158	1	158	0.7	0.8	0	168	229	3e-59	--	uncharacterized protein [Arabidopsis thaliana] >gi|15529176|gb|AAK97682.1| AT3g50680/T3A5_60 [Arabidopsis thaliana] >gi|16974355|gb|AAL31103.1| AT3g50680/T3A5_60 [Arabidopsis thaliana] >gi|332645175|gb|AEE78696.1| uncharacterized protein [Arabidopsis thaliana]
Unigene11115_PB_AHAU	892	2	892	gi|125743148|gb|ABG77971.1|	767	442	736	0.71	0.83	0	297	443	1e-123	--	SCARECROW-like protein 1 [Castanea sativa]
Unigene11116_PB_AHAU	889	2	889	gi|125743148|gb|ABG77971.1|	767	442	736	0.71	0.83	0	296	440	1e-122	--	SCARECROW-like protein 1 [Castanea sativa]
Unigene11117_PB_AHAU	1103	144	806	gi|15242619|ref|NP_195928.1|	226	3	225	0.7	0.82	0	223	324	1e-87	--	dolichyldiphosphatase [Arabidopsis thaliana] >gi|38564298|gb|AAR23728.1| At5g03080 [Arabidopsis thaliana] >gi|46402486|gb|AAS92345.1| At5g03080 [Arabidopsis thaliana] >gi|332003171|gb|AED90554.1| dolichyldiphosphatase [Arabidopsis thaliana]
Unigene11118_PB_AHAU	1112	935	201	gi|16973298|emb|CAC80858.1|	245	1	245	0.93	0.96	0	245	449	1e-125	--	C-type MADS box protein [Malus x domestica]
Unigene11119_PB_AHAU	621	620	330	gi|119507457|dbj|BAF42036.1|	622	526	622	0.96	0.98	0	97	206	1e-52	--	cellulase1 [Pyrus communis]
Unigene1111_PB_AHAU	721	173	721	gi|18416362|ref|NP_568236.1|	287	1	183	0.79	0.9	0	183	298	6e-80	--	Rossmann-fold NAD(P)-binding domain-containing protein [Arabidopsis thaliana] >gi|13926273|gb|AAK49607.1|AF372891_1 AT5g10730/MAJ23_90 [Arabidopsis thaliana] >gi|16323238|gb|AAL15353.1| AT5g10730/MAJ23_90 [Arabidopsis thaliana] >gi|332004206|gb|AED91589.1| Rossmann-fold NAD(P)-binding domain-containing protein [Arabidopsis thaliana]
Unigene11120_PB_AHAU	409	262	5	gi|15021748|gb|AAK77901.1|AF397029_1	181	41	132	0.39	0.46	0.15	102	63.9	6e-10	--	root nodule extensin [Pisum sativum]
Unigene11121_PB_AHAU	1285	1284	1	gi|15234617|ref|NP_194739.1|	1311	637	1065	0.84	0.91	0	429	720	0	--	tRNA-splicing endonuclease positive effector-related protein [Arabidopsis thaliana] >gi|332660321|gb|AEE85721.1| tRNA-splicing endonuclease positive effector-related protein [Arabidopsis thaliana]
Unigene11122_PB_AHAU	1200	296	1183	gi|14423544|gb|AAK62454.1|AF387009_1	455	37	334	0.73	0.8	0.01	300	410	1e-113	--	Unknown protein [Arabidopsis thaliana]
Unigene11124_PB_AHAU	692	89	454	gi|62751093|dbj|BAD95794.1|	123	1	122	0.9	0.96	0	122	213	1e-54	--	similar to 60S ribosomal protein L35 [Solanum lycopersicum]
Unigene11129_PB_AHAU	630	628	284	gi|15236611|ref|NP_192621.1|	552	438	552	0.81	0.86	0	115	207	1e-52	--	calcium ion binding protein [Arabidopsis thaliana] >gi|15912229|gb|AAL08248.1| AT4g08810/T32A17_120 [Arabidopsis thaliana] >gi|27363304|gb|AAO11571.1| At4g08810/T32A17_120 [Arabidopsis thaliana] >gi|332657280|gb|AEE82680.1| calcium ion binding protein [Arabidopsis thaliana]
Unigene1112_PB_AHAU	1689	1686	133	gi|30689114|ref|NP_197761.2|	845	324	839	0.66	0.81	0	519	684	0	--	dual specificity protein phosphatase family protein [Arabidopsis thaliana] >gi|332005820|gb|AED93203.1| dual specificity protein phosphatase family protein [Arabidopsis thaliana]
Unigene11130_PB_AHAU	1332	160	921	gi|22327971|ref|NP_568906.2|	301	1	270	0.62	0.72	0.07	274	326	5e-88	--	uncharacterized protein [Arabidopsis thaliana] >gi|332009798|gb|AED97181.1| uncharacterized protein [Arabidopsis thaliana]
Unigene11131_PB_AHAU	471	78	467	gi|15237870|ref|NP_197191.1|	511	1	126	0.38	0.6	0	131	82.4	2e-15	--	Exostosin family protein [Arabidopsis thaliana] >gi|332004972|gb|AED92355.1| Exostosin family protein [Arabidopsis thaliana]
Unigene11132_PB_AHAU	302	301	2	gi|225445069|ref|XP_002280317.1|	1545	761	860	0.9	0.93	0	100	177	5e-44	--	PREDICTED: similar to protein kinase family protein / WD-40 repeat family protein [Vitis vinifera]
Unigene11133_PB_AHAU	1082	480	1082	gi|60459371|gb|AAX20031.1|	484	1	197	0.66	0.74	0.04	210	246	3e-64	--	RING-finger protein [Capsicum annuum]
Unigene11134_PB_AHAU	1161	249	959	gi|18423445|ref|NP_568780.1|	235	7	235	0.42	0.56	0.02	244	155	1e-36	--	uncharacterized protein [Arabidopsis thaliana] >gi|75146673|sp|Q84JK8.1|MAKR6_ARATH RecName: Full=Probable membrane-associated kinase regulator 6 >gi|332008892|gb|AED96275.1| uncharacterized protein [Arabidopsis thaliana]
Unigene11135_PB_AHAU	437	125	304	gi|297596936|ref|NP_001043247.2|	250	9	68	0.41	0.65	0	60	53.5	8e-07	--	Os01g0532300 [Oryza sativa Japonica Group] >gi|255673318|dbj|BAF05161.2| Os01g0532300 [Oryza sativa Japonica Group]
Unigene11136_PB_AHAU	375	125	304	gi|297596936|ref|NP_001043247.2|	250	9	68	0.4	0.65	0	60	52.4	2e-06	--	Os01g0532300 [Oryza sativa Japonica Group] >gi|255673318|dbj|BAF05161.2| Os01g0532300 [Oryza sativa Japonica Group]
Unigene1113_PB_AHAU	1085	2	820	gi|15238818|ref|NP_199592.1|	444	170	438	0.82	0.88	0	273	456	1e-127	--	6-phosphofructokinase 2 [Arabidopsis thaliana] >gi|75170846|sp|Q9FIK0.1|K6PF2_ARATH RecName: Full=6-phosphofructokinase 2; AltName: Full=Phosphofructokinase 2; AltName: Full=Phosphohexokinase 2 >gi|10177917|dbj|BAB11328.1| pyrophosphate-fructose-6-phosphate 1-phosphotransferase-like protein [Arabidopsis thaliana] >gi|15982711|gb|AAL09725.1| AT5g47810/MCA23_13 [Arabidopsis thaliana] >gi|19699343|g…
Unigene11140_PB_AHAU	329	2	244	gi|18379060|ref|NP_563676.1|	420	336	416	0.81	0.86	0	81	131	2e-30	--	splicing factor Prp18-like protein [Arabidopsis thaliana] >gi|4587563|gb|AAD25794.1|AC006550_2 Similar to gb|U51990 pre-mRNA-splicing factor hPrp18 from Homo sapiens. ESTs gb|T46391 and gb|AA721815 come from this gene [Arabidopsis thaliana] >gi|332189414|gb|AEE27535.1| splicing factor Prp18-like protein [Arabidopsis thaliana]
Unigene11141_PB_AHAU	1427	1427	318	gi|240255973|ref|NP_193464.5|	2037	13	373	0.4	0.54	0.03	384	210	4e-53	--	G2484-1 protein [Arabidopsis thaliana] >gi|332658477|gb|AEE83877.1| G2484-1 protein [Arabidopsis thaliana]
Unigene11144_PB_AHAU	1255	1254	397	gi|4760710|dbj|BAA77395.1|	337	48	336	0.71	0.83	0.02	292	425	1e-118	--	SLL2-S9-protein [Brassica rapa]
Unigene11145_PB_AHAU	1085	833	147	gi|79527289|ref|NP_198686.2|	182	1	172	0.38	0.48	0	230	112	7e-24	--	uncharacterized protein [Arabidopsis thaliana] >gi|332006968|gb|AED94351.1| uncharacterized protein [Arabidopsis thaliana]
Unigene11146_PB_AHAU	363	314	168	gi|159488530|ref|XP_001702260.1|	1278	1113	1151	0.44	0.55	0	49	53.1	1e-06	--	DEAH-box RNA helicase [Chlamydomonas reinhardtii] >gi|158271237|gb|EDO97061.1| DEAH-box RNA helicase [Chlamydomonas reinhardtii]
Unigene11147_PB_AHAU	550	8	208	gi|144924893|gb|ABE86663.2|	341	275	341	0.8	0.91	0	67	128	5e-29	--	Zinc finger, RING-type [Medicago truncatula]
Unigene11148_PB_AHAU	1309	2	1309	gi|334183858|ref|NP_001185381.1|	1270	730	1080	0.43	0.56	0.01	442	266	5e-70	--	COP1-interacting protein-related protein [Arabidopsis thaliana] >gi|332197196|gb|AEE35317.1| COP1-interacting protein-related protein [Arabidopsis thaliana]
Unigene11149_PB_AHAU	532	345	530	gi|297843232|ref|XP_002889497.1|	1115	16	85	0.48	0.65	0.11	70	60.1	1e-08	--	leucine-rich repeat family protein [Arabidopsis lyrata subsp. lyrata] >gi|297335339|gb|EFH65756.1| leucine-rich repeat family protein [Arabidopsis lyrata subsp. lyrata]
Unigene1114_PB_AHAU	800	665	234	gi|124360124|gb|ABN08140.1|	145	1	145	0.82	0.92	0.01	146	246	3e-64	--	DNA-directed RNA polymerase, 14 to 18 kDa subunit [Medicago truncatula]
Unigene11150_PB_AHAU	279	279	1	gi|76150368|emb|CAJ31277.1|	347	135	228	0.67	0.79	0.01	94	126	1e-28	--	autophagy protein 5 [Glycine max]
Unigene11151_PB_AHAU	706	551	312	gi|145324875|ref|NP_001077684.1|	91	12	91	0.67	0.78	0	80	121	1e-26	--	uncharacterized protein [Arabidopsis thaliana] >gi|332194028|gb|AEE32149.1| uncharacterized protein [Arabidopsis thaliana]
Unigene11153_PB_AHAU	673	17	571	gi|15230937|ref|NP_191364.1|	1209	819	972	0.41	0.54	0.03	191	117	1e-25	--	uncharacterized protein [Arabidopsis thaliana] >gi|332646215|gb|AEE79736.1| uncharacterized protein [Arabidopsis thaliana]
Unigene11155_PB_AHAU	800	602	36	gi|18397733|ref|NP_566294.1|	187	1	187	0.52	0.63	0.04	197	162	4e-39	--	uncharacterized protein [Arabidopsis thaliana] >gi|332640944|gb|AEE74465.1| uncharacterized protein [Arabidopsis thaliana]
Unigene11156_PB_AHAU	159	77	3	gi|41323974|gb|AAS00053.1|	163	1	25	0.96	1	0	25	51.2	4e-06	--	Mal d 1-like [Malus x domestica]
Unigene11157_PB_AHAU	640	176	598	gi|124360990|gb|ABN08962.1|	848	33	170	0.55	0.71	0	142	155	5e-37	--	Leucine-rich repeat; Leucine-rich repeat, cysteine-containing type [Medicago truncatula]
Unigene11158_PB_AHAU	1132	946	197	gi|18416995|ref|NP_567775.1|	250	1	249	0.81	0.88	0	250	421	1e-116	--	aluminum induced protein with YGL and LRDR motifs [Arabidopsis thaliana] >gi|14030723|gb|AAK53036.1|AF375452_1 AT4g27450/F27G19_50 [Arabidopsis thaliana] >gi|332659944|gb|AEE85344.1| aluminum induced protein with YGL and LRDR motifs [Arabidopsis thaliana]
Unigene1115_PB_AHAU	691	3	383	gi|297845668|ref|XP_002890715.1|	525	385	511	0.83	0.92	0	127	224	6e-58	--	AAA-type ATPase family protein [Arabidopsis lyrata subsp. lyrata] >gi|297336557|gb|EFH66974.1| AAA-type ATPase family protein [Arabidopsis lyrata subsp. lyrata]
Unigene11160_PB_AHAU	337	327	1	gi|224110996|ref|XP_002333000.1|	963	545	654	0.51	0.7	0	110	111	2e-24	--	nbs-lrr resistance protein [Populus trichocarpa] >gi|222834485|gb|EEE72962.1| nbs-lrr resistance protein [Populus trichocarpa]
Unigene11161_PB_AHAU	660	3	659	gi|15242791|ref|NP_200569.1|	1054	71	290	0.67	0.77	0.02	224	294	7e-79	--	octicosapeptide/Phox/Bem1p domain-containing protein kinase [Arabidopsis thaliana] >gi|332009542|gb|AED96925.1| octicosapeptide/Phox/Bem1p domain-containing protein kinase [Arabidopsis thaliana]
Unigene11162_PB_AHAU	696	3	695	gi|209956793|gb|ABU88887.2|	380	67	303	0.54	0.69	0.02	238	255	4e-67	--	S-adenosyl-L-methionine:salicylic acid carboxyl methyltransferase [Chimonanthus praecox]
Unigene11163_PB_AHAU	1078	990	1	gi|18401240|ref|NP_565629.1|	468	35	365	0.71	0.81	0.01	334	460	1e-128	--	Hydroxymethylglutaryl-CoA lyase [Arabidopsis thaliana] >gi|75100042|sp|O81027.2|HMGCL_ARATH RecName: Full=Hydroxymethylglutaryl-CoA lyase, mitochondrial; Short=HL; Short=HMG-CoA lyase; AltName: Full=3-hydroxy-3-methylglutarate-CoA lyase >gi|330252796|gb|AEC07890.1| Hydroxymethylglutaryl-CoA lyase [Arabidopsis thaliana]
Unigene11164_PB_AHAU	1167	1159	287	gi|156938963|gb|ABU97498.1|	471	182	469	0.78	0.88	0	291	465	1e-130	--	adenylyl cyclase-associated protein [Gossypium arboreum] >gi|156938965|gb|ABU97499.1| adenylyl cyclase-associated protein [Gossypium arboreum]
Unigene11165_PB_AHAU	1867	1613	3	gi|225442485|ref|XP_002278313.1|	1493	4	544	0.8	0.9	0	542	882	0	--	PREDICTED: similar to PDR8/PEN3 (PLEIOTROPIC DRUG RESISTANCE8); ATPase, coupled to transmembrane movement of substances / cadmium ion transmembrane transporter [Vitis vinifera]
Unigene11166_PB_AHAU	832	3	626	gi|20453175|gb|AAM19828.1|	463	143	350	0.72	0.8	0	208	303	1e-81	--	At3g19895 [Arabidopsis thaliana] >gi|24797006|gb|AAN64515.1| At3g19895/At3g19895 [Arabidopsis thaliana]
Unigene11167_PB_AHAU	654	434	652	gi|22328183|ref|NP_191975.2|	505	2	73	0.61	0.66	0.05	77	81.6	7e-15	--	DEAD-box ATP-dependent RNA helicase 8 [Arabidopsis thaliana] >gi|30678703|ref|NP_849535.1| DEAD-box ATP-dependent RNA helicase 8 [Arabidopsis thaliana] >gi|75330763|sp|Q8RXK6.1|RH8_ARATH RecName: Full=DEAD-box ATP-dependent RNA helicase 8 >gi|332656515|gb|AEE81915.1| DEAD-box ATP-dependent RNA helicase 8 [Arabidopsis thaliana] >gi|332656516|gb|AEE81916.1| DEAD-box ATP-dependent RNA helicase 8 [Ar…
Unigene11168_PB_AHAU	1296	13	1293	gi|223452528|gb|ACM89591.1|	1052	235	661	0.51	0.65	0	428	413	1e-114	--	leucine-rich repeat family protein / protein kinase family protein [Glycine max]
Unigene11169_PB_AHAU	736	735	358	gi|13123657|gb|AAK12935.1|AF323103_1	405	275	404	0.75	0.85	0.03	131	186	4e-46	--	phosphatase-like protein Mtc923 [Medicago truncatula]
Unigene1116_PB_AHAU	694	580	395	gi|18398176|ref|NP_566330.1|	65	1	62	0.82	0.93	0	62	114	1e-24	--	NADH dehydrogenase (ubiquinone) 1 alpha subcomplex 1 [Arabidopsis thaliana] >gi|75169808|sp|Q9C9Z5.1|NDUA1_ARATH RecName: Full=NADH dehydrogenase [ubiquinone] 1 alpha subcomplex subunit 1 >gi|332641132|gb|AEE74653.1| NADH dehydrogenase (ubiquinone) 1 alpha subcomplex 1 [Arabidopsis thaliana]
Unigene11170_PB_AHAU	635	634	284	gi|297822987|ref|XP_002879376.1|	331	223	330	0.55	0.65	0.02	120	119	4e-26	--	CTP:phosphocholine cytidylyltransferase [Arabidopsis lyrata subsp. lyrata] >gi|297325215|gb|EFH55635.1| CTP:phosphocholine cytidylyltransferase [Arabidopsis lyrata subsp. lyrata]
Unigene11171_PB_AHAU	694	694	305	gi|15228272|ref|NP_188284.1|	1089	957	1088	0.76	0.91	0.01	132	211	7e-54	--	translocase of chloroplast 120 [Arabidopsis thaliana] >gi|75274287|sp|Q9LUS2.1|TC120_ARATH RecName: Full=Translocase of chloroplast 120, chloroplastic; Short=AtToc120; AltName: Full=120 kDa chloroplast outer envelope protein >gi|11994616|dbj|BAB02753.1| chloroplast outer envelope protein-like [Arabidopsis thaliana] >gi|46451433|gb|AAS97961.1| chloroplast outer envelope membrane-associated protein…
Unigene11173_PB_AHAU	740	740	351	gi|307563497|gb|ADN52335.1|	648	519	648	0.92	0.96	0	130	240	1e-62	--	bHLH protein [Pyrus pyrifolia]
Unigene11174_PB_AHAU	711	558	352	gi|15218058|ref|NP_172964.1|	69	1	69	0.85	0.91	0	69	135	7e-31	--	Ubiquinol-cytochrome C reductase hinge protein [Arabidopsis thaliana] >gi|110740918|dbj|BAE98555.1| ubiquinol-cytochrome-c reductase like protein [Arabidopsis thaliana] >gi|114050691|gb|ABI49495.1| At1g15120 [Arabidopsis thaliana] >gi|227204459|dbj|BAH57081.1| AT1G15120 [Arabidopsis thaliana] >gi|332191146|gb|AEE29267.1| Ubiquinol-cytochrome C reductase hinge protein [Arabidopsis thaliana]
Unigene11176_PB_AHAU	558	1	537	gi|297829136|ref|XP_002882450.1|	202	3	174	0.6	0.71	0.01	181	196	2e-49	--	basic helix-loop-helix family protein [Arabidopsis lyrata subsp. lyrata] >gi|297328290|gb|EFH58709.1| basic helix-loop-helix family protein [Arabidopsis lyrata subsp. lyrata]
Unigene11177_PB_AHAU	330	324	1	gi|145339852|ref|NP_191958.3|	542	78	185	0.75	0.86	0	108	179	7e-45	--	beta-amylase 2 [Arabidopsis thaliana] >gi|294956513|sp|O65258.2|BAM2_ARATH RecName: Full=Beta-amylase 2, chloroplastic; AltName: Full=1,4-alpha-D-glucan maltohydrolase; AltName: Full=Beta-amylase 9; Flags: Precursor >gi|332656489|gb|AEE81889.1| beta-amylase 2 [Arabidopsis thaliana]
Unigene11178_PB_AHAU	592	587	3	gi|75225297|sp|Q6Z2G9.1|TLP5_ORYSJ	428	149	345	0.55	0.71	0.01	198	210	9e-54	--	RecName: Full=Tubby-like F-box protein 5; Short=OsTLP5; AltName: Full=Tubby-like F-box protein 8; Short=OsTLP8
Unigene11179_PB_AHAU	630	495	310	gi|115466684|ref|NP_001056941.1|	62	1	62	0.98	1	0	62	127	1e-28	--	Os06g0172600 [Oryza sativa Japonica Group] >gi|226499664|ref|NP_001149323.1| LOC100282946 [Zea mays] >gi|313103647|pdb|3IZ6|Z Chain Z, Localization Of The Small Subunit Ribosomal Proteins Into A 5.5 A Cryo-Em Map Of Triticum Aestivum Translating 80s Ribosome >gi|47497376|dbj|BAD19414.1| 40S ribosomal protein S30-like [Oryza sativa Japonica Group] >gi|51090595|dbj|BAD36047.1| 40S ribosomal protein…
Unigene1117_PB_AHAU	741	737	51	gi|30688386|ref|NP_181605.2|	798	567	796	0.63	0.74	0.01	232	278	4e-74	--	SCY1-like protein [Arabidopsis thaliana] >gi|330254775|gb|AEC09869.1| SCY1-like protein [Arabidopsis thaliana]
Unigene11180_PB_AHAU	668	2	394	gi|301131132|gb|ADK62523.1|	339	209	339	0.93	0.96	0	131	253	1e-66	--	cinnamoyl-CoA reductase [Pyrus pyrifolia]
Unigene11181_PB_AHAU	883	378	881	gi|225904441|gb|ACO35359.1|	197	10	177	0.83	0.92	0	168	303	2e-81	--	phosphofructokinase [Elaeis oleifera]
Unigene11182_PB_AHAU	592	10	315	gi|15240555|ref|NP_200377.1|	778	673	765	0.58	0.73	0	102	107	1e-22	--	DEK domain-containing chromatin associated protein [Arabidopsis thaliana] >gi|332009281|gb|AED96664.1| DEK domain-containing chromatin associated protein [Arabidopsis thaliana]
Unigene11183_PB_AHAU	606	604	23	gi|186478714|ref|NP_173521.2|	1364	930	1124	0.49	0.68	0	195	187	8e-47	--	uncharacterized protein [Arabidopsis thaliana] >gi|332191928|gb|AEE30049.1| uncharacterized protein [Arabidopsis thaliana]
Unigene11184_PB_AHAU	218	1	216	gi|115486948|ref|NP_001065961.1|	1242	544	615	0.63	0.84	0	72	99	2e-20	--	Os12g0110000 [Oryza sativa Japonica Group] >gi|113648468|dbj|BAF28980.1| Os12g0110000 [Oryza sativa Japonica Group]
Unigene11185_PB_AHAU	679	70	216	gi|147791177|emb|CAN61461.1|	124	1	48	0.79	0.81	0	49	72	6e-12	--	hypothetical protein VITISV_029800 [Vitis vinifera]
Unigene11186_PB_AHAU	726	139	621	gi|148841111|gb|ABR14728.1|	161	1	161	0.94	0.97	0	161	328	3e-89	--	ubiquitin conjugating enzyme [Gossypium hirsutum]
Unigene11187_PB_AHAU	633	483	103	gi|53748517|emb|CAH59451.1|	274	65	191	0.71	0.84	0	127	201	6e-51	--	thioredoxin 2 [Plantago major]
Unigene11188_PB_AHAU	296	2	295	gi|115474371|ref|NP_001060782.1|	337	153	250	0.82	0.95	0	98	173	7e-43	--	Os08g0104900 [Oryza sativa Japonica Group] >gi|113622751|dbj|BAF22696.1| Os08g0104900 [Oryza sativa Japonica Group]
Unigene11189_PB_AHAU	864	3	299	gi|224127528|ref|XP_002329300.1|	460	355	453	0.84	0.91	0	99	170	2e-41	--	amino acid transporter [Populus trichocarpa] >gi|222870754|gb|EEF07885.1| amino acid transporter [Populus trichocarpa]
Unigene1118_PB_AHAU	725	610	191	gi|224123794|ref|XP_002330210.1|	141	1	141	0.86	0.93	0	141	240	1e-62	--	histone 2 [Populus trichocarpa] >gi|222871666|gb|EEF08797.1| histone 2 [Populus trichocarpa]
Unigene11190_PB_AHAU	762	1	759	gi|30695777|ref|NP_199801.2|	957	444	696	0.78	0.88	0	253	431	1e-120	--	Beta-glucosidase, GBA2 type family protein [Arabidopsis thaliana] >gi|34365725|gb|AAQ65174.1| At5g49900 [Arabidopsis thaliana] >gi|332008486|gb|AED95869.1| Beta-glucosidase, GBA2 type family protein [Arabidopsis thaliana]
Unigene11191_PB_AHAU	1658	107	1657	gi|15234447|ref|NP_192386.1|	557	1	525	0.8	0.89	0.01	525	858	0	--	UPF0051 protein ABCI8 [Arabidopsis thaliana] >gi|75216473|sp|Q9ZS97.1|AB8I_ARATH RecName: Full=UPF0051 protein ABCI8, chloroplastic; AltName: Full=ABC transporter I family member 8; Short=ABC transporter ABCI.8; Short=AtABCI8; AltName: Full=Non-intrinsic ABC protein 1; Short=Protein ABC1; AltName: Full=Plastid sufB-like protein; AltName: Full=Protein LONG AFTER FAR-RED 6; Flags: Precursor >gi|411…
Unigene11192_PB_AHAU	894	279	893	gi|225440606|ref|XP_002277969.1|	677	37	250	0.65	0.78	0.04	215	285	5e-76	--	PREDICTED: similar to mRNA capping enzyme family protein [Vitis vinifera]
Unigene11193_PB_AHAU	986	279	824	gi|225440606|ref|XP_002277969.1|	677	37	227	0.63	0.78	0.05	192	248	5e-72	--	PREDICTED: similar to mRNA capping enzyme family protein [Vitis vinifera]
Unigene11194_PB_AHAU	541	329	478	gi|115474451|ref|NP_001060822.1|	937	839	888	0.62	0.84	0	50	75.1	5e-13	--	Os08g0110700 [Oryza sativa Japonica Group] >gi|113622791|dbj|BAF22736.1| Os08g0110700 [Oryza sativa Japonica Group]
Unigene11195_PB_AHAU	844	189	833	gi|22331465|ref|NP_189783.2|	607	2	194	0.56	0.7	0	217	221	7e-57	--	RNA-binding KH domain-containing protein [Arabidopsis thaliana] >gi|332644184|gb|AEE77705.1| RNA-binding KH domain-containing protein [Arabidopsis thaliana]
Unigene11196_PB_AHAU	647	2	643	gi|115449371|ref|NP_001048450.1|	723	205	412	0.63	0.73	0	215	251	4e-66	--	Os02g0806700 [Oryza sativa Japonica Group] >gi|47497349|dbj|BAD19389.1| zinc finger-like [Oryza sativa Japonica Group] >gi|113537981|dbj|BAF10364.1| Os02g0806700 [Oryza sativa Japonica Group]
Unigene11197_PB_AHAU	362	244	2	gi|115477557|ref|NP_001062374.1|	424	85	166	0.54	0.78	0.02	83	100	7e-21	--	Os08g0539100 [Oryza sativa Japonica Group] >gi|113624343|dbj|BAF24288.1| Os08g0539100 [Oryza sativa Japonica Group]
Unigene11198_PB_AHAU	320	139	315	gi|22329116|ref|NP_195064.2|	328	132	190	0.52	0.72	0	59	67.4	5e-11	--	uncharacterized protein [Arabidopsis thaliana] >gi|17381263|gb|AAL36050.1| AT4g33380/F17M5_140 [Arabidopsis thaliana] >gi|20453385|gb|AAM19931.1| AT4g33380/F17M5_140 [Arabidopsis thaliana] >gi|332660817|gb|AEE86217.1| uncharacterized protein [Arabidopsis thaliana]
Unigene11199_PB_AHAU	412	276	1	gi|18398935|ref|NP_565446.1|	315	10	101	0.59	0.77	0	92	123	6e-28	--	metaxin-related protein [Arabidopsis thaliana] >gi|3176710|gb|AAD12026.1| expressed protein [Arabidopsis thaliana] >gi|17979483|gb|AAL50078.1| At2g19080/T20K24.9 [Arabidopsis thaliana] >gi|22655436|gb|AAM98310.1| At2g19080/T20K24.9 [Arabidopsis thaliana] >gi|330251752|gb|AEC06846.1| metaxin-related protein [Arabidopsis thaliana]
Unigene1119_PB_AHAU	869	436	2	gi|225458346|ref|XP_002281672.1|	519	1	147	0.55	0.68	0.02	149	154	1e-36	--	PREDICTED: similar to catalytic [Vitis vinifera]
Unigene111_PB_AHAU	1281	977	225	gi|60327198|gb|AAX19022.1|	991	189	436	0.43	0.58	0	251	182	2e-47	--	Hcr2-p1.2 [Solanum pimpinellifolium]
Unigene11200_PB_AHAU	469	3	467	gi|18407211|ref|NP_564777.1|	804	231	374	0.45	0.61	0	155	139	1e-32	--	S-locus lectin protein kinase-like protein [Arabidopsis thaliana] >gi|313471785|sp|Q9SYA0.2|Y1150_ARATH RecName: Full=G-type lectin S-receptor-like serine/threonine-protein kinase At1g61500; Flags: Precursor >gi|332195724|gb|AEE33845.1| S-locus lectin protein kinase-like protein [Arabidopsis thaliana]
Unigene11201_PB_AHAU	445	166	435	gi|15219083|ref|NP_173593.1|	953	1	89	0.7	0.77	0	90	123	7e-28	--	uncharacterized protein [Arabidopsis thaliana] >gi|5263327|gb|AAD41429.1|AC007727_18 EST gb|T20649 comes from this gene [Arabidopsis thaliana] >gi|332192029|gb|AEE30150.1| uncharacterized protein [Arabidopsis thaliana]
Unigene11202_PB_AHAU	412	384	1	gi|115480547|ref|NP_001063867.1|	699	118	246	0.63	0.76	0	129	160	6e-39	--	Os09g0551300 [Oryza sativa Japonica Group] >gi|113632100|dbj|BAF25781.1| Os09g0551300 [Oryza sativa Japonica Group]
Unigene11205_PB_AHAU	566	402	1	gi|87241486|gb|ABD33344.1|	465	1	138	0.63	0.78	0.04	140	174	5e-43	--	Pollen Ole e 1 allergen and extensin [Medicago truncatula]
Unigene11206_PB_AHAU	692	655	401	gi|18419757|ref|NP_567994.1|	87	1	85	0.75	0.83	0	85	130	1e-29	--	uncharacterized protein [Arabidopsis thaliana] >gi|98961003|gb|ABF58985.1| At4g35980 [Arabidopsis thaliana] >gi|332661197|gb|AEE86597.1| uncharacterized protein [Arabidopsis thaliana]
Unigene11208_PB_AHAU	817	2	337	gi|240255333|ref|NP_187865.6|	1184	1073	1184	0.85	0.93	0	112	193	3e-48	--	uncharacterized protein [Arabidopsis thaliana] >gi|332641699|gb|AEE75220.1| uncharacterized protein [Arabidopsis thaliana]
Unigene11209_PB_AHAU	893	2	337	gi|240255333|ref|NP_187865.6|	1184	1073	1184	0.85	0.93	0	112	193	3e-48	--	uncharacterized protein [Arabidopsis thaliana] >gi|332641699|gb|AEE75220.1| uncharacterized protein [Arabidopsis thaliana]
Unigene11211_PB_AHAU	804	407	258	gi|158828229|gb|ABW81107.1|	155	106	155	0.62	0.76	0	50	64.7	1e-09	--	AcylCoa-1 [Cleome spinosa]
Unigene11212_PB_AHAU	300	180	299	gi|224133148|ref|XP_002321494.1|	538	9	48	0.57	0.72	0	40	51.6	3e-06	--	tir-nbs-lrr resistance protein [Populus trichocarpa] >gi|222868490|gb|EEF05621.1| tir-nbs-lrr resistance protein [Populus trichocarpa]
Unigene11213_PB_AHAU	1059	1057	272	gi|15919089|emb|CAC86996.1|	423	162	423	0.88	0.96	0	262	483	1e-135	--	ATP citrate lyase b-subunit [Lupinus albus]
Unigene11215_PB_AHAU	225	1	225	gi|223452428|gb|ACM89541.1|	515	138	213	0.77	0.86	0.01	76	118	3e-26	--	leucine-rich repeat receptor-like kinase [Glycine max]
Unigene11216_PB_AHAU	413	412	335	gi|211948050|gb|ACJ13748.1|	158	133	158	0.96	1	0	26	54.7	4e-07	--	hipI-SODC1s [Populus tremula]
Unigene11217_PB_AHAU	356	93	350	gi|108862386|gb|ABG21939.1|	1155	696	782	0.43	0.65	0.01	87	70.1	8e-12	--	expressed protein [Oryza sativa Japonica Group]
Unigene11218_PB_AHAU	602	2	358	gi|292668907|gb|ADE41108.1|	274	154	274	0.82	0.86	0.01	121	197	6e-50	--	AP2 domain class transcription factor [Malus x domestica]
Unigene11219_PB_AHAU	523	522	1	gi|284026888|gb|ADB66335.1|	1424	590	766	0.52	0.68	0.01	177	174	5e-43	--	CC-NBS-LRR protein [Quercus suber]
Unigene1121_PB_AHAU	677	676	281	gi|334302903|sp|Q9FLQ7.3|FH20_ARATH	1649	1513	1644	0.86	0.96	0	132	226	2e-58	--	RecName: Full=Formin-like protein 20; Short=AtFH20 >gi|332003816|gb|AED91199.1| actin binding protein [Arabidopsis thaliana]
Unigene11220_PB_AHAU	228	42	203	gi|15238137|ref|NP_198980.1|	117	1	54	0.7	0.79	0	54	79.7	1e-14	--	lactoylglutathione lyase family protein / glyoxalase I family protein [Arabidopsis thaliana] >gi|332007320|gb|AED94703.1| lactoylglutathione lyase family protein / glyoxalase I family protein [Arabidopsis thaliana]
Unigene11221_PB_AHAU	664	1	294	gi|22328980|ref|NP_194493.2|	467	370	467	0.94	0.95	0	98	183	1e-45	--	GPCR-type G protein 2 [Arabidopsis thaliana] >gi|229487543|sp|Q0WQG8.2|GTG2_ARATH RecName: Full=GPCR-type G protein 2 >gi|332659971|gb|AEE85371.1| GPCR-type G protein 2 [Arabidopsis thaliana]
Unigene11222_PB_AHAU	770	768	4	gi|334182475|ref|NP_172631.2|	763	375	610	0.48	0.65	0	255	231	6e-60	--	heat shock protein 70 (Hsp 70) family protein [Arabidopsis thaliana] >gi|4835791|gb|AAD30257.1|AC007296_18 Strong similarity to gb|Z70314 heat-shock protein from Arabidopsis thaliana and is a member of the PF|00012 Hsp70 protein family >gi|332190646|gb|AEE28767.1| heat shock protein 70 (Hsp 70) family protein [Arabidopsis thaliana]
Unigene11223_PB_AHAU	412	67	411	gi|157781823|gb|ABV72237.1|	239	2	116	0.73	0.87	0	115	186	8e-47	--	caleosin [Ficus pumila var. awkeotsang]
Unigene11224_PB_AHAU	733	732	334	gi|115452133|ref|NP_001049667.1|	346	214	346	0.8	0.84	0	133	211	1e-53	--	Os03g0267700 [Oryza sativa Japonica Group] >gi|108707366|gb|ABF95161.1| Mitochondrial carrier protein, expressed [Oryza sativa Japonica Group] >gi|113548138|dbj|BAF11581.1| Os03g0267700 [Oryza sativa Japonica Group]
Unigene11225_PB_AHAU	560	4	558	gi|38679321|gb|AAR26482.1|	291	98	282	0.96	0.97	0	185	355	2e-97	--	harpin binding protein 1 [Malus x domestica]
Unigene11228_PB_AHAU	684	543	277	gi|224080528|ref|XP_002306151.1|	99	10	97	0.66	0.84	0	89	121	9e-27	--	SAUR family protein [Populus trichocarpa] >gi|222849115|gb|EEE86662.1| SAUR family protein [Populus trichocarpa]
Unigene1122_PB_AHAU	827	756	76	gi|225468955|ref|XP_002272008.1|	233	2	226	0.48	0.63	0	229	198	6e-50	--	PREDICTED: similar to nucleic acid binding , related [Vitis vinifera]
Unigene11231_PB_AHAU	1521	161	1519	gi|224082324|ref|XP_002306648.1|	796	1	471	0.67	0.76	0.04	473	615	1e-175	--	chromatin remodeling complex subunit [Populus trichocarpa] >gi|222856097|gb|EEE93644.1| chromatin remodeling complex subunit [Populus trichocarpa]
Unigene11232_PB_AHAU	1518	1	1518	gi|224082324|ref|XP_002306648.1|	796	28	528	0.65	0.77	0	507	659	0	--	chromatin remodeling complex subunit [Populus trichocarpa] >gi|222856097|gb|EEE93644.1| chromatin remodeling complex subunit [Populus trichocarpa]
Unigene11233_PB_AHAU	305	301	29	gi|15238198|ref|NP_196075.1|	599	322	412	0.36	0.59	0.01	92	60.8	5e-09	--	uncharacterized protein [Arabidopsis thaliana] >gi|13605829|gb|AAK32900.1|AF367313_1 AT5g04550/T32M21_140 [Arabidopsis thaliana] >gi|332003376|gb|AED90759.1| uncharacterized protein [Arabidopsis thaliana]
Unigene11234_PB_AHAU	295	2	295	gi|225449360|ref|XP_002277622.1|	505	368	462	0.78	0.86	0	98	145	2e-34	--	PREDICTED: similar to zinc ion binding [Vitis vinifera]
Unigene11235_PB_AHAU	1723	83	1723	gi|317106769|dbj|BAJ53261.1|	677	1	540	0.82	0.9	0	549	883	0	--	JMS10C05.4 [Jatropha curcas]
Unigene11236_PB_AHAU	380	198	1	gi|18390562|ref|NP_563747.1|	163	4	69	0.63	0.84	0	66	95.9	1e-19	--	selenoprotein-like protein [Arabidopsis thaliana] >gi|332189763|gb|AEE27884.1| selenoprotein-like protein [Arabidopsis thaliana]
Unigene11237_PB_AHAU	301	8	301	gi|159473282|ref|XP_001694768.1|	354	56	154	0.56	0.7	0.01	99	105	1e-22	--	low CO2-induced aldose reductase [Chlamydomonas reinhardtii] >gi|158276580|gb|EDP02352.1| low CO2-induced aldose reductase [Chlamydomonas reinhardtii]
Unigene11238_PB_AHAU	286	2	286	gi|225445859|ref|XP_002278464.1|	743	541	635	0.95	0.98	0	95	184	3e-46	--	PREDICTED: similar to ATCNGC5 (CYCLIC NUCLEOTIDE GATED CHANNEL 5); calmodulin binding / cyclic nucleotide binding / potassium channel [Vitis vinifera]
Unigene11239_PB_AHAU	363	3	356	gi|209980064|gb|ACJ04787.1|	221	59	175	0.43	0.58	0	118	90.9	5e-18	--	LEA-3 protein [Bupleurum chinense]
Unigene11240_PB_AHAU	341	162	341	gi|108864268|gb|ABG22456.1|	134	1	60	0.56	0.7	0	60	76.3	1e-13	--	Zinc finger, C3HC4 type family protein, expressed [Oryza sativa Japonica Group]
Unigene11241_PB_AHAU	483	80	358	gi|30689711|ref|NP_849712.1|	94	1	94	0.53	0.73	0.01	94	94.7	4e-19	--	basic helix-loop-helix domain-containing protein [Arabidopsis thaliana] >gi|28416803|gb|AAO42932.1| At1g26948 [Arabidopsis thaliana] >gi|332192642|gb|AEE30763.1| basic helix-loop-helix domain-containing protein [Arabidopsis thaliana]
Unigene11242_PB_AHAU	560	1	378	gi|79591618|ref|NP_850001.3|	282	46	171	0.66	0.85	0	126	176	2e-43	--	uncharacterized protein [Arabidopsis thaliana] >gi|330251923|gb|AEC07017.1| uncharacterized protein [Arabidopsis thaliana]
Unigene11243_PB_AHAU	537	2	535	gi|297843232|ref|XP_002889497.1|	1115	349	523	0.35	0.48	0.02	183	79.3	2e-14	--	leucine-rich repeat family protein [Arabidopsis lyrata subsp. lyrata] >gi|297335339|gb|EFH65756.1| leucine-rich repeat family protein [Arabidopsis lyrata subsp. lyrata]
Unigene11244_PB_AHAU	274	270	1	gi|148616162|gb|ABQ96852.1|	213	78	167	0.71	0.8	0	90	129	1e-29	--	glutathione S-transferase [Solanum commersonii]
Unigene11245_PB_AHAU	952	834	1	gi|297847804|ref|XP_002891783.1|	376	1	288	0.47	0.63	0.03	289	247	2e-64	--	GDSL-motif lipase 3 [Arabidopsis lyrata subsp. lyrata] >gi|297337625|gb|EFH68042.1| GDSL-motif lipase 3 [Arabidopsis lyrata subsp. lyrata]
Unigene11247_PB_AHAU	429	2	418	gi|15419985|gb|AAK97227.1|AF302013_1	412	273	412	0.74	0.82	0	140	217	4e-56	--	CDK-activating kinase [Medicago sativa subsp. x varia]
Unigene11249_PB_AHAU	620	8	199	gi|336318893|gb|AEI52903.1|	573	508	570	0.64	0.81	0	64	86.7	2e-16	--	terpene synthase 3 [Populus trichocarpa]
Unigene1124_PB_AHAU	715	612	25	gi|186511993|ref|NP_849405.2|	262	1	177	0.29	0.43	0	196	70.5	2e-11	--	uncharacterized protein [Arabidopsis thaliana] >gi|186511997|ref|NP_001031659.2| uncharacterized protein [Arabidopsis thaliana] >gi|186511999|ref|NP_001031660.2| uncharacterized protein [Arabidopsis thaliana] >gi|28416651|gb|AAO42856.1| At4g18070 [Arabidopsis thaliana] >gi|222423345|dbj|BAH19647.1| AT4G18070 [Arabidopsis thaliana] >gi|332658590|gb|AEE83990.1| uncharacterized protein [Arabidopsis …
Unigene11250_PB_AHAU	466	465	1	gi|30684908|ref|NP_850165.1|	983	369	524	0.58	0.69	0.02	159	163	7e-40	--	Poly [ADP-ribose] polymerase 1 [Arabidopsis thaliana] >gi|73921622|sp|Q9ZP54.2|PARP1_ARATH RecName: Full=Poly [ADP-ribose] polymerase 1; Short=PARP-1; AltName: Full=NAD(+) ADP-ribosyltransferase 1; Short=ADPRT-1; AltName: Full=Poly[ADP-ribose] synthase 1 >gi|4038491|emb|CAA10482.1| poly(ADP-ribose) polymerase [Arabidopsis thaliana] >gi|330253433|gb|AEC08527.1| Poly [ADP-ribose] polymerase 1 [Arab…
Unigene11252_PB_AHAU	708	290	3	gi|307136149|gb|ADN33993.1|	258	47	129	0.45	0.65	0	96	92.4	5e-18	--	retrotransposon gag protein [Cucumis melo subsp. melo]
Unigene11255_PB_AHAU	400	11	385	gi|255565832|ref|XP_002523905.1|	1557	1168	1305	0.52	0.66	0.09	138	125	1e-28	--	hypothetical protein RCOM_1068550 [Ricinus communis] >gi|223536835|gb|EEF38474.1| hypothetical protein RCOM_1068550 [Ricinus communis]
Unigene11256_PB_AHAU	272	2	271	gi|40645459|dbj|BAD06575.1|	375	155	244	0.87	0.97	0	90	170	4e-42	--	LEDI-5c protein [Lithospermum erythrorhizon]
Unigene11257_PB_AHAU	329	72	329	gi|27808568|gb|AAO24564.1|	327	1	88	0.7	0.79	0.02	88	110	7e-24	--	At3g06060 [Arabidopsis thaliana]
Unigene11259_PB_AHAU	341	8	340	gi|302399075|gb|ADL36832.1|	315	1	111	0.9	0.93	0	111	204	2e-52	--	TCP domain class transcription factor [Malus x domestica]
Unigene1125_PB_AHAU	770	1	579	gi|291480276|gb|ADE06226.1|	523	331	523	0.89	0.95	0	193	373	1e-102	--	gamma-glutamylcysteine synthetase [Hevea brasiliensis]
Unigene11260_PB_AHAU	667	666	307	gi|22326906|ref|NP_197514.2|	378	258	378	0.63	0.83	0	121	160	1e-38	--	SOUL heme-binding protein [Arabidopsis thaliana] >gi|332005416|gb|AED92799.1| SOUL heme-binding protein [Arabidopsis thaliana]
Unigene11261_PB_AHAU	569	563	195	gi|240254103|ref|NP_173291.4|	690	568	689	0.69	0.85	0	123	183	1e-45	--	BED zinc finger and hAT dimerization domain-containing protein [Arabidopsis thaliana] >gi|332191608|gb|AEE29729.1| BED zinc finger and hAT dimerization domain-containing protein [Arabidopsis thaliana]
Unigene11263_PB_AHAU	727	725	57	gi|15228865|ref|NP_188922.1|	406	147	402	0.46	0.59	0.14	262	196	2e-49	--	heat stress transcription factor A-6b [Arabidopsis thaliana] >gi|75311595|sp|Q9LUH8.1|HFA6B_ARATH RecName: Full=Heat stress transcription factor A-6b; Short=AtHsfA6b; AltName: Full=AtHsf-07 >gi|9279701|dbj|BAB01258.1| heat shock transcription factor-like protein [Arabidopsis thaliana] >gi|332643160|gb|AEE76681.1| heat stress transcription factor A-6b [Arabidopsis thaliana]
Unigene11264_PB_AHAU	482	478	374	gi|255565307|ref|XP_002523645.1|	452	418	452	0.65	0.8	0	35	50.4	9e-06	--	catalytic, putative [Ricinus communis] >gi|223537097|gb|EEF38731.1| catalytic, putative [Ricinus communis]
Unigene11265_PB_AHAU	631	3	629	gi|264664489|sp|C0LGP4.1|Y3475_ARATH	1010	288	495	0.41	0.57	0.01	212	140	2e-32	--	RecName: Full=Probable LRR receptor-like serine/threonine-protein kinase At3g47570; Flags: Precursor >gi|224589592|gb|ACN59329.1| leucine-rich repeat receptor-like protein kinase [Arabidopsis thaliana]
Unigene11266_PB_AHAU	503	1	498	gi|22330115|ref|NP_683410.1|	364	149	310	0.53	0.72	0	167	175	2e-43	--	peroxin 3 [Arabidopsis thaliana] >gi|75160618|sp|Q8S9K7.1|PEX32_ARATH RecName: Full=Peroxisome biogenesis protein 3-2; AltName: Full=Peroxin-3-2; Short=AtPEX3-2 >gi|18650624|gb|AAL75911.1| At1g48640/F11I4_17 [Arabidopsis thaliana] >gi|21700807|gb|AAM70527.1| At1g48640/F11I4_17 [Arabidopsis thaliana] >gi|332194209|gb|AEE32330.1| peroxin 3 [Arabidopsis thaliana]
Unigene11267_PB_AHAU	883	2	883	gi|18416534|ref|NP_567717.1|	477	91	372	0.34	0.51	0.04	307	142	5e-33	--	peptidylprolyl isomerase [Arabidopsis thaliana] >gi|15982872|gb|AAL09783.1| AT4g25340/T30C3_20 [Arabidopsis thaliana] >gi|23506115|gb|AAN28917.1| At4g25340/T30C3_20 [Arabidopsis thaliana] >gi|332659643|gb|AEE85043.1| peptidylprolyl isomerase [Arabidopsis thaliana]
Unigene11268_PB_AHAU	387	243	1	gi|268376309|gb|ACZ04920.1|	933	10	89	0.64	0.76	0.01	82	100	6e-21	--	argonaute 4-like protein [Pelargonium x hortorum]
Unigene11269_PB_AHAU	949	948	211	gi|33326375|gb|AAQ08597.1|	698	453	698	0.95	0.98	0	246	463	1e-129	--	heat shock protein [Hevea brasiliensis]
Unigene1126_PB_AHAU	664	663	1	gi|255542378|ref|XP_002512252.1|	964	319	540	0.81	0.9	0	222	393	1e-109	--	5'->gi|223548213|gb|EEF49704.1| 5'-
Unigene11270_PB_AHAU	608	505	89	gi|255578435|ref|XP_002530082.1|	1364	33	183	0.4	0.54	0.13	161	87	2e-16	--	hypothetical protein RCOM_0254640 [Ricinus communis] >gi|223530393|gb|EEF32281.1| hypothetical protein RCOM_0254640 [Ricinus communis]
Unigene11271_PB_AHAU	1073	649	2	gi|165975392|gb|ABM17059.2|	658	4	219	0.8	0.86	0	216	348	1e-94	--	sulfate transporter [Vitis rupestris]
Unigene11272_PB_AHAU	1211	649	2	gi|165975392|gb|ABM17059.2|	658	4	219	0.8	0.86	0	216	348	1e-94	--	sulfate transporter [Vitis rupestris]
Unigene11273_PB_AHAU	304	266	3	gi|255576581|ref|XP_002529181.1|	868	3	105	0.35	0.49	0.15	104	50.1	9e-06	--	conserved hypothetical protein [Ricinus communis] >gi|223531359|gb|EEF33195.1| conserved hypothetical protein [Ricinus communis]
Unigene11275_PB_AHAU	630	2	277	gi|18402278|ref|NP_566642.1|	485	377	470	0.69	0.86	0.02	94	137	1e-31	--	uncharacterized protein [Arabidopsis thaliana] >gi|15809986|gb|AAL06920.1| AT3g19540/T31J18_4 [Arabidopsis thaliana] >gi|22137022|gb|AAM91356.1| At3g19540/T31J18_4 [Arabidopsis thaliana] >gi|332642734|gb|AEE76255.1| uncharacterized protein [Arabidopsis thaliana]
Unigene11276_PB_AHAU	676	554	219	gi|18398610|ref|NP_566352.1|	112	1	112	0.77	0.89	0	112	183	2e-45	--	chaperone DnaJ-domain containing protein [Arabidopsis thaliana] >gi|21593861|gb|AAM65828.1| DNAJ protein-like [Arabidopsis thaliana] >gi|28416843|gb|AAO42952.1| At3g09700 [Arabidopsis thaliana] >gi|332641279|gb|AEE74800.1| chaperone DnaJ-domain containing protein [Arabidopsis thaliana]
Unigene11277_PB_AHAU	729	127	729	gi|15218638|ref|NP_171790.1|	453	1	210	0.65	0.75	0.06	214	253	2e-66	--	tetratricopeptide repeat (TPR)-containing protein [Arabidopsis thaliana] >gi|332189374|gb|AEE27495.1| tetratricopeptide repeat (TPR)-containing protein [Arabidopsis thaliana]
Unigene11278_PB_AHAU	679	625	2	gi|226502084|ref|NP_001147139.1|	258	1	207	0.93	0.97	0	208	386	1e-106	--	60S ribosomal protein L7a [Zea mays] >gi|195607614|gb|ACG25637.1| 60S ribosomal protein L7a [Zea mays]
Unigene11279_PB_AHAU	173	6	173	gi|240256087|ref|NP_194459.4|	783	184	239	0.46	0.66	0	56	63.2	1e-09	--	S-locus lectin protein kinase-like protein [Arabidopsis thaliana] >gi|332659921|gb|AEE85321.1| S-locus lectin protein kinase-like protein [Arabidopsis thaliana]
Unigene1127_PB_AHAU	664	663	475	gi|14596139|gb|AAK68797.1|	381	319	381	0.53	0.73	0	63	75.1	7e-13	--	Unknown protein [Arabidopsis thaliana]
Unigene11280_PB_AHAU	518	3	518	gi|14330716|emb|CAC40826.1|	980	522	684	0.36	0.57	0	172	109	2e-23	--	HcrVf2 protein [Malus floribunda]
Unigene11281_PB_AHAU	172	170	3	gi|296081168|emb|CBI18194.3|	616	172	227	0.6	0.71	0	56	68.6	2e-11	--	unnamed protein product [Vitis vinifera]
Unigene11283_PB_AHAU	292	290	162	gi|151347486|gb|ABS01352.1|	765	723	765	0.93	0.95	0	43	83.2	9e-16	--	methionine synthase [Carica papaya]
Unigene11284_PB_AHAU	565	78	563	gi|339460405|gb|AEJ76922.1|	222	1	165	0.7	0.8	0.02	166	231	3e-60	--	aspartic protease [Dimocarpus longan]
Unigene11285_PB_AHAU	580	6	578	gi|223452482|gb|ACM89568.1|	568	186	376	0.88	0.93	0	191	351	4e-96	--	NAK-like ser/thr protein kinase [Glycine max]
Unigene11286_PB_AHAU	598	267	596	gi|224082982|ref|XP_002306917.1|	149	6	115	0.71	0.9	0	110	177	1e-43	--	SAUR family protein [Populus trichocarpa] >gi|222856366|gb|EEE93913.1| SAUR family protein [Populus trichocarpa]
Unigene11288_PB_AHAU	277	277	2	gi|15217772|ref|NP_174112.1|	768	191	276	0.71	0.81	0.02	94	124	3e-28	--	U-box domain-containing protein 45 [Arabidopsis thaliana] >gi|75169304|sp|Q9C7G1.1|PUB45_ARATH RecName: Full=U-box domain-containing protein 45; AltName: Full=Plant U-box protein 45 >gi|20453195|gb|AAM19837.1| At1g27910/F13K9_2 [Arabidopsis thaliana] >gi|27363436|gb|AAO11637.1| At1g27910/F13K9_2 [Arabidopsis thaliana] >gi|332192769|gb|AEE30890.1| U-box domain-containing protein 45 [Arabidopsis th…
Unigene11289_PB_AHAU	1400	1399	2	gi|297836408|ref|XP_002886086.1|	1095	572	1024	0.62	0.73	0.01	473	576	1e-163	--	ubiquitin-conjugating enzyme 22 [Arabidopsis lyrata subsp. lyrata] >gi|297331926|gb|EFH62345.1| ubiquitin-conjugating enzyme 22 [Arabidopsis lyrata subsp. lyrata]
Unigene1128_PB_AHAU	731	1	729	gi|15222505|ref|NP_176553.1|	534	218	460	0.86	0.95	0	243	438	1e-122	--	GMP-synthase-C and glutamine amidotransferase domain-containing protein [Arabidopsis thaliana] >gi|12324937|gb|AAG52416.1|AC011622_4 GMP synthase; 61700-64653 [Arabidopsis thaliana] >gi|56381989|gb|AAV85713.1| At1g63660 [Arabidopsis thaliana] >gi|332196006|gb|AEE34127.1| GMP-synthase-C and glutamine amidotransferase domain-containing protein [Arabidopsis thaliana]
Unigene11293_PB_AHAU	846	846	334	gi|318611264|dbj|BAJ61422.1|	194	34	193	0.48	0.61	0	172	132	6e-30	--	MYB-CC transcription factor [Lupinus albus]
Unigene11296_PB_AHAU	557	556	164	gi|18409343|ref|NP_564972.1|	202	70	200	0.66	0.84	0	131	179	2e-44	--	Mog1/PsbP/DUF1795-like photosystem II reaction center PsbP-like protein [Arabidopsis thaliana] >gi|14335134|gb|AAK59847.1| At1g69680/T6C23_12 [Arabidopsis thaliana] >gi|18655341|gb|AAL76126.1| At1g69680/T6C23_12 [Arabidopsis thaliana] >gi|332196841|gb|AEE34962.1| Mog1/PsbP/DUF1795-like photosystem II reaction center PsbP-like protein [Arabidopsis thaliana]
Unigene11297_PB_AHAU	651	427	164	gi|18409343|ref|NP_564972.1|	202	113	200	0.7	0.89	0	88	133	4e-39	--	Mog1/PsbP/DUF1795-like photosystem II reaction center PsbP-like protein [Arabidopsis thaliana] >gi|14335134|gb|AAK59847.1| At1g69680/T6C23_12 [Arabidopsis thaliana] >gi|18655341|gb|AAL76126.1| At1g69680/T6C23_12 [Arabidopsis thaliana] >gi|332196841|gb|AEE34962.1| Mog1/PsbP/DUF1795-like photosystem II reaction center PsbP-like protein [Arabidopsis thaliana]
Unigene11298_PB_AHAU	1187	1176	328	gi|22330990|ref|NP_187754.2|	300	19	295	0.58	0.75	0	285	328	9e-89	--	4'-phosphopantetheinyl transferase [Arabidopsis thaliana] >gi|17979266|gb|AAL49949.1| AT3g11470/F24K9_14 [Arabidopsis thaliana] >gi|20147157|gb|AAM10295.1| AT3g11470/F24K9_14 [Arabidopsis thaliana] >gi|332641530|gb|AEE75051.1| 4'-phosphopantetheinyl transferase [Arabidopsis thaliana]
Unigene11299_PB_AHAU	603	469	257	gi|27805752|sp|O23429.2|VA724_ARATH	222	152	222	0.78	0.95	0	71	126	2e-28	--	RecName: Full=Vesicle-associated membrane protein 724; Short=AtVAMP724; AltName: Full=SYBL1-like protein >gi|48310135|gb|AAT41760.1| At4g15780 [Arabidopsis thaliana] >gi|50198886|gb|AAT70463.1| At4g15780 [Arabidopsis thaliana]
Unigene1129_PB_AHAU	815	93	599	gi|77994685|gb|ABB13620.1|	179	1	166	0.69	0.82	0	169	243	2e-63	--	USP-like protein [Astragalus sinicus]
Unigene112_PB_AHAU	1376	1072	545	gi|3894393|gb|AAC78596.1|	1016	285	460	0.48	0.65	0	176	156	2e-41	--	Hcr2-5D [Solanum lycopersicum var. cerasiforme]
Unigene11300_PB_AHAU	400	399	301	gi|115445687|ref|NP_001046623.1|	546	514	546	1	1	0	33	73.6	7e-13	--	Os02g0301500 [Oryza sativa Japonica Group] >gi|113536154|dbj|BAF08537.1| Os02g0301500 [Oryza sativa Japonica Group]
Unigene11301_PB_AHAU	606	37	603	gi|302398611|gb|ADL36600.1|	320	1	187	0.92	0.94	0	189	342	2e-93	--	BHLH domain class transcription factor [Malus x domestica]
Unigene11303_PB_AHAU	358	301	2	gi|18422820|ref|NP_568686.1|	164	60	158	0.46	0.65	0	100	95.9	1e-19	--	Pollen Ole e 1 allergen and extensin family protein [Arabidopsis thaliana] >gi|89111872|gb|ABD60708.1| At5g47635 [Arabidopsis thaliana] >gi|332008161|gb|AED95544.1| Pollen Ole e 1 allergen and extensin family protein [Arabidopsis thaliana]
Unigene11304_PB_AHAU	519	517	2	gi|18424620|ref|NP_568959.1|	450	183	354	0.98	1	0	172	351	3e-96	--	tubulin beta-2/beta-3 chain [Arabidopsis thaliana] >gi|18424622|ref|NP_568960.1| tubulin beta-2/beta-3 chain [Arabidopsis thaliana] >gi|267073|sp|P29512.1|TBB2_ARATH RecName: Full=Tubulin beta-2/beta-3 chain >gi|166898|gb|AAA32881.1| beta-2 tubulin [Arabidopsis thaliana] >gi|166900|gb|AAA32882.1| beta-3 tubulin [Arabidopsis thaliana] >gi|8809665|dbj|BAA97216.1| tubulin beta-2/beta-3 chain [Arabid…
Unigene11305_PB_AHAU	1208	896	249	gi|15224494|ref|NP_181370.1|	220	6	218	0.66	0.78	0	218	282	6e-75	--	PRA1 family protein B4 [Arabidopsis thaliana] >gi|75099986|sp|O80915.1|PR1B4_ARATH RecName: Full=PRA1 family protein B4; Short=AtPRA1.B4 >gi|38454104|gb|AAR20746.1| At2g38360 [Arabidopsis thaliana] >gi|45592910|gb|AAS68109.1| At2g38360 [Arabidopsis thaliana] >gi|330254433|gb|AEC09527.1| PRA1 family protein B4 [Arabidopsis thaliana]
Unigene11306_PB_AHAU	469	469	278	gi|15240980|ref|NP_195766.1|	509	446	509	0.89	0.96	0	64	124	6e-28	--	LMBR1-like membrane protein [Arabidopsis thaliana] >gi|75181394|sp|Q9M028.1|LMBD2_ARATH RecName: Full=LIMR family protein At5g01460 >gi|332002964|gb|AED90347.1| LMBR1-like membrane protein [Arabidopsis thaliana]
Unigene11307_PB_AHAU	397	141	371	gi|118488869|gb|ABK96244.1|	340	19	93	0.59	0.69	0.02	79	84	6e-16	--	unknown [Populus trichocarpa x Populus deltoides]
Unigene11308_PB_AHAU	1064	31	813	gi|29467595|dbj|BAC67194.1|	261	1	261	0.96	0.98	0	261	539	1e-152	--	expansin [Pyrus communis]
Unigene11309_PB_AHAU	1101	31	813	gi|29467595|dbj|BAC67194.1|	261	1	261	0.96	0.98	0	261	539	1e-152	--	expansin [Pyrus communis]
Unigene1130_PB_AHAU	713	712	8	gi|327342148|gb|AEA50861.1|	576	265	501	0.81	0.89	0	237	408	1e-113	--	cry1-2 [Populus tremula]
Unigene11311_PB_AHAU	528	343	528	gi|10638985|emb|CAC11129.1|	306	1	62	0.95	0.98	0	62	130	9e-30	--	protein phosphatase 2A [Fagus sylvatica]
Unigene11313_PB_AHAU	755	3	374	gi|223452520|gb|ACM89587.1|	269	146	269	0.85	0.92	0	124	218	7e-56	--	LRR-like protein [Glycine max]
Unigene11314_PB_AHAU	462	422	3	gi|15237667|ref|NP_196049.1|	1493	399	524	0.54	0.7	0.01	142	140	8e-33	--	kow domain-containing transcription factor 1 [Arabidopsis thaliana] >gi|332003341|gb|AED90724.1| kow domain-containing transcription factor 1 [Arabidopsis thaliana]
Unigene11315_PB_AHAU	449	138	449	gi|225430575|ref|XP_002263122.1|	171	7	109	0.72	0.81	0	105	150	4e-36	--	PREDICTED: similar to GDU1 [Vitis vinifera]
Unigene11317_PB_AHAU	494	2	313	gi|115466636|ref|NP_001056917.1|	1099	996	1099	0.82	0.92	0	104	203	7e-52	--	Os06g0167000 [Oryza sativa Japonica Group] >gi|113594957|dbj|BAF18831.1| Os06g0167000 [Oryza sativa Japonica Group]
Unigene11318_PB_AHAU	559	557	168	gi|14330718|emb|CAC40827.1|	915	783	914	0.62	0.72	0.01	132	159	2e-38	--	HcrVf3 protein [Malus floribunda]
Unigene11319_PB_AHAU	992	992	306	gi|68164961|gb|AAY87450.1|	504	276	504	0.92	0.95	0	229	430	1e-119	--	cinnamic acid hydroxylase [Malus x domestica]
Unigene1131_PB_AHAU	673	453	1	gi|22329099|ref|NP_194986.2|	453	23	172	0.52	0.68	0.01	153	149	3e-35	--	C3H4 type zinc finger protein [Arabidopsis thaliana] >gi|332660687|gb|AEE86087.1| C3H4 type zinc finger protein [Arabidopsis thaliana]
Unigene11320_PB_AHAU	868	90	866	gi|18408239|ref|NP_564847.1|	292	6	261	0.69	0.82	0	260	368	1e-101	--	uncharacterized protein [Arabidopsis thaliana] >gi|30697168|ref|NP_849845.1| uncharacterized protein [Arabidopsis thaliana] >gi|42572005|ref|NP_974093.1| uncharacterized protein [Arabidopsis thaliana] >gi|3335335|gb|AAC27137.1| ESTs gb|F14113 and gb|T42122 come from this region [Arabidopsis thaliana] >gi|27311649|gb|AAO00790.1| expressed protein [Arabidopsis thaliana] >gi|30023788|gb|AAP13427.1| …
Unigene11321_PB_AHAU	1458	117	530	gi|15230158|ref|NP_188497.1|	598	50	191	0.34	0.57	0.04	145	72.8	1e-11	--	ankyrin repeat-containing protein [Arabidopsis thaliana] >gi|332642609|gb|AEE76130.1| ankyrin repeat-containing protein [Arabidopsis thaliana]
Unigene11322_PB_AHAU	1012	2	718	gi|297830284|ref|XP_002883024.1|	474	253	473	0.57	0.7	0	240	254	1e-66	--	tetratricopeptide repeat-containing protein [Arabidopsis lyrata subsp. lyrata] >gi|297328864|gb|EFH59283.1| tetratricopeptide repeat-containing protein [Arabidopsis lyrata subsp. lyrata]
Unigene11324_PB_AHAU	1009	879	1	gi|18420844|ref|NP_568458.1|	1009	47	339	0.77	0.9	0	293	477	1e-133	--	ABC1 family protein [Arabidopsis thaliana] >gi|33589758|gb|AAQ22645.1| At5g24810/F6A4.20 [Arabidopsis thaliana] >gi|332005981|gb|AED93364.1| ABC1 family protein [Arabidopsis thaliana]
Unigene11325_PB_AHAU	1177	1133	90	gi|1167486|emb|CAA64615.1|	331	1	331	0.53	0.64	0.04	364	338	9e-92	--	transcription factor [Solanum lycopersicum]
Unigene11327_PB_AHAU	864	864	595	gi|7385017|gb|AAF61647.1|AF190634_1	459	380	455	0.48	0.68	0	90	82.8	5e-15	--	UDP-glucose:salicylic acid glucosyltransferase [Nicotiana tabacum]
Unigene11328_PB_AHAU	910	149	688	gi|186501250|ref|NP_849973.3|	178	3	178	0.67	0.81	0	180	260	2e-68	--	heavy-metal-associated domain-containing protein [Arabidopsis thaliana] >gi|330251644|gb|AEC06738.1| heavy-metal-associated domain-containing protein [Arabidopsis thaliana]
Unigene11329_PB_AHAU	1130	997	275	gi|42571465|ref|NP_973823.1|	247	5	245	0.73	0.87	0	241	370	1e-101	--	CAAX amino terminal motif-containing protease [Arabidopsis thaliana] >gi|332191014|gb|AEE29135.1| CAAX amino terminal motif-containing protease [Arabidopsis thaliana]
Unigene1132_PB_AHAU	788	3	536	gi|302399137|gb|ADL36863.1|	270	94	270	0.97	0.98	0	178	369	1e-101	--	WRKY domain class transcription factor [Malus x domestica]
Unigene11330_PB_AHAU	989	6	980	gi|15217736|ref|NP_176653.1|	385	41	323	0.6	0.71	0	325	405	1e-112	--	Polyketide cyclase/dehydrase and lipid transport-like protein [Arabidopsis thaliana] >gi|332196157|gb|AEE34278.1| Polyketide cyclase/dehydrase and lipid transport-like protein [Arabidopsis thaliana]
Unigene11331_PB_AHAU	381	380	249	gi|15218630|ref|NP_174703.1|	465	422	465	0.9	0.93	0	44	84	5e-16	--	pyruvate dehydrogenase E2 component [Arabidopsis thaliana] >gi|22135832|gb|AAM91102.1| At1g34430/F7P12_2 [Arabidopsis thaliana] >gi|24111345|gb|AAN46796.1| At1g34430/F7P12_2 [Arabidopsis thaliana] >gi|332193592|gb|AEE31713.1| pyruvate dehydrogenase E2 component [Arabidopsis thaliana]
Unigene11332_PB_AHAU	970	292	939	gi|223452524|gb|ACM89589.1|	218	1	218	0.85	0.92	0	218	383	1e-105	--	leucine-rich repeat protein [Glycine max]
Unigene11333_PB_AHAU	1176	1133	231	gi|297828988|ref|XP_002882376.1|	303	1	303	0.8	0.91	0	303	482	1e-135	--	binding protein [Arabidopsis lyrata subsp. lyrata] >gi|297328216|gb|EFH58635.1| binding protein [Arabidopsis lyrata subsp. lyrata]
Unigene11334_PB_AHAU	1280	333	1280	gi|15226199|ref|NP_180328.1|	435	1	318	0.93	0.97	0	318	604	1e-171	--	vacuolar protein-sorting-associated protein 4 [Arabidopsis thaliana] >gi|13605797|gb|AAK32884.1|AF367297_1 F10A12.27/F10A12.27 [Arabidopsis thaliana] >gi|20147133|gb|AAM10283.1| F10A12.27/F10A12.27 [Arabidopsis thaliana] >gi|330252925|gb|AEC08019.1| vacuolar protein-sorting-associated protein 4 [Arabidopsis thaliana]
Unigene11335_PB_AHAU	1452	2	1396	gi|15238136|ref|NP_199569.1|	748	260	723	0.51	0.65	0	467	448	1e-124	--	uncharacterized protein [Arabidopsis thaliana] >gi|16974605|gb|AAL31205.1| AT5g47580/MNJ7_17 [Arabidopsis thaliana] >gi|23506171|gb|AAN31097.1| At5g47580/MNJ7_17 [Arabidopsis thaliana] >gi|332008151|gb|AED95534.1| uncharacterized protein [Arabidopsis thaliana]
Unigene11336_PB_AHAU	1749	356	1582	gi|18418038|ref|NP_567898.1|	361	17	359	0.38	0.51	0.03	422	224	4e-57	--	protein TIFY 8 [Arabidopsis thaliana] >gi|75147164|sp|Q84MB2.1|TIF8_ARATH RecName: Full=Protein TIFY 8 >gi|30102642|gb|AAP21239.1| At4g32570 [Arabidopsis thaliana] >gi|332660681|gb|AEE86081.1| protein TIFY 8 [Arabidopsis thaliana]
Unigene11337_PB_AHAU	979	952	2	gi|212960417|gb|ACJ38666.1|	1049	1	313	0.77	0.84	0	320	501	1e-141	--	cellulose synthase [Betula luminifera]
Unigene1133_PB_AHAU	723	1	723	gi|15230937|ref|NP_191364.1|	1209	481	719	0.52	0.69	0	242	225	5e-58	--	uncharacterized protein [Arabidopsis thaliana] >gi|332646215|gb|AEE79736.1| uncharacterized protein [Arabidopsis thaliana]
Unigene11340_PB_AHAU	578	4	129	gi|225455487|ref|XP_002280303.1|	520	477	520	0.75	0.88	0.04	44	70.5	1e-11	--	PREDICTED: similar to CDPK-like protein [Vitis vinifera]
Unigene11341_PB_AHAU	633	4	129	gi|225455487|ref|XP_002280303.1|	520	477	520	0.75	0.88	0.04	44	70.5	2e-11	--	PREDICTED: similar to CDPK-like protein [Vitis vinifera]
Unigene11342_PB_AHAU	942	941	291	gi|18409727|ref|NP_566975.1|	369	153	369	0.88	0.94	0	217	418	1e-116	--	delta(14)-sterol reductase [Arabidopsis thaliana] >gi|20138022|sp|Q9LDR4.2|ERG24_ARATH RecName: Full=Delta(14)-sterol reductase; AltName: Full=C-14 sterol reductase; AltName: Full=Protein FACKEL; AltName: Full=Sterol C14-reductase >gi|8980706|gb|AAF82283.1|AF256536_1 sterol C-14 reductase FACKEL [Arabidopsis thaliana] >gi|8980704|gb|AAF82282.1| sterol C-14 reductase FACKEL [Arabidopsis thaliana] …
Unigene11343_PB_AHAU	909	548	177	gi|297820704|ref|XP_002878235.1|	237	57	188	0.46	0.63	0.07	134	120	3e-26	--	zinc finger family protein [Arabidopsis lyrata subsp. lyrata] >gi|297324073|gb|EFH54494.1| zinc finger family protein [Arabidopsis lyrata subsp. lyrata]
Unigene11344_PB_AHAU	1122	2	646	gi|297804204|ref|XP_002869986.1|	1044	824	1038	0.69	0.8	0	215	299	6e-80	--	protein binding protein [Arabidopsis lyrata subsp. lyrata] >gi|297315822|gb|EFH46245.1| protein binding protein [Arabidopsis lyrata subsp. lyrata]
Unigene11345_PB_AHAU	371	369	4	gi|284026888|gb|ADB66335.1|	1424	749	868	0.53	0.66	0	123	130	4e-30	--	CC-NBS-LRR protein [Quercus suber]
Unigene11346_PB_AHAU	780	778	464	gi|296081706|emb|CBI20711.3|	795	691	795	0.36	0.57	0.04	110	71.2	1e-11	--	unnamed protein product [Vitis vinifera]
Unigene11347_PB_AHAU	833	831	205	gi|297815840|ref|XP_002875803.1|	510	310	510	0.6	0.77	0	209	241	9e-63	--	PTAC16 [Arabidopsis lyrata subsp. lyrata] >gi|297321641|gb|EFH52062.1| PTAC16 [Arabidopsis lyrata subsp. lyrata]
Unigene11348_PB_AHAU	997	2	997	gi|18379088|ref|NP_563683.1|	470	88	421	0.43	0.58	0.04	346	256	3e-67	--	BSD domain-containing protein [Arabidopsis thaliana] >gi|3850569|gb|AAC72109.1| ESTs gb|T21276, gb|T45403, and gb|AA586113 come from this gene [Arabidopsis thaliana] >gi|332189441|gb|AEE27562.1| BSD domain-containing protein [Arabidopsis thaliana]
Unigene11349_PB_AHAU	846	1	651	gi|7671528|emb|CAB89490.1|	599	389	599	0.7	0.82	0	217	300	1e-80	--	CRK1 protein [Beta vulgaris subsp. vulgaris] >gi|7688002|emb|CAB89665.1| CRK1 protein [Beta vulgaris subsp. vulgaris]
Unigene1134_PB_AHAU	1020	72	1019	gi|297848470|ref|XP_002892116.1|	715	1	293	0.41	0.56	0.03	328	195	1e-48	--	lipase class 3 family protein [Arabidopsis lyrata subsp. lyrata] >gi|297337958|gb|EFH68375.1| lipase class 3 family protein [Arabidopsis lyrata subsp. lyrata]
Unigene11350_PB_AHAU	1051	1049	120	gi|297836190|ref|XP_002885977.1|	317	56	308	0.45	0.57	0.03	320	203	3e-51	--	calmodulin-binding protein [Arabidopsis lyrata subsp. lyrata] >gi|297331817|gb|EFH62236.1| calmodulin-binding protein [Arabidopsis lyrata subsp. lyrata]
Unigene11351_PB_AHAU	810	149	529	gi|18395654|ref|NP_564231.1|	263	156	263	0.46	0.59	0	127	99.8	4e-20	--	uncharacterized protein [Arabidopsis thaliana] >gi|332192492|gb|AEE30613.1| uncharacterized protein [Arabidopsis thaliana]
Unigene11352_PB_AHAU	810	809	207	gi|11094252|dbj|BAB17667.1|	507	337	496	0.41	0.52	0.02	207	135	5e-31	--	PEX14 [Arabidopsis thaliana]
Unigene11353_PB_AHAU	863	684	1	gi|224057042|ref|XP_002299116.1|	469	3	226	0.61	0.73	0	229	286	2e-76	--	neutral amino acid transport protein [Populus trichocarpa] >gi|222846374|gb|EEE83921.1| neutral amino acid transport protein [Populus trichocarpa]
Unigene11354_PB_AHAU	398	306	1	gi|225444909|ref|XP_002279554.1|	606	1	101	0.73	0.86	0	102	155	2e-37	--	PREDICTED: similar to CwfJ-like family protein / zinc finger (CCCH-type) family protein [Vitis vinifera]
Unigene11355_PB_AHAU	808	8	808	gi|297820746|ref|XP_002878256.1|	582	273	553	0.69	0.8	0.04	281	379	1e-104	--	pentatricopeptide repeat-containing protein [Arabidopsis lyrata subsp. lyrata] >gi|297324094|gb|EFH54515.1| pentatricopeptide repeat-containing protein [Arabidopsis lyrata subsp. lyrata]
Unigene11356_PB_AHAU	900	1	894	gi|18379250|ref|NP_563703.1|	790	143	426	0.53	0.64	0.02	305	288	7e-77	--	transducin/WD-40 repeat-containing protein [Arabidopsis thaliana] >gi|332189540|gb|AEE27661.1| transducin/WD-40 repeat-containing protein [Arabidopsis thaliana]
Unigene11357_PB_AHAU	1002	133	999	gi|18412129|ref|NP_565191.1|	455	2	291	0.55	0.69	0.02	296	322	5e-87	--	curculin-like (mannose-binding) lectin-like protein [Arabidopsis thaliana] >gi|16226591|gb|AAL16208.1|AF428439_1 At1g78830/F9K20_12 [Arabidopsis thaliana] >gi|3834312|gb|AAC83028.1| Strong similarity to glycoprotein EP1 gb|L16983 Daucus carota and a member of S locus glycoprotein family PF|00954. ESTs gb|AA067487, gb|Z35737, gb|Z30815, gb|Z35350, gb|AA713171, gb|AI100553, gb|Z34248, gb|AA728536, …
Unigene11358_PB_AHAU	727	698	6	gi|115474123|ref|NP_001060660.1|	682	98	332	0.4	0.51	0.13	266	135	7e-31	--	Os07g0682400 [Oryza sativa Japonica Group] >gi|122166929|sp|Q0D3J9.1|C3H53_ORYSJ RecName: Full=Zinc finger CCCH domain-containing protein 53; Short=OsC3H53 >gi|113612196|dbj|BAF22574.1| Os07g0682400 [Oryza sativa Japonica Group]
Unigene11360_PB_AHAU	934	3	623	gi|15226313|ref|NP_180366.1|	584	421	584	0.49	0.57	0	207	165	9e-40	--	BEL1-like homeodomain 8 [Arabidopsis thaliana] >gi|75265949|sp|Q9SJJ3.1|BLH8_ARATH RecName: Full=BEL1-like homeodomain protein 8; Short=BEL1-like protein 8; AltName: Full=Protein POUND-FOOLISH >gi|29028954|gb|AAO64856.1| At2g27990 [Arabidopsis thaliana] >gi|330252973|gb|AEC08067.1| BEL1-like homeodomain 8 [Arabidopsis thaliana]
Unigene11361_PB_AHAU	1004	366	1004	gi|15227225|ref|NP_179836.1|	313	1	202	0.68	0.79	0	213	278	1e-73	--	uncoupling protein 5 [Arabidopsis thaliana] >gi|90567689|emb|CAJ86454.1| mitochondrial dicarboxylate carrier [Arabidopsis thaliana] >gi|330252221|gb|AEC07315.1| uncoupling protein 5 [Arabidopsis thaliana]
Unigene11362_PB_AHAU	824	320	823	gi|297803912|ref|XP_002869840.1|	703	13	180	0.7	0.85	0	168	246	3e-64	--	kinase [Arabidopsis lyrata subsp. lyrata] >gi|297315676|gb|EFH46099.1| kinase [Arabidopsis lyrata subsp. lyrata]
Unigene11363_PB_AHAU	462	155	3	gi|224138284|ref|XP_002326564.1|	841	1	51	0.68	0.8	0	51	70.1	1e-11	--	NBS resistance protein [Populus trichocarpa] >gi|222833886|gb|EEE72363.1| NBS resistance protein [Populus trichocarpa]
Unigene11364_PB_AHAU	373	372	25	gi|116265938|gb|ABJ91217.1|	435	261	381	0.52	0.66	0.04	121	114	5e-25	--	CBL-interacting protein kinase 10 [Populus trichocarpa]
Unigene11365_PB_AHAU	1215	1213	275	gi|57168303|gb|AAW38935.1|	700	390	700	0.88	0.93	0	314	568	1e-161	--	AvrPto-dependent Pto-interacting protein 3 [Solanum lycopersicum]
Unigene11366_PB_AHAU	1713	1309	269	gi|115434736|ref|NP_001042126.1|	593	272	592	0.31	0.53	0	348	167	3e-40	--	Os01g0168100 [Oryza sativa Japonica Group] >gi|13486675|dbj|BAB39912.1| P0028E10.16 [Oryza sativa Japonica Group] >gi|15528776|dbj|BAB64818.1| kinase interacting protein 1 -like [Oryza sativa Japonica Group] >gi|20804819|dbj|BAB92502.1| kinase interacting protein 1 -like [Oryza sativa Japonica Group] >gi|113531657|dbj|BAF04040.1| Os01g0168100 [Oryza sativa Japonica Group]
Unigene11367_PB_AHAU	240	1	240	gi|115489600|ref|NP_001067287.1|	607	150	231	0.49	0.62	0.03	83	72	2e-12	--	Os12g0617100 [Oryza sativa Japonica Group] >gi|77557071|gb|ABA99867.1| Initiation factor 2 subunit family protein, expressed [Oryza sativa Japonica Group] >gi|77557072|gb|ABA99868.1| Initiation factor 2 subunit family protein, expressed [Oryza sativa Japonica Group] >gi|113649794|dbj|BAF30306.1| Os12g0617100 [Oryza sativa Japonica Group]
Unigene11368_PB_AHAU	774	106	444	gi|15239880|ref|NP_199752.1|	145	15	127	0.77	0.84	0	113	187	1e-46	--	uncharacterized protein [Arabidopsis thaliana] >gi|79330414|ref|NP_001032044.1| uncharacterized protein [Arabidopsis thaliana] >gi|98960881|gb|ABF58924.1| At5g49410 [Arabidopsis thaliana] >gi|332008424|gb|AED95807.1| uncharacterized protein [Arabidopsis thaliana] >gi|332008425|gb|AED95808.1| uncharacterized protein [Arabidopsis thaliana]
Unigene11369_PB_AHAU	1336	616	1140	gi|115485735|ref|NP_001068011.1|	246	38	218	0.58	0.72	0.03	181	221	1e-56	--	Os11g0531700 [Oryza sativa Japonica Group] >gi|113645233|dbj|BAF28374.1| Os11g0531700 [Oryza sativa Japonica Group]
Unigene1136_PB_AHAU	840	3	716	gi|34098819|gb|AAQ56792.1|	793	556	793	0.86	0.95	0	238	432	1e-120	--	At1g71010 [Arabidopsis thaliana]
Unigene11370_PB_AHAU	1424	1422	214	gi|297823655|ref|XP_002879710.1|	733	304	714	0.57	0.73	0.02	413	427	1e-118	--	kinase family protein [Arabidopsis lyrata subsp. lyrata] >gi|297325549|gb|EFH55969.1| kinase family protein [Arabidopsis lyrata subsp. lyrata]
Unigene11371_PB_AHAU	1377	1368	400	gi|18416870|ref|NP_568280.1|	386	59	386	0.74	0.85	0.01	328	485	1e-136	--	uncharacterized protein [Arabidopsis thaliana] >gi|30725614|gb|AAP37829.1| At5g12470 [Arabidopsis thaliana] >gi|332004431|gb|AED91814.1| uncharacterized protein [Arabidopsis thaliana]
Unigene11372_PB_AHAU	1414	323	1045	gi|215789965|gb|ACJ70052.1|	239	1	239	0.93	0.95	0	241	473	1e-132	--	RIN4-like protein [Malus x domestica]
Unigene11373_PB_AHAU	1370	57	1364	gi|297794545|ref|XP_002865157.1|	509	1	391	0.52	0.67	0.01	444	409	1e-113	--	RNA recognition motif-containing protein [Arabidopsis lyrata subsp. lyrata] >gi|297310992|gb|EFH41416.1| RNA recognition motif-containing protein [Arabidopsis lyrata subsp. lyrata]
Unigene11374_PB_AHAU	591	397	591	gi|224084123|ref|XP_002307218.1|	401	1	65	0.84	0.92	0	65	114	1e-24	--	aromatic and neutral amino acid transporter [Populus trichocarpa] >gi|222856667|gb|EEE94214.1| aromatic and neutral amino acid transporter [Populus trichocarpa]
Unigene11375_PB_AHAU	1699	180	1688	gi|76800638|gb|ABA55726.1|	523	1	511	0.76	0.82	0.02	516	738	0	--	sulfoquinovosyldiacylglycerol synthase type 2 [Vigna unguiculata]
Unigene11376_PB_AHAU	1531	1425	151	gi|109676362|gb|ABG37663.1|	2037	44	466	0.51	0.68	0	429	435	1e-120	--	CCHC-type integrase [Populus trichocarpa]
Unigene11377_PB_AHAU	2360	223	1773	gi|15220149|ref|NP_175157.1|	530	10	530	0.79	0.88	0.01	523	814	0	--	metal transporter Nramp2 [Arabidopsis thaliana] >gi|29839611|sp|Q9C6B2.1|NRAM2_ARATH RecName: Full=Metal transporter Nramp2; Short=AtNramp2 >gi|12325401|gb|AAG52643.1|AC079677_7 stress response protein Nramp2; 19015-21280 [Arabidopsis thaliana] >gi|15294258|gb|AAK95306.1|AF410320_1 At1g47240/F8G22_4 [Arabidopsis thaliana] >gi|20857010|gb|AAM26695.1| At1g47240/F8G22_4 [Arabidopsis thaliana] >gi|33…
Unigene11378_PB_AHAU	3460	1264	335	gi|77551893|gb|ABA94690.1|	1387	1080	1387	0.74	0.83	0	311	465	1e-129	--	lipin, N-terminal conserved region family protein, expressed [Oryza sativa Japonica Group]
Unigene11379_PB_AHAU	1727	136	1542	gi|15240468|ref|NP_200324.1|	464	1	464	0.7	0.81	0	470	652	0	--	sulfurtransferase MOCS3 [Arabidopsis thaliana] >gi|22001817|sp|Q9ZNW0.1|MOCS3_ARATH RecName: Full=Adenylyltransferase and sulfurtransferase MOCS3; AltName: Full=Molybdenum cofactor synthesis protein 3; Includes: RecName: Full=Adenylyltransferase MOCS3; AltName: Full=Sulfur carrier protein MOCS2A adenylyltransferase; Includes: RecName: Full=Sulfurtransferase MOCS3; AltName: Full=Sulfur carrier pro…
Unigene1137_PB_AHAU	860	55	573	gi|213990447|gb|ACJ60637.1|	185	5	184	0.68	0.79	0.04	181	229	5e-59	--	glutaredoxin S12 [Populus tremula x Populus tremuloides]
Unigene11380_PB_AHAU	2225	134	2224	gi|224137346|ref|XP_002327103.1|	834	1	709	0.64	0.79	0.01	710	905	0	--	nbs-lrr resistance protein [Populus trichocarpa] >gi|222835418|gb|EEE73853.1| nbs-lrr resistance protein [Populus trichocarpa]
Unigene11381_PB_AHAU	1500	3	1115	gi|302399121|gb|ADL36855.1|	571	201	571	0.96	0.98	0	371	754	0	--	WRKY domain class transcription factor [Malus x domestica]
Unigene11382_PB_AHAU	2514	2512	2	gi|224102125|ref|XP_002312557.1|	984	136	970	0.8	0.9	0	837	1344	0	--	autoinhibited calcium ATPase [Populus trichocarpa] >gi|222852377|gb|EEE89924.1| autoinhibited calcium ATPase [Populus trichocarpa]
Unigene11383_PB_AHAU	825	824	3	gi|145330705|ref|NP_001078028.1|	567	102	431	0.44	0.59	0.18	336	230	2e-59	--	uncharacterized protein [Arabidopsis thaliana] >gi|330254678|gb|AEC09772.1| uncharacterized protein [Arabidopsis thaliana]
Unigene11384_PB_AHAU	1537	1535	9	gi|297817502|ref|XP_002876634.1|	1302	220	708	0.54	0.69	0	514	516	1e-145	--	nucleotidyltransferase [Arabidopsis lyrata subsp. lyrata] >gi|297322472|gb|EFH52893.1| nucleotidyltransferase [Arabidopsis lyrata subsp. lyrata]
Unigene11385_PB_AHAU	1367	741	1	gi|302399093|gb|ADL36841.1|	401	1	247	0.96	0.98	0	247	488	1e-137	--	TLP domain class transcription factor [Malus x domestica]
Unigene11386_PB_AHAU	1554	27	1265	gi|225348633|gb|ACN87278.1|	652	327	652	0.47	0.57	0	413	322	9e-87	--	with no lysine kinase [Glycine max]
Unigene11387_PB_AHAU	1049	2	1048	gi|334183902|ref|NP_177526.3|	635	66	449	0.43	0.57	0.11	396	257	2e-67	--	uncharacterized protein [Arabidopsis thaliana] >gi|332197395|gb|AEE35516.1| uncharacterized protein [Arabidopsis thaliana]
Unigene11388_PB_AHAU	1038	861	1	gi|224073770|ref|XP_002304164.1|	655	1	287	0.8	0.89	0	287	491	1e-138	--	anion exchanger family protein [Populus trichocarpa] >gi|222841596|gb|EEE79143.1| anion exchanger family protein [Populus trichocarpa]
Unigene11389_PB_AHAU	2074	963	1850	gi|334184341|ref|NP_001189564.1|	341	43	335	0.63	0.77	0	296	381	1e-104	--	folic acid binding / transferase [Arabidopsis thaliana] >gi|330251990|gb|AEC07084.1| folic acid binding / transferase [Arabidopsis thaliana]
Unigene1138_PB_AHAU	805	804	268	gi|1617036|emb|CAA69914.1|	324	146	324	0.88	0.93	0	179	318	5e-86	--	Ted2 [Vigna unguiculata]
Unigene11390_PB_AHAU	1400	310	1398	gi|224131390|ref|XP_002328527.1|	487	7	374	0.67	0.81	0.01	369	511	1e-143	--	cytochrome P450 [Populus trichocarpa] >gi|222838242|gb|EEE76607.1| cytochrome P450 [Populus trichocarpa]
Unigene11391_PB_AHAU	355	1	351	gi|195620516|gb|ACG32088.1|	393	195	325	0.4	0.49	0.16	140	78.2	3e-14	--	pro-resilin precursor [Zea mays]
Unigene11392_PB_AHAU	1032	841	332	gi|168828709|gb|ACA33841.1|	182	3	177	0.82	0.88	0.02	175	310	2e-83	--	LIM2 transcription factor [Pinus pinaster]
Unigene11393_PB_AHAU	387	71	385	gi|29467499|dbj|BAC67188.1|	254	1	105	1	1	0	105	229	8e-60	--	expansin [Pyrus communis]
Unigene11394_PB_AHAU	857	317	856	gi|12836895|gb|AAK08655.1|AF234536_1	420	6	181	0.46	0.62	0	180	144	2e-33	--	senescence-associated protein [Ipomoea batatas] >gi|33341118|gb|AAQ15125.1|AF353614_1 senescence-associated protein SPA15 [Ipomoea batatas]
Unigene11395_PB_AHAU	390	390	181	gi|224135651|ref|XP_002327271.1|	557	483	552	0.74	0.84	0	70	109	9e-24	--	proton-dependent oligopeptide transporter [Populus trichocarpa] >gi|222835641|gb|EEE74076.1| proton-dependent oligopeptide transporter [Populus trichocarpa]
Unigene11396_PB_AHAU	1058	480	1058	gi|60459371|gb|AAX20031.1|	484	1	197	0.66	0.73	0.06	206	244	1e-63	--	RING-finger protein [Capsicum annuum]
Unigene11397_PB_AHAU	1168	241	963	gi|22331580|ref|NP_190001.2|	246	1	246	0.73	0.87	0.02	248	379	1e-104	--	uncharacterized protein [Arabidopsis thaliana] >gi|332644348|gb|AEE77869.1| uncharacterized protein [Arabidopsis thaliana]
Unigene11398_PB_AHAU	1250	469	618	gi|15235982|ref|NP_195678.1|	633	3	52	0.66	0.84	0	50	68.2	2e-10	--	SAP domain-containing protein [Arabidopsis thaliana] >gi|145334269|ref|NP_001078515.1| SAP domain-containing protein [Arabidopsis thaliana] >gi|332661703|gb|AEE87103.1| SAP domain-containing protein [Arabidopsis thaliana] >gi|332661704|gb|AEE87104.1| SAP domain-containing protein [Arabidopsis thaliana]
Unigene11399_PB_AHAU	325	109	315	gi|224128834|ref|XP_002320433.1|	1050	4	65	0.52	0.6	0	69	60.5	6e-09	--	SET domain protein [Populus trichocarpa] >gi|222861206|gb|EEE98748.1| SET domain protein [Populus trichocarpa]
Unigene1139_PB_AHAU	865	88	588	gi|28565534|gb|AAO43000.1|	166	1	164	0.37	0.56	0.01	170	99.4	6e-20	--	early tobacco anther 1 [Nicotiana tabacum]
Unigene113_PB_AHAU	1290	986	459	gi|3894393|gb|AAC78596.1|	1016	285	460	0.48	0.65	0	176	156	2e-45	--	Hcr2-5D [Solanum lycopersicum var. cerasiforme]
Unigene11400_PB_AHAU	1225	2	757	gi|297800554|ref|XP_002868161.1|	658	402	656	0.69	0.81	0.01	255	385	1e-106	--	ATSEB1 [Arabidopsis lyrata subsp. lyrata] >gi|297313997|gb|EFH44420.1| ATSEB1 [Arabidopsis lyrata subsp. lyrata]
Unigene11401_PB_AHAU	1603	14	1591	gi|30690202|ref|NP_850444.1|	807	220	742	0.55	0.72	0.01	533	586	1e-166	--	transmembrane protein-like protein [Arabidopsis thaliana] >gi|330255543|gb|AEC10637.1| transmembrane protein-like protein [Arabidopsis thaliana]
Unigene11402_PB_AHAU	1813	14	1498	gi|30690202|ref|NP_850444.1|	807	220	711	0.55	0.72	0.01	502	545	1e-154	--	transmembrane protein-like protein [Arabidopsis thaliana] >gi|330255543|gb|AEC10637.1| transmembrane protein-like protein [Arabidopsis thaliana]
Unigene11403_PB_AHAU	1305	542	1009	gi|42570065|ref|NP_680731.2|	197	23	197	0.43	0.58	0.13	180	106	8e-22	--	uncharacterized protein [Arabidopsis thaliana] >gi|332659026|gb|AEE84426.1| uncharacterized protein [Arabidopsis thaliana]
Unigene11404_PB_AHAU	348	196	83	gi|334186244|ref|NP_191962.2|	71	1	38	0.71	0.81	0	38	60.5	6e-09	--	uncharacterized protein [Arabidopsis thaliana] >gi|332656495|gb|AEE81895.1| uncharacterized protein [Arabidopsis thaliana]
Unigene11405_PB_AHAU	1141	2	1132	gi|30698020|ref|NP_177185.3|	509	55	430	0.67	0.78	0.02	387	501	1e-141	--	NHL domain-containing protein [Arabidopsis thaliana] >gi|332196920|gb|AEE35041.1| NHL domain-containing protein [Arabidopsis thaliana]
Unigene11406_PB_AHAU	587	24	587	gi|297606094|ref|NP_001057957.2|	1050	224	407	0.44	0.59	0	188	151	6e-36	--	Os06g0587500 [Oryza sativa Japonica Group] >gi|255677186|dbj|BAF19871.2| Os06g0587500 [Oryza sativa Japonica Group]
Unigene11407_PB_AHAU	1729	1520	3	gi|322510108|sp|Q9ZT07.3|RKS1_ARATH	833	12	545	0.42	0.58	0.07	547	401	1e-110	--	RecName: Full=G-type lectin S-receptor-like serine/threonine-protein kinase RKS1; AltName: Full=Receptor-like protein kinase 1; Flags: Precursor
Unigene11408_PB_AHAU	1221	452	925	gi|42572973|ref|NP_974583.1|	199	23	199	0.42	0.59	0.13	182	106	6e-22	--	uncharacterized protein [Arabidopsis thaliana] >gi|222423130|dbj|BAH19544.1| AT4G21215 [Arabidopsis thaliana] >gi|332659027|gb|AEE84427.1| uncharacterized protein [Arabidopsis thaliana]
Unigene11409_PB_AHAU	1164	586	1164	gi|60459371|gb|AAX20031.1|	484	1	197	0.66	0.73	0.06	206	244	1e-63	--	RING-finger protein [Capsicum annuum]
Unigene1140_PB_AHAU	754	576	343	gi|18400164|ref|NP_565547.1|	78	1	78	0.84	0.91	0	78	142	5e-33	--	uncharacterized protein [Arabidopsis thaliana] >gi|75099212|sp|O64818.1|Y2309_ARATH RecName: Full=Uncharacterized protein At2g23090 >gi|3169182|gb|AAC17825.1| Expressed protein [Arabidopsis thaliana] >gi|15450484|gb|AAK96535.1| At2g23090/F21P24.15 [Arabidopsis thaliana] >gi|15912199|gb|AAL08233.1| At2g23090/F21P24.15 [Arabidopsis thaliana] >gi|23505759|gb|AAN28739.1| At2g23090/F21P24.15 [Arabidop…
Unigene11410_PB_AHAU	1256	576	1049	gi|226501820|ref|NP_001149334.1|	163	1	163	0.75	0.87	0.03	163	245	1e-63	--	heat- and acid-stable phosphoprotein [Zea mays] >gi|195609090|gb|ACG26375.1| heat- and acid-stable phosphoprotein [Zea mays] >gi|195626468|gb|ACG35064.1| heat- and acid-stable phosphoprotein [Zea mays]
Unigene11411_PB_AHAU	1242	1	924	gi|18402131|ref|NP_564524.1|	558	258	555	0.64	0.77	0	308	394	1e-108	--	hydroxyproline-rich glycoprotein-like protein [Arabidopsis thaliana] >gi|8778962|gb|AAD49768.2|AC007932_16 F11A17.16 [Arabidopsis thaliana] >gi|332194150|gb|AEE32271.1| hydroxyproline-rich glycoprotein-like protein [Arabidopsis thaliana]
Unigene11413_PB_AHAU	1357	1096	2	gi|15224499|ref|NP_181374.1|	477	1	361	0.73	0.85	0	365	561	1e-159	--	alanine:glyoxylate aminotransferase 3 [Arabidopsis thaliana] >gi|85683263|sp|Q94AL9.2|AGT22_ARATH RecName: Full=Alanine--glyoxylate aminotransferase 2 homolog 2, mitochondrial; AltName: Full=Beta-alanine-pyruvate aminotransferase 2; Flags: Precursor >gi|5731261|gb|AAD48838.1|AF166352_1 alanine:glyoxylate aminotransferase 2 homolog [Arabidopsis thaliana] >gi|330254438|gb|AEC09532.1| alanine:glyoxy…
Unigene11414_PB_AHAU	731	603	7	gi|307136055|gb|ADN33906.1|	705	1	201	0.76	0.88	0	201	317	1e-85	--	nucleotide binding protein [Cucumis melo subsp. melo]
Unigene11415_PB_AHAU	797	191	3	gi|302142006|emb|CBI19209.3|	219	44	109	0.42	0.62	0.04	66	61.6	1e-08	--	unnamed protein product [Vitis vinifera]
Unigene11416_PB_AHAU	690	2	688	gi|186510768|ref|NP_190388.2|	1613	191	415	0.73	0.83	0	230	326	2e-88	--	BAH and TFIIS domain-containing protein [Arabidopsis thaliana] >gi|186510770|ref|NP_850669.2| BAH and TFIIS domain-containing protein [Arabidopsis thaliana] >gi|332644839|gb|AEE78360.1| BAH and TFIIS domain-containing protein [Arabidopsis thaliana] >gi|332644840|gb|AEE78361.1| BAH and TFIIS domain-containing protein [Arabidopsis thaliana]
Unigene11418_PB_AHAU	1503	462	1499	gi|22329893|ref|NP_174433.2|	933	11	353	0.77	0.86	0	347	552	1e-156	--	protein shoot gravitropism 2 (SGR2) [Arabidopsis thaliana] >gi|16904659|dbj|BAB71959.1| shoot gravitropism 2 [Arabidopsis thaliana] >gi|332193239|gb|AEE31360.1| protein shoot gravitropism 2 (SGR2) [Arabidopsis thaliana]
Unigene11419_PB_AHAU	743	196	741	gi|18420278|ref|NP_568045.1|	556	4	185	0.52	0.63	0.04	190	186	2e-46	--	Plasma-membrane choline transporter family protein [Arabidopsis thaliana] >gi|332661557|gb|AEE86957.1| Plasma-membrane choline transporter family protein [Arabidopsis thaliana]
Unigene1141_PB_AHAU	780	194	772	gi|297849756|ref|XP_002892759.1|	416	6	197	0.74	0.83	0	193	286	2e-76	--	F-box family protein [Arabidopsis lyrata subsp. lyrata] >gi|297338601|gb|EFH69018.1| F-box family protein [Arabidopsis lyrata subsp. lyrata]
Unigene11420_PB_AHAU	608	608	81	gi|115439273|ref|NP_001043916.1|	592	413	589	0.67	0.82	0	177	265	2e-70	--	Os01g0687800 [Oryza sativa Japonica Group] >gi|18844891|dbj|BAB85360.1| FAD binding domain containing protein-like [Oryza sativa Japonica Group] >gi|113533447|dbj|BAF05830.1| Os01g0687800 [Oryza sativa Japonica Group]
Unigene11421_PB_AHAU	721	610	5	gi|17933110|gb|AAL48201.1|AF378084_1	1309	586	802	0.38	0.56	0.1	225	129	3e-29	--	PNCBP [Solanum tuberosum]
Unigene11422_PB_AHAU	786	140	784	gi|240256160|ref|NP_195174.6|	504	1	212	0.72	0.84	0	215	309	3e-83	--	glucan endo-1,3-beta-glucosidase 7 [Arabidopsis thaliana] >gi|259016223|sp|Q9M069.2|E137_ARATH RecName: Full=Glucan endo-1,3-beta-glucosidase 7; AltName: Full=(1->3)-beta-glucan endohydrolase 7; Short=(1->3)-beta-glucanase 7; AltName: Full=Beta-1,3-endoglucanase 7; Short=Beta-1,3-glucanase 7; Flags: Precursor >gi|332660984|gb|AEE86384.1| glucan endo-1,3-beta-glucosidase 7 [Arabidopsis thaliana]
Unigene11423_PB_AHAU	1594	1220	504	gi|17065422|gb|AAL32865.1|	268	39	268	0.39	0.53	0.04	250	150	7e-35	--	Unknown protein [Arabidopsis thaliana]
Unigene11424_PB_AHAU	681	272	102	gi|15214410|gb|AAB67993.2|	315	93	149	0.64	0.78	0	57	73.9	2e-12	--	annexin [Gossypium hirsutum]
Unigene11425_PB_AHAU	1174	3	569	gi|297603684|ref|NP_001054437.2|	333	128	324	0.6	0.66	0.07	205	241	1e-62	--	Os05g0110000 [Oryza sativa Japonica Group] >gi|255675945|dbj|BAF16351.2| Os05g0110000 [Oryza sativa Japonica Group]
Unigene11426_PB_AHAU	417	415	2	gi|15219682|ref|NP_176826.1|	590	57	188	0.77	0.89	0	138	226	5e-59	--	arginyl-tRNA synthetase [Arabidopsis thaliana] >gi|12322268|gb|AAG51163.1|AC074025_13 arginyl-tRNA synthetase [Arabidopsis thaliana] >gi|14030685|gb|AAK53017.1|AF375433_1 At1g66530/F28G11_14 [Arabidopsis thaliana] >gi|20334712|gb|AAM16217.1| At1g66530/F28G11_14 [Arabidopsis thaliana] >gi|332196400|gb|AEE34521.1| arginyl-tRNA synthetase [Arabidopsis thaliana]
Unigene11427_PB_AHAU	730	340	729	gi|297791073|ref|XP_002863421.1|	392	12	142	0.7	0.79	0.01	132	174	1e-42	--	F-box family protein [Arabidopsis lyrata subsp. lyrata] >gi|297309256|gb|EFH39680.1| F-box family protein [Arabidopsis lyrata subsp. lyrata]
Unigene11428_PB_AHAU	851	202	675	gi|15220783|ref|NP_173767.1|	189	4	178	0.4	0.49	0.14	184	94.4	2e-18	--	uncharacterized protein [Arabidopsis thaliana] >gi|8778581|gb|AAF79589.1|AC007945_9 F28C11.16 [Arabidopsis thaliana] >gi|4056436|gb|AAC98009.1| EST gb|AA650912 comes from this gene [Arabidopsis thaliana] >gi|34365603|gb|AAQ65113.1| At1g23530 [Arabidopsis thaliana] >gi|332192279|gb|AEE30400.1| uncharacterized protein [Arabidopsis thaliana]
Unigene11429_PB_AHAU	630	157	624	gi|18401808|ref|NP_566601.1|	244	6	164	0.56	0.71	0.01	159	176	2e-43	--	uncharacterized protein [Arabidopsis thaliana] >gi|332642545|gb|AEE76066.1| uncharacterized protein [Arabidopsis thaliana]
Unigene1142_PB_AHAU	818	552	1	gi|297841587|ref|XP_002888675.1|	446	28	204	0.49	0.61	0.08	200	155	8e-37	--	transcription factor perianthia [Arabidopsis lyrata subsp. lyrata] >gi|297334516|gb|EFH64934.1| transcription factor perianthia [Arabidopsis lyrata subsp. lyrata]
Unigene11431_PB_AHAU	465	465	286	gi|30692538|gb|AAP33475.1|	474	411	470	0.76	0.85	0	60	107	7e-23	--	polygalacturonase-like protein [Fragaria x ananassa]
Unigene11433_PB_AHAU	391	216	4	gi|13752562|gb|AAK38727.1|AF369707_1	529	1	73	0.89	0.91	0.02	73	120	4e-27	--	importin alpha 2 [Capsicum annuum]
Unigene11435_PB_AHAU	350	349	5	gi|15221424|ref|NP_172113.1|	766	293	406	0.61	0.77	0.02	118	134	5e-31	--	global transcription factor group E4 [Arabidopsis thaliana] >gi|30679613|ref|NP_849601.1| global transcription factor group E4 [Arabidopsis thaliana] >gi|334182337|ref|NP_001184922.1| global transcription factor group E4 [Arabidopsis thaliana] >gi|75174943|sp|Q9LNC4.1|GTE4_ARATH RecName: Full=Transcription factor GTE4; AltName: Full=Bromodomain-containing protein GTE4; AltName: Full=Protein GLOBA…
Unigene11436_PB_AHAU	345	2	343	gi|224072847|ref|XP_002303910.1|	1042	806	915	0.34	0.45	0.02	117	60.5	6e-09	--	cc-nbs-lrr resistance protein [Populus trichocarpa] >gi|222841342|gb|EEE78889.1| cc-nbs-lrr resistance protein [Populus trichocarpa]
Unigene11437_PB_AHAU	1458	165	1457	gi|18396768|ref|NP_564307.1|	612	5	442	0.62	0.77	0.01	438	565	1e-160	--	MAC/Perforin domain-containing protein [Arabidopsis thaliana] >gi|6560762|gb|AAF16762.1|AC010155_15 F3M18.18 [Arabidopsis thaliana] >gi|332192844|gb|AEE30965.1| MAC/Perforin domain-containing protein [Arabidopsis thaliana]
Unigene11439_PB_AHAU	528	12	524	gi|1771162|emb|CAA67430.1|	775	481	651	0.83	0.91	0	171	298	2e-80	--	SBT2 [Solanum lycopersicum] >gi|3687307|emb|CAA07000.1| subtilisin-like protease [Solanum lycopersicum]
Unigene1143_PB_AHAU	889	879	712	gi|334187637|ref|NP_568273.2|	1602	1545	1600	0.48	0.71	0	56	76.3	5e-13	--	PHD-finger and DNA binding domain-containing protein [Arabidopsis thaliana] >gi|332004422|gb|AED91805.1| PHD-finger and DNA binding domain-containing protein [Arabidopsis thaliana]
Unigene11444_PB_AHAU	705	197	703	gi|30692434|ref|NP_195677.2|	229	15	181	0.59	0.75	0	169	205	5e-52	--	glycolipid transfer protein [Arabidopsis thaliana] >gi|22022510|gb|AAM83214.1| AT4g39670/T19P19_60 [Arabidopsis thaliana] >gi|23308251|gb|AAN18095.1| At4g39670/T19P19_60 [Arabidopsis thaliana] >gi|332661701|gb|AEE87101.1| glycolipid transfer protein [Arabidopsis thaliana]
Unigene11446_PB_AHAU	679	480	1	gi|16588826|gb|AAL26909.1|AF319165_1	349	4	143	0.44	0.54	0.04	168	102	6e-21	--	dehydration-responsive protein RD22 [Prunus persica]
Unigene11449_PB_AHAU	297	287	3	gi|124361108|gb|ABN09080.1|	727	160	254	0.61	0.77	0	95	129	1e-29	--	Heat shock protein DnaJ [Medicago truncatula]
Unigene1144_PB_AHAU	753	634	251	gi|18391073|ref|NP_563854.1|	124	3	124	0.62	0.73	0	128	159	5e-38	--	DNA polymerase delta subunit 4 [Arabidopsis thaliana] >gi|98961061|gb|ABF59014.1| At1g09815 [Arabidopsis thaliana] >gi|332190377|gb|AEE28498.1| DNA polymerase delta subunit 4 [Arabidopsis thaliana]
Unigene11450_PB_AHAU	901	82	900	gi|192910834|gb|ACF06525.1|	445	1	273	0.92	0.94	0	273	505	1e-142	--	enolase [Elaeis guineensis]
Unigene11454_PB_AHAU	299	297	211	gi|15218936|ref|NP_176196.1|	1469	1441	1469	0.79	0.93	0	29	54.3	5e-07	--	ABC transporter G family member 36 [Arabidopsis thaliana] >gi|75338638|sp|Q9XIE2.1|AB36G_ARATH RecName: Full=ABC transporter G family member 36; Short=ABC transporter ABCG.36; Short=AtABCG36; AltName: Full=Pleiotropic drug resistance protein 8; AltName: Full=Protein PENETRATION 3 >gi|28144339|tpg|DAA00876.1| TPA_exp: PDR8 ABC transporter [Arabidopsis thaliana] >gi|332195511|gb|AEE33632.1| ABC tra…
Unigene11455_PB_AHAU	313	299	3	gi|115482726|ref|NP_001064956.1|	887	268	369	0.55	0.73	0.02	102	115	2e-25	--	Os10g0497000 [Oryza sativa Japonica Group] >gi|78708850|gb|ABB47825.1| expressed protein [Oryza sativa Japonica Group] >gi|113639565|dbj|BAF26870.1| Os10g0497000 [Oryza sativa Japonica Group]
Unigene11456_PB_AHAU	462	154	363	gi|1022811|gb|AAA79707.1|	70	1	70	0.85	0.94	0	70	122	2e-27	--	ORF 62 [Hordeum vulgare subsp. vulgare]
Unigene11457_PB_AHAU	231	231	7	gi|21591633|gb|AAM64164.1|AF515695_1	461	172	246	0.58	0.77	0	75	87.8	4e-17	--	cleavage stimulation factor 64 [Arabidopsis thaliana]
Unigene11458_PB_AHAU	563	405	94	gi|297808705|ref|XP_002872236.1|	112	1	111	0.61	0.75	0.06	111	134	7e-31	--	At5g26800 [Arabidopsis lyrata subsp. lyrata] >gi|297318073|gb|EFH48495.1| At5g26800 [Arabidopsis lyrata subsp. lyrata]
Unigene11459_PB_AHAU	334	2	334	gi|62766606|gb|AAX99411.1|	434	283	393	0.74	0.83	0	111	169	8e-42	--	patatin-like protein [Gossypium hirsutum]
Unigene1145_PB_AHAU	1659	932	3	gi|49523819|emb|CAF18250.1|	464	1	310	0.61	0.71	0.04	324	342	1e-92	--	SEU3B protein [Antirrhinum majus]
Unigene11460_PB_AHAU	591	522	370	gi|209967447|gb|ACJ02352.1|	51	1	51	0.98	1	0	51	111	5e-24	--	60S ribosomal protein L39 [Vernicia fordii] >gi|257219568|gb|ACV50437.1| 60S ribosomal protein L39 [Jatropha curcas]
Unigene11461_PB_AHAU	723	721	284	gi|297841449|ref|XP_002888606.1|	484	337	482	0.71	0.85	0	146	221	9e-57	--	ALDH3H1 [Arabidopsis lyrata subsp. lyrata] >gi|297334447|gb|EFH64865.1| ALDH3H1 [Arabidopsis lyrata subsp. lyrata]
Unigene11462_PB_AHAU	599	598	2	gi|225435610|ref|XP_002283298.1|	1947	1340	1538	0.95	0.98	0	199	395	1e-109	--	PREDICTED: similar to Callose synthase 3 [Vitis vinifera]
Unigene11464_PB_AHAU	902	899	468	gi|297735034|emb|CBI17396.3|	827	687	827	0.54	0.64	0	144	161	1e-38	--	unnamed protein product [Vitis vinifera]
Unigene11465_PB_AHAU	322	127	318	gi|108706278|gb|ABF94073.1|	708	30	97	0.42	0.58	0.05	68	51.6	3e-06	--	YT521-B-like family protein, expressed [Oryza sativa Japonica Group]
Unigene1146_PB_AHAU	787	780	16	gi|18421483|ref|NP_568529.1|	442	138	392	0.43	0.59	0.03	264	182	6e-45	--	protein IQ-domain 33 [Arabidopsis thaliana] >gi|332006616|gb|AED93999.1| protein IQ-domain 33 [Arabidopsis thaliana]
Unigene11470_PB_AHAU	389	1	387	gi|211906538|gb|ACJ11762.1|	323	181	309	0.78	0.9	0	129	214	3e-55	--	class III peroxidase [Gossypium hirsutum]
Unigene11473_PB_AHAU	363	362	3	gi|121308607|dbj|BAF43699.1|	665	125	249	0.54	0.66	0.04	125	133	6e-31	--	PERK1-like protein kinase [Nicotiana tabacum]
Unigene11475_PB_AHAU	237	235	8	gi|224115584|ref|XP_002317072.1|	484	360	435	0.85	0.9	0	76	147	3e-35	--	cytochrome P450 [Populus trichocarpa] >gi|222860137|gb|EEE97684.1| cytochrome P450 [Populus trichocarpa]
Unigene11476_PB_AHAU	429	395	3	gi|240255750|ref|NP_567272.4|	637	84	214	0.87	0.96	0	131	228	1e-59	--	K+ efflux antiporter 3 [Arabidopsis thaliana] >gi|332657032|gb|AEE82432.1| K+ efflux antiporter 3 [Arabidopsis thaliana]
Unigene11478_PB_AHAU	420	418	2	gi|15825499|gb|AAL09704.1|AF419301_1	341	149	287	0.88	0.94	0	139	249	6e-66	--	aspartate aminotransferase [Securigera parviflora]
Unigene11479_PB_AHAU	462	462	10	gi|187940724|gb|ACD39463.1|	645	423	560	0.53	0.7	0	151	145	2e-34	--	BEL30 protein [Solanum etuberosum]
Unigene1147_PB_AHAU	1075	1	900	gi|152061152|dbj|BAF73620.1|	467	180	465	0.38	0.57	0.01	304	202	9e-51	--	malonyl-CoA:isoflavone 7-O-glucoside-6''-O-malonyltransferase [Glycine max] >gi|164472691|gb|ABY59019.1| malonyltransferase MT7 [Glycine max]
Unigene11480_PB_AHAU	233	233	3	gi|30681769|ref|NP_850999.1|	619	228	304	0.66	0.74	0	77	101	3e-21	--	LETM1-like protein [Arabidopsis thaliana] >gi|332641543|gb|AEE75064.1| LETM1-like protein [Arabidopsis thaliana]
Unigene11481_PB_AHAU	1059	1047	199	gi|18409053|ref|NP_564932.1|	406	114	401	0.4	0.53	0.06	303	169	6e-41	--	zinc finger protein CONSTANS-LIKE 6 [Arabidopsis thaliana] >gi|52840167|sp|Q8LG76.2|COL6_ARATH RecName: Full=Zinc finger protein CONSTANS-LIKE 6 >gi|332196681|gb|AEE34802.1| zinc finger protein CONSTANS-LIKE 6 [Arabidopsis thaliana]
Unigene11482_PB_AHAU	217	98	217	gi|145203152|gb|ABP35942.1|	650	1	40	1	1	0	40	88.2	3e-17	--	heat shock protein 70 [Cyclamen persicum]
Unigene11483_PB_AHAU	183	183	19	gi|115469788|ref|NP_001058493.1|	190	121	175	0.69	0.85	0	55	92.8	1e-18	--	Os06g0702700 [Oryza sativa Japonica Group] >gi|113596533|dbj|BAF20407.1| Os06g0702700 [Oryza sativa Japonica Group]
Unigene11484_PB_AHAU	664	663	1	gi|190411131|gb|ACE78321.1|	988	201	424	0.84	0.93	0.01	224	382	1e-105	--	cation-chloride cotransporter-like protein [Lotus tenuis]
Unigene11485_PB_AHAU	561	2	559	gi|187941007|gb|ACD39775.1|	774	161	346	0.83	0.93	0	186	342	2e-93	--	seed imbibition protein 1 [Vitis vinifera]
Unigene11486_PB_AHAU	233	232	80	gi|115452575|ref|NP_001049888.1|	948	581	631	0.74	0.82	0	51	77.4	5e-14	--	Os03g0306400 [Oryza sativa Japonica Group] >gi|108707734|gb|ABF95529.1| ATP-dependent protease La family protein, expressed [Oryza sativa Japonica Group] >gi|113548359|dbj|BAF11802.1| Os03g0306400 [Oryza sativa Japonica Group]
Unigene11487_PB_AHAU	231	3	230	gi|13398928|emb|CAC34725.1|	852	493	568	0.63	0.8	0	76	116	1e-25	--	alpha-glucosidase 1 [Arabidopsis thaliana]
Unigene11488_PB_AHAU	165	165	1	gi|162457921|ref|NP_001105803.1|	420	251	305	0.67	0.87	0	55	80.5	6e-15	--	protein disulfide isomerase11 [Zea mays] >gi|59861279|gb|AAX09969.1| protein disulfide isomerase [Zea mays]
Unigene11489_PB_AHAU	215	123	215	gi|224111854|ref|XP_002316003.1|	301	1	32	0.84	0.87	0.03	32	52	2e-06	--	predicted protein [Populus trichocarpa] >gi|222865043|gb|EEF02174.1| predicted protein [Populus trichocarpa]
Unigene11491_PB_AHAU	345	102	344	gi|30681260|ref|NP_187646.2|	411	20	98	0.44	0.7	0	81	68.9	2e-11	--	anion-transporting ATPase family protein [Arabidopsis thaliana] >gi|119935933|gb|ABM06038.1| At3g10350 [Arabidopsis thaliana] >gi|332641373|gb|AEE74894.1| anion-transporting ATPase family protein [Arabidopsis thaliana]
Unigene11494_PB_AHAU	239	238	107	gi|332071136|gb|AED99886.1|	546	502	545	0.61	0.79	0	44	69.7	1e-11	--	glycosyltransferase [Panax notoginseng]
Unigene11496_PB_AHAU	203	3	203	gi|224119316|ref|XP_002331281.1|	452	261	327	0.94	0.97	0	67	137	4e-32	--	f-box family protein [Populus trichocarpa] >gi|222873706|gb|EEF10837.1| f-box family protein [Populus trichocarpa]
Unigene11497_PB_AHAU	241	29	241	gi|82791812|gb|ABB90835.1|	672	283	351	0.6	0.71	0	71	79.3	1e-14	--	VHS and GAT domain protein [Glycine max]
Unigene11498_PB_AHAU	156	3	149	gi|302836357|ref|XP_002949739.1|	1123	547	592	0.65	0.69	0	49	76.6	9e-14	--	extracellular matrix glycoprotein pherophorin-V32 [Volvox carteri f. nagariensis] >gi|300265098|gb|EFJ49291.1| extracellular matrix glycoprotein pherophorin-V32 [Volvox carteri f. nagariensis]
Unigene11499_PB_AHAU	1483	117	1190	gi|115480061|ref|NP_001063624.1|	413	50	411	0.7	0.83	0.01	362	503	1e-141	--	Os09g0508900 [Oryza sativa Japonica Group] >gi|113631857|dbj|BAF25538.1| Os09g0508900 [Oryza sativa Japonica Group]
Unigene1149_PB_AHAU	750	750	385	gi|195612410|gb|ACG28035.1|	480	359	479	0.53	0.63	0.03	127	119	3e-26	--	RNA-binding protein-like [Zea mays]
Unigene114_PB_AHAU	1195	891	28	gi|60327198|gb|AAX19022.1|	991	189	472	0.43	0.59	0	288	207	3e-52	--	Hcr2-p1.2 [Solanum pimpinellifolium]
Unigene11500_PB_AHAU	390	2	328	gi|15238657|ref|NP_200125.1|	716	422	533	0.41	0.62	0.02	112	88.2	3e-17	--	cyclic nucleotide-gated ion channel 1 [Arabidopsis thaliana] >gi|38502855|sp|O65717.1|CNGC1_ARATH RecName: Full=Cyclic nucleotide-gated ion channel 1; Short=AtCNGC1; AltName: Full=Cyclic nucleotide- and calmodulin-regulated ion channel 1 >gi|9757994|dbj|BAB08416.1| cyclic nucleotide-regulated ion channel [Arabidopsis thaliana] >gi|332008928|gb|AED96311.1| cyclic nucleotide-gated ion channel 1 [Ar…
Unigene11501_PB_AHAU	238	2	136	gi|18418431|ref|NP_567964.1|	353	174	218	0.77	0.91	0	45	77.4	5e-14	--	TBP-associated factor 8 [Arabidopsis thaliana] >gi|39545924|gb|AAR28025.1| TAF8 [Arabidopsis thaliana] >gi|332660961|gb|AEE86361.1| TBP-associated factor 8 [Arabidopsis thaliana]
Unigene11502_PB_AHAU	297	4	288	gi|255542378|ref|XP_002512252.1|	964	720	813	0.65	0.75	0.02	97	127	3e-29	--	5'->gi|223548213|gb|EEF49704.1| 5'-
Unigene11503_PB_AHAU	793	2	355	gi|6014934|sp|Q42463.1|DCL_SOLLC	224	105	222	0.86	0.94	0	118	224	8e-58	--	RecName: Full=Protein DCL, chloroplastic; AltName: Full=Defective chloroplasts and leaves protein; Flags: Precursor >gi|1305531|gb|AAC49433.1| defective chloroplasts and leaves; required for chloroplast development and palisade cell differentiation in leaves [Solanum lycopersicum] >gi|1323698|gb|AAC49434.1| DCL [Solanum lycopersicum]
Unigene11504_PB_AHAU	1957	52	1122	gi|40457267|gb|AAR86689.1|	357	1	357	0.91	0.94	0	357	645	0	--	fructose-bisphosphate aldolase [Glycine max]
Unigene11506_PB_AHAU	232	2	232	gi|115468554|ref|NP_001057876.1|	535	130	206	0.9	0.92	0	77	137	4e-32	--	Os06g0562600 [Oryza sativa Japonica Group] >gi|113595916|dbj|BAF19790.1| Os06g0562600 [Oryza sativa Japonica Group]
Unigene11507_PB_AHAU	361	360	1	gi|32395916|gb|AAP41818.1|	492	70	189	0.77	0.9	0	120	187	5e-47	--	P58IPK [Solanum lycopersicum]
Unigene11508_PB_AHAU	670	513	1	gi|126894|sp|P19446.1|MDHG_CITLA	356	6	176	0.87	0.94	0	171	305	3e-82	--	RecName: Full=Malate dehydrogenase, glyoxysomal; Flags: Precursor >gi|167284|gb|AAA33041.1| glyoxysomal malate dehydrogenase precursor (EC 1.1.1.37) [Citrullus lanatus subsp. vulgaris]
Unigene11509_PB_AHAU	1158	181	1155	gi|224054944|ref|XP_002298391.1|	675	11	333	0.8	0.91	0	325	528	1e-149	--	white-brown-complex ABC transporter family [Populus trichocarpa] >gi|222845649|gb|EEE83196.1| white-brown-complex ABC transporter family [Populus trichocarpa]
Unigene1150_PB_AHAU	865	259	528	gi|115483823|ref|NP_001065573.1|	89	1	86	0.53	0.7	0	90	90.5	3e-17	--	Os11g0113300 [Oryza sativa Japonica Group] >gi|108863930|gb|ABA91168.2| expressed protein [Oryza sativa Japonica Group] >gi|113644277|dbj|BAF27418.1| Os11g0113300 [Oryza sativa Japonica Group]
Unigene11510_PB_AHAU	202	201	1	gi|168480791|gb|ACA24489.1|	1175	429	495	0.95	0.98	0	67	131	2e-30	--	gigantea-like protein 1 [Glycine max]
Unigene11512_PB_AHAU	325	2	325	gi|12830362|emb|CAC29060.1|	608	229	336	0.75	0.85	0	108	167	5e-41	--	anthranilate synthase alpha subunit [Catharanthus roseus]
Unigene11514_PB_AHAU	832	829	5	gi|15240463|ref|NP_198074.1|	1181	337	623	0.25	0.48	0.08	299	82.8	5e-15	--	Frigida-like protein [Arabidopsis thaliana] >gi|2191186|gb|AAB61071.1| contains similarity to tropomyosin and kinesin [Arabidopsis thaliana] >gi|332006276|gb|AED93659.1| Frigida-like protein [Arabidopsis thaliana]
Unigene11515_PB_AHAU	345	345	4	gi|334188013|ref|NP_851094.2|	1706	1283	1401	0.42	0.63	0.05	121	86.3	1e-16	--	DNA binding and zinc-finger domain-containing protein [Arabidopsis thaliana] >gi|332006562|gb|AED93945.1| DNA binding and zinc-finger domain-containing protein [Arabidopsis thaliana]
Unigene11516_PB_AHAU	620	355	2	gi|222423811|dbj|BAH19871.1|	314	1	118	0.66	0.8	0	118	157	7e-38	--	AT1G22180 [Arabidopsis thaliana]
Unigene11517_PB_AHAU	254	177	254	gi|14572556|gb|AAK64657.1|	608	1	26	1	1	0	26	54.3	5e-07	--	3-hydroxy-3-methylglutaryl coenzyme A reductase [Malus x domestica]
Unigene11518_PB_AHAU	269	101	265	gi|10178281|emb|CAC08339.1|	823	186	240	0.85	0.96	0	55	110	2e-30	--	katanin p80 subunit-like protein [Arabidopsis thaliana]
Unigene11519_PB_AHAU	308	1	300	gi|89953379|gb|ABD83285.1|	592	41	138	0.64	0.86	0	100	129	9e-30	--	Fgenesh protein 41 [Beta vulgaris]
Unigene1151_PB_AHAU	989	150	986	gi|240255269|ref|NP_186925.4|	883	8	294	0.46	0.63	0.04	293	220	2e-56	--	histidyl-tRNA synthetase [Arabidopsis thaliana] >gi|332640336|gb|AEE73857.1| histidyl-tRNA synthetase [Arabidopsis thaliana]
Unigene11520_PB_AHAU	679	176	679	gi|18401240|ref|NP_565629.1|	468	116	283	0.65	0.76	0	168	204	6e-52	--	Hydroxymethylglutaryl-CoA lyase [Arabidopsis thaliana] >gi|75100042|sp|O81027.2|HMGCL_ARATH RecName: Full=Hydroxymethylglutaryl-CoA lyase, mitochondrial; Short=HL; Short=HMG-CoA lyase; AltName: Full=3-hydroxy-3-methylglutarate-CoA lyase >gi|330252796|gb|AEC07890.1| Hydroxymethylglutaryl-CoA lyase [Arabidopsis thaliana]
Unigene11522_PB_AHAU	336	2	334	gi|60327627|gb|AAX19053.1|	844	423	533	0.85	0.9	0	111	193	6e-49	--	class III HD-Zip protein 4 [Populus trichocarpa]
Unigene11523_PB_AHAU	1737	1	840	gi|297605026|ref|NP_001056546.2|	631	346	626	0.74	0.88	0	281	465	1e-129	--	Os06g0103900 [Oryza sativa Japonica Group] >gi|55296764|dbj|BAD67956.1| dehydration-responsive protein-like [Oryza sativa Japonica Group] >gi|255676637|dbj|BAF18460.2| Os06g0103900 [Oryza sativa Japonica Group]
Unigene11524_PB_AHAU	274	107	274	gi|255634757|gb|ACU17740.1|	95	1	56	0.58	0.66	0.06	60	51.2	4e-06	--	unknown [Glycine max]
Unigene11527_PB_AHAU	317	111	317	gi|225459288|ref|XP_002285789.1|	292	1	74	0.48	0.65	0.08	75	64.7	3e-10	--	PREDICTED: hypothetical protein isoform 2 [Vitis vinifera]
Unigene11528_PB_AHAU	532	373	128	gi|238478596|ref|NP_001154360.1|	117	34	116	0.39	0.62	0.01	83	65.1	5e-10	--	uncharacterized protein [Arabidopsis thaliana] >gi|332192339|gb|AEE30460.1| uncharacterized protein [Arabidopsis thaliana]
Unigene11529_PB_AHAU	424	423	16	gi|15236618|ref|NP_194926.1|	680	320	441	0.41	0.58	0	136	107	4e-23	--	uncharacterized protein [Arabidopsis thaliana] >gi|332660585|gb|AEE85985.1| uncharacterized protein [Arabidopsis thaliana]
Unigene1152_PB_AHAU	924	923	345	gi|297814225|ref|XP_002874996.1|	352	160	352	0.83	0.92	0	193	334	9e-91	--	mitochondrial substrate carrier family protein [Arabidopsis lyrata subsp. lyrata] >gi|297320833|gb|EFH51255.1| mitochondrial substrate carrier family protein [Arabidopsis lyrata subsp. lyrata]
Unigene11531_PB_AHAU	462	347	3	gi|157417812|gb|ABV54828.1|	165	1	115	0.8	0.9	0	115	198	2e-50	--	kinase-like protein [Prunus serrulata]
Unigene11532_PB_AHAU	525	20	496	gi|297842145|ref|XP_002888954.1|	1390	1	164	0.49	0.61	0.04	167	134	6e-31	--	membrane alanyl aminopeptidase [Arabidopsis lyrata subsp. lyrata] >gi|297334795|gb|EFH65213.1| membrane alanyl aminopeptidase [Arabidopsis lyrata subsp. lyrata]
Unigene11533_PB_AHAU	899	2	772	gi|15218407|ref|NP_175027.1|	615	353	613	0.79	0.9	0.01	261	449	1e-125	--	sterol 3beta-glucosyltransferase [Arabidopsis thaliana] >gi|42571753|ref|NP_973967.1| sterol 3beta-glucosyltransferase [Arabidopsis thaliana] >gi|145324170|ref|NP_001077674.1| sterol 3beta-glucosyltransferase [Arabidopsis thaliana] >gi|29028780|gb|AAO64769.1| At1g43620 [Arabidopsis thaliana] >gi|332193853|gb|AEE31974.1| sterol 3beta-glucosyltransferase [Arabidopsis thaliana] >gi|332193854|gb|AEE3…
Unigene11534_PB_AHAU	432	24	431	gi|152061154|dbj|BAF73621.1|	463	6	139	0.44	0.66	0.01	138	136	7e-32	--	malonyl-CoA:isoflavone 7-O-glucoside-6''-O-malonyltransferase [Glycine max]
Unigene11536_PB_AHAU	339	2	316	gi|15217467|ref|NP_177297.1|	909	603	702	0.53	0.62	0	105	99.8	1e-20	--	armadillo/beta-catenin-like repeats-containing protein [Arabidopsis thaliana] >gi|332197077|gb|AEE35198.1| armadillo/beta-catenin-like repeats-containing protein [Arabidopsis thaliana]
Unigene11537_PB_AHAU	313	86	295	gi|297850862|ref|XP_002893312.1|	398	6	72	0.6	0.75	0	70	84.3	4e-16	--	NHL repeat-containing protein [Arabidopsis lyrata subsp. lyrata] >gi|297339154|gb|EFH69571.1| NHL repeat-containing protein [Arabidopsis lyrata subsp. lyrata]
Unigene11538_PB_AHAU	285	272	3	gi|16754852|emb|CAD10687.1|	479	37	126	0.74	0.85	0	90	134	5e-31	--	Narf-like protein [Medicago truncatula]
Unigene11539_PB_AHAU	350	348	1	gi|157399678|gb|ABV53463.1|	784	643	758	0.56	0.69	0	116	121	2e-27	--	pseudo-response regulator 7 [Castanea sativa]
Unigene1153_PB_AHAU	794	95	568	gi|240255807|ref|NP_193051.4|	347	189	345	0.74	0.83	0	158	234	7e-61	--	uncharacterized protein [Arabidopsis thaliana] >gi|332657838|gb|AEE83238.1| uncharacterized protein [Arabidopsis thaliana]
Unigene11540_PB_AHAU	278	273	1	gi|307135863|gb|ADN33731.1|	536	224	315	0.66	0.8	0.02	93	119	9e-27	--	dihydrolipoamide acetyltransferase component of pyruvate dehydrogenase [Cucumis melo subsp. melo]
Unigene11541_PB_AHAU	313	304	2	gi|15236094|ref|NP_194330.1|	495	118	220	0.7	0.83	0.01	103	137	5e-32	--	RNA-binding KH domain-containing protein [Arabidopsis thaliana] >gi|332659742|gb|AEE85142.1| RNA-binding KH domain-containing protein [Arabidopsis thaliana]
Unigene11542_PB_AHAU	369	6	368	gi|84453186|dbj|BAE71190.1|	745	432	547	0.59	0.74	0	121	140	5e-33	--	aminoacyl-tRNA synthetase [Trifolium pratense]
Unigene11543_PB_AHAU	391	2	352	gi|297843232|ref|XP_002889497.1|	1115	995	1113	0.55	0.71	0.01	119	135	2e-31	--	leucine-rich repeat family protein [Arabidopsis lyrata subsp. lyrata] >gi|297335339|gb|EFH65756.1| leucine-rich repeat family protein [Arabidopsis lyrata subsp. lyrata]
Unigene11545_PB_AHAU	278	102	278	gi|115469270|ref|NP_001058234.1|	347	13	71	0.61	0.79	0	59	76.6	9e-14	--	Os06g0652300 [Oryza sativa Japonica Group] >gi|113596274|dbj|BAF20148.1| Os06g0652300 [Oryza sativa Japonica Group]
Unigene11549_PB_AHAU	589	1	210	gi|302398565|gb|ADL36577.1|	712	643	712	0.95	0.97	0	70	147	1e-34	--	ARF domain class transcription factor [Malus x domestica]
Unigene11551_PB_AHAU	369	181	2	gi|147886439|gb|ABQ52428.1|	714	1	60	0.95	0.96	0	60	121	2e-27	--	boron transporter [Citrus macrophylla]
Unigene11552_PB_AHAU	594	6	194	gi|297832096|ref|XP_002883930.1|	995	926	988	0.74	0.88	0	63	103	1e-21	--	phox domain-containing protein [Arabidopsis lyrata subsp. lyrata] >gi|297329770|gb|EFH60189.1| phox domain-containing protein [Arabidopsis lyrata subsp. lyrata]
Unigene11553_PB_AHAU	1170	905	24	gi|15242031|ref|NP_197566.1|	910	39	334	0.73	0.85	0	296	443	1e-123	--	vacuolar protein / peptidase dimerization domain-containing protein [Arabidopsis thaliana] >gi|110741500|dbj|BAE98701.1| 24 kDa vacuolar protein - like [Arabidopsis thaliana] >gi|332005489|gb|AED92872.1| vacuolar protein / peptidase dimerization domain-containing protein [Arabidopsis thaliana]
Unigene11554_PB_AHAU	377	70	279	gi|224113255|ref|XP_002316438.1|	424	1	68	0.44	0.55	0	70	57.4	3e-13	--	predicted protein [Populus trichocarpa] >gi|222865478|gb|EEF02609.1| predicted protein [Populus trichocarpa]
Unigene11555_PB_AHAU	330	293	6	gi|18394157|ref|NP_563958.1|	733	57	140	0.46	0.54	0.05	102	58.5	2e-08	--	OBERON 3 protein [Arabidopsis thaliana] >gi|75165077|sp|Q94B71.1|OBE3_ARATH RecName: Full=Protein OBERON 3 >gi|332191095|gb|AEE29216.1| OBERON 3 protein [Arabidopsis thaliana]
Unigene11556_PB_AHAU	372	141	371	gi|115448367|ref|NP_001047963.1|	612	4	80	0.49	0.63	0	77	68.9	2e-11	--	Os02g0721800 [Oryza sativa Japonica Group] >gi|113537494|dbj|BAF09877.1| Os02g0721800 [Oryza sativa Japonica Group]
Unigene11557_PB_AHAU	239	3	239	gi|30685390|ref|NP_188591.2|	627	366	445	0.53	0.69	0.02	81	76.6	9e-14	--	uncharacterized protein [Arabidopsis thaliana] >gi|332642738|gb|AEE76259.1| uncharacterized protein [Arabidopsis thaliana]
Unigene11558_PB_AHAU	264	264	1	gi|10176951|dbj|BAB10271.1|	786	259	346	0.78	0.85	0	88	162	1e-39	--	ankyrin-like protein [Arabidopsis thaliana]
Unigene11559_PB_AHAU	302	301	2	gi|297830654|ref|XP_002883209.1|	1118	683	763	0.39	0.52	0.02	103	63.5	8e-10	--	binding protein [Arabidopsis lyrata subsp. lyrata] >gi|297329049|gb|EFH59468.1| binding protein [Arabidopsis lyrata subsp. lyrata]
Unigene1155_PB_AHAU	789	789	241	gi|186491790|ref|NP_683440.2|	746	401	584	0.67	0.8	0	184	255	4e-67	--	lipase/hydrolase [Arabidopsis thaliana] >gi|332195433|gb|AEE33554.1| lipase/hydrolase [Arabidopsis thaliana]
Unigene11560_PB_AHAU	218	213	1	gi|297828674|ref|XP_002882219.1|	231	11	81	0.59	0.76	0	71	96.7	8e-20	--	zinc finger family protein [Arabidopsis lyrata subsp. lyrata] >gi|297328059|gb|EFH58478.1| zinc finger family protein [Arabidopsis lyrata subsp. lyrata]
Unigene11561_PB_AHAU	363	6	359	gi|224091124|ref|XP_002309187.1|	1294	461	578	0.87	0.94	0	118	212	1e-54	--	aminophospholipid ATPase [Populus trichocarpa] >gi|222855163|gb|EEE92710.1| aminophospholipid ATPase [Populus trichocarpa]
Unigene11562_PB_AHAU	290	102	290	gi|13430186|gb|AAK25760.1|AF334840_1	112	1	63	0.87	0.96	0	63	120	7e-27	--	ribosomal protein L33 [Castanea sativa]
Unigene11564_PB_AHAU	298	100	2	gi|115458770|ref|NP_001052985.1|	202	1	33	0.72	0.87	0	33	50.8	5e-06	--	Os04g0459600 [Oryza sativa Japonica Group] >gi|21740911|emb|CAD40907.1| OSJNBa0036B21.25 [Oryza sativa Japonica Group] >gi|32479938|emb|CAE01533.1| OSJNBa0072F16.2 [Oryza sativa Japonica Group] >gi|113564556|dbj|BAF14899.1| Os04g0459600 [Oryza sativa Japonica Group] >gi|116310055|emb|CAH67077.1| OSIGBa0097P08.7 [Oryza sativa Indica Group] >gi|116310440|emb|CAH67445.1| H0219H12.2 [Oryza sativa Ind…
Unigene11565_PB_AHAU	721	718	185	gi|18397483|ref|NP_566274.1|	359	187	357	0.65	0.77	0	179	233	2e-60	--	RING/U-box domain-containing protein [Arabidopsis thaliana] >gi|115311453|gb|ABI93907.1| At3g06140 [Arabidopsis thaliana] >gi|332640829|gb|AEE74350.1| RING/U-box domain-containing protein [Arabidopsis thaliana]
Unigene11568_PB_AHAU	848	3	572	gi|15241097|ref|NP_200406.1|	398	188	380	0.79	0.88	0.01	193	308	5e-83	--	Nucleotide/sugar transporter family protein [Arabidopsis thaliana] >gi|91807050|gb|ABE66252.1| transporter-like [Arabidopsis thaliana] >gi|332009319|gb|AED96702.1| Nucleotide/sugar transporter family protein [Arabidopsis thaliana]
Unigene1156_PB_AHAU	1271	1271	594	gi|15223025|ref|NP_172853.1|	438	214	438	0.79	0.92	0	226	385	1e-106	--	VH1-interacting kinase [Arabidopsis thaliana] >gi|5080776|gb|AAD39286.1|AC007576_9 Similar to protein kinases [Arabidopsis thaliana] >gi|111074450|gb|ABH04598.1| At1g14000 [Arabidopsis thaliana] >gi|332190976|gb|AEE29097.1| VH1-interacting kinase [Arabidopsis thaliana]
Unigene11570_PB_AHAU	1459	273	1454	gi|56561617|emb|CAG28412.1|	637	2	407	0.41	0.54	0.05	419	286	4e-76	--	S-receptor kinase-like protein 1 [Senecio squalidus]
Unigene11571_PB_AHAU	254	254	3	gi|21536609|gb|AAM60941.1|	334	108	191	0.53	0.71	0	84	102	1e-21	--	protein kinase-like protein [Arabidopsis thaliana] >gi|51968380|dbj|BAD42882.1| protein kinase - like protein [Arabidopsis thaliana]
Unigene11574_PB_AHAU	723	546	1	gi|225423718|ref|XP_002276821.1|	1299	1	194	0.47	0.64	0.09	201	154	8e-37	--	PREDICTED: similar to glycosyl transferase-related [Vitis vinifera]
Unigene11575_PB_AHAU	800	2	799	gi|225446195|ref|XP_002262878.1|	635	79	344	0.88	0.93	0	266	491	1e-138	--	PREDICTED: similar to TIP1 (TIP GROWTH DEFECTIVE 1) [Vitis vinifera]
Unigene11576_PB_AHAU	844	413	3	gi|18418337|ref|NP_567945.1|	362	224	362	0.78	0.87	0.01	139	217	4e-69	--	serine/threonine-protein kinase SRK2E [Arabidopsis thaliana] >gi|75331830|sp|Q940H6.1|SRK2E_ARATH RecName: Full=Serine/threonine-protein kinase SRK2E; AltName: Full=Protein OPEN STOMATA 1; AltName: Full=SNF1-related kinase 2.6; Short=SnRK2.6; AltName: Full=Serine/threonine-protein kinase OST1 >gi|15451088|gb|AAK96815.1| protein kinase - like protein [Arabidopsis thaliana] >gi|20148419|gb|AAM10100…
Unigene11577_PB_AHAU	365	364	53	gi|332002048|gb|AED99167.1|	178	75	178	0.89	0.92	0	104	194	4e-49	--	NBS-LRR-like protein [Malus baccata]
Unigene11578_PB_AHAU	264	258	13	gi|224085027|ref|XP_002307465.1|	367	107	209	0.38	0.54	0.2	103	61.6	3e-09	--	predicted protein [Populus trichocarpa] >gi|222856914|gb|EEE94461.1| predicted protein [Populus trichocarpa]
Unigene1157_PB_AHAU	914	2	577	gi|18411903|ref|NP_565177.1|	311	125	309	0.47	0.57	0.06	205	159	7e-38	--	VQ motif-containing protein [Arabidopsis thaliana] >gi|8052537|gb|AAF71801.1|AC013430_10 F3F9.15 [Arabidopsis thaliana] >gi|332197973|gb|AEE36094.1| VQ motif-containing protein [Arabidopsis thaliana]
Unigene11580_PB_AHAU	302	277	2	gi|15239801|ref|NP_196748.1|	262	1	93	0.61	0.78	0.02	94	122	1e-27	--	Alkaline phytoceramidase (aPHC) [Arabidopsis thaliana] >gi|38566674|gb|AAR24227.1| At5g11870 [Arabidopsis thaliana] >gi|40824251|gb|AAR92361.1| At5g11870 [Arabidopsis thaliana] >gi|332004349|gb|AED91732.1| Alkaline phytoceramidase (aPHC) [Arabidopsis thaliana]
Unigene11581_PB_AHAU	614	25	612	gi|15235990|ref|NP_195682.1|	290	1	146	0.37	0.48	0.02	202	95.1	6e-19	--	VQ motif-containing protein [Arabidopsis thaliana] >gi|40823004|gb|AAR92252.1| At4g39720 [Arabidopsis thaliana] >gi|45752688|gb|AAS76242.1| At4g39720 [Arabidopsis thaliana] >gi|332661709|gb|AEE87109.1| VQ motif-containing protein [Arabidopsis thaliana]
Unigene11584_PB_AHAU	275	101	274	gi|294845998|gb|ADF43157.1|	3885	689	743	0.49	0.52	0.01	59	53.1	1e-06	--	SAD1p [Chlamydomonas reinhardtii]
Unigene11588_PB_AHAU	350	151	348	gi|15221088|ref|NP_175250.1|	145	1	66	0.72	0.86	0	66	111	3e-24	--	signal recognition particle subunit SRP19 [Arabidopsis thaliana] >gi|21542239|sp|Q943Z6.1|SRP19_ARATH RecName: Full=Signal recognition particle 19 kDa protein; Short=SRP19 >gi|16612311|gb|AAL27515.1|AF439847_1 At1g48160/F21D18_11 [Arabidopsis thaliana] >gi|21928099|gb|AAM78078.1| At1g48160/F21D18_11 [Arabidopsis thaliana] >gi|332194136|gb|AEE32257.1| signal recognition particle subunit SRP19 [Ara…
Unigene11589_PB_AHAU	288	4	288	gi|186511808|ref|NP_567452.2|	787	328	428	0.56	0.75	0.06	102	111	2e-24	--	Topoisomerase II-associated protein PAT1 [Arabidopsis thaliana] >gi|332658134|gb|AEE83534.1| Topoisomerase II-associated protein PAT1 [Arabidopsis thaliana]
Unigene1158_PB_AHAU	757	2	118	gi|145361384|ref|NP_849541.2|	773	735	773	0.87	0.97	0	39	72.8	5e-12	--	sec23/sec24-like transport protein [Arabidopsis thaliana] >gi|332657985|gb|AEE83385.1| sec23/sec24-like transport protein [Arabidopsis thaliana]
Unigene11590_PB_AHAU	463	306	1	gi|195621318|gb|ACG32489.1|	166	13	115	0.76	0.83	0	103	163	7e-40	--	ankyrin-3 [Zea mays]
Unigene11593_PB_AHAU	429	427	2	gi|297812377|ref|XP_002874072.1|	493	154	300	0.7	0.82	0.03	147	209	9e-54	--	zinc finger (ZPR1-type) family protein [Arabidopsis lyrata subsp. lyrata] >gi|297319909|gb|EFH50331.1| zinc finger (ZPR1-type) family protein [Arabidopsis lyrata subsp. lyrata]
Unigene11594_PB_AHAU	271	2	70	gi|51536941|gb|AAU05601.1|	140	118	140	0.91	0.95	0	23	50.1	9e-06	--	hypothetical protein [Fragaria x ananassa]
Unigene11595_PB_AHAU	1073	498	908	gi|21046|emb|CAA42942.1|	297	43	159	0.31	0.37	0.04	144	58.5	2e-07	--	proline-rich protein [Phaseolus vulgaris]
Unigene11596_PB_AHAU	371	302	66	gi|224083666|ref|XP_002307082.1|	324	57	135	0.67	0.79	0	79	103	7e-22	--	tubulin folding cofactor [Populus trichocarpa] >gi|222856531|gb|EEE94078.1| tubulin folding cofactor [Populus trichocarpa]
Unigene11597_PB_AHAU	495	396	1	gi|42563211|ref|NP_177537.2|	803	1	128	0.5	0.75	0	132	136	1e-31	--	uncharacterized protein [Arabidopsis thaliana] >gi|332197412|gb|AEE35533.1| uncharacterized protein [Arabidopsis thaliana]
Unigene1159_PB_AHAU	757	666	235	gi|21618074|gb|AAM67124.1|	157	2	151	0.54	0.7	0.04	151	162	3e-39	--	calmodulin-related protein [Arabidopsis thaliana]
Unigene115_PB_AHAU	298	297	142	gi|224589436|gb|ACN59252.1|	698	15	67	0.48	0.74	0.03	54	52.4	2e-06	--	leucine-rich repeat receptor-like protein kinase [Arabidopsis thaliana]
Unigene11601_PB_AHAU	215	1	111	gi|1483563|emb|CAA68143.1|	295	258	294	0.86	0.91	0	37	73.6	7e-13	--	cytosol aminopeptidase [Petroselinum crispum]
Unigene11602_PB_AHAU	376	1	357	gi|240254356|ref|NP_177383.5|	1325	176	290	0.59	0.73	0	120	135	1e-31	--	uncharacterized protein [Arabidopsis thaliana] >gi|332197194|gb|AEE35315.1| uncharacterized protein [Arabidopsis thaliana]
Unigene11603_PB_AHAU	359	358	2	gi|42565672|ref|NP_566886.2|	510	198	321	0.61	0.8	0.04	125	152	1e-36	--	protein plastid transcriptionally active 16 [Arabidopsis thaliana] >gi|332644683|gb|AEE78204.1| protein plastid transcriptionally active 16 [Arabidopsis thaliana]
Unigene11605_PB_AHAU	763	7	762	gi|15239643|ref|NP_197410.1|	587	137	396	0.5	0.55	0.08	274	210	2e-53	--	heavy metal transport/detoxification domain-containing protein [Arabidopsis thaliana] >gi|332005267|gb|AED92650.1| heavy metal transport/detoxification domain-containing protein [Arabidopsis thaliana]
Unigene11606_PB_AHAU	289	288	1	gi|33621210|gb|AAQ23176.1|	773	410	505	0.75	0.83	0	96	146	9e-35	--	subtilisin-like protease [Glycine max]
Unigene11608_PB_AHAU	809	808	188	gi|224085728|ref|XP_002307681.1|	534	322	529	0.82	0.93	0	208	368	1e-101	--	cytokinin oxidase [Populus trichocarpa] >gi|222857130|gb|EEE94677.1| cytokinin oxidase [Populus trichocarpa]
Unigene1160_PB_AHAU	761	522	361	gi|79352581|ref|NP_173940.2|	762	174	224	0.4	0.54	0.05	57	43.5	3e-06	--	proline-rich extensin-like receptor kinase 10 [Arabidopsis thaliana] >gi|310947343|sp|Q9C660.2|PEK10_ARATH RecName: Full=Proline-rich receptor-like protein kinase PERK10; AltName: Full=Proline-rich extensin-like receptor kinase 10; Short=AtPERK10 >gi|332192534|gb|AEE30655.1| proline-rich extensin-like receptor kinase 10 [Arabidopsis thaliana]
Unigene11610_PB_AHAU	166	2	166	gi|30688654|ref|NP_194765.2|	720	166	220	0.74	0.85	0	55	85.9	1e-16	--	cyclic nucleotide gated channel [Arabidopsis thaliana] >gi|38503044|sp|Q8L7Z0.1|CNG17_ARATH RecName: Full=Probable cyclic nucleotide-gated ion channel 17; AltName: Full=Cyclic nucleotide- and calmodulin-regulated ion channel 17 >gi|21703138|gb|AAM74509.1| AT4g30360/F17I23_300 [Arabidopsis thaliana] >gi|25090415|gb|AAN72295.1| At4g30360/F17I23_300 [Arabidopsis thaliana] >gi|110742607|dbj|BAE99216.…
Unigene11611_PB_AHAU	462	1	462	gi|109895092|gb|ABG47411.1|	425	144	297	0.99	0.99	0	154	303	4e-82	--	maltose transporter [Malus x domestica]
Unigene11612_PB_AHAU	446	190	444	gi|15231844|ref|NP_188056.1|	484	31	113	0.66	0.8	0.01	86	113	9e-25	--	diaminopimelate decarboxylase 1 [Arabidopsis thaliana] >gi|75306310|sp|Q949X7.1|DCDA1_ARATH RecName: Full=Diaminopimelate decarboxylase 1, chloroplastic; Short=DAP decarboxylase 1; Flags: Precursor >gi|18026845|gb|AAL55653.1|AF227913_1 diaminopimelate decarboxylase [Arabidopsis thaliana] >gi|332641990|gb|AEE75511.1| diaminopimelate decarboxylase 1 [Arabidopsis thaliana]
Unigene11613_PB_AHAU	165	3	164	gi|224081495|ref|XP_002306434.1|	896	269	326	0.54	0.64	0.08	59	53.9	6e-07	--	predicted protein [Populus trichocarpa] >gi|222855883|gb|EEE93430.1| predicted protein [Populus trichocarpa]
Unigene11614_PB_AHAU	456	455	9	gi|297846442|ref|XP_002891102.1|	959	378	526	0.61	0.71	0	149	172	1e-42	--	leucine-rich repeat family protein [Arabidopsis lyrata subsp. lyrata] >gi|297336944|gb|EFH67361.1| leucine-rich repeat family protein [Arabidopsis lyrata subsp. lyrata]
Unigene11618_PB_AHAU	551	6	548	gi|30683185|ref|NP_193259.2|	488	135	315	0.77	0.87	0	181	306	1e-82	--	uncharacterized protein [Arabidopsis thaliana] >gi|332658175|gb|AEE83575.1| uncharacterized protein [Arabidopsis thaliana]
Unigene1161_PB_AHAU	778	2	517	gi|115489580|ref|NP_001067277.1|	844	674	844	0.5	0.66	0.02	176	171	1e-41	--	Os12g0615800 [Oryza sativa Japonica Group] >gi|77557058|gb|ABA99854.1| G-patch domain containing protein, expressed [Oryza sativa Japonica Group] >gi|113649784|dbj|BAF30296.1| Os12g0615800 [Oryza sativa Japonica Group]
Unigene11622_PB_AHAU	500	499	11	gi|115469520|ref|NP_001058359.1|	665	222	384	0.79	0.87	0	163	272	1e-72	--	Os06g0677700 [Oryza sativa Japonica Group] >gi|122167909|sp|Q0DA50.1|C3H45_ORYSJ RecName: Full=Zinc finger CCCH domain-containing protein 45; Short=OsC3H45 >gi|113596399|dbj|BAF20273.1| Os06g0677700 [Oryza sativa Japonica Group]
Unigene11624_PB_AHAU	357	77	322	gi|308808346|ref|XP_003081483.1|	1449	791	866	0.51	0.54	0	82	84.7	3e-16	--	Predicted membrane protein (patched superfamily) (ISS) [Ostreococcus tauri] >gi|116059946|emb|CAL56005.1| Predicted membrane protein (patched superfamily) (ISS) [Ostreococcus tauri]
Unigene11625_PB_AHAU	976	413	976	gi|5734440|emb|CAB52689.1|	523	1	189	0.87	0.91	0	189	321	9e-87	--	hexose transporter [Solanum lycopersicum]
Unigene11626_PB_AHAU	540	253	426	gi|42572639|ref|NP_974415.1|	70	1	58	0.58	0.75	0	58	72	4e-12	--	uncharacterized protein [Arabidopsis thaliana] >gi|332645371|gb|AEE78892.1| uncharacterized protein [Arabidopsis thaliana]
Unigene11627_PB_AHAU	264	262	2	gi|224084714|ref|XP_002307394.1|	647	209	295	0.88	0.9	0	87	156	9e-38	--	high affinity sulfate transporter SAT-1, Sulfate/bicarbonate/oxalate exchanger SLC26 family protein [Populus trichocarpa] >gi|222856843|gb|EEE94390.1| high affinity sulfate transporter SAT-1, Sulfate/bicarbonate/oxalate exchanger SLC26 family protein [Populus trichocarpa]
Unigene11628_PB_AHAU	564	560	3	gi|49523817|emb|CAF18249.1|	901	294	479	0.88	0.93	0	186	353	6e-97	--	SEU3A protein [Antirrhinum majus]
Unigene11629_PB_AHAU	584	170	583	gi|317106661|dbj|BAJ53165.1|	308	10	147	0.68	0.81	0	138	206	1e-52	--	JHL10I11.11 [Jatropha curcas]
Unigene1162_PB_AHAU	843	92	841	gi|15237562|ref|NP_201198.1|	1102	2	252	0.6	0.73	0	251	291	6e-78	--	leucine-rich repeat protein kinase-like protein [Arabidopsis thaliana] >gi|75264278|sp|Q9LVP0.1|Y5639_ARATH RecName: Full=Probable leucine-rich repeat receptor-like protein kinase At5g63930; Flags: Precursor >gi|8777306|dbj|BAA96896.1| receptor-like protein kinase [Arabidopsis thaliana] >gi|224589747|gb|ACN59405.1| leucine-rich repeat receptor-like protein kinase [Arabidopsis thaliana] >gi|332010…
Unigene11630_PB_AHAU	190	6	188	gi|12231178|dbj|BAB20972.1|	505	204	264	0.63	0.81	0	61	100	6e-21	--	aspartic proteinase 4 [Nepenthes alata]
Unigene11632_PB_AHAU	225	224	3	gi|18423534|ref|NP_568795.1|	682	265	327	0.59	0.68	0	74	79.3	1e-14	--	uncharacterized protein [Arabidopsis thaliana] >gi|30696362|ref|NP_851184.1| uncharacterized protein [Arabidopsis thaliana] >gi|145334813|ref|NP_001078752.1| uncharacterized protein [Arabidopsis thaliana] >gi|30725532|gb|AAP37788.1| At5g53620 [Arabidopsis thaliana] >gi|332009003|gb|AED96386.1| uncharacterized protein [Arabidopsis thaliana] >gi|332009004|gb|AED96387.1| uncharacterized protein [Ara…
Unigene11633_PB_AHAU	1132	2	1132	gi|17129545|emb|CAD10779.2|	862	481	857	0.89	0.95	0	377	709	0	--	lipoxygenase [Prunus dulcis]
Unigene11634_PB_AHAU	282	282	1	gi|158828209|gb|ABW81087.1|	280	148	241	0.68	0.77	0	94	130	5e-30	--	TRL11 [Cleome spinosa]
Unigene11635_PB_AHAU	445	444	1	gi|297612772|ref|NP_001066307.2|	575	214	361	0.78	0.91	0	148	235	2e-61	--	Os12g0178700 [Oryza sativa Japonica Group] >gi|255670103|dbj|BAF29326.2| Os12g0178700 [Oryza sativa Japonica Group]
Unigene11636_PB_AHAU	1246	1244	795	gi|224089470|ref|XP_002308726.1|	324	141	297	0.49	0.64	0.04	157	149	8e-35	--	glutamate-gated kainate-type ion channel receptor subunit GluR5 [Populus trichocarpa] >gi|222854702|gb|EEE92249.1| glutamate-gated kainate-type ion channel receptor subunit GluR5 [Populus trichocarpa]
Unigene11637_PB_AHAU	216	1	216	gi|1429226|emb|CAA67368.1|	375	33	103	0.78	0.83	0.01	73	113	6e-25	--	TFIIA [Arabidopsis thaliana]
Unigene11638_PB_AHAU	227	2	226	gi|14194103|gb|AAK56246.1|AF367257_1	1444	238	319	0.59	0.7	0.1	84	64.7	3e-10	--	AT3g22390/MCB17_12 [Arabidopsis thaliana]
Unigene1163_PB_AHAU	824	5	721	gi|157273652|gb|ABV27480.1|	436	196	436	0.7	0.8	0.02	245	322	4e-87	--	fasciclin-like arabinogalactan protein 9 [Gossypium hirsutum]
Unigene11640_PB_AHAU	212	16	210	gi|82697937|gb|ABB89003.1|	316	97	161	0.86	0.92	0	65	122	2e-27	--	CXE carboxylesterase [Malus pumila]
Unigene11641_PB_AHAU	322	3	317	gi|224092083|ref|XP_002309467.1|	895	418	522	0.88	0.95	0	105	185	1e-46	--	f-box family protein [Populus trichocarpa] >gi|222855443|gb|EEE92990.1| f-box family protein [Populus trichocarpa]
Unigene11642_PB_AHAU	201	201	10	gi|255540053|ref|XP_002511091.1|	972	604	665	0.6	0.68	0	64	80.1	8e-15	--	RNA-binding protein, putative [Ricinus communis] >gi|223550206|gb|EEF51693.1| RNA-binding protein, putative [Ricinus communis]
Unigene11643_PB_AHAU	1194	2	868	gi|10120445|gb|AAG13070.1|AC023754_8	402	112	400	0.78	0.89	0	289	462	1e-129	--	Hypothetical protein [Arabidopsis thaliana]
Unigene11645_PB_AHAU	856	854	3	gi|224065529|ref|XP_002301842.1|	1057	676	959	0.87	0.95	0	284	516	1e-145	--	multidrug resistance protein ABC transporter family [Populus trichocarpa] >gi|222843568|gb|EEE81115.1| multidrug resistance protein ABC transporter family [Populus trichocarpa]
Unigene1164_PB_AHAU	709	703	263	gi|15233990|ref|NP_192705.1|	362	213	360	0.62	0.81	0	148	195	4e-49	--	uncharacterized oxidoreductase [Arabidopsis thaliana] >gi|73921136|sp|Q9SZ83.1|Y4967_ARATH RecName: Full=Uncharacterized oxidoreductase At4g09670 >gi|4538897|emb|CAB39634.1| AX110P-like protein [Arabidopsis thaliana] >gi|7267662|emb|CAB78090.1| AX110P-like protein [Arabidopsis thaliana] >gi|21554042|gb|AAM63123.1| AX110P-like protein [Arabidopsis thaliana] >gi|332657379|gb|AEE82779.1| uncharacter…
Unigene11650_PB_AHAU	769	765	328	gi|15224418|ref|NP_181334.1|	638	486	633	0.74	0.85	0.01	148	229	2e-59	--	O-fucosyltransferase-like protein [Arabidopsis thaliana] >gi|330254380|gb|AEC09474.1| O-fucosyltransferase-like protein [Arabidopsis thaliana]
Unigene11651_PB_AHAU	530	408	1	gi|145358529|ref|NP_198287.3|	617	53	178	0.61	0.77	0	136	174	5e-43	--	heme oxygenase-like, multi-helical protein [Arabidopsis thaliana] >gi|332006501|gb|AED93884.1| heme oxygenase-like, multi-helical protein [Arabidopsis thaliana]
Unigene11652_PB_AHAU	409	341	3	gi|115442121|ref|NP_001045340.1|	460	13	127	0.75	0.81	0.01	115	167	5e-41	--	Os01g0938200 [Oryza sativa Japonica Group] >gi|113534871|dbj|BAF07254.1| Os01g0938200 [Oryza sativa Japonica Group]
Unigene11653_PB_AHAU	432	429	256	gi|115481716|ref|NP_001064451.1|	713	652	709	0.75	0.91	0	58	102	1e-21	--	Os10g0369000 [Oryza sativa Japonica Group] >gi|31431616|gb|AAP53367.1| glutamyl-tRNA synthetase family protein, expressed [Oryza sativa Japonica Group] >gi|113639060|dbj|BAF26365.1| Os10g0369000 [Oryza sativa Japonica Group]
Unigene11655_PB_AHAU	768	583	2	gi|159025735|emb|CAN88868.1|	324	1	194	0.66	0.82	0	194	267	1e-70	--	D6-type cyclin [Populus trichocarpa]
Unigene11656_PB_AHAU	926	2	856	gi|18394639|ref|NP_564060.1|	486	201	486	0.7	0.86	0	286	432	1e-120	--	zinc finger (C3HC4-type RING finger) family protein [Arabidopsis thaliana] >gi|30685966|ref|NP_849687.1| zinc finger (C3HC4-type RING finger) family protein [Arabidopsis thaliana] >gi|30685971|ref|NP_849688.1| zinc finger (C3HC4-type RING finger) family protein [Arabidopsis thaliana] >gi|25082694|gb|AAN71992.1| expressed protein [Arabidopsis thaliana] >gi|30387591|gb|AAP31961.1| At1g18660 [Arabid…
Unigene11657_PB_AHAU	502	501	154	gi|15222554|ref|NP_176570.1|	548	433	548	0.73	0.82	0	116	191	4e-48	--	TIR-NBS-LRR class disease resistance protein [Arabidopsis thaliana] >gi|75169898|sp|Q9CAJ9.1|Y1385_ARATH RecName: Full=BTB/POZ domain-containing protein At1g63850 >gi|332196035|gb|AEE34156.1| TIR-NBS-LRR class disease resistance protein [Arabidopsis thaliana]
Unigene11658_PB_AHAU	897	612	1	gi|18402234|ref|NP_564530.1|	550	1	205	0.65	0.81	0	206	275	8e-73	--	aspartyl-tRNA(Asn)/glutamyl-tRNA (Gln) amidotransferase subunit B [Arabidopsis thaliana] >gi|11078540|gb|AAG29096.1|AF239836_1 Glu-tRNA(Gln) amidotransferase subunit B [Arabidopsis thaliana] >gi|15809911|gb|AAL06883.1| At1g48520/T1N15_12 [Arabidopsis thaliana] >gi|18377821|gb|AAL67097.1| At1g48520/T1N15_12 [Arabidopsis thaliana] >gi|332194188|gb|AEE32309.1| aspartyl-tRNA(Asn)/glutamyl-tRNA (Gln) …
Unigene11659_PB_AHAU	256	2	256	gi|15240578|ref|NP_199802.1|	718	176	260	0.95	0.98	0	85	160	5e-39	--	heat shock protein 70-2 [Arabidopsis thaliana] >gi|8777422|dbj|BAA97012.1| heat shock protein 70 [Arabidopsis thaliana] >gi|332008487|gb|AED95870.1| heat shock protein 70-2 [Arabidopsis thaliana]
Unigene1165_PB_AHAU	1158	1158	1	gi|145357530|ref|NP_195815.3|	951	364	748	0.58	0.7	0	387	445	1e-124	--	leucine-rich repeat protein kinase-like protein [Arabidopsis thaliana] >gi|332003030|gb|AED90413.1| leucine-rich repeat protein kinase-like protein [Arabidopsis thaliana]
Unigene11660_PB_AHAU	850	103	576	gi|15237742|ref|NP_200682.1|	158	1	158	0.88	0.95	0	158	309	3e-83	--	nudC domain-containing protein [Arabidopsis thaliana] >gi|332009710|gb|AED97093.1| nudC domain-containing protein [Arabidopsis thaliana]
Unigene11661_PB_AHAU	594	593	3	gi|186478598|ref|NP_001117303.1|	1374	614	810	0.78	0.89	0	197	327	8e-89	--	ketose-bisphosphate aldolase class-II-like protein [Arabidopsis thaliana] >gi|332191574|gb|AEE29695.1| ketose-bisphosphate aldolase class-II-like protein [Arabidopsis thaliana]
Unigene11662_PB_AHAU	239	238	113	gi|18390905|ref|NP_563820.1|	228	49	90	0.78	0.92	0	42	77.4	2e-23	--	early nodulin-like protein 18 [Arabidopsis thaliana] >gi|6664312|gb|AAF22894.1|AC006932_11 T27G7.18 [Arabidopsis thaliana] >gi|332190178|gb|AEE28299.1| early nodulin-like protein 18 [Arabidopsis thaliana]
Unigene11663_PB_AHAU	298	3	104	gi|87162592|gb|ABD28387.1|	321	282	316	0.77	0.82	0.02	35	55.1	3e-07	--	Asp/Glu racemase [Medicago truncatula]
Unigene11664_PB_AHAU	396	394	2	gi|15232969|ref|NP_191645.1|	1793	1484	1616	0.62	0.73	0.01	133	149	8e-36	--	SEC7-like guanine nucleotide exchange family protein [Arabidopsis thaliana] >gi|7329696|emb|CAB82690.1| guanine nucleotide exchange factor-like protein [Arabidopsis thaliana] >gi|332646597|gb|AEE80118.1| SEC7-like guanine nucleotide exchange family protein [Arabidopsis thaliana]
Unigene11665_PB_AHAU	198	2	193	gi|6015115|sp|O82626.1|ERG_ANTMA	423	177	240	0.81	0.84	0	64	111	2e-24	--	RecName: Full=GTP-binding protein ERG >gi|3676069|emb|CAA76925.1| ERG protein [Antirrhinum majus]
Unigene11666_PB_AHAU	256	2	256	gi|1171866|sp|P42027.1|NDUS7_BRAOL	215	126	210	1	1	0	85	182	1e-45	--	RecName: Full=NADH dehydrogenase [ubiquinone] iron-sulfur protein 7, mitochondrial; Flags: Precursor >gi|562282|emb|CAA57725.1| PSST subunit of NADH: ubiquinone oxidoreductase [Brassica oleracea]
Unigene11667_PB_AHAU	1606	2	1390	gi|15237303|ref|NP_200104.1|	579	117	579	0.86	0.93	0	463	811	0	--	pyruvate kinase [Arabidopsis thaliana] >gi|10177106|dbj|BAB10440.1| pyruvate kinase [Arabidopsis thaliana] >gi|21536743|gb|AAM61075.1| pyruvate kinase [Arabidopsis thaliana] >gi|332008895|gb|AED96278.1| pyruvate kinase [Arabidopsis thaliana]
Unigene11668_PB_AHAU	205	2	202	gi|297837511|ref|XP_002886637.1|	862	518	584	0.79	0.89	0	67	108	3e-23	--	clathrin binding protein [Arabidopsis lyrata subsp. lyrata] >gi|297332478|gb|EFH62896.1| clathrin binding protein [Arabidopsis lyrata subsp. lyrata]
Unigene1166_PB_AHAU	948	23	682	gi|224127917|ref|XP_002329209.1|	1470	980	1241	0.27	0.46	0.17	268	80.1	4e-14	--	tir-nbs-lrr resistance protein [Populus trichocarpa] >gi|222870990|gb|EEF08121.1| tir-nbs-lrr resistance protein [Populus trichocarpa]
Unigene11670_PB_AHAU	296	3	296	gi|18414878|ref|NP_567527.1|	285	16	113	0.72	0.84	0	98	149	1e-35	--	Tryptophan RNA-binding attenuator protein-like protein [Arabidopsis thaliana] >gi|332658487|gb|AEE83887.1| Tryptophan RNA-binding attenuator protein-like protein [Arabidopsis thaliana]
Unigene11671_PB_AHAU	302	34	282	gi|297598452|ref|NP_001045617.2|	634	234	316	0.41	0.58	0.01	84	55.5	2e-07	--	Os02g0105100 [Oryza sativa Japonica Group] >gi|255670534|dbj|BAF07531.2| Os02g0105100 [Oryza sativa Japonica Group]
Unigene11672_PB_AHAU	525	524	168	gi|15227377|ref|NP_181685.1|	462	344	462	0.86	0.94	0	119	208	2e-53	--	6-phosphogluconate dehydrogenase-like protein [Arabidopsis thaliana] >gi|30688691|ref|NP_850352.1| 6-phosphogluconate dehydrogenase-like protein [Arabidopsis thaliana] >gi|79324881|ref|NP_001031525.1| 6-phosphogluconate dehydrogenase-like protein [Arabidopsis thaliana] >gi|2618689|gb|AAB84336.1| glycerol-3-phosphate dehydrogenase [Arabidopsis thaliana] >gi|15554517|emb|CAC69665.1| glycerol-3-phos…
Unigene11673_PB_AHAU	965	194	964	gi|224137676|ref|XP_002327185.1|	601	2	259	0.52	0.7	0.01	261	276	2e-73	--	cytochrome P450 [Populus trichocarpa] >gi|222835500|gb|EEE73935.1| cytochrome P450 [Populus trichocarpa]
Unigene11676_PB_AHAU	1141	993	1	gi|42569151|ref|NP_179539.2|	430	1	331	0.81	0.91	0	331	536	1e-151	--	DNA repair protein recA-like 3 [Arabidopsis thaliana] >gi|209572665|sp|Q9ZUP2.2|RECA3_ARATH RecName: Full=DNA repair protein recA homolog 3, mitochondrial; AltName: Full=Recombinase A homolog 3; Flags: Precursor >gi|119935859|gb|ABM06015.1| At2g19490 [Arabidopsis thaliana] >gi|330251794|gb|AEC06888.1| DNA repair protein recA-like 3 [Arabidopsis thaliana]
Unigene11677_PB_AHAU	638	1	636	gi|18415647|ref|NP_568185.1|	405	13	222	0.36	0.55	0	212	127	9e-29	--	Mitochondrial transcription termination factor family protein [Arabidopsis thaliana] >gi|332003836|gb|AED91219.1| Mitochondrial transcription termination factor family protein [Arabidopsis thaliana]
Unigene11678_PB_AHAU	264	260	3	gi|224130072|ref|XP_002328647.1|	1391	371	454	0.45	0.58	0.01	87	68.6	2e-11	--	predicted protein [Populus trichocarpa] >gi|222838823|gb|EEE77174.1| predicted protein [Populus trichocarpa]
Unigene1167_PB_AHAU	745	470	3	gi|116265926|gb|ABJ91211.1|	440	1	156	0.94	0.98	0	156	299	2e-80	--	CBL-interacting protein kinase 3 [Populus trichocarpa]
Unigene11680_PB_AHAU	413	412	341	gi|224112839|ref|XP_002316306.1|	442	410	433	0.87	0.91	0	24	51.6	3e-06	--	predicted protein [Populus trichocarpa] >gi|222865346|gb|EEF02477.1| predicted protein [Populus trichocarpa]
Unigene11681_PB_AHAU	289	1	159	gi|76262500|gb|ABA41400.1|	853	382	434	0.64	0.64	0	53	79.7	1e-14	--	pherophorin-C2 protein precursor [Chlamydomonas reinhardtii]
Unigene11682_PB_AHAU	279	278	3	gi|224995910|gb|ACN76858.1|	233	52	144	0.88	0.92	0.01	93	158	2e-38	--	seed ripening regulated protein [Camellia oleifera]
Unigene11683_PB_AHAU	231	230	57	gi|57012754|sp|Q07764.1|HVA22_HORVU	130	58	115	0.56	0.79	0	58	82	2e-15	--	RecName: Full=Protein HVA22 >gi|404589|gb|AAA16094.1| A22 [Hordeum vulgare]
Unigene11685_PB_AHAU	719	2	709	gi|115434984|ref|NP_001042250.1|	1431	375	610	0.69	0.83	0	236	332	4e-90	--	Os01g0187400 [Oryza sativa Japonica Group] >gi|113531781|dbj|BAF04164.1| Os01g0187400 [Oryza sativa Japonica Group]
Unigene11686_PB_AHAU	1854	8	595	gi|115453799|ref|NP_001050500.1|	1030	227	433	0.29	0.41	0.05	208	68.2	4e-10	--	Os03g0565300 [Oryza sativa Japonica Group] >gi|108709354|gb|ABF97149.1| expressed protein [Oryza sativa Japonica Group] >gi|113548971|dbj|BAF12414.1| Os03g0565300 [Oryza sativa Japonica Group]
Unigene11688_PB_AHAU	187	185	3	gi|108863929|gb|ABA91167.2|	779	216	277	0.75	0.85	0.01	62	89.7	1e-17	--	expressed protein [Oryza sativa Japonica Group]
Unigene11689_PB_AHAU	560	541	257	gi|94442942|emb|CAJ91142.1|	95	1	94	0.9	0.93	0	95	185	3e-46	--	glycosyltransferase [Platanus x acerifolia]
Unigene1168_PB_AHAU	706	581	336	gi|20138131|sp|Q9FPQ6.1|GP1_CHLRE	555	49	130	0.36	0.45	0	82	52	7e-06	--	RecName: Full=Vegetative cell wall protein gp1; AltName: Full=Hydroxyproline-rich glycoprotein 1; Flags: Precursor >gi|12018147|gb|AAG45420.1|AF309494_1 vegetative cell wall protein gp1 [Chlamydomonas reinhardtii]
Unigene11690_PB_AHAU	303	302	3	gi|145334261|ref|NP_001078511.1|	469	130	229	0.94	0.97	0	100	206	7e-53	--	histone deacetylase 1/2 [Arabidopsis thaliana] >gi|332661482|gb|AEE86882.1| histone deacetylase 1/2 [Arabidopsis thaliana]
Unigene11692_PB_AHAU	417	415	230	gi|225432856|ref|XP_002283882.1|	386	314	386	0.58	0.64	0.15	73	75.9	1e-13	--	PREDICTED: hypothetical protein [Vitis vinifera]
Unigene11693_PB_AHAU	160	5	160	gi|154933860|gb|ABS88747.1|	546	426	477	0.78	0.94	0	52	91.7	3e-18	--	sister chromatid cohesion protein [Arabidopsis thaliana]
Unigene11694_PB_AHAU	1253	1236	1	gi|212717155|gb|ACJ37419.1|	909	176	590	0.5	0.66	0.02	421	371	1e-101	--	NBS-LRR disease resistance protein [Glycine max]
Unigene11696_PB_AHAU	256	46	207	gi|297742337|emb|CBI34486.3|	1479	1217	1270	0.51	0.64	0	54	52.8	5e-07	--	unnamed protein product [Vitis vinifera]
Unigene11697_PB_AHAU	925	924	1	gi|302143730|emb|CBI22591.3|	663	35	351	0.57	0.7	0.02	317	338	8e-92	--	unnamed protein product [Vitis vinifera]
Unigene11698_PB_AHAU	166	165	1	gi|111660950|gb|ABH12112.1|	520	169	223	1	1	0	55	119	1e-26	--	ADP-glucose pyrophosphorylase small subunit [Citrus sinensis]
Unigene11699_PB_AHAU	835	816	1	gi|42563204|ref|NP_177488.2|	1169	733	1004	0.8	0.91	0	272	460	1e-128	--	protein kinase domain-containing protein [Arabidopsis thaliana] >gi|332197342|gb|AEE35463.1| protein kinase domain-containing protein [Arabidopsis thaliana]
Unigene1169_PB_AHAU	770	312	560	gi|18413298|ref|NP_567352.1|	96	14	96	0.66	0.8	0	83	113	2e-24	--	Molybdopterin synthase sulfur carrier subunit [Arabidopsis thaliana] >gi|30681325|ref|NP_849354.1| Molybdopterin synthase sulfur carrier subunit [Arabidopsis thaliana] >gi|145333001|ref|NP_001078366.1| Molybdopterin synthase sulfur carrier subunit [Arabidopsis thaliana] >gi|75265357|sp|Q9S7A3.1|MOC2A_ARATH RecName: Full=Molybdopterin synthase sulfur carrier subunit; AltName: Full=Molybdenum cofac…
Unigene116_PB_AHAU	715	88	714	gi|145358912|ref|NP_199419.2|	1082	1	219	0.83	0.89	0.04	219	353	1e-96	--	Guanylate-binding protein [Arabidopsis thaliana] >gi|332007951|gb|AED95334.1| Guanylate-binding protein [Arabidopsis thaliana]
Unigene11702_PB_AHAU	198	3	197	gi|335353082|gb|AEH42670.1|	494	405	468	0.65	0.75	0.01	66	80.9	5e-15	--	mitogen-activated protein kinase 13 [Solanum lycopersicum]
Unigene11706_PB_AHAU	230	2	229	gi|223452420|gb|ACM89537.1|	769	527	602	0.75	0.88	0	76	120	5e-27	--	cytokinin-regulated kinase [Glycine max]
Unigene11707_PB_AHAU	235	1	234	gi|157283523|gb|ABV30788.1|	152	53	130	0.83	0.91	0	78	140	7e-33	--	kinase-like protein [Prunus cerasus var. caproniana]
Unigene11709_PB_AHAU	184	2	184	gi|117307343|dbj|BAF36442.1|	103	26	86	1	1	0	61	120	4e-27	--	histone H4 [Nicotiana tabacum]
Unigene1170_PB_AHAU	719	260	718	gi|297831782|ref|XP_002883773.1|	210	1	165	0.6	0.71	0.07	165	187	1e-46	--	adenylate cyclase [Arabidopsis lyrata subsp. lyrata] >gi|297329613|gb|EFH60032.1| adenylate cyclase [Arabidopsis lyrata subsp. lyrata]
Unigene11710_PB_AHAU	693	333	683	gi|225439590|ref|XP_002265561.1|	1622	779	897	0.36	0.53	0.01	119	64.7	1e-09	--	PREDICTED: hypothetical protein [Vitis vinifera]
Unigene11711_PB_AHAU	192	190	2	gi|119507461|dbj|BAF42038.1|	617	148	210	1	1	0	63	128	3e-29	--	pectin methylesterase 1 [Pyrus communis]
Unigene11715_PB_AHAU	608	4	351	gi|149789412|gb|ABR29877.1|	1052	937	1052	0.91	0.96	0	116	209	2e-53	--	phosphoenolpyruvate carboxylase [Ricinus communis]
Unigene11717_PB_AHAU	214	2	214	gi|38343922|emb|CAE54589.1|	245	99	169	0.88	0.97	0	71	138	2e-32	--	serine/threonine protein kinase [Fagus sylvatica]
Unigene11718_PB_AHAU	405	307	5	gi|145360324|ref|NP_180151.3|	987	1	95	0.54	0.64	0.04	106	89.4	1e-17	--	uncharacterized protein [Arabidopsis thaliana] >gi|330252660|gb|AEC07754.1| uncharacterized protein [Arabidopsis thaliana]
Unigene11719_PB_AHAU	207	206	3	gi|18391113|ref|NP_563860.1|	998	718	785	0.98	1	0	68	133	8e-31	--	Ca2+-transporting ATPase [Arabidopsis thaliana] >gi|19865112|sp|Q9SY55.3|ECA3_ARATH RecName: Full=Calcium-transporting ATPase 3, endoplasmic reticulum-type; Short=AtECA3 >gi|13162529|gb|AAC34328.2| calcium-transporting ATPase, ECA3 [Arabidopsis thaliana] >gi|156145808|gb|ABU53680.1| endomembrane calcium ATPase 3 [Arabidopsis thaliana] >gi|332190424|gb|AEE28545.1| Ca2+-transporting ATPase [Arabido…
Unigene1171_PB_AHAU	802	1	348	gi|15219673|ref|NP_171915.1|	328	210	325	0.75	0.88	0	116	193	3e-48	--	tetratricopeptide repeat-containing protein [Arabidopsis thaliana] >gi|332189547|gb|AEE27668.1| tetratricopeptide repeat-containing protein [Arabidopsis thaliana]
Unigene11720_PB_AHAU	632	631	131	gi|302398983|gb|ADL36786.1|	350	186	350	0.91	0.94	0	167	303	1e-81	--	MYBR domain class transcription factor [Malus x domestica]
Unigene11721_PB_AHAU	214	2	214	gi|225348631|gb|ACN87277.1|	698	191	261	0.91	0.98	0	71	141	2e-33	--	with no lysine kinase [Glycine max]
Unigene11722_PB_AHAU	221	220	2	gi|22326716|ref|NP_196638.2|	474	157	229	0.67	0.79	0	73	113	6e-25	--	aspartyl protease family protein [Arabidopsis thaliana] >gi|18700103|gb|AAL77663.1| AT5g10770/T30N20_40 [Arabidopsis thaliana] >gi|24111269|gb|AAN46758.1| At5g10770/T30N20_40 [Arabidopsis thaliana] >gi|332004211|gb|AED91594.1| aspartyl protease family protein [Arabidopsis thaliana]
Unigene11723_PB_AHAU	198	3	197	gi|297824281|ref|XP_002880023.1|	251	173	239	0.82	0.88	0.02	67	110	4e-24	--	aconitase C-terminal domain-containing protein [Arabidopsis lyrata subsp. lyrata] >gi|297325862|gb|EFH56282.1| aconitase C-terminal domain-containing protein [Arabidopsis lyrata subsp. lyrata]
Unigene11725_PB_AHAU	317	268	71	gi|292698381|dbj|BAI99733.1|	199	1	66	0.84	0.92	0	66	113	8e-25	--	flowering locus C-like protein [Pyrus pyrifolia var. culta]
Unigene11726_PB_AHAU	219	3	170	gi|18401681|ref|NP_566591.1|	838	665	720	0.76	0.89	0	56	90.1	8e-18	--	uncharacterized protein [Arabidopsis thaliana] >gi|13605521|gb|AAK32754.1|AF361586_1 AT3g17900/MEB5_12 [Arabidopsis thaliana] >gi|23506057|gb|AAN28888.1| At3g17900/MEB5_12 [Arabidopsis thaliana] >gi|332642501|gb|AEE76022.1| uncharacterized protein [Arabidopsis thaliana]
Unigene11728_PB_AHAU	180	179	66	gi|15220514|ref|NP_174260.1|	363	326	363	0.71	0.84	0	38	62.4	2e-09	--	GDSL esterase/lipase [Arabidopsis thaliana] >gi|75169352|sp|Q9C7N4.1|GDL15_ARATH RecName: Full=GDSL esterase/lipase At1g29670; AltName: Full=Extracellular lipase At1g29670; Flags: Precursor >gi|18086455|gb|AAL57681.1| At1g29670/F15D2_22 [Arabidopsis thaliana] >gi|332192995|gb|AEE31116.1| GDSL esterase/lipase [Arabidopsis thaliana]
Unigene1172_PB_AHAU	802	789	169	gi|15230214|ref|NP_189130.1|	310	109	309	0.37	0.57	0.04	216	125	9e-28	--	hydroxyproline-rich glycoprotein family protein [Arabidopsis thaliana] >gi|332643433|gb|AEE76954.1| hydroxyproline-rich glycoprotein family protein [Arabidopsis thaliana]
Unigene11730_PB_AHAU	660	659	12	gi|18422318|ref|NP_568624.1|	1237	704	928	0.5	0.67	0.04	226	194	6e-49	--	COP1-interacting protein-like protein [Arabidopsis thaliana] >gi|332007558|gb|AED94941.1| COP1-interacting protein-like protein [Arabidopsis thaliana]
Unigene11731_PB_AHAU	290	3	290	gi|15229830|ref|NP_190638.1|	447	349	446	0.48	0.69	0.02	98	95.1	2e-19	--	acidic leucine-rich nuclear phosphoprotein 32-related protein [Arabidopsis thaliana] >gi|75337056|sp|Q9SCQ7.1|AN32_ARATH RecName: Full=Acidic leucine-rich nuclear phosphoprotein 32-related protein; AltName: Full=ANP32/acidic nuclear phosphoprotein-like protein >gi|332645176|gb|AEE78697.1| acidic leucine-rich nuclear phosphoprotein 32-related protein [Arabidopsis thaliana]
Unigene11732_PB_AHAU	764	448	762	gi|30680075|ref|NP_187351.2|	323	102	206	0.76	0.89	0	105	175	5e-70	--	tRNA pseudouridine synthase A [Arabidopsis thaliana] >gi|119360081|gb|ABL66769.1| At3g06950 [Arabidopsis thaliana] >gi|332640958|gb|AEE74479.1| tRNA pseudouridine synthase A [Arabidopsis thaliana]
Unigene11733_PB_AHAU	1442	1245	1	gi|42563204|ref|NP_177488.2|	1169	1	395	0.45	0.63	0	418	317	4e-85	--	protein kinase domain-containing protein [Arabidopsis thaliana] >gi|332197342|gb|AEE35463.1| protein kinase domain-containing protein [Arabidopsis thaliana]
Unigene11734_PB_AHAU	463	317	463	gi|33347409|gb|AAQ15287.1|	194	1	49	0.85	0.95	0	49	91.3	4e-18	--	synptobrevin-related protein [Pyrus pyrifolia]
Unigene11735_PB_AHAU	858	667	203	gi|46398239|gb|AAS91797.1|	807	234	379	0.38	0.63	0	155	114	1e-24	--	MuDRA-like transposase [Cucumis melo] >gi|51477400|gb|AAU04773.1| MuDRA transposase-like [Cucumis melo]
Unigene11736_PB_AHAU	255	1	138	gi|224090288|ref|XP_002308966.1|	833	790	833	0.63	0.78	0	46	52.4	2e-06	--	cation proton exchanger [Populus trichocarpa] >gi|222854942|gb|EEE92489.1| cation proton exchanger [Populus trichocarpa]
Unigene11737_PB_AHAU	222	3	221	gi|292668887|gb|ADE41098.1|	230	104	176	1	1	0	73	154	4e-37	--	AP2 domain class transcription factor [Malus x domestica]
Unigene11738_PB_AHAU	412	408	4	gi|297811677|ref|XP_002873722.1|	1038	408	549	0.68	0.8	0.04	142	188	2e-47	--	U-box domain-containing protein [Arabidopsis lyrata subsp. lyrata] >gi|297319559|gb|EFH49981.1| U-box domain-containing protein [Arabidopsis lyrata subsp. lyrata]
[truncated: 60,033 more rows]
