# Supplementary material for: Transcriptome profiling of fruit development and maturation in Chinese white pear (Pyrus bretschneideri Rehd)
Source: BMC Genomics. 2013 Nov 23;14(1):823. doi: 10.1186/1471-2164-14-823 (PMC4046828; doi:10.1186/1471-2164-14-823)
Supplement: Supplementary file 2 — Additional file 2: Differentially expressed genes between fruit stage 2 (FS2) and fruit stage 1 (FS1). TPM: transcript copies per million tags. Raw intensity: the total number of tags sequenced for each gene. FDR: false discovery rate. FDR < 0.001 and the absolute value of log2Ratio ≤1 were used as the threshold to judge the significance of gene expression difference. In order to calculate the log2Ratio and FDR, TPM value of 0.001 instead of 0 for genes that do not express in one sample was used. (XLS 6 MB) [file 12864_2013_5518_MOESM2_ESM.xls]

## Sheet: Additional file 7-pear transcri
Gene ID	RawIntensity-fs1	RawIntensity-fs2	TPM-FS1	TPM-FS2	log2 Ratio(fs2/fs1)	P-Value	FDR	GO Component	GO Function	GO Process	blast nr
Unigene68613_PB_AHAU	0	113	0.01	20.17	10.978	0	0	-	-	-	-
Unigene21058_PB_AHAU	0	75	0.01	13.39	10.3869	0	0	-	-	-	gi|18447761|gb|AAL67991.1|/3.79324e-78/dehydration-induced protein RD22-like protein [Gossypium hirsutum]
Unigene25564_PB_AHAU	0	69	0.01	12.32	10.2668	0	0	GO:0031410//cytoplasmic vesicle	-	-	gi|225429860|ref|XP_002283317.1|/5.29671e-18/PREDICTED: hypothetical protein [Vitis vinifera]
Unigene28772_PB_AHAU	0	69	0.01	12.32	10.2668	0	0	-	-	-	gi|3334262|sp|O24059.1|MT3_MALDO/1.31408e-08/RecName: Full=Metallothionein-like protein type 3; Short=MT-3
Unigene42372_PB_AHAU	0	69	0.01	12.32	10.2668	0	0	-	-	-	-
Unigene74838_PB_AHAU	0	63	0.01	11.25	10.1357	0	0	-	-	-	gi|255567206|ref|XP_002524584.1|/5.16089e-21/Nonspecific lipid-transfer protein precursor, putative [Ricinus communis]
Unigene50420_PB_AHAU	0	52	0.01	9.28	9.85798	0	0	GO:0031410//cytoplasmic vesicle;GO:0043231//intracellular membrane-bounded organelle	-	-	gi|225434490|ref|XP_002275261.1|/3.09977e-61/PREDICTED: hypothetical protein isoform 1 [Vitis vinifera]
Unigene48317_PB_AHAU	0	45	0.01	8.03	9.64926	1.35e-14	8.34e-13	-	-	-	gi|118488559|gb|ABK96092.1|/4.1867e-17/unknown [Populus trichocarpa]
Unigene65461_PB_AHAU	0	40	0.01	7.14	9.47978	4.78e-13	2.35e-11	-	GO:0016491//oxidoreductase activity;GO:0005506//iron ion binding	-	gi|255582040|ref|XP_002531817.1|/7.37197e-85/cytochrome P450, putative [Ricinus communis]
Unigene41389_PB_AHAU	0	34	0.01	6.07	9.24555	3.36e-11	1.3e-09	-	GO:0016709//oxidoreductase activity, acting on paired donors, with incorporation or reduction of molecular oxygen, NADH or NADPH as one donor, and incorporation of one atom of oxygen;GO:0005506//iron ion binding	GO:0008152//metabolic process	gi|5915845|sp|O49859.1|C82A4_SOYBN/4.14776e-35/RecName: Full=Cytochrome P450 82A4; AltName: Full=Cytochrome P450 CP9
Unigene42749_PB_AHAU	0	30	0.01	5.35	9.0634	5.73e-10	1.96e-08	GO:0043231//intracellular membrane-bounded organelle	-	-	gi|225439051|ref|XP_002264699.1|/1.05787e-37/PREDICTED: hypothetical protein [Vitis vinifera]
Unigene17657_PB_AHAU	0	28	0.01	5	8.96578	2.37e-09	7.58e-08	-	-	-	gi|225434802|ref|XP_002280417.1|/2.81341e-53/PREDICTED: hypothetical protein [Vitis vinifera]
Unigene63390_PB_AHAU	0	25	0.01	4.46	8.8009	1.98e-08	5.68e-07	-	-	-	gi|225452173|ref|XP_002270738.1|/3.67705e-60/PREDICTED: hypothetical protein [Vitis vinifera]
Unigene44138_PB_AHAU	0	23	0.01	4.11	8.68299	8.19e-08	2.17e-06	GO:0019866//organelle inner membrane;GO:0031224//intrinsic to membrane	-	GO:0006810//transport	gi|297743276|emb|CBI36143.3|/3.0808e-21/unnamed protein product [Vitis vinifera]
Unigene30030_PB_AHAU	0	23	0.01	4.11	8.68299	8.19e-08	2.16e-06	-	-	-	-
Unigene63225_PB_AHAU	0	22	0.01	3.93	8.61839	1.66e-07	4.2e-06	-	-	-	gi|147845397|emb|CAN83356.1|/3.39877e-63/hypothetical protein VITISV_026098 [Vitis vinifera]
Unigene12811_PB_AHAU	0	20	0.01	3.57	8.47978	6.86e-07	1.59e-05	-	-	-	gi|37359170|gb|AAL05954.1|/3.28193e-06/agglutinin [Amaranthus caudatus]
Unigene72630_PB_AHAU	0	20	0.01	3.57	8.47978	6.86e-07	1.59e-05	-	-	-	gi|255542536|ref|XP_002512331.1|/7.66119e-15/conserved hypothetical protein [Ricinus communis]
Unigene74756_PB_AHAU	0	20	0.01	3.57	8.47978	6.86e-07	1.59e-05	-	GO:0046872//metal ion binding;GO:0001071//nucleic acid binding transcription factor activity;GO:0016563//transcription activator activity	GO:0006351//transcription, DNA-dependent;GO:0003006//developmental process involved in reproduction	gi|302398717|gb|ADL36653.1|/1.1218e-93/C3HL domain class transcription factor [Malus x domestica]
Unigene65775_PB_AHAU	0	19	0.01	3.39	8.40514	1.39e-06	3.06e-05	GO:0043231//intracellular membrane-bounded organelle	GO:0016491//oxidoreductase activity;GO:0005506//iron ion binding	-	gi|84514181|gb|ABC59099.1|/8.76761e-09/cytochrome P450 monooxygenase CYP72A66 [Medicago truncatula]
Unigene37259_PB_AHAU	0	19	0.01	3.39	8.40514	1.39e-06	3.06e-05	GO:0030964;GO:0005746//mitochondrial respiratory chain	GO:0048037//cofactor binding;GO:0050136//NADH dehydrogenase (quinone) activity;GO:0000166//nucleotide binding	GO:0051234//establishment of localization;GO:0015980//energy derivation by oxidation of organic compounds	gi|307101737|ref|YP_003875501.1|/9.61982e-83/NADH dehydrogenase subunit 7 [Silene latifolia]
Unigene86764_PB_AHAU	0	18	0.01	3.21	8.32643	2.83e-06	5.84e-05	-	-	-	gi|12992|emb|CAA44478.1|/1.93561e-24/ORF 873 [Helianthus annuus]
Unigene13019_PB_AHAU	0	17	0.01	3.03	8.24317	5.76e-06	0.000112176	-	GO:0004672//protein kinase activity;GO:0000166//nucleotide binding	-	gi|297744611|emb|CBI37873.3|/2.0503e-31/unnamed protein product [Vitis vinifera]
Unigene88455_PB_AHAU	0	17	0.01	3.03	8.24317	5.76e-06	0.00011208	-	-	-	gi|225457188|ref|XP_002280600.1|/2.0431e-128/PREDICTED: hypothetical protein [Vitis vinifera]
Unigene34417_PB_AHAU	0	16	0.01	2.86	8.15987	1.17e-05	0.000216563	GO:0005576//extracellular region;GO:0030312//external encapsulating structure	GO:0016798//hydrolase activity, acting on glycosyl bonds;GO:0016758//transferase activity, transferring hexosyl groups	GO:0044042//glucan metabolic process;GO:0070882	gi|187372998|gb|ACD03233.1|/7.10801e-81/xyloglucan endotransglucosylase/hydrolase 9 [Malus x domestica]
Unigene66901_PB_AHAU	0	16	0.01	2.86	8.15987	1.17e-05	0.000216387	-	-	-	gi|5763517|dbj|BAA83480.1|/1.16848e-31/S4-RNase [Prunus avium]
Unigene61547_PB_AHAU	0	16	0.01	2.86	8.15987	1.17e-05	0.000216211	-	-	-	-
Unigene65719_PB_AHAU	0	16	0.01	2.86	8.15987	1.17e-05	0.000216035	-	-	-	-
Unigene89679_PB_AHAU	0	15	0.01	2.68	8.06609	2.38e-05	0.000409586	GO:0005746//mitochondrial respiratory chain	GO:0048037//cofactor binding;GO:0050136//NADH dehydrogenase (quinone) activity;GO:0000166//nucleotide binding	GO:0022904//respiratory electron transport chain	gi|297740917|emb|CBI31099.3|/6.89546e-57/unnamed protein product [Vitis vinifera]
Unigene12693_PB_AHAU	0	15	0.01	2.68	8.06609	2.38e-05	0.000409276	-	-	-	gi|259123935|gb|ACV93250.1|/6.00484e-60/CII small heat shock protein 1 [Prunus salicina]
Unigene3613_PB_AHAU	0	15	0.01	2.68	8.06609	2.38e-05	0.000408965	-	GO:0004672//protein kinase activity	-	gi|255555031|ref|XP_002518553.1|/2.9179e-32/ATP binding protein, putative [Ricinus communis]
Unigene9277_PB_AHAU	0	14	0.01	2.5	7.96578	4.83e-05	0.000775063	-	-	-	gi|302399019|gb|ADL36804.1|/4.0686e-97/NAC domain class transcription factor [Malus x domestica]
Unigene51380_PB_AHAU	0	14	0.01	2.5	7.96578	4.83e-05	0.000774516	-	-	-	gi|255559460|ref|XP_002520750.1|/2.83577e-33/conserved hypothetical protein [Ricinus communis]
Unigene68889_PB_AHAU	0	14	0.01	2.5	7.96578	4.83e-05	0.000773969	-	-	-	gi|225447245|ref|XP_002272845.1|/3.14947e-18/PREDICTED: hypothetical protein [Vitis vinifera]
Unigene66537_PB_AHAU	0	14	0.01	2.5	7.96578	4.83e-05	0.000773423	GO:0009536//plastid	GO:0005488//binding;GO:0016491//oxidoreductase activity;GO:0016831//carboxy-lyase activity	GO:0043094;GO:0015977//carbon fixation	gi|18413570|emb|CAD21856.1|/3.12528e-34/putative ribulose 1,5 biphosphate carboxylase small subunit percursor [Rumex obtusifolius]
Unigene79210_PB_AHAU	0	14	0.01	2.5	7.96578	4.83e-05	0.000772878	-	-	-	-
Unigene86449_PB_AHAU	0	14	0.01	2.5	7.96578	4.83e-05	0.000772334	-	-	-	gi|225466010|ref|XP_002265865.1|/9.68726e-48/PREDICTED: hypothetical protein [Vitis vinifera]
Unigene49855_PB_AHAU	0	14	0.01	2.5	7.96578	4.83e-05	0.00077179	-	GO:0035251//UDP-glucosyltransferase activity	-	gi|224103637|ref|XP_002313133.1|/2.55269e-13/predicted protein [Populus trichocarpa]
Unigene67376_PB_AHAU	0	14	0.01	2.5	7.96578	4.83e-05	0.000771248	-	-	-	-
Unigene3432_PB_AHAU	0	13	0.01	2.32	7.85798	9.8e-05	0.00143191	GO:0043231//intracellular membrane-bounded organelle	GO:0043565//sequence-specific DNA binding	GO:0010260//organ senescence;GO:0051276//chromosome organization;GO:0009639//response to red or far red light	gi|255539338|ref|XP_002510734.1|/8.04618e-24/DNA binding protein, putative [Ricinus communis]
Unigene74865_PB_AHAU	0	13	0.01	2.32	7.85798	9.8e-05	0.00143099	-	-	-	-
Unigene82575_PB_AHAU	0	13	0.01	2.32	7.85798	9.8e-05	0.00143007	GO:0005618//cell wall;GO:0031224//intrinsic to membrane;GO:0031410//cytoplasmic vesicle;GO:0043231//intracellular membrane-bounded organelle	-	-	gi|225424512|ref|XP_002285238.1|/5.04365e-151/PREDICTED: hypothetical protein [Vitis vinifera]
Unigene36938_PB_AHAU	0	12	0.01	2.14	7.74147	0.000199166	0.00266575	-	-	-	-
Unigene71875_PB_AHAU	0	12	0.01	2.14	7.74147	0.000199166	0.00266418	-	-	-	gi|147867222|emb|CAN79949.1|/9.55803e-25/hypothetical protein VITISV_044422 [Vitis vinifera]
Unigene8166_PB_AHAU	0	12	0.01	2.14	7.74147	0.000199166	0.00266262	GO:0016020//membrane	GO:0008172//S-methyltransferase activity	GO:0006730//one-carbon metabolic process;GO:0000097//sulfur amino acid biosynthetic process;GO:0033477	gi|255552095|ref|XP_002517092.1|/6.77468e-124/5-methyltetrahydrofolate:homocysteine methyltransferase, putative [Ricinus communis]
Unigene77667_PB_AHAU	0	12	0.01	2.14	7.74147	0.000199166	0.00266105	-	-	-	gi|255561981|ref|XP_002521999.1|/3.10105e-138/conserved hypothetical protein [Ricinus communis]
Unigene49695_PB_AHAU	0	12	0.01	2.14	7.74147	0.000199166	0.00265949	-	-	-	-
Unigene14182_PB_AHAU	0	12	0.01	2.14	7.74147	0.000199166	0.00265792	-	-	-	gi|297735048|emb|CBI17410.3|/1.90998e-09/unnamed protein product [Vitis vinifera]
Unigene62655_PB_AHAU	0	12	0.01	2.14	7.74147	0.000199166	0.00265636	-	GO:0016462//pyrophosphatase activity;GO:0032559	GO:0012501//programmed cell death;GO:0006950//response to stress	gi|255562651|ref|XP_002522331.1|/2.98027e-08/Disease resistance protein ADR1, putative [Ricinus communis]
Unigene73642_PB_AHAU	0	12	0.01	2.14	7.74147	0.000199166	0.00265481	-	-	-	-
Unigene39894_PB_AHAU	0	12	0.01	2.14	7.74147	0.000199166	0.00265325	-	GO:0060089	GO:0009314//response to radiation;GO:0023052//signaling	gi|296081221|emb|CBI17965.3|/4.18697e-61/unnamed protein product [Vitis vinifera]
Unigene23826_PB_AHAU	0	11	0.01	1.96	7.61471	0.00040462	0.00493337	GO:0043231//intracellular membrane-bounded organelle	GO:0003676//nucleic acid binding	-	gi|255557857|ref|XP_002519958.1|/2.68942e-37/transcription factor, putative [Ricinus communis]
Unigene75652_PB_AHAU	0	11	0.01	1.96	7.61471	0.00040462	0.00493072	-	-	-	gi|297738616|emb|CBI27861.3|/2.96007e-08/unnamed protein product [Vitis vinifera]
Unigene39007_PB_AHAU	0	11	0.01	1.96	7.61471	0.00040462	0.00492808	-	-	-	gi|255576465|ref|XP_002529124.1|/1.19196e-20/conserved hypothetical protein [Ricinus communis]
Unigene25475_PB_AHAU	0	11	0.01	1.96	7.61471	0.00040462	0.00492544	-	GO:0008194//UDP-glycosyltransferase activity;GO:0016758//transferase activity, transferring hexosyl groups	-	gi|225441890|ref|XP_002284381.1|/1.10257e-119/PREDICTED: hypothetical protein [Vitis vinifera]
Unigene72260_PB_AHAU	0	11	0.01	1.96	7.61471	0.00040462	0.0049228	-	-	-	-
Unigene15381_PB_AHAU	0	11	0.01	1.96	7.61471	0.00040462	0.00492017	GO:0043231//intracellular membrane-bounded organelle	GO:0016616//oxidoreductase activity, acting on the CH-OH group of donors, NAD or NADP as acceptor;GO:0000166//nucleotide binding	GO:0019318//hexose metabolic process	gi|225425210|ref|XP_002266930.1|/5.67477e-75/PREDICTED: hypothetical protein [Vitis vinifera]
Unigene28870_PB_AHAU	0	11	0.01	1.96	7.61471	0.00040462	0.00491754	-	-	-	gi|292668885|gb|ADE41097.1|/4.99363e-109/AP2 domain class transcription factor [Malus x domestica]
Unigene32074_PB_AHAU	0	11	0.01	1.96	7.61471	0.00040462	0.00491491	-	GO:0005488//binding	-	gi|225447336|ref|XP_002274263.1|/1.24633e-23/PREDICTED: hypothetical protein [Vitis vinifera]
Unigene24863_PB_AHAU	0	11	0.01	1.96	7.61471	0.00040462	0.00491229	GO:0009536//plastid	GO:0016616//oxidoreductase activity, acting on the CH-OH group of donors, NAD or NADP as acceptor;GO:0000166//nucleotide binding	GO:0019318//hexose metabolic process	gi|224053521|ref|XP_002297854.1|/5.47163e-49/predicted protein [Populus trichocarpa]
Unigene42666_PB_AHAU	0	11	0.01	1.96	7.61471	0.00040462	0.00490966	-	-	-	-
Unigene6836_PB_AHAU	0	11	0.01	1.96	7.61471	0.00040462	0.00490704	-	GO:0004871//signal transducer activity	-	gi|225460943|ref|XP_002279682.1|/2.07699e-58/PREDICTED: hypothetical protein isoform 2 [Vitis vinifera]
Unigene44236_PB_AHAU	0	11	0.01	1.96	7.61471	0.00040462	0.00490443	GO:0044464//cell part	GO:0005488//binding;GO:0004672//protein kinase activity;GO:0004871//signal transducer activity	GO:0050794//regulation of cellular process	gi|255542874|ref|XP_002512500.1|/1.04296e-62/histidine kinase 1 plant, putative [Ricinus communis]
Unigene80217_PB_AHAU	0	11	0.01	1.96	7.61471	0.00040462	0.00490181	-	-	-	-
Unigene84696_PB_AHAU	0	11	0.01	1.96	7.61471	0.00040462	0.0048992	-	-	-	-
Unigene48094_PB_AHAU	0	10	0.01	1.78	7.47573	0.000822014	0.00904255	-	-	GO:0003002//regionalization;GO:0006351//transcription, DNA-dependent;GO:0009887//organ morphogenesis;GO:0048437//floral organ development	gi|255562639|ref|XP_002522325.1|/4.19975e-31/Protein ASYMMETRIC LEAVES2, putative [Ricinus communis]
Unigene12956_PB_AHAU	0	10	0.01	1.78	7.47573	0.000822014	0.00903818	-	-	-	gi|297737282|emb|CBI26483.3|/5.0071e-12/unnamed protein product [Vitis vinifera]
Unigene74144_PB_AHAU	0	10	0.01	1.78	7.47573	0.000822014	0.00903381	-	-	-	-
Unigene45067_PB_AHAU	0	10	0.01	1.78	7.47573	0.000822014	0.00902944	-	GO:0004672//protein kinase activity	-	gi|224069816|ref|XP_002326421.1|/2.73128e-22/predicted protein [Populus trichocarpa]
Unigene84872_PB_AHAU	0	10	0.01	1.78	7.47573	0.000822014	0.00902508	-	-	-	-
Unigene4685_PB_AHAU	0	10	0.01	1.78	7.47573	0.000822014	0.00902072	-	-	-	gi|297741334|emb|CBI32465.3|/7.38874e-43/unnamed protein product [Vitis vinifera]
Unigene74088_PB_AHAU	0	10	0.01	1.78	7.47573	0.000822014	0.00901637	GO:0005576//extracellular region	-	GO:0006952//defense response	gi|13183177|gb|AAK15089.1|AF240006_1/6.72663e-84/7S globulin [Sesamum indicum]
Unigene50419_PB_AHAU	0	10	0.01	1.78	7.47573	0.000822014	0.00901202	GO:0016020//membrane	GO:0005215//transporter activity	GO:0006810//transport	gi|255538430|ref|XP_002510280.1|/2.53317e-31/purine permease, putative [Ricinus communis]
Unigene66792_PB_AHAU	0	10	0.01	1.78	7.47573	0.000822014	0.00900767	-	-	-	-
Unigene6009_PB_AHAU	0	10	0.01	1.78	7.47573	0.000822014	0.00900333	-	-	-	-
Unigene28092_PB_AHAU	0	10	0.01	1.78	7.47573	0.000822014	0.00899899	GO:0043231//intracellular membrane-bounded organelle	GO:0030528//transcription regulator activity;GO:0003676//nucleic acid binding;GO:0001071//nucleic acid binding transcription factor activity	GO:0006351//transcription, DNA-dependent;GO:0000160//two-component signal transduction system (phosphorelay)	gi|222427667|gb|ACM49843.1|/3.03003e-52/ethylene responsive transcription factor 12 [Prunus salicina]
Unigene68001_PB_AHAU	0	10	0.01	1.78	7.47573	0.000822014	0.00899466	GO:0031224//intrinsic to membrane	GO:0042626//ATPase activity, coupled to transmembrane movement of substances;GO:0032559	GO:0006810//transport;GO:0009207	gi|225440860|ref|XP_002276489.1|/1.07663e-27/PREDICTED: hypothetical protein [Vitis vinifera]
Unigene15731_PB_AHAU	0	10	0.01	1.78	7.47573	0.000822014	0.00899033	GO:0005667//transcription factor complex	GO:0042623//ATPase activity, coupled;GO:0008135//translation factor activity, nucleic acid binding;GO:0032559;GO:0003702//RNA polymerase II transcription factor activity	GO:0006412//translation;GO:0006352//transcription initiation, DNA-dependent	gi|225458123|ref|XP_002279990.1|/2.89531e-94/PREDICTED: hypothetical protein [Vitis vinifera]
Unigene42744_PB_AHAU	0	10	0.01	1.78	7.47573	0.000822014	0.00898601	-	-	-	-
Unigene87265_PB_AHAU	0	10	0.01	1.78	7.47573	0.000822014	0.00898169	-	GO:0005488//binding	GO:0007165//signal transduction;GO:0010033//response to organic substance	gi|225443584|ref|XP_002278515.1|/8.97093e-21/PREDICTED: hypothetical protein [Vitis vinifera]
Unigene27162_PB_AHAU	0	10	0.01	1.78	7.47573	0.000822014	0.00897737	-	-	-	-
Unigene25958_PB_AHAU	0	10	0.01	1.78	7.47573	0.000822014	0.00897306	-	-	-	gi|9838483|ref|NP_064096.1|/2.31745e-11/orf105c [Beta vulgaris subsp. vulgaris]
Unigene82523_PB_AHAU	0	10	0.01	1.78	7.47573	0.000822014	0.00896875	-	-	-	-
Unigene70546_PB_AHAU	0	10	0.01	1.78	7.47573	0.000822014	0.00896445	-	-	-	gi|302399115|gb|ADL36852.1|/1.91741e-118/WRKY domain class transcription factor [Malus x domestica]
Unigene7474_PB_AHAU	0	10	0.01	1.78	7.47573	0.000822014	0.00896015	GO:0043231//intracellular membrane-bounded organelle	GO:0046914//transition metal ion binding	-	gi|255578868|ref|XP_002530288.1|/2.2914e-145/protein binding protein, putative [Ricinus communis]
Unigene20234_PB_AHAU	0	10	0.01	1.78	7.47573	0.000822014	0.00895585	-	-	-	-
Unigene45302_PB_AHAU	0	10	0.01	1.78	7.47573	0.000822014	0.00895156	-	-	-	-
Unigene42020_PB_AHAU	0	10	0.01	1.78	7.47573	0.000822014	0.00894728	-	-	-	-
Unigene80923_PB_AHAU	0	10	0.01	1.78	7.47573	0.000822014	0.00894299	-	-	-	-
Unigene88949_PB_AHAU	0	9	0.01	1.61	7.33092	0.00166998	0.0164515	GO:0055029;GO:0000790//nuclear chromatin;GO:0044451//nucleoplasm part	GO:0003676//nucleic acid binding;GO:0034062//RNA polymerase activity;GO:0001882//nucleoside binding	GO:0006305;GO:0016246//RNA interference	gi|224141967|ref|XP_002324332.1|/1.5883e-112/predicted protein [Populus trichocarpa]
Unigene61207_PB_AHAU	0	9	0.01	1.61	7.33092	0.00166998	0.0164444	-	-	-	-
Unigene4638_PB_AHAU	0	9	0.01	1.61	7.33092	0.00166998	0.0164372	-	GO:0046872//metal ion binding	-	gi|255554142|ref|XP_002518111.1|/3.99758e-35/conserved hypothetical protein [Ricinus communis]
Unigene79125_PB_AHAU	0	9	0.01	1.61	7.33092	0.00166998	0.0164301	-	-	-	-
Unigene13253_PB_AHAU	0	9	0.01	1.61	7.33092	0.00166998	0.016423	-	-	-	gi|296804712|gb|ADH53780.1|/1.14439e-83/GAI1 [Malus x domestica]
Unigene83580_PB_AHAU	0	9	0.01	1.61	7.33092	0.00166998	0.0164159	GO:0031410//cytoplasmic vesicle;GO:0043231//intracellular membrane-bounded organelle	GO:0016757//transferase activity, transferring glycosyl groups	-	gi|296087761|emb|CBI35017.3|/1.75917e-21/unnamed protein product [Vitis vinifera]
Unigene26205_PB_AHAU	0	9	0.01	1.61	7.33092	0.00166998	0.0164088	-	GO:0004180//carboxypeptidase activity	GO:0019538//protein metabolic process	gi|255553418|ref|XP_002517750.1|/2.80509e-176/serine carboxypeptidase, putative [Ricinus communis]
Unigene38722_PB_AHAU	0	9	0.01	1.61	7.33092	0.00166998	0.0164017	-	-	-	gi|225430991|ref|XP_002278899.1|/5.28983e-13/PREDICTED: hypothetical protein [Vitis vinifera]
Unigene72059_PB_AHAU	0	9	0.01	1.61	7.33092	0.00166998	0.0163946	-	-	-	-
Unigene30420_PB_AHAU	0	9	0.01	1.61	7.33092	0.00166998	0.0163876	GO:0043231//intracellular membrane-bounded organelle	GO:0004672//protein kinase activity;GO:0032559	GO:0006464//protein modification process	gi|156105187|gb|ABU49132.1|/0/ser/thr protein kinase [Malus x domestica]
Unigene34430_PB_AHAU	0	9	0.01	1.61	7.33092	0.00166998	0.0163805	-	-	-	-
Unigene71191_PB_AHAU	0	9	0.01	1.61	7.33092	0.00166998	0.0163734	-	-	-	gi|225430768|ref|XP_002267591.1|/1.41938e-73/PREDICTED: hypothetical protein [Vitis vinifera]
Unigene89019_PB_AHAU	0	9	0.01	1.61	7.33092	0.00166998	0.0163664	-	-	-	-
Unigene83845_PB_AHAU	0	9	0.01	1.61	7.33092	0.00166998	0.0163593	GO:0043231//intracellular membrane-bounded organelle	GO:0015631//tubulin binding	GO:0006997//nucleus organization;GO:0030865//cortical cytoskeleton organization;GO:0016049//cell growth	gi|297735098|emb|CBI17460.3|/6.21976e-30/unnamed protein product [Vitis vinifera]
Unigene47311_PB_AHAU	0	9	0.01	1.61	7.33092	0.00166998	0.0163523	-	-	-	-
Unigene44557_PB_AHAU	0	9	0.01	1.61	7.33092	0.00166998	0.0163452	-	GO:0008415//acyltransferase activity	GO:0045489//pectin biosynthetic process;GO:0006631//fatty acid metabolic process	gi|225456394|ref|XP_002280398.1|/1.21958e-171/PREDICTED: hypothetical protein [Vitis vinifera]
Unigene48712_PB_AHAU	0	9	0.01	1.61	7.33092	0.00166998	0.0163382	-	-	-	gi|255632286|gb|ACU16501.1|/7.97568e-06/unknown [Glycine max]
Unigene1804_PB_AHAU	0	9	0.01	1.61	7.33092	0.00166998	0.0163311	-	-	-	-
Unigene63897_PB_AHAU	0	9	0.01	1.61	7.33092	0.00166998	0.0163241	-	-	-	gi|217074054|gb|ACJ85387.1|/1.2419e-14/unknown [Medicago truncatula]
Unigene10493_PB_AHAU	0	9	0.01	1.61	7.33092	0.00166998	0.0163171	-	-	-	-
Unigene3072_PB_AHAU	0	9	0.01	1.61	7.33092	0.00166998	0.0163101	-	-	GO:0006810//transport	gi|255561803|ref|XP_002521911.1|/7.01465e-119/iaa-alanine resistance protein, putative [Ricinus communis]
Unigene52146_PB_AHAU	0	9	0.01	1.61	7.33092	0.00166998	0.0163031	-	-	-	gi|225429307|ref|XP_002270434.1|/1.42358e-12/PREDICTED: hypothetical protein [Vitis vinifera]
Unigene1224_PB_AHAU	0	9	0.01	1.61	7.33092	0.00166998	0.0162961	-	-	-	gi|255645088|gb|ACU23043.1|/3.70686e-23/unknown [Glycine max]
Unigene5613_PB_AHAU	0	9	0.01	1.61	7.33092	0.00166998	0.0162891	-	-	-	-
Unigene52013_PB_AHAU	0	9	0.01	1.61	7.33092	0.00166998	0.0162821	-	-	-	gi|296085339|emb|CBI29071.3|/9.8608e-10/unnamed protein product [Vitis vinifera]
Unigene70603_PB_AHAU	0	9	0.01	1.61	7.33092	0.00166998	0.0162751	-	-	-	-
Unigene28653_PB_AHAU	0	9	0.01	1.61	7.33092	0.00166998	0.0162681	GO:0044464//cell part	GO:0031420;GO:0016301//kinase activity	GO:0006796//phosphate metabolic process;GO:0010038//response to metal ion;GO:0006007//glucose catabolic process	gi|224069760|ref|XP_002326407.1|/6.28219e-175/predicted protein [Populus trichocarpa]
Unigene19694_PB_AHAU	0	9	0.01	1.61	7.33092	0.00166998	0.0162612	-	-	-	-
Unigene82241_PB_AHAU	0	9	0.01	1.61	7.33092	0.00166998	0.0162542	-	-	-	-
Unigene51973_PB_AHAU	0	9	0.01	1.61	7.33092	0.00166998	0.0162473	-	-	-	-
Unigene19082_PB_AHAU	0	9	0.01	1.61	7.33092	0.00166998	0.0162403	-	-	-	gi|224069904|ref|XP_002303080.1|/5.18124e-84/predicted protein [Populus trichocarpa]
Unigene54808_PB_AHAU	0	9	0.01	1.61	7.33092	0.00166998	0.0162334	GO:0043231//intracellular membrane-bounded organelle	GO:0016772//transferase activity, transferring phosphorus-containing groups;GO:0004871//signal transducer activity;GO:0046914//transition metal ion binding;GO:0019787//small conjugating protein ligase activity	GO:0010102//lateral root morphogenesis;GO:0009725//response to hormone stimulus;GO:0009693//ethylene biosynthetic process;GO:0006796//phosphate metabolic process;GO:0016567//protein ubiquitination	gi|255585015|ref|XP_002533218.1|/1.47701e-140/ankyrin repeat-containing protein, putative [Ricinus communis]
Unigene87912_PB_AHAU	0	9	0.01	1.61	7.33092	0.00166998	0.0162264	-	-	-	-
Unigene66332_PB_AHAU	0	9	0.01	1.61	7.33092	0.00166998	0.0162195	-	GO:0005488//binding;GO:0001071//nucleic acid binding transcription factor activity	GO:0006351//transcription, DNA-dependent;GO:0009743//response to carbohydrate stimulus	gi|224095756|ref|XP_002310466.1|/1.48805e-30/predicted protein [Populus trichocarpa]
Unigene85651_PB_AHAU	0	9	0.01	1.61	7.33092	0.00166998	0.0162126	-	-	-	-
Unigene71826_PB_AHAU	0	9	0.01	1.61	7.33092	0.00166998	0.0162056	-	-	-	gi|296087620|emb|CBI34876.3|/2.06677e-41/unnamed protein product [Vitis vinifera]
Unigene24733_PB_AHAU	0	9	0.01	1.61	7.33092	0.00166998	0.0161987	-	-	-	gi|297738969|emb|CBI28214.3|/5.30129e-13/unnamed protein product [Vitis vinifera]
Unigene87304_PB_AHAU	0	9	0.01	1.61	7.33092	0.00166998	0.0161918	-	-	-	gi|147858322|emb|CAN81424.1|/1.37179e-45/hypothetical protein VITISV_035944 [Vitis vinifera]
Unigene24074_PB_AHAU	0	9	0.01	1.61	7.33092	0.00166998	0.0161849	-	GO:0016881//acid-amino acid ligase activity	GO:0002831//regulation of response to biotic stimulus;GO:0009626//plant-type hypersensitive response;GO:0042742//defense response to bacterium;GO:0032787//monocarboxylic acid metabolic process;GO:0007165//signal transduction;GO:0009581	gi|255638272|gb|ACU19449.1|/6.01868e-161/unknown [Glycine max]
Unigene58034_PB_AHAU	0	8	0.01	1.43	7.15987	0.00339268	0.0294183	-	-	-	-
Unigene78565_PB_AHAU	0	8	0.01	1.43	7.15987	0.00339268	0.0294071	GO:0005618//cell wall	GO:0004553//hydrolase activity, hydrolyzing O-glycosyl compounds	GO:0044238//primary metabolic process	gi|157041199|dbj|BAF79669.1|/4.08281e-50/beta-D-xylosidase [Pyrus pyrifolia]
Unigene42680_PB_AHAU	0	8	0.01	1.43	7.15987	0.00339268	0.0293959	-	-	-	-
Unigene48662_PB_AHAU	0	8	0.01	1.43	7.15987	0.00339268	0.0293847	-	-	-	-
Unigene16633_PB_AHAU	0	8	0.01	1.43	7.15987	0.00339268	0.0293735	GO:0016020//membrane	GO:0046873//metal ion transmembrane transporter activity	GO:0030001//metal ion transport;GO:0034220//ion transmembrane transport	gi|297736509|emb|CBI25380.3|/1.66442e-83/unnamed protein product [Vitis vinifera]
Unigene17440_PB_AHAU	0	8	0.01	1.43	7.15987	0.00339268	0.0293623	GO:0043231//intracellular membrane-bounded organelle	GO:0046872//metal ion binding	-	gi|224143915|ref|XP_002325121.1|/5.59158e-48/predicted protein [Populus trichocarpa]
Unigene52691_PB_AHAU	0	8	0.01	1.43	7.15987	0.00339268	0.0293511	-	GO:0035251//UDP-glucosyltransferase activity	-	gi|255567909|ref|XP_002524932.1|/1.38689e-36/UDP-glucosyltransferase, putative [Ricinus communis]
Unigene79734_PB_AHAU	0	8	0.01	1.43	7.15987	0.00339268	0.02934	-	-	-	-
Unigene88097_PB_AHAU	0	8	0.01	1.43	7.15987	0.00339268	0.0293288	GO:0043231//intracellular membrane-bounded organelle	-	-	gi|255553532|ref|XP_002517807.1|/7.62755e-19/conserved hypothetical protein [Ricinus communis]
Unigene13548_PB_AHAU	0	8	0.01	1.43	7.15987	0.00339268	0.0293177	GO:0005838//proteasome regulatory particle;GO:0043231//intracellular membrane-bounded organelle;GO:0030312//external encapsulating structure	GO:0042623//ATPase activity, coupled;GO:0032559	GO:0019941//modification-dependent protein catabolic process	gi|302425183|sp|P85200.1|PRS6B_HELAN/6.03998e-101/RecName: Full=26S protease regulatory subunit 6B homolog
Unigene6301_PB_AHAU	0	8	0.01	1.43	7.15987	0.00339268	0.0293065	-	-	-	-
Unigene9027_PB_AHAU	0	8	0.01	1.43	7.15987	0.00339268	0.0292954	-	-	-	gi|225462910|ref|XP_002264615.1|/1.07531e-29/PREDICTED: hypothetical protein isoform 2 [Vitis vinifera]
Unigene21956_PB_AHAU	0	8	0.01	1.43	7.15987	0.00339268	0.0292843	GO:0043234//protein complex	GO:0004721//phosphoprotein phosphatase activity;GO:0043169//cation binding	GO:0006464//protein modification process	gi|255546333|ref|XP_002514226.1|/1.81226e-36/protein phosphatase 2c, putative [Ricinus communis]
Unigene33916_PB_AHAU	0	8	0.01	1.43	7.15987	0.00339268	0.0292731	GO:0043231//intracellular membrane-bounded organelle	GO:0004175//endopeptidase activity	GO:0006970//response to osmotic stress;GO:0019538//protein metabolic process	gi|255554815|ref|XP_002518445.1|/1.32569e-130/Aspartic proteinase precursor, putative [Ricinus communis]
Unigene61875_PB_AHAU	0	8	0.01	1.43	7.15987	0.00339268	0.029262	-	-	-	gi|255538554|ref|XP_002510342.1|/5.59036e-84/conserved hypothetical protein [Ricinus communis]
Unigene69849_PB_AHAU	0	8	0.01	1.43	7.15987	0.00339268	0.0292509	-	-	-	gi|195622262|gb|ACG32961.1|/8.75859e-08/cytidyltransferase-related [Zea mays]
Unigene4645_PB_AHAU	0	8	0.01	1.43	7.15987	0.00339268	0.0292398	GO:0009536//plastid	GO:0003676//nucleic acid binding;GO:0034061	GO:0006260//DNA replication;GO:0006396//RNA processing	gi|255588790|ref|XP_002534719.1|/5.97002e-148/conserved hypothetical protein [Ricinus communis]
Unigene88632_PB_AHAU	0	8	0.01	1.43	7.15987	0.00339268	0.0292287	-	GO:0009975//cyclase activity;GO:0032559;GO:0019206//nucleoside kinase activity	GO:0006164//purine nucleotide biosynthetic process;GO:0009725//response to hormone stimulus;GO:0006796//phosphate metabolic process	gi|225455758|ref|XP_002269501.1|/0/PREDICTED: hypothetical protein [Vitis vinifera]
Unigene60278_PB_AHAU	0	8	0.01	1.43	7.15987	0.00339268	0.0292177	GO:0043231//intracellular membrane-bounded organelle;GO:0044444//cytoplasmic part	GO:0003824//catalytic activity	-	gi|224073162|ref|XP_002304002.1|/1.45718e-84/predicted protein [Populus trichocarpa]
Unigene37966_PB_AHAU	0	8	0.01	1.43	7.15987	0.00339268	0.0292066	GO:0031224//intrinsic to membrane;GO:0031410//cytoplasmic vesicle;GO:0005746//mitochondrial respiratory chain	GO:0050136//NADH dehydrogenase (quinone) activity	GO:0051234//establishment of localization;GO:0022904//respiratory electron transport chain	gi|57013955|ref|YP_173427.1|/7.49124e-110/hypothetical protein NitaMp087 [Nicotiana tabacum]
Unigene21111_PB_AHAU	0	8	0.01	1.43	7.15987	0.00339268	0.0291955	-	GO:0046872//metal ion binding	-	gi|255557042|ref|XP_002519554.1|/1.58392e-19/protein binding protein, putative [Ricinus communis]
Unigene57555_PB_AHAU	0	8	0.01	1.43	7.15987	0.00339268	0.0291845	-	-	-	gi|225451203|ref|XP_002274439.1|/2.24339e-08/PREDICTED: hypothetical protein [Vitis vinifera]
Unigene16579_PB_AHAU	0	8	0.01	1.43	7.15987	0.00339268	0.0291735	GO:0043231//intracellular membrane-bounded organelle	GO:0001071//nucleic acid binding transcription factor activity	GO:0006351//transcription, DNA-dependent	gi|225463438|ref|XP_002275393.1|/5.01603e-16/PREDICTED: hypothetical protein isoform 2 [Vitis vinifera]
Unigene63628_PB_AHAU	0	8	0.01	1.43	7.15987	0.00339268	0.0291624	-	GO:0001071//nucleic acid binding transcription factor activity	GO:0006351//transcription, DNA-dependent	gi|255543951|ref|XP_002513038.1|/5.37391e-52/conserved hypothetical protein [Ricinus communis]
Unigene20619_PB_AHAU	0	8	0.01	1.43	7.15987	0.00339268	0.0291514	-	-	-	gi|225470853|ref|XP_002267217.1|/7.07664e-18/PREDICTED: hypothetical protein [Vitis vinifera]
Unigene3697_PB_AHAU	0	8	0.01	1.43	7.15987	0.00339268	0.0291404	-	GO:0008641//small protein activating enzyme activity;GO:0016879//ligase activity, forming carbon-nitrogen bonds;GO:0046983//protein dimerization activity;GO:0032559	GO:0032446//protein modification by small protein conjugation	gi|225432556|ref|XP_002280928.1|/0/PREDICTED: hypothetical protein [Vitis vinifera]
Unigene38426_PB_AHAU	0	8	0.01	1.43	7.15987	0.00339268	0.0291294	-	GO:0035251//UDP-glucosyltransferase activity	GO:0005984//disaccharide metabolic process	gi|225466221|ref|XP_002267020.1|/0/PREDICTED: hypothetical protein [Vitis vinifera]
Unigene22471_PB_AHAU	0	8	0.01	1.43	7.15987	0.00339268	0.0291184	GO:0031461//cullin-RING ubiquitin ligase complex;GO:0031234//extrinsic to internal side of plasma membrane	-	-	gi|224122232|ref|XP_002330572.1|/8.32905e-75/predicted protein [Populus trichocarpa]
Unigene87757_PB_AHAU	0	8	0.01	1.43	7.15987	0.00339268	0.0291074	-	-	-	gi|224084366|ref|XP_002307274.1|/1.46522e-67/predicted protein [Populus trichocarpa]
Unigene21732_PB_AHAU	0	8	0.01	1.43	7.15987	0.00339268	0.0290964	GO:0044424//intracellular part;GO:0031224//intrinsic to membrane	GO:0016491//oxidoreductase activity	GO:0044238//primary metabolic process	gi|224103311|ref|XP_002313005.1|/4.32234e-07/predicted protein [Populus trichocarpa]
Unigene24681_PB_AHAU	0	8	0.01	1.43	7.15987	0.00339268	0.0290854	GO:0005618//cell wall;GO:0031090//organelle membrane;GO:0009536//plastid	GO:0016791//phosphatase activity	-	gi|224110630|ref|XP_002315584.1|/4.22379e-99/predicted protein [Populus trichocarpa]
Unigene4754_PB_AHAU	0	8	0.01	1.43	7.15987	0.00339268	0.0290744	-	GO:0008135//translation factor activity, nucleic acid binding	GO:0006412//translation	gi|255546115|ref|XP_002514117.1|/8.03071e-87/Density-regulated protein, putative [Ricinus communis]
Unigene37494_PB_AHAU	0	8	0.01	1.43	7.15987	0.00339268	0.0290635	GO:0043231//intracellular membrane-bounded organelle;GO:0044459//plasma membrane part	GO:0016772//transferase activity, transferring phosphorus-containing groups;GO:0005088//Ras guanyl-nucleotide exchange factor activity	GO:0006796//phosphate metabolic process;GO:0000904//cell morphogenesis involved in differentiation	gi|225428257|ref|XP_002282312.1|/1.30479e-81/PREDICTED: hypothetical protein [Vitis vinifera]
Unigene34654_PB_AHAU	0	8	0.01	1.43	7.15987	0.00339268	0.0290525	GO:0044464//cell part	-	-	gi|57013941|ref|YP_173414.1|/1.11341e-30/hypothetical protein NitaMp070 [Nicotiana tabacum]
Unigene81447_PB_AHAU	0	8	0.01	1.43	7.15987	0.00339268	0.0290416	-	GO:0016709//oxidoreductase activity, acting on paired donors, with incorporation or reduction of molecular oxygen, NADH or NADPH as one donor, and incorporation of one atom of oxygen;GO:0005506//iron ion binding	GO:0008152//metabolic process	gi|255580539|ref|XP_002531094.1|/2.92494e-32/cytochrome P450, putative [Ricinus communis]
Unigene11524_PB_AHAU	0	8	0.01	1.43	7.15987	0.00339268	0.0290307	-	-	-	gi|255634757|gb|ACU17740.1|/3.6442e-06/unknown [Glycine max]
Unigene1795_PB_AHAU	0	8	0.01	1.43	7.15987	0.00339268	0.0290197	-	-	-	gi|89357137|gb|ABD72304.1|/4.06966e-13/apple fruit acidity-related protein [Malus x domestica]
Unigene90135_PB_AHAU	0	8	0.01	1.43	7.15987	0.00339268	0.0290088	-	-	-	gi|225452940|ref|XP_002284198.1|/1.76157e-40/PREDICTED: hypothetical protein isoform 2 [Vitis vinifera]
Unigene15999_PB_AHAU	0	8	0.01	1.43	7.15987	0.00339268	0.0289979	-	GO:0043169//cation binding	GO:0006812//cation transport	gi|171451994|dbj|BAG15861.1|/1.37982e-13/hypothetical protein [Bruguiera gymnorhiza]
Unigene68506_PB_AHAU	0	8	0.01	1.43	7.15987	0.00339268	0.028987	-	-	-	-
Unigene47848_PB_AHAU	0	8	0.01	1.43	7.15987	0.00339268	0.0289761	-	GO:0005488//binding	-	gi|297737619|emb|CBI26820.3|/2.52897e-52/unnamed protein product [Vitis vinifera]
Unigene48507_PB_AHAU	0	8	0.01	1.43	7.15987	0.00339268	0.0289652	-	-	-	-
Unigene3162_PB_AHAU	0	8	0.01	1.43	7.15987	0.00339268	0.0289544	-	-	-	-
Unigene58671_PB_AHAU	0	8	0.01	1.43	7.15987	0.00339268	0.0289435	-	GO:0005488//binding	GO:0007049//cell cycle	gi|159025699|emb|CAN88850.1|/9.12291e-78/D1-type cyclin [Populus trichocarpa]
Unigene6884_PB_AHAU	0	8	0.01	1.43	7.15987	0.00339268	0.0289326	-	-	-	-
Unigene70094_PB_AHAU	0	8	0.01	1.43	7.15987	0.00339268	0.0289218	-	-	-	gi|255553961|ref|XP_002518021.1|/9.32278e-95/hypothetical protein RCOM_1176890 [Ricinus communis]
Unigene9560_PB_AHAU	0	8	0.01	1.43	7.15987	0.00339268	0.0289109	GO:0031224//intrinsic to membrane	GO:0004871//signal transducer activity;GO:0004672//protein kinase activity;GO:0016628//oxidoreductase activity, acting on the CH-CH group of donors, NAD or NADP as acceptor;GO:0032559	GO:0006464//protein modification process	gi|225448381|ref|XP_002271317.1|/5.70446e-20/PREDICTED: hypothetical protein [Vitis vinifera]
Unigene83097_PB_AHAU	0	8	0.01	1.43	7.15987	0.00339268	0.0289001	-	-	-	gi|224052968|ref|XP_002297641.1|/3.34427e-20/predicted protein [Populus trichocarpa]
Unigene85165_PB_AHAU	0	8	0.01	1.43	7.15987	0.00339268	0.0288893	-	-	-	-
Unigene35932_PB_AHAU	0	7	0.01	1.25	6.96578	0.00689246	0.0514602	GO:0043231//intracellular membrane-bounded organelle	GO:0016645//oxidoreductase activity, acting on the CH-NH group of donors;GO:0050662//coenzyme binding;GO:0016641//oxidoreductase activity, acting on the CH-NH2 group of donors, oxygen as acceptor	GO:0009690//cytokinin metabolic process	gi|255546119|ref|XP_002514119.1|/1.21526e-72/gulonolactone oxidase, putative [Ricinus communis]
Unigene12941_PB_AHAU	0	7	0.01	1.25	6.96578	0.00689246	0.0514433	-	-	-	-
Unigene2815_PB_AHAU	0	7	0.01	1.25	6.96578	0.00689246	0.0514264	-	-	-	gi|140052425|gb|ABE80120.2|/2.48467e-36/Homeodomain-like [Medicago truncatula]
Unigene62216_PB_AHAU	0	7	0.01	1.25	6.96578	0.00689246	0.0514096	-	-	-	-
Unigene1720_PB_AHAU	0	7	0.01	1.25	6.96578	0.00689246	0.0513927	-	-	-	-
Unigene14161_PB_AHAU	0	7	0.01	1.25	6.96578	0.00689246	0.0513758	-	GO:0046914//transition metal ion binding	-	gi|255586586|ref|XP_002533927.1|/1.35682e-40/protein binding protein, putative [Ricinus communis]
Unigene81998_PB_AHAU	0	7	0.01	1.25	6.96578	0.00689246	0.051359	-	-	-	gi|225438297|ref|XP_002272395.1|/3.06769e-13/PREDICTED: hypothetical protein [Vitis vinifera]
Unigene66978_PB_AHAU	0	7	0.01	1.25	6.96578	0.00689246	0.0513422	GO:0005576//extracellular region	GO:0046914//transition metal ion binding	-	gi|225452916|ref|XP_002278873.1|/5.19069e-37/PREDICTED: hypothetical protein [Vitis vinifera]
Unigene40835_PB_AHAU	0	7	0.01	1.25	6.96578	0.00689246	0.0513253	-	GO:0003677//DNA binding	GO:0006351//transcription, DNA-dependent	gi|302398829|gb|ADL36709.1|/4.19078e-18/HD domain class transcription factor [Malus x domestica]
Unigene66105_PB_AHAU	0	7	0.01	1.25	6.96578	0.00689246	0.0513085	-	-	-	-
Unigene1921_PB_AHAU	0	7	0.01	1.25	6.96578	0.00689246	0.0512917	GO:0009532//plastid stroma	GO:0043169//cation binding;GO:0032559;GO:0016781//phosphotransferase activity, paired acceptors	GO:0006796//phosphate metabolic process	gi|297736949|emb|CBI26150.3|/0/unnamed protein product [Vitis vinifera]
Unigene57184_PB_AHAU	0	7	0.01	1.25	6.96578	0.00689246	0.0512749	GO:0031090//organelle membrane;GO:0043231//intracellular membrane-bounded organelle	-	-	gi|255585249|ref|XP_002533326.1|/3.09056e-90/conserved hypothetical protein [Ricinus communis]
Unigene25492_PB_AHAU	0	7	0.01	1.25	6.96578	0.00689246	0.0512582	GO:0031224//intrinsic to membrane	GO:0016628//oxidoreductase activity, acting on the CH-CH group of donors, NAD or NADP as acceptor;GO:0022857//transmembrane transporter activity	GO:0008152//metabolic process;GO:0071702	gi|298205031|emb|CBI34338.3|/9.44935e-50/unnamed protein product [Vitis vinifera]
Unigene29150_PB_AHAU	0	7	0.01	1.25	6.96578	0.00689246	0.0512414	GO:0042579//microbody	GO:0046914//transition metal ion binding;GO:0016616//oxidoreductase activity, acting on the CH-OH group of donors, NAD or NADP as acceptor;GO:0016657//oxidoreductase activity, acting on NADH or NADPH, nitrogenous group as acceptor	GO:0006067//ethanol metabolic process;GO:0009791//post-embryonic development;GO:0006081//cellular aldehyde metabolic process;GO:0009408//response to heat	gi|238069187|gb|ACR40091.1|/1.06797e-50/S-nitrosoglutathione reductase [Brassica juncea]
Unigene8535_PB_AHAU	0	7	0.01	1.25	6.96578	0.00689246	0.0512246	GO:0031090//organelle membrane	-	GO:0006810//transport	gi|225451130|ref|XP_002266266.1|/4.67516e-25/PREDICTED: hypothetical protein [Vitis vinifera]
Unigene24127_PB_AHAU	0	7	0.01	1.25	6.96578	0.00689246	0.0512079	GO:0043231//intracellular membrane-bounded organelle	GO:0046914//transition metal ion binding;GO:0004871//signal transducer activity;GO:0003676//nucleic acid binding	GO:0006351//transcription, DNA-dependent;GO:0006464//protein modification process	gi|297735049|emb|CBI17411.3|/8.25635e-11/unnamed protein product [Vitis vinifera]
Unigene59353_PB_AHAU	0	7	0.01	1.25	6.96578	0.00689246	0.0511912	-	GO:0016413//O-acetyltransferase activity	GO:0044281//small molecule metabolic process	gi|224088529|ref|XP_002308465.1|/9.09694e-26/predicted protein [Populus trichocarpa]
Unigene6831_PB_AHAU	0	7	0.01	1.25	6.96578	0.00689246	0.0511744	GO:0016020//membrane	GO:0005515//protein binding;GO:0000166//nucleotide binding;GO:0015562//efflux transmembrane transporter activity;GO:0015405;GO:0016887//ATPase activity	GO:0009630//gravitropism;GO:0043479;GO:0009639//response to red or far red light;GO:0051707//response to other organism;GO:0009734//auxin mediated signaling pathway;GO:0032535;GO:0048437//floral organ development;GO:0060918//auxin transport	gi|255556910|ref|XP_002519488.1|/1.46863e-59/multidrug resistance protein 1, 2, putative [Ricinus communis]
Unigene29103_PB_AHAU	0	7	0.01	1.25	6.96578	0.00689246	0.0511577	-	GO:0032559	-	gi|225434859|ref|XP_002282236.1|/3.07906e-13/PREDICTED: hypothetical protein [Vitis vinifera]
Unigene52153_PB_AHAU	0	7	0.01	1.25	6.96578	0.00689246	0.051141	-	-	-	-
Unigene83883_PB_AHAU	0	7	0.01	1.25	6.96578	0.00689246	0.0511243	-	-	-	gi|147866710|emb|CAN78405.1|/1.59071e-09/hypothetical protein VITISV_023174 [Vitis vinifera]
Unigene72208_PB_AHAU	0	7	0.01	1.25	6.96578	0.00689246	0.0511076	-	-	-	-
Unigene18305_PB_AHAU	0	7	0.01	1.25	6.96578	0.00689246	0.051091	-	-	-	-
Unigene15637_PB_AHAU	0	7	0.01	1.25	6.96578	0.00689246	0.0510743	-	GO:0030246//carbohydrate binding;GO:0016861//intramolecular oxidoreductase activity, interconverting aldoses and ketoses	GO:0044238//primary metabolic process	gi|224066237|ref|XP_002302040.1|/7.48922e-149/predicted protein [Populus trichocarpa]
Unigene18949_PB_AHAU	0	7	0.01	1.25	6.96578	0.00689246	0.0510577	GO:0031090//organelle membrane;GO:0043231//intracellular membrane-bounded organelle;GO:0031224//intrinsic to membrane	GO:0019113;GO:0005506//iron ion binding	GO:0008152//metabolic process	gi|75315260|sp|Q9XHE7.1|C71DD_MENPI/5.73881e-23/RecName: Full=Cytochrome P450 71D13; AltName: Full=(-)-(4S)-Limonene-3-hydroxylase; AltName: Full=Cytochrome P450 isoform PM17
Unigene71083_PB_AHAU	0	7	0.01	1.25	6.96578	0.00689246	0.051041	-	-	-	-
Unigene45082_PB_AHAU	0	7	0.01	1.25	6.96578	0.00689246	0.0510244	-	-	-	-
Unigene83360_PB_AHAU	0	7	0.01	1.25	6.96578	0.00689246	0.0510078	GO:0043231//intracellular membrane-bounded organelle	GO:0005249//voltage-gated potassium channel activity;GO:0005221//intracellular cyclic nucleotide activated cation channel activity;GO:0005515//protein binding;GO:0000166//nucleotide binding	GO:0033554//cellular response to stress;GO:0006816//calcium ion transport;GO:0007165//signal transduction	gi|255569589|ref|XP_002525760.1|/2.40674e-132/Cyclic nucleotide-gated ion channel, putative [Ricinus communis]
Unigene26236_PB_AHAU	0	7	0.01	1.25	6.96578	0.00689246	0.0509912	-	GO:0005488//binding	-	gi|224059464|ref|XP_002299859.1|/5.46931e-130/predicted protein [Populus trichocarpa]
Unigene2966_PB_AHAU	0	7	0.01	1.25	6.96578	0.00689246	0.0509746	GO:0043231//intracellular membrane-bounded organelle	GO:0016411//acylglycerol O-acyltransferase activity	GO:0006633//fatty acid biosynthetic process;GO:0009791//post-embryonic development	gi|308743345|gb|ADO40098.1|/7.3789e-81/glycerol-3-phosphate acyltransferase 8 [Vernicia fordii]
Unigene1210_PB_AHAU	0	7	0.01	1.25	6.96578	0.00689246	0.050958	GO:0005576//extracellular region	GO:0046914//transition metal ion binding;GO:0016682//oxidoreductase activity, acting on diphenols and related substances as donors, oxygen as acceptor	GO:0009808//lignin metabolic process	gi|255572377|ref|XP_002527127.1|/8.77935e-77/laccase, putative [Ricinus communis]
Unigene74305_PB_AHAU	0	7	0.01	1.25	6.96578	0.00689246	0.0509414	-	-	-	-
Unigene86393_PB_AHAU	0	7	0.01	1.25	6.96578	0.00689246	0.0509249	GO:0031224//intrinsic to membrane	GO:0015301//anion:anion antiporter activity	GO:0006811//ion transport	gi|209967453|gb|ACJ02355.1|/7.64961e-74/boron transporter [Vitis vinifera]
Unigene2727_PB_AHAU	0	7	0.01	1.25	6.96578	0.00689246	0.0509083	GO:0044464//cell part	GO:0005099//Ras GTPase activator activity	GO:0032318//regulation of Ras GTPase activity	gi|297738991|emb|CBI28236.3|/2.64532e-41/unnamed protein product [Vitis vinifera]
Unigene85100_PB_AHAU	0	7	0.01	1.25	6.96578	0.00689246	0.0508918	-	-	-	gi|255577123|ref|XP_002529445.1|/7.09387e-30/esophageal cancer associated protein, putative [Ricinus communis]
Unigene28255_PB_AHAU	0	7	0.01	1.25	6.96578	0.00689246	0.0508753	GO:0044444//cytoplasmic part;GO:0016020//membrane	-	-	gi|15239148|ref|NP_196729.1|/1.54297e-64/unknown protein [Arabidopsis thaliana]
Unigene38738_PB_AHAU	0	7	0.01	1.25	6.96578	0.00689246	0.0508587	-	GO:0004713//protein tyrosine kinase activity;GO:0032559	GO:0006464//protein modification process	gi|302144222|emb|CBI23446.3|/1.18743e-69/unnamed protein product [Vitis vinifera]
Unigene40255_PB_AHAU	0	7	0.01	1.25	6.96578	0.00689246	0.0508422	-	-	-	-
Unigene74457_PB_AHAU	0	7	0.01	1.25	6.96578	0.00689246	0.0508257	-	-	-	-
Unigene6701_PB_AHAU	0	7	0.01	1.25	6.96578	0.00689246	0.0508093	GO:0031981//nuclear lumen;GO:0044444//cytoplasmic part	GO:0016772//transferase activity, transferring phosphorus-containing groups;GO:0004611//phosphoenolpyruvate carboxykinase activity;GO:0032559	GO:0010038//response to metal ion;GO:0009267//cellular response to starvation;GO:0006796//phosphate metabolic process;GO:0006006//glucose metabolic process;GO:0050832//defense response to fungus	gi|255537864|ref|XP_002509997.1|/8.45317e-97/Phosphoenolpyruvate carboxykinase [ATP], putative [Ricinus communis]
Unigene15949_PB_AHAU	0	7	0.01	1.25	6.96578	0.00689246	0.0507928	-	-	-	gi|225444031|ref|XP_002281811.1|/1.38175e-49/PREDICTED: hypothetical protein [Vitis vinifera]
Unigene13831_PB_AHAU	0	7	0.01	1.25	6.96578	0.00689246	0.0507763	GO:0043231//intracellular membrane-bounded organelle	-	-	gi|225439268|ref|XP_002265056.1|/1.04582e-161/PREDICTED: hypothetical protein [Vitis vinifera]
Unigene9066_PB_AHAU	0	7	0.01	1.25	6.96578	0.00689246	0.0507599	-	-	-	gi|225449772|ref|XP_002271061.1|/5.28058e-56/PREDICTED: hypothetical protein [Vitis vinifera]
Unigene78524_PB_AHAU	0	7	0.01	1.25	6.96578	0.00689246	0.0507434	GO:0005773//vacuole;GO:0031090//organelle membrane	-	GO:0006810//transport	gi|225426757|ref|XP_002282540.1|/6.42647e-164/PREDICTED: hypothetical protein [Vitis vinifera]
Unigene17341_PB_AHAU	0	7	0.01	1.25	6.96578	0.00689246	0.050727	GO:0005746//mitochondrial respiratory chain	GO:0015078//hydrogen ion transmembrane transporter activity	GO:0022904//respiratory electron transport chain	gi|282848220|gb|ADB02891.1|/8.77372e-45/ubiquinol-cytochrome C reductase complex 14 kDa protein [Jatropha curcas]
Unigene80332_PB_AHAU	0	7	0.01	1.25	6.96578	0.00689246	0.0507106	-	GO:0003824//catalytic activity	-	gi|82697941|gb|ABB89005.1|/1.84149e-10/CXE carboxylesterase [Malus pumila]
Unigene20918_PB_AHAU	0	7	0.01	1.25	6.96578	0.00689246	0.0506942	GO:0031224//intrinsic to membrane	GO:0016597//amino acid binding	GO:0000902//cell morphogenesis;GO:0043401//steroid hormone mediated signaling pathway	gi|255637881|gb|ACU19259.1|/4.99162e-54/unknown [Glycine max]
Unigene81189_PB_AHAU	0	7	0.01	1.25	6.96578	0.00689246	0.0506778	GO:0016020//membrane	-	-	gi|224107831|ref|XP_002314618.1|/9.89215e-44/predicted protein [Populus trichocarpa]
Unigene76712_PB_AHAU	0	7	0.01	1.25	6.96578	0.00689246	0.0506614	-	-	-	-
Unigene54750_PB_AHAU	0	7	0.01	1.25	6.96578	0.00689246	0.050645	GO:0005618//cell wall	GO:0043167//ion binding;GO:0015925	GO:0009887//organ morphogenesis;GO:0009908//flower development;GO:0044238//primary metabolic process	gi|297744869|emb|CBI38328.3|/0/unnamed protein product [Vitis vinifera]
Unigene290_PB_AHAU	0	7	0.01	1.25	6.96578	0.00689246	0.0506286	GO:0031224//intrinsic to membrane	-	GO:0006810//transport	gi|255582802|ref|XP_002532175.1|/5.66469e-90/Protein transport protein SFT2, putative [Ricinus communis]
Unigene24220_PB_AHAU	0	7	0.01	1.25	6.96578	0.00689246	0.0506123	-	-	-	gi|224085087|ref|XP_002307485.1|/8.68657e-19/predicted protein [Populus trichocarpa]
Unigene37391_PB_AHAU	0	7	0.01	1.25	6.96578	0.00689246	0.0505959	-	GO:0016301//kinase activity	-	gi|302144226|emb|CBI23450.3|/3.3528e-34/unnamed protein product [Vitis vinifera]
Unigene72810_PB_AHAU	0	7	0.01	1.25	6.96578	0.00689246	0.0505796	GO:0016020//membrane	GO:0004497//monooxygenase activity;GO:0005506//iron ion binding	GO:0008152//metabolic process	gi|225456858|ref|XP_002276812.1|/2.7934e-137/PREDICTED: hypothetical protein [Vitis vinifera]
Unigene31736_PB_AHAU	0	7	0.01	1.25	6.96578	0.00689246	0.0505632	-	-	-	gi|224054434|ref|XP_002298258.1|/4.28931e-15/predicted protein [Populus trichocarpa]
Unigene89002_PB_AHAU	0	7	0.01	1.25	6.96578	0.00689246	0.0505469	GO:0009536//plastid	-	-	gi|255553095|ref|XP_002517590.1|/1.37403e-48/Biotin carboxyl carrier protein of acetyl-CoA carboxylase, putative [Ricinus communis]
Unigene54530_PB_AHAU	0	7	0.01	1.25	6.96578	0.00689246	0.0505306	-	-	-	-
Unigene34783_PB_AHAU	0	7	0.01	1.25	6.96578	0.00689246	0.0505143	-	-	-	-
Unigene27810_PB_AHAU	0	7	0.01	1.25	6.96578	0.00689246	0.050498	GO:0031410//cytoplasmic vesicle	-	-	gi|255553925|ref|XP_002518003.1|/1.25887e-58/conserved hypothetical protein [Ricinus communis]
Unigene51953_PB_AHAU	0	7	0.01	1.25	6.96578	0.00689246	0.0504818	GO:0031224//intrinsic to membrane;GO:0043231//intracellular membrane-bounded organelle;GO:0012506//vesicle membrane	GO:0046873//metal ion transmembrane transporter activity;GO:0022890//inorganic cation transmembrane transporter activity;GO:0015298//solute:cation antiporter activity	GO:0009651//response to salt stress;GO:0006828//manganese ion transport;GO:0006873//cellular ion homeostasis	gi|225444706|ref|XP_002277833.1|/2.00506e-144/PREDICTED: hypothetical protein [Vitis vinifera]
Unigene34118_PB_AHAU	0	7	0.01	1.25	6.96578	0.00689246	0.0504655	-	-	-	-
Unigene21249_PB_AHAU	0	7	0.01	1.25	6.96578	0.00689246	0.0504493	-	-	-	-
Unigene54046_PB_AHAU	0	7	0.01	1.25	6.96578	0.00689246	0.050433	-	-	GO:0003006//developmental process involved in reproduction	gi|255627307|gb|ACU13998.1|/3.29912e-15/unknown [Glycine max]
Unigene8413_PB_AHAU	0	7	0.01	1.25	6.96578	0.00689246	0.0504168	GO:0043231//intracellular membrane-bounded organelle	GO:0070717	GO:0019222//regulation of metabolic process;GO:0006066//alcohol metabolic process;GO:0006090//pyruvate metabolic process;GO:0006084//acetyl-CoA metabolic process;GO:0048513//organ development	gi|15242278|ref|NP_197038.1|/8.38186e-11/pentatricopeptide (PPR) repeat-containing protein [Arabidopsis thaliana]
Unigene22758_PB_AHAU	0	7	0.01	1.25	6.96578	0.00689246	0.0504006	-	-	-	gi|297813453|ref|XP_002874610.1|/5.64528e-07/RNA recognition motif-containing protein [Arabidopsis lyrata subsp. lyrata]
Unigene9020_PB_AHAU	0	7	0.01	1.25	6.96578	0.00689246	0.0503843	-	GO:0008194//UDP-glycosyltransferase activity;GO:0016758//transferase activity, transferring hexosyl groups	-	gi|225434468|ref|XP_002274566.1|/1.37686e-101/PREDICTED: hypothetical protein [Vitis vinifera]
Unigene32041_PB_AHAU	0	7	0.01	1.25	6.96578	0.00689246	0.0503681	GO:0043231//intracellular membrane-bounded organelle	GO:0015645//fatty acid ligase activity	GO:0006633//fatty acid biosynthetic process;GO:0006952//defense response;GO:0010102//lateral root morphogenesis	gi|224103487|ref|XP_002313075.1|/3.34947e-68/predicted protein [Populus trichocarpa]
Unigene12662_PB_AHAU	0	7	0.01	1.25	6.96578	0.00689246	0.050352	-	-	-	gi|224125626|ref|XP_002329678.1|/1.10563e-24/predicted protein [Populus trichocarpa]
Unigene24682_PB_AHAU	0	7	0.01	1.25	6.96578	0.00689246	0.0503358	-	GO:0004871//signal transducer activity;GO:0030246//carbohydrate binding;GO:0004713//protein tyrosine kinase activity;GO:0032559	GO:0006464//protein modification process;GO:0008037//cell recognition	gi|225447699|ref|XP_002277219.1|/5.92004e-101/PREDICTED: hypothetical protein isoform 1 [Vitis vinifera]
Unigene66582_PB_AHAU	0	7	0.01	1.25	6.96578	0.00689246	0.0503196	-	-	-	-
Unigene63286_PB_AHAU	0	7	0.01	1.25	6.96578	0.00689246	0.0503034	-	GO:0005488//binding;GO:0003824//catalytic activity	GO:0044238//primary metabolic process	gi|225446010|ref|XP_002268176.1|/1.20287e-157/PREDICTED: hypothetical protein [Vitis vinifera]
Unigene40192_PB_AHAU	0	7	0.01	1.25	6.96578	0.00689246	0.0502873	-	-	-	-
Unigene32091_PB_AHAU	0	7	0.01	1.25	6.96578	0.00689246	0.0502712	GO:0031224//intrinsic to membrane;GO:0005746//mitochondrial respiratory chain	GO:0015002//heme-copper terminal oxidase activity;GO:0005506//iron ion binding	GO:0022900//electron transport chain;GO:0045333//cellular respiration;GO:0051234//establishment of localization	gi|295311683|ref|YP_003587346.1|/2.24638e-24/cytochrome c oxidase subunit 1 [Cucurbita pepo]
Unigene3922_PB_AHAU	0	7	0.01	1.25	6.96578	0.00689246	0.050255	-	-	-	gi|302398701|gb|ADL36645.1|/6.0153e-33/C2H2L domain class transcription factor [Malus x domestica]
Unigene25893_PB_AHAU	0	7	0.01	1.25	6.96578	0.00689246	0.0502389	-	-	-	gi|57013971|ref|YP_173443.1|/1.3526e-27/hypothetical protein NitaMp105 [Nicotiana tabacum]
Unigene1725_PB_AHAU	0	7	0.01	1.25	6.96578	0.00689246	0.0502228	-	GO:0016829//lyase activity	-	gi|224153628|ref|XP_002337377.1|/1.45838e-15/predicted protein [Populus trichocarpa]
Unigene48775_PB_AHAU	0	7	0.01	1.25	6.96578	0.00689246	0.0502067	-	GO:0005488//binding	-	gi|224133658|ref|XP_002321629.1|/1.51829e-37/predicted protein [Populus trichocarpa]
Unigene50007_PB_AHAU	0	7	0.01	1.25	6.96578	0.00689246	0.0501906	GO:0043231//intracellular membrane-bounded organelle	GO:0017136//NAD-dependent histone deacetylase activity	GO:0006476//protein deacetylation;GO:0006325//chromatin organization	gi|225453264|ref|XP_002266492.1|/1.34619e-156/PREDICTED: hypothetical protein [Vitis vinifera]
Unigene63203_PB_AHAU	0	7	0.01	1.25	6.96578	0.00689246	0.0501745	-	GO:0003824//catalytic activity	GO:0008152//metabolic process	gi|255585701|ref|XP_002533534.1|/6.46133e-138/oxidoreductase, putative [Ricinus communis]
Unigene78611_PB_AHAU	0	7	0.01	1.25	6.96578	0.00689246	0.0501585	GO:0031224//intrinsic to membrane;GO:0031410//cytoplasmic vesicle	-	-	gi|255567166|ref|XP_002524564.1|/3.34773e-108/Endosomal P24A protein precursor, putative [Ricinus communis]
Unigene36094_PB_AHAU	0	7	0.01	1.25	6.96578	0.00689246	0.0501424	-	-	-	-
Unigene84250_PB_AHAU	0	7	0.01	1.25	6.96578	0.00689246	0.0501264	GO:0043231//intracellular membrane-bounded organelle	GO:0004175//endopeptidase activity	GO:0019538//protein metabolic process	gi|302143856|emb|CBI22717.3|/2.63166e-33/unnamed protein product [Vitis vinifera]
Unigene58617_PB_AHAU	0	6	0.01	1.07	6.74147	0.0140025	0.0889921	-	-	-	-
Unigene65272_PB_AHAU	0	6	0.01	1.07	6.74147	0.0140025	0.0889672	-	-	-	-
Unigene79046_PB_AHAU	0	6	0.01	1.07	6.74147	0.0140025	0.0889424	-	GO:0004091//carboxylesterase activity;GO:0004857//enzyme inhibitor activity	-	gi|224069216|ref|XP_002326303.1|/1.37623e-56/predicted protein [Populus trichocarpa]
Unigene22913_PB_AHAU	0	6	0.01	1.07	6.74147	0.0140025	0.0889175	-	-	-	-
Unigene20828_PB_AHAU	0	6	0.01	1.07	6.74147	0.0140025	0.0888927	-	-	-	-
Unigene49867_PB_AHAU	0	6	0.01	1.07	6.74147	0.0140025	0.0888678	GO:0043231//intracellular membrane-bounded organelle	-	-	gi|302399053|gb|ADL36821.1|/3.18761e-39/SCL domain class transcription factor [Malus x domestica]
Unigene55087_PB_AHAU	0	6	0.01	1.07	6.74147	0.0140025	0.088843	-	GO:0003824//catalytic activity	-	gi|297738657|emb|CBI27902.3|/9.6969e-21/unnamed protein product [Vitis vinifera]
Unigene22531_PB_AHAU	0	6	0.01	1.07	6.74147	0.0140025	0.0888182	-	GO:0035251//UDP-glucosyltransferase activity	GO:0030258//lipid modification	gi|297744297|emb|CBI37267.3|/1.90382e-47/unnamed protein product [Vitis vinifera]
Unigene49520_PB_AHAU	0	6	0.01	1.07	6.74147	0.0140025	0.0887934	-	-	-	-
Unigene35895_PB_AHAU	0	6	0.01	1.07	6.74147	0.0140025	0.0887687	GO:0043231//intracellular membrane-bounded organelle	-	-	gi|147815496|emb|CAN65992.1|/3.69887e-26/hypothetical protein VITISV_042149 [Vitis vinifera]
Unigene227_PB_AHAU	0	6	0.01	1.07	6.74147	0.0140025	0.0887439	-	-	-	gi|225448305|ref|XP_002265391.1|/1.97739e-99/PREDICTED: hypothetical protein [Vitis vinifera]
Unigene86196_PB_AHAU	0	6	0.01	1.07	6.74147	0.0140025	0.0887192	-	-	-	-
Unigene24657_PB_AHAU	0	6	0.01	1.07	6.74147	0.0140025	0.0886945	GO:0031410//cytoplasmic vesicle	-	-	gi|296087865|emb|CBI35121.3|/4.10102e-109/unnamed protein product [Vitis vinifera]
Unigene34412_PB_AHAU	0	6	0.01	1.07	6.74147	0.0140025	0.0886697	-	-	-	gi|769706|dbj|BAA06810.1|/7.49003e-12/ORF74 [Oryza sativa Japonica Group]
Unigene3026_PB_AHAU	0	6	0.01	1.07	6.74147	0.0140025	0.088645	GO:0005634//nucleus	GO:0003677//DNA binding;GO:0005515//protein binding	-	gi|225439416|ref|XP_002264016.1|/1.21033e-67/PREDICTED: hypothetical protein [Vitis vinifera]
Unigene57985_PB_AHAU	0	6	0.01	1.07	6.74147	0.0140025	0.0886204	GO:0043231//intracellular membrane-bounded organelle	-	-	gi|9838393|ref|NP_064005.1|/8.37538e-21/orf152 [Beta vulgaris subsp. vulgaris]
Unigene29447_PB_AHAU	0	6	0.01	1.07	6.74147	0.0140025	0.0885957	GO:0031224//intrinsic to membrane	-	GO:0009607//response to biotic stimulus	gi|190613917|gb|ACE80962.1|/1.30057e-34/putative allergen Pru du 2.04 [Prunus dulcis x Prunus persica]
Unigene75045_PB_AHAU	0	6	0.01	1.07	6.74147	0.0140025	0.088571	-	GO:0005488//binding	-	gi|224074851|ref|XP_002304467.1|/6.72532e-36/predicted protein [Populus trichocarpa]
Unigene60737_PB_AHAU	0	6	0.01	1.07	6.74147	0.0140025	0.0885464	-	-	-	-
Unigene83824_PB_AHAU	0	6	0.01	1.07	6.74147	0.0140025	0.0885218	GO:0043231//intracellular membrane-bounded organelle	GO:0004175//endopeptidase activity	GO:0019538//protein metabolic process	gi|225438315|ref|XP_002272802.1|/2.61368e-33/PREDICTED: hypothetical protein [Vitis vinifera]
Unigene80171_PB_AHAU	0	6	0.01	1.07	6.74147	0.0140025	0.0884971	-	-	-	gi|297735741|emb|CBI18428.3|/2.99955e-43/unnamed protein product [Vitis vinifera]
Unigene19266_PB_AHAU	0	6	0.01	1.07	6.74147	0.0140025	0.0884725	GO:0031410//cytoplasmic vesicle	-	-	gi|224111492|ref|XP_002315877.1|/7.7556e-85/predicted protein [Populus trichocarpa]
Unigene31437_PB_AHAU	0	6	0.01	1.07	6.74147	0.0140025	0.088448	-	-	-	-
Unigene62601_PB_AHAU	0	6	0.01	1.07	6.74147	0.0140025	0.0884234	GO:0044464//cell part	-	-	gi|28932732|gb|AAO60157.1|/1.69571e-44/putative nodulin protein [Gossypium hirsutum]
Unigene77859_PB_AHAU	0	6	0.01	1.07	6.74147	0.0140025	0.0883988	GO:0043231//intracellular membrane-bounded organelle	GO:0003676//nucleic acid binding;GO:0001071//nucleic acid binding transcription factor activity;GO:0005515//protein binding	GO:0009755//hormone-mediated signaling pathway;GO:0009791//post-embryonic development;GO:0006351//transcription, DNA-dependent	gi|302398563|gb|ADL36576.1|/3.5918e-22/ARF domain class transcription factor [Malus x domestica]
Unigene3450_PB_AHAU	0	6	0.01	1.07	6.74147	0.0140025	0.0883743	GO:0031410//cytoplasmic vesicle	-	-	gi|224060267|ref|XP_002300114.1|/2.29046e-18/predicted protein [Populus trichocarpa]
Unigene34998_PB_AHAU	0	6	0.01	1.07	6.74147	0.0140025	0.0883497	-	GO:0003676//nucleic acid binding;GO:0016741	GO:0006305	gi|233770214|gb|ACQ91180.1|/6.38693e-51/DRM-type cytosine DNA-methyltransferase [Fragaria x ananassa]
Unigene63941_PB_AHAU	0	6	0.01	1.07	6.74147	0.0140025	0.0883252	GO:0005618//cell wall	GO:0016772//transferase activity, transferring phosphorus-containing groups	GO:0023052//signaling;GO:0006796//phosphate metabolic process	gi|224095507|ref|XP_002310403.1|/4.93533e-139/predicted protein [Populus trichocarpa]
Unigene38971_PB_AHAU	0	6	0.01	1.07	6.74147	0.0140025	0.0883007	-	-	-	-
Unigene75941_PB_AHAU	0	6	0.01	1.07	6.74147	0.0140025	0.0882762	-	-	-	-
Unigene1288_PB_AHAU	0	6	0.01	1.07	6.74147	0.0140025	0.0882517	-	GO:0005488//binding	-	gi|116787548|gb|ABK24553.1|/1.11647e-116/unknown [Picea sitchensis]
Unigene31460_PB_AHAU	0	6	0.01	1.07	6.74147	0.0140025	0.0882273	-	-	-	gi|296081398|emb|CBI16831.3|/6.23354e-68/unnamed protein product [Vitis vinifera]
Unigene52250_PB_AHAU	0	6	0.01	1.07	6.74147	0.0140025	0.0882028	-	-	-	-
Unigene81673_PB_AHAU	0	6	0.01	1.07	6.74147	0.0140025	0.0881784	-	-	-	-
Unigene77044_PB_AHAU	0	6	0.01	1.07	6.74147	0.0140025	0.0881539	GO:0043231//intracellular membrane-bounded organelle	-	-	gi|57014007|ref|YP_173478.1|/6.22845e-17/hypothetical protein NitaMp141 [Nicotiana tabacum]
Unigene23846_PB_AHAU	0	6	0.01	1.07	6.74147	0.0140025	0.0881295	-	GO:0016741	GO:0006730//one-carbon metabolic process	gi|225448534|ref|XP_002273466.1|/3.60551e-58/PREDICTED: hypothetical protein [Vitis vinifera]
Unigene18327_PB_AHAU	0	6	0.01	1.07	6.74147	0.0140025	0.0881051	-	-	-	-
Unigene39485_PB_AHAU	0	6	0.01	1.07	6.74147	0.0140025	0.0880807	-	-	-	gi|224133650|ref|XP_002321627.1|/7.28308e-07/predicted protein [Populus trichocarpa]
Unigene86678_PB_AHAU	0	6	0.01	1.07	6.74147	0.0140025	0.0880564	GO:0031090//organelle membrane;GO:0009536//plastid	GO:0019901//protein kinase binding	-	gi|34484310|gb|AAQ72788.1|/1.04833e-119/hypersensitive-induced response protein [Cucumis sativus]
Unigene79931_PB_AHAU	0	6	0.01	1.07	6.74147	0.0140025	0.088032	GO:0043231//intracellular membrane-bounded organelle	-	-	gi|147844431|emb|CAN82093.1|/1.87765e-15/hypothetical protein VITISV_031209 [Vitis vinifera]
Unigene88424_PB_AHAU	0	6	0.01	1.07	6.74147	0.0140025	0.0880077	GO:0031410//cytoplasmic vesicle	-	-	gi|224077700|ref|XP_002305369.1|/5.23633e-21/predicted protein [Populus trichocarpa]
Unigene5964_PB_AHAU	0	6	0.01	1.07	6.74147	0.0140025	0.0879833	-	GO:0046914//transition metal ion binding;GO:0003676//nucleic acid binding	GO:0006351//transcription, DNA-dependent;GO:0009908//flower development	gi|255641326|gb|ACU20940.1|/3.50371e-101/unknown [Glycine max]
Unigene78258_PB_AHAU	0	6	0.01	1.07	6.74147	0.0140025	0.087959	-	GO:0016628//oxidoreductase activity, acting on the CH-CH group of donors, NAD or NADP as acceptor	GO:0008152//metabolic process	gi|255645841|gb|ACU23411.1|/3.91755e-102/unknown [Glycine max]
Unigene58631_PB_AHAU	0	6	0.01	1.07	6.74147	0.0140025	0.0879347	-	-	-	-
Unigene24897_PB_AHAU	0	6	0.01	1.07	6.74147	0.0140025	0.0879104	-	-	-	gi|57013952|ref|YP_173424.1|/3.50652e-25/hypothetical protein NitaMp082 [Nicotiana tabacum]
Unigene4161_PB_AHAU	0	6	0.01	1.07	6.74147	0.0140025	0.0878861	-	-	-	-
Unigene77297_PB_AHAU	0	6	0.01	1.07	6.74147	0.0140025	0.0878619	GO:0043231//intracellular membrane-bounded organelle	GO:0005515//protein binding	GO:0044267//cellular protein metabolic process	gi|255647685|gb|ACU24304.1|/9.0084e-98/unknown [Glycine max]
Unigene38788_PB_AHAU	0	6	0.01	1.07	6.74147	0.0140025	0.0878376	-	GO:0016747//transferase activity, transferring acyl groups other than amino-acyl groups	-	gi|225425912|ref|XP_002267341.1|/3.60864e-30/PREDICTED: similar to F21J9.9 [Vitis vinifera]
Unigene34196_PB_AHAU	0	6	0.01	1.07	6.74147	0.0140025	0.0878134	GO:0043231//intracellular membrane-bounded organelle	GO:0004175//endopeptidase activity	GO:0006970//response to osmotic stress;GO:0019538//protein metabolic process	gi|21616053|emb|CAC86004.1|/1.36288e-76/aspartic proteinase [Theobroma cacao]
Unigene75477_PB_AHAU	0	6	0.01	1.07	6.74147	0.0140025	0.0877892	-	-	-	-
Unigene3226_PB_AHAU	0	6	0.01	1.07	6.74147	0.0140025	0.087765	GO:0012505//endomembrane system;GO:0043231//intracellular membrane-bounded organelle	-	GO:0000904//cell morphogenesis involved in differentiation;GO:0000003//reproduction;GO:0008152//metabolic process	gi|224086701|ref|XP_002307938.1|/9.36456e-63/predicted protein [Populus trichocarpa]
Unigene8293_PB_AHAU	0	6	0.01	1.07	6.74147	0.0140025	0.0877408	-	-	-	gi|297847898|ref|XP_002891830.1|/1.62029e-39/hypothetical protein ARALYDRAFT_474592 [Arabidopsis lyrata subsp. lyrata]
Unigene80686_PB_AHAU	0	6	0.01	1.07	6.74147	0.0140025	0.0877166	-	-	-	-
Unigene197_PB_AHAU	0	6	0.01	1.07	6.74147	0.0140025	0.0876924	GO:0005635//nuclear envelope	-	GO:0006810//transport	gi|255552652|ref|XP_002517369.1|/4.81607e-78/ATP binding protein, putative [Ricinus communis]
Unigene86691_PB_AHAU	0	6	0.01	1.07	6.74147	0.0140025	0.0876682	-	GO:0016757//transferase activity, transferring glycosyl groups	-	gi|82880418|gb|ABB92748.1|/6.35068e-83/UDP-glucose glucosyltransferase [Fragaria x ananassa]
Unigene72428_PB_AHAU	0	6	0.01	1.07	6.74147	0.0140025	0.0876441	-	-	-	gi|225445722|ref|XP_002270621.1|/7.49614e-38/PREDICTED: hypothetical protein [Vitis vinifera]
Unigene30206_PB_AHAU	0	6	0.01	1.07	6.74147	0.0140025	0.08762	-	-	-	-
Unigene25858_PB_AHAU	0	6	0.01	1.07	6.74147	0.0140025	0.0875959	-	-	-	gi|255558816|ref|XP_002520431.1|/5.39451e-10/acyl-CoA thioesterase, putative [Ricinus communis]
Unigene11195_PB_AHAU	0	6	0.01	1.07	6.74147	0.0140025	0.0875717	-	GO:0003676//nucleic acid binding	-	gi|297746433|emb|CBI16489.3|/8.417e-84/unnamed protein product [Vitis vinifera]
Unigene28533_PB_AHAU	0	6	0.01	1.07	6.74147	0.0140025	0.0875477	-	-	-	gi|16588826|gb|AAL26909.1|AF319165_1/2.28533e-77/dehydration-responsive protein RD22 [Prunus persica]
Unigene15339_PB_AHAU	0	6	0.01	1.07	6.74147	0.0140025	0.0875236	-	-	-	gi|296086141|emb|CBI31582.3|/3.42029e-28/unnamed protein product [Vitis vinifera]
Unigene27136_PB_AHAU	0	6	0.01	1.07	6.74147	0.0140025	0.0874995	-	-	-	gi|225445597|ref|XP_002285409.1|/2.10748e-31/PREDICTED: hypothetical protein [Vitis vinifera]
Unigene19009_PB_AHAU	0	6	0.01	1.07	6.74147	0.0140025	0.0874755	-	-	-	gi|108709306|gb|ABF97101.1|/1.11657e-12/retrotransposon protein, putative, unclassified [Oryza sativa Japonica Group]
Unigene13386_PB_AHAU	0	6	0.01	1.07	6.74147	0.0140025	0.0874514	-	-	-	-
Unigene66263_PB_AHAU	0	6	0.01	1.07	6.74147	0.0140025	0.0874274	-	-	-	-
Unigene2435_PB_AHAU	0	6	0.01	1.07	6.74147	0.0140025	0.0874034	-	-	-	gi|37574597|gb|AAQ93075.1|/1.50817e-22/TIR-NBS-LRR type R protein 7 [Malus baccata]
Unigene80500_PB_AHAU	0	6	0.01	1.07	6.74147	0.0140025	0.0873794	-	-	-	-
Unigene46378_PB_AHAU	0	6	0.01	1.07	6.74147	0.0140025	0.0873554	-	-	-	-
Unigene87715_PB_AHAU	0	6	0.01	1.07	6.74147	0.0140025	0.0873314	-	-	-	gi|255583086|ref|XP_002532310.1|/1.33785e-28/NEDD8 ultimate buster, putative [Ricinus communis]
Unigene59079_PB_AHAU	0	6	0.01	1.07	6.74147	0.0140025	0.0873075	-	-	-	-
Unigene67478_PB_AHAU	0	6	0.01	1.07	6.74147	0.0140025	0.0872835	-	-	-	-
Unigene42934_PB_AHAU	0	6	0.01	1.07	6.74147	0.0140025	0.0872596	-	-	-	-
Unigene4774_PB_AHAU	0	6	0.01	1.07	6.74147	0.0140025	0.0872357	GO:0009536//plastid	GO:0016829//lyase activity;GO:0004672//protein kinase activity;GO:0032559	GO:0006396//RNA processing;GO:0006779//porphyrin biosynthetic process;GO:0006464//protein modification process	gi|255540473|ref|XP_002511301.1|/6.16906e-74/afc, putative [Ricinus communis]
Unigene36607_PB_AHAU	0	6	0.01	1.07	6.74147	0.0140025	0.0872118	-	-	-	-
Unigene89262_PB_AHAU	0	6	0.01	1.07	6.74147	0.0140025	0.0871879	-	-	-	-
Unigene42739_PB_AHAU	0	6	0.01	1.07	6.74147	0.0140025	0.087164	-	-	-	-
Unigene19119_PB_AHAU	0	6	0.01	1.07	6.74147	0.0140025	0.0871401	-	-	-	gi|224059382|ref|XP_002299837.1|/2.65183e-26/predicted protein [Populus trichocarpa]
Unigene62860_PB_AHAU	0	6	0.01	1.07	6.74147	0.0140025	0.0871163	-	-	-	gi|224127568|ref|XP_002329310.1|/9.07975e-10/predicted protein [Populus trichocarpa]
Unigene84841_PB_AHAU	0	6	0.01	1.07	6.74147	0.0140025	0.0870924	GO:0043231//intracellular membrane-bounded organelle	-	GO:0006351//transcription, DNA-dependent	gi|302399131|gb|ADL36860.1|/1.30901e-32/WRKY domain class transcription factor [Malus x domestica]
Unigene17532_PB_AHAU	0	6	0.01	1.07	6.74147	0.0140025	0.0870686	-	-	-	-
Unigene66632_PB_AHAU	0	6	0.01	1.07	6.74147	0.0140025	0.0870448	-	-	-	gi|298204381|emb|CBI16861.3|/4.10563e-10/unnamed protein product [Vitis vinifera]
Unigene77301_PB_AHAU	0	6	0.01	1.07	6.74147	0.0140025	0.087021	GO:0043231//intracellular membrane-bounded organelle;GO:0044425//membrane part;GO:0031090//organelle membrane	GO:0046914//transition metal ion binding;GO:0019787//small conjugating protein ligase activity	GO:0006511//ubiquitin-dependent protein catabolic process;GO:0009725//response to hormone stimulus;GO:0032446//protein modification by small protein conjugation;GO:0006950//response to stress	gi|255556043|ref|XP_002519056.1|/1.00914e-54/rnf5, putative [Ricinus communis]
Unigene7997_PB_AHAU	0	6	0.01	1.07	6.74147	0.0140025	0.0869972	-	GO:0046914//transition metal ion binding	-	gi|225438613|ref|XP_002280917.1|/6.33818e-71/PREDICTED: hypothetical protein [Vitis vinifera]
Unigene80310_PB_AHAU	0	6	0.01	1.07	6.74147	0.0140025	0.0869734	-	-	-	gi|255568347|ref|XP_002525148.1|/2.58411e-65/pentatricopeptide repeat-containing protein, putative [Ricinus communis]
Unigene77567_PB_AHAU	0	6	0.01	1.07	6.74147	0.0140025	0.0869497	GO:0044444//cytoplasmic part;GO:0031981//nuclear lumen	GO:0016866//intramolecular transferase activity;GO:0003676//nucleic acid binding	GO:0010467//gene expression;GO:0009451//RNA modification	gi|224090025|ref|XP_002308911.1|/1.27527e-122/predicted protein [Populus trichocarpa]
Unigene60701_PB_AHAU	0	6	0.01	1.07	6.74147	0.0140025	0.0869259	-	-	-	gi|196122042|gb|ACG69495.1|/2.28313e-08/germin-like protein 19 [Glycine max]
Unigene5335_PB_AHAU	0	6	0.01	1.07	6.74147	0.0140025	0.0869022	GO:0031224//intrinsic to membrane	GO:0004871//signal transducer activity;GO:0004672//protein kinase activity;GO:0016628//oxidoreductase activity, acting on the CH-CH group of donors, NAD or NADP as acceptor;GO:0032559	GO:0006464//protein modification process;GO:0007167//enzyme linked receptor protein signaling pathway	gi|224111340|ref|XP_002315819.1|/1.61467e-36/predicted protein [Populus trichocarpa]
Unigene53343_PB_AHAU	0	6	0.01	1.07	6.74147	0.0140025	0.0868784	-	-	-	-
Unigene19299_PB_AHAU	0	6	0.01	1.07	6.74147	0.0140025	0.0868547	-	-	-	-
Unigene85758_PB_AHAU	0	6	0.01	1.07	6.74147	0.0140025	0.086831	-	-	-	-
Unigene39569_PB_AHAU	0	6	0.01	1.07	6.74147	0.0140025	0.0868073	-	-	-	-
Unigene72502_PB_AHAU	0	6	0.01	1.07	6.74147	0.0140025	0.0867837	GO:0031224//intrinsic to membrane	GO:0005275//amine transmembrane transporter activity	GO:0006865//amino acid transport	gi|296088474|emb|CBI37465.3|/5.21647e-49/unnamed protein product [Vitis vinifera]
Unigene79913_PB_AHAU	0	6	0.01	1.07	6.74147	0.0140025	0.08676	-	GO:0016705//oxidoreductase activity, acting on paired donors, with incorporation or reduction of molecular oxygen	GO:0044238//primary metabolic process	gi|1345975|sp|P48626.1|FAD3E_TOBAC/5.13701e-37/RecName: Full=Omega-3 fatty acid desaturase, endoplasmic reticulum
Unigene83229_PB_AHAU	0	6	0.01	1.07	6.74147	0.0140025	0.0867364	GO:0000139//Golgi membrane	GO:0032029;GO:0032561;GO:0003824//catalytic activity	GO:0035556//intracellular signal transduction;GO:0048193//Golgi vesicle transport	gi|224119896|ref|XP_002331089.1|/1.86933e-49/predicted protein [Populus trichocarpa]
Unigene7984_PB_AHAU	0	6	0.01	1.07	6.74147	0.0140025	0.0867127	-	-	-	-
Unigene28716_PB_AHAU	0	6	0.01	1.07	6.74147	0.0140025	0.0866891	GO:0043231//intracellular membrane-bounded organelle	GO:0005515//protein binding	GO:0006950//response to stress;GO:0010038//response to metal ion	gi|296090691|emb|CBI41091.3|/4.45439e-84/unnamed protein product [Vitis vinifera]
Unigene69640_PB_AHAU	0	6	0.01	1.07	6.74147	0.0140025	0.0866655	GO:0043231//intracellular membrane-bounded organelle	-	GO:0009725//response to hormone stimulus;GO:0009845//seed germination	gi|225456116|ref|XP_002281565.1|/1.39002e-48/PREDICTED: hypothetical protein [Vitis vinifera]
Unigene70912_PB_AHAU	0	6	0.01	1.07	6.74147	0.0140025	0.0866419	GO:0044424//intracellular part	GO:0005488//binding;GO:0019787//small conjugating protein ligase activity	GO:0010260//organ senescence;GO:0009719;GO:0032446//protein modification by small protein conjugation;GO:0000302//response to reactive oxygen species	gi|225469990|ref|XP_002272059.1|/7.56046e-94/PREDICTED: hypothetical protein [Vitis vinifera]
Unigene82741_PB_AHAU	0	6	0.01	1.07	6.74147	0.0140025	0.0866183	-	GO:0016301//kinase activity;GO:0005515//protein binding	GO:0006739//NADP metabolic process;GO:0009108//coenzyme biosynthetic process	gi|225435389|ref|XP_002285357.1|/1.64122e-27/PREDICTED: hypothetical protein [Vitis vinifera]
Unigene61548_PB_AHAU	0	6	0.01	1.07	6.74147	0.0140025	0.0865948	-	-	-	-
Unigene90214_PB_AHAU	0	6	0.01	1.07	6.74147	0.0140025	0.0865712	-	GO:0003824//catalytic activity	GO:0008152//metabolic process	gi|255562615|ref|XP_002522313.1|/1.07468e-103/short-chain dehydrogenase, putative [Ricinus communis]
Unigene83793_PB_AHAU	0	6	0.01	1.07	6.74147	0.0140025	0.0865477	-	GO:0016740//transferase activity	-	gi|255575687|ref|XP_002528743.1|/4.87388e-82/WD-repeat protein, putative [Ricinus communis]
Unigene29982_PB_AHAU	0	6	0.01	1.07	6.74147	0.0140025	0.0865241	GO:0043231//intracellular membrane-bounded organelle	GO:0004175//endopeptidase activity	GO:0019222//regulation of metabolic process;GO:0019538//protein metabolic process	gi|255548165|ref|XP_002515139.1|/1.84475e-117/cathepsin B, putative [Ricinus communis]
Unigene9541_PB_AHAU	0	6	0.01	1.07	6.74147	0.0140025	0.0865006	GO:0044444//cytoplasmic part;GO:0016020//membrane	GO:0008443//phosphofructokinase activity;GO:0019203//carbohydrate phosphatase activity;GO:0032559	GO:0006000//fructose metabolic process	gi|224105927|ref|XP_002313981.1|/7.37074e-147/predicted protein [Populus trichocarpa]
Unigene2774_PB_AHAU	0	6	0.01	1.07	6.74147	0.0140025	0.0864771	-	-	GO:0050896//response to stimulus;GO:0019725//cellular homeostasis	gi|224082142|ref|XP_002306580.1|/3.18732e-148/predicted protein [Populus trichocarpa]
Unigene82327_PB_AHAU	0	6	0.01	1.07	6.74147	0.0140025	0.0864536	-	-	-	-
Unigene35412_PB_AHAU	0	6	0.01	1.07	6.74147	0.0140025	0.0864301	-	-	-	gi|296083674|emb|CBI23663.3|/9.37473e-125/unnamed protein product [Vitis vinifera]
Unigene49505_PB_AHAU	0	6	0.01	1.07	6.74147	0.0140025	0.0864067	-	-	-	gi|225433326|ref|XP_002282542.1|/3.4188e-125/PREDICTED: hypothetical protein [Vitis vinifera]
Unigene79694_PB_AHAU	0	6	0.01	1.07	6.74147	0.0140025	0.0863832	-	-	-	gi|147820163|emb|CAN60430.1|/9.57954e-06/hypothetical protein VITISV_021534 [Vitis vinifera]
Unigene37174_PB_AHAU	0	6	0.01	1.07	6.74147	0.0140025	0.0863598	-	-	-	gi|255585668|ref|XP_002533519.1|/1.2435e-50/conserved hypothetical protein [Ricinus communis]
Unigene87057_PB_AHAU	0	6	0.01	1.07	6.74147	0.0140025	0.0863363	-	GO:0003676//nucleic acid binding;GO:0046914//transition metal ion binding	-	gi|255544928|ref|XP_002513525.1|/7.2853e-63/nucleic acid binding protein, putative [Ricinus communis]
Unigene5668_PB_AHAU	0	6	0.01	1.07	6.74147	0.0140025	0.0863129	-	-	-	gi|225441561|ref|XP_002281267.1|/2.59765e-80/PREDICTED: hypothetical protein [Vitis vinifera]
Unigene62442_PB_AHAU	0	6	0.01	1.07	6.74147	0.0140025	0.0862895	-	-	-	-
Unigene33709_PB_AHAU	0	6	0.01	1.07	6.74147	0.0140025	0.0862661	-	-	-	gi|225424936|ref|XP_002271193.1|/6.68624e-50/PREDICTED: hypothetical protein [Vitis vinifera]
Unigene78175_PB_AHAU	0	6	0.01	1.07	6.74147	0.0140025	0.0862427	GO:0043231//intracellular membrane-bounded organelle	GO:0046914//transition metal ion binding;GO:0004448//isocitrate dehydrogenase activity;GO:0000166//nucleotide binding	GO:0009060//aerobic respiration;GO:0019752//carboxylic acid metabolic process	gi|255575724|ref|XP_002528761.1|/4.6175e-91/isocitrate dehydrogenase, putative [Ricinus communis]
Unigene61556_PB_AHAU	0	6	0.01	1.07	6.74147	0.0140025	0.0862194	-	-	-	gi|57013964|ref|YP_173436.1|/2.85256e-11/hypothetical protein NitaMp098 [Nicotiana tabacum]
Unigene46360_PB_AHAU	0	6	0.01	1.07	6.74147	0.0140025	0.086196	-	-	-	gi|255537539|ref|XP_002509836.1|/5.63888e-39/conserved hypothetical protein [Ricinus communis]
Unigene84488_PB_AHAU	0	6	0.01	1.07	6.74147	0.0140025	0.0861727	-	-	-	-
Unigene5042_PB_AHAU	0	6	0.01	1.07	6.74147	0.0140025	0.0861494	-	GO:0005488//binding	-	gi|225431020|ref|XP_002273278.1|/2.30696e-10/PREDICTED: hypothetical protein [Vitis vinifera]
Unigene38786_PB_AHAU	0	6	0.01	1.07	6.74147	0.0140025	0.086126	-	-	-	gi|297745879|emb|CBI15935.3|/2.00831e-06/unnamed protein product [Vitis vinifera]
Unigene31276_PB_AHAU	0	6	0.01	1.07	6.74147	0.0140025	0.0861027	-	-	-	-
Unigene82933_PB_AHAU	0	6	0.01	1.07	6.74147	0.0140025	0.0860795	-	-	-	gi|225448387|ref|XP_002274030.1|/8.00728e-15/PREDICTED: hypothetical protein [Vitis vinifera]
Unigene45203_PB_AHAU	0	6	0.01	1.07	6.74147	0.0140025	0.0860562	-	-	-	-
Unigene51727_PB_AHAU	0	6	0.01	1.07	6.74147	0.0140025	0.0860329	-	-	-	gi|296081159|emb|CBI18185.3|/5.92165e-20/unnamed protein product [Vitis vinifera]
Unigene1402_PB_AHAU	0	6	0.01	1.07	6.74147	0.0140025	0.0860097	GO:0030312//external encapsulating structure;GO:0005777//peroxisome;GO:0031981//nuclear lumen	GO:0016863//intramolecular oxidoreductase activity, transposing C=C bonds;GO:0016616//oxidoreductase activity, acting on the CH-OH group of donors, NAD or NADP as acceptor;GO:0048037//cofactor binding;GO:0016836//hydro-lyase activity;GO:0016856	GO:0009062//fatty acid catabolic process	gi|224107106|ref|XP_002314377.1|/2.45213e-77/predicted protein [Populus trichocarpa]
Unigene698_PB_AHAU	0	6	0.01	1.07	6.74147	0.0140025	0.0859864	-	GO:0005488//binding	-	gi|255540399|ref|XP_002511264.1|/3.04888e-78/nucleic acid binding protein, putative [Ricinus communis]
Unigene59248_PB_AHAU	0	6	0.01	1.07	6.74147	0.0140025	0.0859632	-	-	-	-
Unigene80895_PB_AHAU	10	1007	1.73	179.75	6.69908	1.88e-06	4.02e-05	-	-	-	gi|82697947|gb|ABB89008.1|/0/CXE carboxylesterase [Malus pumila]
Unigene53517_PB_AHAU	0	5	0.01	0.89	6.47573	0.0284472	0.147237	-	-	-	-
Unigene51083_PB_AHAU	0	5	0.01	0.89	6.47573	0.0284472	0.147204	GO:0044427;GO:0043231//intracellular membrane-bounded organelle;GO:0031410//cytoplasmic vesicle	GO:0005488//binding	GO:0006325//chromatin organization	gi|224137656|ref|XP_002327180.1|/3.63267e-33/predicted protein [Populus trichocarpa]
Unigene89789_PB_AHAU	0	5	0.01	0.89	6.47573	0.0284472	0.14717	GO:0043231//intracellular membrane-bounded organelle	GO:0003677//DNA binding;GO:0001071//nucleic acid binding transcription factor activity	GO:0006351//transcription, DNA-dependent	gi|302398893|gb|ADL36741.1|/6.4802e-107/MADS domain class transcription factor [Malus x domestica]
Unigene74810_PB_AHAU	0	5	0.01	0.89	6.47573	0.0284472	0.147137	-	GO:0050737	GO:0048878//chemical homeostasis;GO:0009813//flavonoid biosynthetic process	gi|297853374|ref|XP_002894568.1|/2.25354e-24/transferase family protein [Arabidopsis lyrata subsp. lyrata]
Unigene4303_PB_AHAU	0	5	0.01	0.89	6.47573	0.0284472	0.147103	GO:0043231//intracellular membrane-bounded organelle	GO:0016763//transferase activity, transferring pentosyl groups;GO:0046914//transition metal ion binding;GO:0003676//nucleic acid binding;GO:0016628//oxidoreductase activity, acting on the CH-CH group of donors, NAD or NADP as acceptor;GO:0000166//nucleotide binding	GO:0006259//DNA metabolic process;GO:0009725//response to hormone stimulus;GO:0006464//protein modification process;GO:0006950//response to stress	gi|255560005|ref|XP_002521021.1|/1.19054e-85/poly [ADP-ribose] polymerase, putative [Ricinus communis]
Unigene27144_PB_AHAU	0	5	0.01	0.89	6.47573	0.0284472	0.14707	GO:0044464//cell part	GO:0022891//substrate-specific transmembrane transporter activity	GO:0006810//transport	gi|225462305|ref|XP_002266025.1|/4.57467e-54/PREDICTED: hypothetical protein [Vitis vinifera]
Unigene65510_PB_AHAU	0	5	0.01	0.89	6.47573	0.0284472	0.147037	-	GO:0043169//cation binding	GO:0006812//cation transport	gi|12711645|gb|AAK01931.1|AF329816_1/4.71886e-46/Cu/Zn-superoxide dismutase copper chaperone precursor [Glycine max]
Unigene39578_PB_AHAU	0	5	0.01	0.89	6.47573	0.0284472	0.147003	-	-	-	-
Unigene53404_PB_AHAU	0	5	0.01	0.89	6.47573	0.0284472	0.14697	GO:0009536//plastid	GO:0016763//transferase activity, transferring pentosyl groups	-	gi|255573995|ref|XP_002527915.1|/1.69007e-85/anthranilate phosphoribosyltransferase, putative [Ricinus communis]
Unigene51937_PB_AHAU	0	5	0.01	0.89	6.47573	0.0284472	0.146936	-	-	-	gi|224072665|ref|XP_002303829.1|/9.04394e-26/predicted protein [Populus trichocarpa]
Unigene64984_PB_AHAU	0	5	0.01	0.89	6.47573	0.0284472	0.146903	-	-	-	gi|255568153|ref|XP_002525052.1|/7.97568e-06/conserved hypothetical protein [Ricinus communis]
Unigene42396_PB_AHAU	0	5	0.01	0.89	6.47573	0.0284472	0.146869	GO:0043231//intracellular membrane-bounded organelle	GO:0003676//nucleic acid binding	-	gi|302398949|gb|ADL36769.1|/2.35221e-53/MYB domain class transcription factor [Malus x domestica]
Unigene85705_PB_AHAU	0	5	0.01	0.89	6.47573	0.0284472	0.146836	-	-	-	-
Unigene77799_PB_AHAU	0	5	0.01	0.89	6.47573	0.0284472	0.146803	-	GO:0003676//nucleic acid binding;GO:0005515//protein binding	GO:0007275//multicellular organismal development	gi|56718873|gb|AAW28145.1|/1.86672e-10/hAT-like transposase [Arabidopsis thaliana]
Unigene3743_PB_AHAU	0	5	0.01	0.89	6.47573	0.0284472	0.146769	-	-	-	-
Unigene33792_PB_AHAU	0	5	0.01	0.89	6.47573	0.0284472	0.146736	-	-	-	-
Unigene78059_PB_AHAU	0	5	0.01	0.89	6.47573	0.0284472	0.146703	GO:0009536//plastid	GO:0046914//transition metal ion binding;GO:0003824//catalytic activity;GO:0048037//cofactor binding	-	gi|224075359|ref|XP_002304601.1|/9.24768e-88/predicted protein [Populus trichocarpa]
Unigene54397_PB_AHAU	0	5	0.01	0.89	6.47573	0.0284472	0.14667	-	-	-	-
Unigene14801_PB_AHAU	0	5	0.01	0.89	6.47573	0.0284472	0.146636	GO:0043231//intracellular membrane-bounded organelle	-	-	gi|224140169|ref|XP_002323457.1|/1.09283e-111/predicted protein [Populus trichocarpa]
Unigene55989_PB_AHAU	0	5	0.01	0.89	6.47573	0.0284472	0.146603	-	-	-	-
Unigene1938_PB_AHAU	0	5	0.01	0.89	6.47573	0.0284472	0.14657	-	-	-	gi|225460121|ref|XP_002277528.1|/6.46711e-59/PREDICTED: hypothetical protein [Vitis vinifera]
Unigene15579_PB_AHAU	0	5	0.01	0.89	6.47573	0.0284472	0.146537	-	GO:0046872//metal ion binding	-	gi|297737514|emb|CBI26715.3|/2.40068e-77/unnamed protein product [Vitis vinifera]
Unigene8692_PB_AHAU	0	5	0.01	0.89	6.47573	0.0284472	0.146503	GO:0043231//intracellular membrane-bounded organelle	GO:0005488//binding	-	gi|54300493|gb|AAV32822.1|/2.12944e-20/transposase [Zea mays]
Unigene77404_PB_AHAU	0	5	0.01	0.89	6.47573	0.0284472	0.14647	-	-	-	gi|255628969|gb|ACU14829.1|/3.89218e-08/unknown [Glycine max]
Unigene3540_PB_AHAU	0	5	0.01	0.89	6.47573	0.0284472	0.146437	-	-	-	gi|225436904|ref|XP_002274278.1|/1.68248e-30/PREDICTED: hypothetical protein [Vitis vinifera]
Unigene33901_PB_AHAU	0	5	0.01	0.89	6.47573	0.0284472	0.146404	-	-	-	-
Unigene75270_PB_AHAU	0	5	0.01	0.89	6.47573	0.0284472	0.146371	-	-	-	-
Unigene12316_PB_AHAU	0	5	0.01	0.89	6.47573	0.0284472	0.146338	GO:0031224//intrinsic to membrane	GO:0016301//kinase activity;GO:0032559	GO:0006464//protein modification process	gi|77417500|gb|ABA82081.1|/2.0964e-33/putative receptor kinase [Malus x domestica]
Unigene23_PB_AHAU	0	5	0.01	0.89	6.47573	0.0284472	0.146304	-	-	-	gi|255556649|ref|XP_002519358.1|/1.79372e-36/leucine-rich repeat-containing protein, putative [Ricinus communis]
Unigene48988_PB_AHAU	0	5	0.01	0.89	6.47573	0.0284472	0.146271	-	GO:0017111//nucleoside-triphosphatase activity;GO:0004779//sulfate adenylyltransferase activity;GO:0032561;GO:0008079//translation termination factor activity	GO:0006412//translation;GO:0009207	gi|255583544|ref|XP_002532529.1|/5.00074e-45/eukaryotic peptide chain release factor GTP-binding subunit, putative [Ricinus communis]
Unigene40220_PB_AHAU	0	5	0.01	0.89	6.47573	0.0284472	0.146238	-	-	-	-
Unigene89335_PB_AHAU	0	5	0.01	0.89	6.47573	0.0284472	0.146205	-	GO:0017111//nucleoside-triphosphatase activity;GO:0015604//phosphonate transmembrane transporter activity;GO:0032559	GO:0009207	gi|255555673|ref|XP_002518872.1|/4.25128e-46/ATP-dependent transporter, putative [Ricinus communis]
Unigene26185_PB_AHAU	0	5	0.01	0.89	6.47573	0.0284472	0.146172	-	-	-	gi|217074194|gb|ACJ85457.1|/1.74664e-106/unknown [Medicago truncatula]
Unigene13727_PB_AHAU	0	5	0.01	0.89	6.47573	0.0284472	0.146139	-	-	-	-
Unigene58381_PB_AHAU	0	5	0.01	0.89	6.47573	0.0284472	0.146106	GO:0031224//intrinsic to membrane	GO:0004871//signal transducer activity;GO:0016301//kinase activity;GO:0016628//oxidoreductase activity, acting on the CH-CH group of donors, NAD or NADP as acceptor;GO:0032559	GO:0006464//protein modification process	gi|297739708|emb|CBI29890.3|/1.81874e-123/unnamed protein product [Vitis vinifera]
Unigene2078_PB_AHAU	0	5	0.01	0.89	6.47573	0.0284472	0.146073	GO:0031224//intrinsic to membrane;GO:0031410//cytoplasmic vesicle	-	-	gi|255632864|gb|ACU16785.1|/2.50891e-74/unknown [Glycine max]
Unigene37609_PB_AHAU	0	5	0.01	0.89	6.47573	0.0284472	0.14604	-	-	-	gi|302398653|gb|ADL36621.1|/3.31282e-23/BZIP domain class transcription factor [Malus x domestica]
Unigene22989_PB_AHAU	0	5	0.01	0.89	6.47573	0.0284472	0.146007	-	-	-	gi|224082468|ref|XP_002306703.1|/2.17207e-27/SET domain protein [Populus trichocarpa]
Unigene75960_PB_AHAU	0	5	0.01	0.89	6.47573	0.0284472	0.145974	-	-	-	-
Unigene8381_PB_AHAU	0	5	0.01	0.89	6.47573	0.0284472	0.145941	GO:0043231//intracellular membrane-bounded organelle	GO:0019887//protein kinase regulator activity	GO:0007049//cell cycle	gi|217071926|gb|ACJ84323.1|/7.03359e-118/unknown [Medicago truncatula]
Unigene6779_PB_AHAU	0	5	0.01	0.89	6.47573	0.0284472	0.145908	GO:0044464//cell part	GO:0003824//catalytic activity	-	gi|224095212|ref|XP_002310361.1|/3.52949e-84/predicted protein [Populus trichocarpa]
Unigene57073_PB_AHAU	0	5	0.01	0.89	6.47573	0.0284472	0.145875	-	-	-	-
Unigene87870_PB_AHAU	0	5	0.01	0.89	6.47573	0.0284472	0.145842	GO:0043231//intracellular membrane-bounded organelle	GO:0008135//translation factor activity, nucleic acid binding	GO:0006412//translation	gi|224074099|ref|XP_002304252.1|/3.17279e-55/predicted protein [Populus trichocarpa]
Unigene67166_PB_AHAU	0	5	0.01	0.89	6.47573	0.0284472	0.14581	GO:0044424//intracellular part	GO:0008238//exopeptidase activity	GO:0019538//protein metabolic process	gi|297836058|ref|XP_002885911.1|/3.68359e-21/hypothetical protein ARALYDRAFT_899644 [Arabidopsis lyrata subsp. lyrata]
Unigene31975_PB_AHAU	0	5	0.01	0.89	6.47573	0.0284472	0.145777	-	-	-	-
Unigene8653_PB_AHAU	0	5	0.01	0.89	6.47573	0.0284472	0.145744	-	-	-	gi|255560141|ref|XP_002521088.1|/5.30129e-13/conserved hypothetical protein [Ricinus communis]
Unigene26409_PB_AHAU	0	5	0.01	0.89	6.47573	0.0284472	0.145711	GO:0031224//intrinsic to membrane;GO:0031410//cytoplasmic vesicle;GO:0043231//intracellular membrane-bounded organelle	GO:0016491//oxidoreductase activity	GO:0044238//primary metabolic process	gi|296089043|emb|CBI38746.3|/6.51177e-82/unnamed protein product [Vitis vinifera]
Unigene6541_PB_AHAU	0	5	0.01	0.89	6.47573	0.0284472	0.145678	GO:0031090//organelle membrane;GO:0005773//vacuole	GO:0005262//calcium channel activity	GO:0010118//stomatal movement;GO:0019932//second-messenger-mediated signaling;GO:0009695//jasmonic acid biosynthetic process;GO:0032412;GO:0032501//multicellular organismal process;GO:0070838//divalent metal ion transport	gi|224121708|ref|XP_002330633.1|/1.65285e-17/predicted protein [Populus trichocarpa]
Unigene86432_PB_AHAU	0	5	0.01	0.89	6.47573	0.0284472	0.145645	GO:0043231//intracellular membrane-bounded organelle	-	-	gi|255560451|ref|XP_002521240.1|/3.71825e-117/WD-repeat protein, putative [Ricinus communis]
Unigene28891_PB_AHAU	0	5	0.01	0.89	6.47573	0.0284472	0.145613	GO:0016020//membrane	GO:0015197//peptide transporter activity	-	gi|224078942|ref|XP_002305689.1|/1.42412e-102/oligopeptide transporter OPT family [Populus trichocarpa]
Unigene70890_PB_AHAU	0	5	0.01	0.89	6.47573	0.0284472	0.14558	GO:0043231//intracellular membrane-bounded organelle	GO:0005488//binding;GO:0001071//nucleic acid binding transcription factor activity	GO:0009411//response to UV;GO:0000302//response to reactive oxygen species;GO:0009408//response to heat;GO:0010467//gene expression	gi|292668953|gb|ADE41131.1|/3.78842e-54/AP2 domain class transcription factor [Malus x domestica]
Unigene16346_PB_AHAU	0	5	0.01	0.89	6.47573	0.0284472	0.145547	GO:0009536//plastid	GO:0016849//phosphorus-oxygen lyase activity	GO:0006721//terpenoid metabolic process	gi|225426150|ref|XP_002278406.1|/1.32542e-79/PREDICTED: hypothetical protein [Vitis vinifera]
Unigene26794_PB_AHAU	0	5	0.01	0.89	6.47573	0.0284472	0.145514	-	-	-	-
Unigene52862_PB_AHAU	0	5	0.01	0.89	6.47573	0.0284472	0.145481	-	-	-	gi|296085471|emb|CBI29203.3|/1.52932e-14/unnamed protein product [Vitis vinifera]
Unigene30396_PB_AHAU	0	5	0.01	0.89	6.47573	0.0284472	0.145449	GO:0031410//cytoplasmic vesicle	GO:0016798//hydrolase activity, acting on glycosyl bonds;GO:0043167//ion binding	GO:0044238//primary metabolic process	gi|225007946|gb|ACN78665.1|/8.51768e-72/endo-beta-mannanase [Malus x domestica]
Unigene42471_PB_AHAU	0	5	0.01	0.89	6.47573	0.0284472	0.145416	GO:0043231//intracellular membrane-bounded organelle;GO:0044444//cytoplasmic part;GO:0005576//extracellular region;GO:0016020//membrane	GO:0003729//mRNA binding;GO:0051536//iron-sulfur cluster binding;GO:0046914//transition metal ion binding;GO:0016641//oxidoreductase activity, acting on the CH-NH2 group of donors, oxygen as acceptor;GO:0016836//hydro-lyase activity	GO:0010039//response to iron ion;GO:0009692;GO:0044262//cellular carbohydrate metabolic process;GO:0006970//response to osmotic stress;GO:0072350	gi|34851120|gb|AAL13084.1|/2.68336e-41/putative aconitase [Prunus avium]
Unigene49375_PB_AHAU	0	5	0.01	0.89	6.47573	0.0284472	0.145383	GO:0043231//intracellular membrane-bounded organelle	GO:0016857//racemase and epimerase activity, acting on carbohydrates and derivatives;GO:0048037//cofactor binding	GO:0006139//nucleobase, nucleoside, nucleotide and nucleic acid metabolic process;GO:0042546//cell wall biogenesis;GO:0019322//pentose biosynthetic process;GO:0019318//hexose metabolic process	gi|225465745|ref|XP_002264946.1|/1.95947e-146/PREDICTED: hypothetical protein [Vitis vinifera]
Unigene6659_PB_AHAU	0	5	0.01	0.89	6.47573	0.0284472	0.145351	-	GO:0046872//metal ion binding	-	gi|225439928|ref|XP_002280200.1|/7.60363e-169/PREDICTED: hypothetical protein [Vitis vinifera]
Unigene89332_PB_AHAU	0	5	0.01	0.89	6.47573	0.0284472	0.145318	-	-	-	-
Unigene39415_PB_AHAU	0	5	0.01	0.89	6.47573	0.0284472	0.145285	-	-	-	-
Unigene14834_PB_AHAU	0	5	0.01	0.89	6.47573	0.0284472	0.145253	GO:0016020//membrane	-	-	gi|225448597|ref|XP_002274097.1|/2.15499e-164/PREDICTED: hypothetical protein [Vitis vinifera]
Unigene81165_PB_AHAU	0	5	0.01	0.89	6.47573	0.0284472	0.14522	GO:0043234//protein complex;GO:0016021//integral to membrane;GO:0031410//cytoplasmic vesicle	GO:0046872//metal ion binding	GO:0006605//protein targeting	gi|297738038|emb|CBI27239.3|/2.4377e-47/unnamed protein product [Vitis vinifera]
Unigene72516_PB_AHAU	0	5	0.01	0.89	6.47573	0.0284472	0.145187	-	-	-	-
Unigene65738_PB_AHAU	0	5	0.01	0.89	6.47573	0.0284472	0.145155	-	-	-	-
Unigene3918_PB_AHAU	0	5	0.01	0.89	6.47573	0.0284472	0.145122	-	GO:0016788//hydrolase activity, acting on ester bonds	GO:0048017//inositol lipid-mediated signaling;GO:0009642//response to light intensity;GO:0006950//response to stress;GO:0006650//glycerophospholipid metabolic process	gi|255567768|ref|XP_002524862.1|/0/conserved hypothetical protein [Ricinus communis]
Unigene50212_PB_AHAU	0	5	0.01	0.89	6.47573	0.0284472	0.14509	-	-	-	gi|255564755|ref|XP_002523372.1|/1.5903e-58/conserved hypothetical protein [Ricinus communis]
Unigene24129_PB_AHAU	0	5	0.01	0.89	6.47573	0.0284472	0.145057	-	-	-	gi|255538278|ref|XP_002510204.1|/2.30342e-48/DNA binding protein, putative [Ricinus communis]
Unigene67103_PB_AHAU	0	5	0.01	0.89	6.47573	0.0284472	0.145025	-	GO:0004674//protein serine/threonine kinase activity;GO:0032559	GO:0006464//protein modification process	gi|224102687|ref|XP_002312777.1|/5.11268e-79/predicted protein [Populus trichocarpa]
Unigene1969_PB_AHAU	0	5	0.01	0.89	6.47573	0.0284472	0.144992	-	GO:0005488//binding;GO:0016772//transferase activity, transferring phosphorus-containing groups	GO:0006796//phosphate metabolic process	gi|224104685|ref|XP_002313527.1|/2.32746e-48/predicted protein [Populus trichocarpa]
Unigene75959_PB_AHAU	0	5	0.01	0.89	6.47573	0.0284472	0.14496	-	-	-	gi|225444549|ref|XP_002275796.1|/7.0259e-18/PREDICTED: hypothetical protein [Vitis vinifera]
Unigene89802_PB_AHAU	0	5	0.01	0.89	6.47573	0.0284472	0.144927	-	GO:0004312//fatty acid synthase activity	GO:0008152//metabolic process	gi|255635922|gb|ACU18308.1|/8.08815e-30/unknown [Glycine max]
Unigene2380_PB_AHAU	0	5	0.01	0.89	6.47573	0.0284472	0.144895	-	-	-	gi|255545198|ref|XP_002513660.1|/3.09021e-41/conserved hypothetical protein [Ricinus communis]
Unigene19499_PB_AHAU	0	5	0.01	0.89	6.47573	0.0284472	0.144862	-	-	-	-
Unigene7502_PB_AHAU	0	5	0.01	0.89	6.47573	0.0284472	0.14483	GO:0043231//intracellular membrane-bounded organelle;GO:0031461//cullin-RING ubiquitin ligase complex	GO:0003824//catalytic activity	GO:0009314//response to radiation;GO:0060918//auxin transport;GO:0032446//protein modification by small protein conjugation;GO:0009933//meristem structural organization;GO:0019941//modification-dependent protein catabolic process;GO:0006950//response to stress	gi|33772179|gb|AAQ54526.1|/6.01464e-62/unknown [Malus x domestica]
Unigene42249_PB_AHAU	0	5	0.01	0.89	6.47573	0.0284472	0.144797	GO:0044464//cell part	-	GO:0007047//cellular cell wall organization	gi|29467499|dbj|BAC67188.1|/2.40367e-74/expansin [Pyrus communis]
Unigene32940_PB_AHAU	0	5	0.01	0.89	6.47573	0.0284472	0.144765	-	-	-	gi|225468234|ref|XP_002265269.1|/8.73821e-16/PREDICTED: similar to Os08g0326100 [Vitis vinifera]
Unigene32175_PB_AHAU	0	5	0.01	0.89	6.47573	0.0284472	0.144732	GO:0043231//intracellular membrane-bounded organelle	-	-	gi|57014019|ref|YP_173490.1|/1.91785e-53/hypothetical protein NitaMp153 [Nicotiana tabacum]
Unigene48962_PB_AHAU	0	5	0.01	0.89	6.47573	0.0284472	0.1447	-	-	GO:0015031//protein transport;GO:0016192//vesicle-mediated transport	gi|300392454|dbj|BAJ10727.1|/3.60002e-86/SEC13 family protein [Lotus japonicus]
Unigene17851_PB_AHAU	0	5	0.01	0.89	6.47573	0.0284472	0.144668	-	-	-	-
Unigene72402_PB_AHAU	0	5	0.01	0.89	6.47573	0.0284472	0.144635	-	-	-	-
Unigene413_PB_AHAU	0	5	0.01	0.89	6.47573	0.0284472	0.144603	-	-	-	gi|225461985|ref|XP_002267389.1|/1.94022e-26/PREDICTED: hypothetical protein [Vitis vinifera]
Unigene69860_PB_AHAU	0	5	0.01	0.89	6.47573	0.0284472	0.144571	-	-	-	gi|224144920|ref|XP_002325462.1|/1.09345e-20/predicted protein [Populus trichocarpa]
Unigene36033_PB_AHAU	0	5	0.01	0.89	6.47573	0.0284472	0.144538	GO:0044464//cell part	-	GO:0008202//steroid metabolic process	gi|255574064|ref|XP_002527948.1|/5.42832e-29/hypothetical protein RCOM_1184880 [Ricinus communis]
Unigene12850_PB_AHAU	0	5	0.01	0.89	6.47573	0.0284472	0.144506	-	-	-	gi|255558226|ref|XP_002520140.1|/1.29504e-44/conserved hypothetical protein [Ricinus communis]
Unigene23319_PB_AHAU	0	5	0.01	0.89	6.47573	0.0284472	0.144474	-	-	-	-
Unigene83435_PB_AHAU	0	5	0.01	0.89	6.47573	0.0284472	0.144441	-	-	-	-
Unigene41871_PB_AHAU	0	5	0.01	0.89	6.47573	0.0284472	0.144409	GO:0044432//endoplasmic reticulum part;GO:0009536//plastid;GO:0031410//cytoplasmic vesicle;GO:0031090//organelle membrane	GO:0005515//protein binding;GO:0032559	GO:0010038//response to metal ion;GO:0044267//cellular protein metabolic process;GO:0009933//meristem structural organization;GO:0010073//meristem maintenance;GO:0006970//response to osmotic stress;GO:0015031//protein transport	gi|255538970|ref|XP_002510550.1|/0/endoplasmin, putative [Ricinus communis]
Unigene69417_PB_AHAU	0	5	0.01	0.89	6.47573	0.0284472	0.144377	-	-	-	gi|224129234|ref|XP_002320534.1|/1.93424e-67/predicted protein [Populus trichocarpa]
Unigene34749_PB_AHAU	0	5	0.01	0.89	6.47573	0.0284472	0.144345	GO:0030532//small nuclear ribonucleoprotein complex;GO:0031981//nuclear lumen	GO:0003676//nucleic acid binding	GO:0000377;GO:0006970//response to osmotic stress	gi|294461275|gb|ADE76200.1|/3.72313e-27/unknown [Picea sitchensis]
Unigene53523_PB_AHAU	0	5	0.01	0.89	6.47573	0.0284472	0.144312	-	-	-	gi|297739296|emb|CBI28947.3|/8.91872e-11/unnamed protein product [Vitis vinifera]
Unigene28598_PB_AHAU	0	5	0.01	0.89	6.47573	0.0284472	0.14428	-	-	-	gi|255637360|gb|ACU19009.1|/2.08618e-15/unknown [Glycine max]
Unigene47125_PB_AHAU	0	5	0.01	0.89	6.47573	0.0284472	0.144248	-	-	-	-
Unigene17687_PB_AHAU	0	5	0.01	0.89	6.47573	0.0284472	0.144216	GO:0016020//membrane	GO:0016301//kinase activity	-	gi|225454346|ref|XP_002278060.1|/3.73468e-90/PREDICTED: hypothetical protein [Vitis vinifera]
Unigene87897_PB_AHAU	0	5	0.01	0.89	6.47573	0.0284472	0.144184	GO:0016020//membrane	-	GO:0006970//response to osmotic stress;GO:0009642//response to light intensity	gi|255577538|ref|XP_002529647.1|/9.89757e-12/conserved hypothetical protein [Ricinus communis]
Unigene64317_PB_AHAU	0	5	0.01	0.89	6.47573	0.0284472	0.144152	-	-	-	gi|297746278|emb|CBI16334.3|/5.19491e-21/unnamed protein product [Vitis vinifera]
Unigene57437_PB_AHAU	0	5	0.01	0.89	6.47573	0.0284472	0.144119	GO:0016020//membrane	GO:0004713//protein tyrosine kinase activity;GO:0032559	GO:0048646//anatomical structure formation involved in morphogenesis;GO:0010065;GO:0006464//protein modification process;GO:0006796//phosphate metabolic process	gi|224132288|ref|XP_002321302.1|/2.96563e-48/predicted protein [Populus trichocarpa]
Unigene61082_PB_AHAU	0	5	0.01	0.89	6.47573	0.0284472	0.144087	GO:0016020//membrane	GO:0004672//protein kinase activity;GO:0000166//nucleotide binding	GO:0008152//metabolic process	gi|255574413|ref|XP_002528120.1|/1.76133e-31/ATP binding protein, putative [Ricinus communis]
Unigene16255_PB_AHAU	0	5	0.01	0.89	6.47573	0.0284472	0.144055	GO:0016020//membrane	GO:0004721//phosphoprotein phosphatase activity	-	gi|225424053|ref|XP_002279675.1|/9.48542e-162/PREDICTED: hypothetical protein [Vitis vinifera]
Unigene7928_PB_AHAU	0	5	0.01	0.89	6.47573	0.0284472	0.144023	-	-	-	gi|296085527|emb|CBI29259.3|/2.33975e-70/unnamed protein product [Vitis vinifera]
Unigene47829_PB_AHAU	0	5	0.01	0.89	6.47573	0.0284472	0.143991	-	-	-	-
Unigene19249_PB_AHAU	0	5	0.01	0.89	6.47573	0.0284472	0.143959	-	GO:0005543//phospholipid binding;GO:0046872//metal ion binding	-	gi|302141950|emb|CBI19153.3|/4.60381e-69/unnamed protein product [Vitis vinifera]
Unigene77298_PB_AHAU	0	5	0.01	0.89	6.47573	0.0284472	0.143927	GO:0043231//intracellular membrane-bounded organelle	GO:0005515//protein binding	GO:0044267//cellular protein metabolic process	gi|255647685|gb|ACU24304.1|/9.08254e-98/unknown [Glycine max]
Unigene72286_PB_AHAU	0	5	0.01	0.89	6.47573	0.0284472	0.143895	-	-	-	-
Unigene36142_PB_AHAU	0	5	0.01	0.89	6.47573	0.0284472	0.143863	GO:0043231//intracellular membrane-bounded organelle	GO:0030528//transcription regulator activity	GO:0006310//DNA recombination;GO:0002832;GO:0006464//protein modification process	gi|225443541|ref|XP_002272921.1|/8.31209e-114/PREDICTED: hypothetical protein [Vitis vinifera]
Unigene87042_PB_AHAU	0	5	0.01	0.89	6.47573	0.0284472	0.143831	-	-	-	gi|302398797|gb|ADL36693.1|/4.76943e-51/GATA domain class transcription factor [Malus x domestica]
Unigene54405_PB_AHAU	0	5	0.01	0.89	6.47573	0.0284472	0.143799	GO:0043231//intracellular membrane-bounded organelle	GO:0003905//alkylbase DNA N-glycosylase activity	GO:0006281//DNA repair	gi|255645793|gb|ACU23388.1|/3.08745e-34/unknown [Glycine max]
Unigene84748_PB_AHAU	0	5	0.01	0.89	6.47573	0.0284472	0.143767	-	-	-	-
Unigene22585_PB_AHAU	0	5	0.01	0.89	6.47573	0.0284472	0.143735	-	-	-	gi|225470303|ref|XP_002266562.1|/2.31395e-66/PREDICTED: hypothetical protein [Vitis vinifera]
Unigene42206_PB_AHAU	0	5	0.01	0.89	6.47573	0.0284472	0.143703	-	-	-	-
Unigene23737_PB_AHAU	0	5	0.01	0.89	6.47573	0.0284472	0.143671	-	GO:0016758//transferase activity, transferring hexosyl groups	-	gi|224116974|ref|XP_002331798.1|/1.02643e-14/predicted protein [Populus trichocarpa]
Unigene39500_PB_AHAU	0	5	0.01	0.89	6.47573	0.0284472	0.143639	-	GO:0003676//nucleic acid binding;GO:0051540;GO:0016407//acetyltransferase activity	GO:0040007//growth;GO:0009292//genetic transfer;GO:0006259//DNA metabolic process	gi|297795799|ref|XP_002865784.1|/3.63469e-14/hypothetical protein ARALYDRAFT_495092 [Arabidopsis lyrata subsp. lyrata]
Unigene28162_PB_AHAU	0	5	0.01	0.89	6.47573	0.0284472	0.143607	GO:0031090//organelle membrane;GO:0015934//large ribosomal subunit;GO:0030312//external encapsulating structure;GO:0009536//plastid;GO:0031981//nuclear lumen	GO:0005198//structural molecule activity	GO:0010467//gene expression	gi|79313167|ref|NP_001030663.1|/2.01011e-17/60S ribosomal protein L4/L1 (RPL4A) [Arabidopsis thaliana]
Unigene34500_PB_AHAU	0	5	0.01	0.89	6.47573	0.0284472	0.143575	-	GO:0046914//transition metal ion binding	-	gi|255562532|ref|XP_002522272.1|/1.34545e-76/zinc ion binding protein, putative [Ricinus communis]
Unigene27103_PB_AHAU	0	5	0.01	0.89	6.47573	0.0284472	0.143543	GO:0043231//intracellular membrane-bounded organelle	GO:0016405//CoA-ligase activity	-	gi|225467865|ref|XP_002273529.1|/5.87504e-110/PREDICTED: hypothetical protein [Vitis vinifera]
Unigene50842_PB_AHAU	0	5	0.01	0.89	6.47573	0.0284472	0.143512	-	GO:0016765//transferase activity, transferring alkyl or aryl (other than methyl) groups;GO:0005488//binding	GO:0050896//response to stimulus	gi|30690772|ref|NP_850479.1|/3.77468e-11/ATGSTF8 (ARABIDOPSIS THALIANA GLUTATHIONE S-TRANSFERASE PHI 8); glutathione binding / glutathione transferase [Arabidopsis thaliana]
Unigene62025_PB_AHAU	0	5	0.01	0.89	6.47573	0.0284472	0.14348	-	-	-	-
Unigene42683_PB_AHAU	0	5	0.01	0.89	6.47573	0.0284472	0.143448	-	GO:0004871//signal transducer activity;GO:0003824//catalytic activity	-	gi|225436847|ref|XP_002271700.1|/2.38067e-89/PREDICTED: hypothetical protein [Vitis vinifera]
Unigene40173_PB_AHAU	0	5	0.01	0.89	6.47573	0.0284472	0.143416	-	-	-	-
Unigene513_PB_AHAU	0	5	0.01	0.89	6.47573	0.0284472	0.143384	GO:0031981//nuclear lumen;GO:0044444//cytoplasmic part;GO:0005635//nuclear envelope	GO:0005488//binding	GO:0048437//floral organ development;GO:0016925//protein sumoylation;GO:0006605//protein targeting;GO:0006406//mRNA export from nucleus	gi|297736092|emb|CBI24130.3|/1.80121e-33/unnamed protein product [Vitis vinifera]
Unigene21200_PB_AHAU	0	5	0.01	0.89	6.47573	0.0284472	0.143352	GO:0043231//intracellular membrane-bounded organelle	GO:0004702//receptor signaling protein serine/threonine kinase activity;GO:0032559	GO:0006464//protein modification process	gi|225452312|ref|XP_002272486.1|/3.58786e-26/PREDICTED: hypothetical protein [Vitis vinifera]
Unigene12942_PB_AHAU	0	5	0.01	0.89	6.47573	0.0284472	0.143321	-	GO:0046872//metal ion binding;GO:0004674//protein serine/threonine kinase activity;GO:0032559	GO:0006464//protein modification process	gi|302143963|emb|CBI23068.3|/1.14134e-154/unnamed protein product [Vitis vinifera]
Unigene50198_PB_AHAU	0	5	0.01	0.89	6.47573	0.0284472	0.143289	-	-	-	-
Unigene34410_PB_AHAU	0	5	0.01	0.89	6.47573	0.0284472	0.143257	GO:0016020//membrane;GO:0042579//microbody	-	-	gi|225430850|ref|XP_002273885.1|/5.00302e-26/PREDICTED: hypothetical protein [Vitis vinifera]
Unigene55009_PB_AHAU	0	5	0.01	0.89	6.47573	0.0284472	0.143225	-	GO:0005488//binding	GO:0010074//maintenance of meristem identity;GO:0006351//transcription, DNA-dependent;GO:0000904//cell morphogenesis involved in differentiation	gi|224125028|ref|XP_002329873.1|/1.09374e-69/GRAS family transcription factor [Populus trichocarpa]
Unigene11670_PB_AHAU	0	5	0.01	0.89	6.47573	0.0284472	0.143194	GO:0043231//intracellular membrane-bounded organelle	-	-	gi|255636372|gb|ACU18525.1|/6.21343e-43/unknown [Glycine max]
Unigene4083_PB_AHAU	0	5	0.01	0.89	6.47573	0.0284472	0.143162	-	-	-	-
Unigene79340_PB_AHAU	0	5	0.01	0.89	6.47573	0.0284472	0.14313	GO:0042579//microbody	GO:0004672//protein kinase activity;GO:0032559	GO:0006464//protein modification process	gi|224123254|ref|XP_002319033.1|/7.1279e-157/predicted protein [Populus trichocarpa]
Unigene23938_PB_AHAU	0	5	0.01	0.89	6.47573	0.0284472	0.143099	-	-	-	-
Unigene6469_PB_AHAU	0	5	0.01	0.89	6.47573	0.0284472	0.143067	GO:0031234//extrinsic to internal side of plasma membrane;GO:0031461//cullin-RING ubiquitin ligase complex;GO:0043231//intracellular membrane-bounded organelle	GO:0004468//lysine N-acetyltransferase activity	GO:0006259//DNA metabolic process;GO:0009411//response to UV	gi|255538060|ref|XP_002510095.1|/1.94809e-99/WD-repeat protein, putative [Ricinus communis]
Unigene20938_PB_AHAU	0	5	0.01	0.89	6.47573	0.0284472	0.143035	-	-	-	-
Unigene76872_PB_AHAU	0	5	0.01	0.89	6.47573	0.0284472	0.143004	-	-	GO:0009416//response to light stimulus	gi|225456745|ref|XP_002268616.1|/1.0344e-41/PREDICTED: hypothetical protein [Vitis vinifera]
Unigene74244_PB_AHAU	0	5	0.01	0.89	6.47573	0.0284472	0.142972	-	-	-	-
Unigene44812_PB_AHAU	0	5	0.01	0.89	6.47573	0.0284472	0.14294	-	-	-	-
Unigene76421_PB_AHAU	0	5	0.01	0.89	6.47573	0.0284472	0.142909	-	-	-	-
Unigene64369_PB_AHAU	0	5	0.01	0.89	6.47573	0.0284472	0.142877	-	GO:0046914//transition metal ion binding;GO:0016706//oxidoreductase activity, acting on paired donors, with incorporation or reduction of molecular oxygen, 2-oxoglutarate as one donor, and incorporation of one atom each of oxygen into both donors;GO:0016701//oxidoreductase activity, acting on single donors with incorporation of molecular oxygen	GO:0032502//developmental process;GO:0051553;GO:0031669//cellular response to nutrient levels	gi|224096718|ref|XP_002310710.1|/1.49031e-60/2-oxoglutarate-dependent dioxygenase [Populus trichocarpa]
Unigene54312_PB_AHAU	0	5	0.01	0.89	6.47573	0.0284472	0.142846	GO:0009536//plastid	GO:0003723//RNA binding;GO:0046872//metal ion binding;GO:0004812//aminoacyl-tRNA ligase activity;GO:0032559	GO:0006418//tRNA aminoacylation for protein translation	gi|225446303|ref|XP_002270417.1|/1.19012e-105/PREDICTED: hypothetical protein [Vitis vinifera]
Unigene5111_PB_AHAU	0	5	0.01	0.89	6.47573	0.0284472	0.142814	-	-	-	gi|225436087|ref|XP_002277399.1|/2.63937e-41/PREDICTED: similar to Zinc finger, RING-type [Vitis vinifera]
Unigene49959_PB_AHAU	0	5	0.01	0.89	6.47573	0.0284472	0.142783	-	-	GO:0006810//transport	gi|297735860|emb|CBI18614.3|/1.17595e-25/unnamed protein product [Vitis vinifera]
Unigene1972_PB_AHAU	0	5	0.01	0.89	6.47573	0.0284472	0.142751	GO:0005618//cell wall;GO:0005576//extracellular region	GO:0004175//endopeptidase activity;GO:0005515//protein binding	GO:0019538//protein metabolic process;GO:0044092//negative regulation of molecular function	gi|6910572|gb|AAF31277.1|AC006424_6/4.36113e-39/Second of four adjacent putative subtilase family> [Arabidopsis thaliana]
Unigene14891_PB_AHAU	0	5	0.01	0.89	6.47573	0.0284472	0.14272	-	-	-	-
Unigene37804_PB_AHAU	0	5	0.01	0.89	6.47573	0.0284472	0.142688	GO:0043231//intracellular membrane-bounded organelle	-	GO:0030422//production of siRNA involved in RNA interference	gi|297807009|ref|XP_002871388.1|/1.17032e-36/hypothetical protein ARALYDRAFT_908935 [Arabidopsis lyrata subsp. lyrata]
Unigene74049_PB_AHAU	0	5	0.01	0.89	6.47573	0.0284472	0.142657	-	-	-	-
Unigene34174_PB_AHAU	0	5	0.01	0.89	6.47573	0.0284472	0.142625	-	-	-	gi|224135771|ref|XP_002322156.1|/5.16492e-07/predicted protein [Populus trichocarpa]
Unigene82244_PB_AHAU	0	5	0.01	0.89	6.47573	0.0284472	0.142594	-	-	-	gi|225456620|ref|XP_002269071.1|/1.57441e-14/PREDICTED: hypothetical protein isoform 1 [Vitis vinifera]
Unigene30464_PB_AHAU	0	5	0.01	0.89	6.47573	0.0284472	0.142562	-	-	-	-
Unigene15453_PB_AHAU	0	5	0.01	0.89	6.47573	0.0284472	0.142531	GO:0043231//intracellular membrane-bounded organelle;GO:0009523//photosystem II	GO:0046872//metal ion binding	GO:0044237//cellular metabolic process	gi|225450155|ref|XP_002275752.1|/3.19398e-72/PREDICTED: hypothetical protein [Vitis vinifera]
Unigene46747_PB_AHAU	0	5	0.01	0.89	6.47573	0.0284472	0.142499	GO:0031224//intrinsic to membrane;GO:0009536//plastid	GO:0005372//water transmembrane transporter activity	GO:0006950//response to stress;GO:0042044//fluid transport	gi|2440044|emb|CAA04653.1|/1.24999e-22/major intrinsic protein PIPB [Craterostigma plantagineum]
Unigene84829_PB_AHAU	0	5	0.01	0.89	6.47573	0.0284472	0.142468	-	GO:0003824//catalytic activity;GO:0043169//cation binding	-	gi|225454001|ref|XP_002274671.1|/1.42808e-134/PREDICTED: hypothetical protein [Vitis vinifera]
Unigene26738_PB_AHAU	0	5	0.01	0.89	6.47573	0.0284472	0.142437	-	-	-	-
Unigene36659_PB_AHAU	0	5	0.01	0.89	6.47573	0.0284472	0.142405	-	-	-	gi|224115754|ref|XP_002317116.1|/6.35617e-21/predicted protein [Populus trichocarpa]
Unigene64404_PB_AHAU	0	5	0.01	0.89	6.47573	0.0284472	0.142374	-	GO:0003676//nucleic acid binding	GO:0042221//response to chemical stimulus	gi|84468322|dbj|BAE71244.1|/2.87664e-27/putative DNA binding protein [Trifolium pratense]
Unigene33645_PB_AHAU	0	5	0.01	0.89	6.47573	0.0284472	0.142342	GO:0043231//intracellular membrane-bounded organelle	-	-	gi|255539685|ref|XP_002510907.1|/8.10445e-38/conserved hypothetical protein [Ricinus communis]
Unigene52942_PB_AHAU	0	5	0.01	0.89	6.47573	0.0284472	0.142311	GO:0043231//intracellular membrane-bounded organelle;GO:0030529//ribonucleoprotein complex	GO:0005198//structural molecule activity	GO:0010467//gene expression	gi|224125410|ref|XP_002319579.1|/2.19729e-74/predicted protein [Populus trichocarpa]
Unigene82948_PB_AHAU	0	5	0.01	0.89	6.47573	0.0284472	0.14228	GO:0016020//membrane	GO:0004702//receptor signaling protein serine/threonine kinase activity;GO:0032559	GO:0006464//protein modification process	gi|255550798|ref|XP_002516447.1|/4.03095e-37/map3k delta-1 protein kinase, putative [Ricinus communis]
Unigene38944_PB_AHAU	0	5	0.01	0.89	6.47573	0.0284472	0.142249	-	-	GO:0009725//response to hormone stimulus	gi|225458028|ref|XP_002277165.1|/1.15371e-45/PREDICTED: hypothetical protein [Vitis vinifera]
Unigene37475_PB_AHAU	0	5	0.01	0.89	6.47573	0.0284472	0.142217	-	-	-	-
Unigene21589_PB_AHAU	0	5	0.01	0.89	6.47573	0.0284472	0.142186	-	GO:0016405//CoA-ligase activity	-	gi|255541886|ref|XP_002512007.1|/3.60553e-30/acetyl-CoA synthetase, putative [Ricinus communis]
Unigene81408_PB_AHAU	0	5	0.01	0.89	6.47573	0.0284472	0.142155	-	GO:0003676//nucleic acid binding	-	gi|225457646|ref|XP_002275328.1|/6.76805e-62/PREDICTED: hypothetical protein [Vitis vinifera]
Unigene87785_PB_AHAU	0	5	0.01	0.89	6.47573	0.0284472	0.142123	-	-	-	gi|225469642|ref|XP_002265029.1|/1.57956e-51/PREDICTED: hypothetical protein [Vitis vinifera]
Unigene55529_PB_AHAU	0	5	0.01	0.89	6.47573	0.0284472	0.142092	-	GO:0003824//catalytic activity;GO:0046914//transition metal ion binding	-	gi|224140411|ref|XP_002323576.1|/1.11168e-110/predicted protein [Populus trichocarpa]
Unigene60065_PB_AHAU	0	5	0.01	0.89	6.47573	0.0284472	0.142061	-	-	-	gi|225445074|ref|XP_002280341.1|/1.09231e-90/PREDICTED: hypothetical protein [Vitis vinifera]
Unigene13785_PB_AHAU	0	5	0.01	0.89	6.47573	0.0284472	0.14203	GO:0031224//intrinsic to membrane;GO:0043231//intracellular membrane-bounded organelle	-	-	gi|255548734|ref|XP_002515423.1|/1.92997e-126/Endosomal P24A protein precursor, putative [Ricinus communis]
Unigene9662_PB_AHAU	0	5	0.01	0.89	6.47573	0.0284472	0.141999	-	-	-	-
Unigene43860_PB_AHAU	0	5	0.01	0.89	6.47573	0.0284472	0.141967	-	-	-	-
Unigene7104_PB_AHAU	0	5	0.01	0.89	6.47573	0.0284472	0.141936	GO:0005618//cell wall;GO:0043231//intracellular membrane-bounded organelle	-	-	gi|255543142|ref|XP_002512634.1|/1.60719e-52/conserved hypothetical protein [Ricinus communis]
Unigene33686_PB_AHAU	0	5	0.01	0.89	6.47573	0.0284472	0.141905	-	-	-	-
Unigene36650_PB_AHAU	0	5	0.01	0.89	6.47573	0.0284472	0.141874	-	GO:0005488//binding	-	gi|255556888|ref|XP_002519477.1|/6.92708e-10/cytochrome P450, putative [Ricinus communis]
Unigene50245_PB_AHAU	0	5	0.01	0.89	6.47573	0.0284472	0.141843	GO:0009536//plastid	GO:0043169//cation binding;GO:0008238//exopeptidase activity;GO:0008237//metallopeptidase activity	GO:0009725//response to hormone stimulus;GO:0006464//protein modification process	gi|225438676|ref|XP_002282060.1|/1.08618e-53/PREDICTED: similar to MAP1D (METHIONINE AMINOPEPTIDASE 1D); metalloexopeptidase [Vitis vinifera]
Unigene51475_PB_AHAU	0	5	0.01	0.89	6.47573	0.0284472	0.141812	-	-	-	gi|297792253|ref|XP_002864011.1|/5.03741e-16/hypothetical protein ARALYDRAFT_917968 [Arabidopsis lyrata subsp. lyrata]
Unigene38022_PB_AHAU	0	5	0.01	0.89	6.47573	0.0284472	0.141781	-	-	-	gi|224130486|ref|XP_002320849.1|/9.72898e-29/predicted protein [Populus trichocarpa]
Unigene55642_PB_AHAU	0	5	0.01	0.89	6.47573	0.0284472	0.14175	GO:0031224//intrinsic to membrane	GO:0042625//ATPase activity, coupled to transmembrane movement of ions;GO:0046872//metal ion binding;GO:0005548//phospholipid transporter activity;GO:0032559	GO:0009206;GO:0006869//lipid transport	gi|302143322|emb|CBI21883.3|/2.99179e-165/unnamed protein product [Vitis vinifera]
Unigene58219_PB_AHAU	0	5	0.01	0.89	6.47573	0.0284472	0.141718	GO:0019866//organelle inner membrane;GO:0031224//intrinsic to membrane	-	GO:0006810//transport	gi|225456538|ref|XP_002264965.1|/1.65633e-81/PREDICTED: hypothetical protein [Vitis vinifera]
Unigene81476_PB_AHAU	0	5	0.01	0.89	6.47573	0.0284472	0.141687	GO:0031974//membrane-enclosed lumen;GO:0044439	GO:0004175//endopeptidase activity;GO:0042623//ATPase activity, coupled;GO:0032559	GO:0016558//protein import into peroxisome matrix;GO:0019538//protein metabolic process;GO:0048528//post-embryonic root development	gi|224126585|ref|XP_002329591.1|/1.84219e-58/predicted protein [Populus trichocarpa]
Unigene24085_PB_AHAU	0	5	0.01	0.89	6.47573	0.0284472	0.141656	-	-	-	gi|224085950|ref|XP_002307751.1|/6.81338e-130/predicted protein [Populus trichocarpa]
Unigene61448_PB_AHAU	0	5	0.01	0.89	6.47573	0.0284472	0.141625	-	-	-	-
Unigene54137_PB_AHAU	0	5	0.01	0.89	6.47573	0.0284472	0.141594	GO:0016020//membrane;GO:0044444//cytoplasmic part;GO:0043231//intracellular membrane-bounded organelle	-	-	gi|224071682|ref|XP_002303556.1|/2.52601e-23/predicted protein [Populus trichocarpa]
Unigene84393_PB_AHAU	0	5	0.01	0.89	6.47573	0.0284472	0.141563	GO:0044464//cell part	GO:0046914//transition metal ion binding	-	gi|255585685|ref|XP_002533527.1|/4.40262e-68/Protein ariadne-1, putative [Ricinus communis]
Unigene89793_PB_AHAU	0	5	0.01	0.89	6.47573	0.0284472	0.141532	-	-	-	gi|242082564|ref|XP_002441707.1|/6.74654e-06/hypothetical protein SORBIDRAFT_08g001030 [Sorghum bicolor]
Unigene7720_PB_AHAU	0	5	0.01	0.89	6.47573	0.0284472	0.141501	-	-	-	-
Unigene50817_PB_AHAU	0	5	0.01	0.89	6.47573	0.0284472	0.14147	-	-	-	-
Unigene32181_PB_AHAU	0	5	0.01	0.89	6.47573	0.0284472	0.141439	-	-	-	gi|255547163|ref|XP_002514639.1|/3.32637e-13/conserved hypothetical protein [Ricinus communis]
Unigene64886_PB_AHAU	0	5	0.01	0.89	6.47573	0.0284472	0.141408	-	-	-	gi|225454266|ref|XP_002275090.1|/2.1964e-18/PREDICTED: hypothetical protein [Vitis vinifera]
Unigene9405_PB_AHAU	0	5	0.01	0.89	6.47573	0.0284472	0.141378	-	GO:0008194//UDP-glycosyltransferase activity;GO:0016758//transferase activity, transferring hexosyl groups	-	gi|225440047|ref|XP_002276858.1|/2.1969e-176/PREDICTED: hypothetical protein [Vitis vinifera]
Unigene85574_PB_AHAU	0	5	0.01	0.89	6.47573	0.0284472	0.141347	GO:0043231//intracellular membrane-bounded organelle	-	-	gi|255578078|ref|XP_002529909.1|/4.81781e-11/bromodomain-containing protein [Ricinus communis]
Unigene1628_PB_AHAU	0	5	0.01	0.89	6.47573	0.0284472	0.141316	-	GO:0005488//binding;GO:0003824//catalytic activity	GO:0010468//regulation of gene expression;GO:0009725//response to hormone stimulus;GO:0019941//modification-dependent protein catabolic process	gi|302141985|emb|CBI19188.3|/1.21544e-38/unnamed protein product [Vitis vinifera]
Unigene6177_PB_AHAU	0	5	0.01	0.89	6.47573	0.0284472	0.141285	-	-	-	-
Unigene49887_PB_AHAU	0	5	0.01	0.89	6.47573	0.0284472	0.141254	-	-	-	gi|255640600|gb|ACU20585.1|/1.22432e-14/unknown [Glycine max]
Unigene41473_PB_AHAU	0	5	0.01	0.89	6.47573	0.0284472	0.141223	GO:0043231//intracellular membrane-bounded organelle	-	-	gi|225443227|ref|XP_002270610.1|/2.34885e-13/PREDICTED: hypothetical protein [Vitis vinifera]
Unigene43649_PB_AHAU	0	5	0.01	0.89	6.47573	0.0284472	0.141192	-	-	-	-
Unigene72999_PB_AHAU	0	5	0.01	0.89	6.47573	0.0284472	0.141161	-	-	-	-
Unigene17519_PB_AHAU	0	5	0.01	0.89	6.47573	0.0284472	0.141131	-	GO:0032559;GO:0042623//ATPase activity, coupled	-	gi|255547213|ref|XP_002514664.1|/1.50557e-82/activating signal cointegrator 1 complex subunit 3, helc1, putative [Ricinus communis]
Unigene11392_PB_AHAU	0	5	0.01	0.89	6.47573	0.0284472	0.1411	-	GO:0046914//transition metal ion binding	-	gi|255540771|ref|XP_002511450.1|/2.6463e-96/Pollen-specific protein SF3, putative [Ricinus communis]
Unigene29295_PB_AHAU	0	5	0.01	0.89	6.47573	0.0284472	0.141069	-	-	-	gi|125552245|gb|EAY97954.1|/2.88243e-07/hypothetical protein OsI_19871 [Oryza sativa Indica Group]
Unigene75551_PB_AHAU	0	5	0.01	0.89	6.47573	0.0284472	0.141038	GO:0044464//cell part	GO:0016788//hydrolase activity, acting on ester bonds	GO:0044238//primary metabolic process	gi|255575625|ref|XP_002528712.1|/4.45615e-12/carboxylic ester hydrolase, putative [Ricinus communis]
Unigene5999_PB_AHAU	0	5	0.01	0.89	6.47573	0.0284472	0.141008	GO:0043231//intracellular membrane-bounded organelle	-	-	gi|225445180|ref|XP_002284145.1|/4.05005e-112/PREDICTED: hypothetical protein [Vitis vinifera]
Unigene87082_PB_AHAU	0	5	0.01	0.89	6.47573	0.0284472	0.140977	-	-	-	gi|147808028|emb|CAN77671.1|/2.80217e-113/hypothetical protein VITISV_019443 [Vitis vinifera]
Unigene48663_PB_AHAU	0	5	0.01	0.89	6.47573	0.0284472	0.140946	-	-	-	gi|12003402|gb|AAG43558.1|AF211540_1/6.12015e-08/Avr9/Cf-9 rapidly elicited protein 75 [Nicotiana tabacum]
Unigene38955_PB_AHAU	0	5	0.01	0.89	6.47573	0.0284472	0.140915	-	-	-	gi|255564796|ref|XP_002523392.1|/2.76841e-29/conserved hypothetical protein [Ricinus communis]
Unigene42376_PB_AHAU	0	5	0.01	0.89	6.47573	0.0284472	0.140885	-	GO:0048037//cofactor binding	GO:0008152//metabolic process	gi|82471268|gb|ABB77695.1|/2.50144e-15/anthocyanidin reductase [Pyrus communis]
Unigene61362_PB_AHAU	0	5	0.01	0.89	6.47573	0.0284472	0.140854	-	-	-	gi|224056557|ref|XP_002298909.1|/6.55916e-67/predicted protein [Populus trichocarpa]
Unigene7497_PB_AHAU	0	5	0.01	0.89	6.47573	0.0284472	0.140823	GO:0031224//intrinsic to membrane	-	-	gi|225462509|ref|XP_002263050.1|/1.87147e-69/PREDICTED: hypothetical protein [Vitis vinifera]
Unigene7140_PB_AHAU	0	5	0.01	0.89	6.47573	0.0284472	0.140793	GO:0044464//cell part	GO:0004871//signal transducer activity;GO:0030246//carbohydrate binding;GO:0004713//protein tyrosine kinase activity;GO:0032559	GO:0006464//protein modification process;GO:0048229//gametophyte development	gi|225440440|ref|XP_002271262.1|/1.92488e-110/PREDICTED: hypothetical protein [Vitis vinifera]
Unigene26666_PB_AHAU	0	5	0.01	0.89	6.47573	0.0284472	0.140762	GO:0043231//intracellular membrane-bounded organelle	GO:0003676//nucleic acid binding;GO:0001071//nucleic acid binding transcription factor activity	GO:0006351//transcription, DNA-dependent;GO:0048511//rhythmic process	gi|297746038|emb|CBI16094.3|/4.25399e-23/unnamed protein product [Vitis vinifera]
Unigene32380_PB_AHAU	0	5	0.01	0.89	6.47573	0.0284472	0.140731	GO:0043231//intracellular membrane-bounded organelle	GO:0003677//DNA binding;GO:0001071//nucleic acid binding transcription factor activity	GO:0006351//transcription, DNA-dependent	gi|225457574|ref|XP_002272420.1|/3.2536e-66/PREDICTED: hypothetical protein [Vitis vinifera]
Unigene11071_PB_AHAU	0	5	0.01	0.89	6.47573	0.0284472	0.140701	-	GO:0016879//ligase activity, forming carbon-nitrogen bonds;GO:0032559	GO:0006625//protein targeting to peroxisome;GO:0009062//fatty acid catabolic process;GO:0006464//protein modification process	gi|297808595|ref|XP_002872181.1|/1.11012e-86/predicted protein [Arabidopsis lyrata subsp. lyrata]
Unigene81340_PB_AHAU	0	5	0.01	0.89	6.47573	0.0284472	0.14067	-	-	-	-
Unigene74019_PB_AHAU	0	5	0.01	0.89	6.47573	0.0284472	0.140639	-	GO:0005488//binding	-	gi|133711804|gb|ABO36622.1|/4.06322e-07/copia LTR rider [Solanum lycopersicum]
Unigene80368_PB_AHAU	0	5	0.01	0.89	6.47573	0.0284472	0.140609	-	-	-	-
Unigene10742_PB_AHAU	0	5	0.01	0.89	6.47573	0.0284472	0.140578	GO:0043231//intracellular membrane-bounded organelle;GO:0043234//protein complex	-	GO:0009314//response to radiation;GO:0060918//auxin transport;GO:0032446//protein modification by small protein conjugation;GO:0009933//meristem structural organization;GO:0019941//modification-dependent protein catabolic process;GO:0006950//response to stress	gi|225446621|ref|XP_002276732.1|/1.13762e-101/PREDICTED: hypothetical protein [Vitis vinifera]
Unigene42406_PB_AHAU	0	5	0.01	0.89	6.47573	0.0284472	0.140548	-	GO:0004091//carboxylesterase activity;GO:0004857//enzyme inhibitor activity	-	gi|225426923|ref|XP_002264799.1|/2.09701e-51/PREDICTED: hypothetical protein [Vitis vinifera]
Unigene6587_PB_AHAU	0	5	0.01	0.89	6.47573	0.0284472	0.140517	GO:0043231//intracellular membrane-bounded organelle;GO:0030529//ribonucleoprotein complex	GO:0003723//RNA binding;GO:0005198//structural molecule activity	GO:0010467//gene expression	gi|255573081|ref|XP_002527470.1|/1.15381e-46/50S ribosomal protein L6, putative [Ricinus communis]
Unigene18835_PB_AHAU	0	5	0.01	0.89	6.47573	0.0284472	0.140487	-	GO:0003824//catalytic activity	GO:0019941//modification-dependent protein catabolic process	gi|224140797|ref|XP_002323765.1|/3.02046e-53/predicted protein [Populus trichocarpa]
Unigene1751_PB_AHAU	0	5	0.01	0.89	6.47573	0.0284472	0.140456	-	-	-	-
Unigene7788_PB_AHAU	0	5	0.01	0.89	6.47573	0.0284472	0.140426	GO:0044464//cell part	-	-	gi|255551046|ref|XP_002516571.1|/3.08574e-70/conserved hypothetical protein [Ricinus communis]
Unigene51298_PB_AHAU	0	5	0.01	0.89	6.47573	0.0284472	0.140395	-	-	-	-
Unigene31160_PB_AHAU	0	5	0.01	0.89	6.47573	0.0284472	0.140365	-	-	-	-
Unigene36027_PB_AHAU	0	5	0.01	0.89	6.47573	0.0284472	0.140334	-	-	-	gi|224056467|ref|XP_002298871.1|/2.19474e-11/predicted protein [Populus trichocarpa]
Unigene57346_PB_AHAU	0	5	0.01	0.89	6.47573	0.0284472	0.140304	-	-	-	gi|224138504|ref|XP_002326619.1|/9.38837e-06/predicted protein [Populus trichocarpa]
Unigene55369_PB_AHAU	0	5	0.01	0.89	6.47573	0.0284472	0.140273	GO:0031410//cytoplasmic vesicle	GO:0008324//cation transmembrane transporter activity	GO:0006812//cation transport	gi|224069844|ref|XP_002326428.1|/1.61694e-92/ZIP transporter [Populus trichocarpa]
Unigene28787_PB_AHAU	0	5	0.01	0.89	6.47573	0.0284472	0.140243	-	-	-	-
Unigene62560_PB_AHAU	0	5	0.01	0.89	6.47573	0.0284472	0.140212	-	-	-	-
Unigene66804_PB_AHAU	0	5	0.01	0.89	6.47573	0.0284472	0.140182	-	-	-	-
Unigene8349_PB_AHAU	0	5	0.01	0.89	6.47573	0.0284472	0.140152	-	-	-	gi|255582403|ref|XP_002531990.1|/5.90042e-19/transcription factor, putative [Ricinus communis]
Unigene11966_PB_AHAU	0	5	0.01	0.89	6.47573	0.0284472	0.140121	GO:0044464//cell part	-	-	gi|255548527|ref|XP_002515320.1|/2.73478e-95/conserved hypothetical protein [Ricinus communis]
Unigene17886_PB_AHAU	0	5	0.01	0.89	6.47573	0.0284472	0.140091	-	-	-	-
Unigene51934_PB_AHAU	0	5	0.01	0.89	6.47573	0.0284472	0.140061	-	-	-	-
Unigene35615_PB_AHAU	0	5	0.01	0.89	6.47573	0.0284472	0.14003	GO:0043231//intracellular membrane-bounded organelle	GO:0016301//kinase activity;GO:0005488//binding	GO:0007049//cell cycle	gi|255646066|gb|ACU23520.1|/6.4441e-94/unknown [Glycine max]
Unigene35233_PB_AHAU	0	5	0.01	0.89	6.47573	0.0284472	0.14	GO:0043231//intracellular membrane-bounded organelle	GO:0004721//phosphoprotein phosphatase activity	-	gi|255547560|ref|XP_002514837.1|/1.03862e-42/protein phosphatase-2c, putative [Ricinus communis]
Unigene29036_PB_AHAU	0	5	0.01	0.89	6.47573	0.0284472	0.13997	GO:0009532//plastid stroma;GO:0009526//plastid envelope;GO:0005576//extracellular region	GO:0043169//cation binding;GO:0019203//carbohydrate phosphatase activity	GO:0006952//defense response;GO:0005982//starch metabolic process;GO:0005985//sucrose metabolic process;GO:0015977//carbon fixation	gi|225466690|ref|XP_002263049.1|/3.42788e-137/PREDICTED: hypothetical protein [Vitis vinifera]
Unigene30043_PB_AHAU	0	5	0.01	0.89	6.47573	0.0284472	0.139939	GO:0043231//intracellular membrane-bounded organelle	GO:0015020//glucuronosyltransferase activity;GO:0016763//transferase activity, transferring pentosyl groups	GO:0009832//plant-type cell wall biogenesis;GO:0010413//glucuronoxylan metabolic process	gi|224140167|ref|XP_002323456.1|/4.48158e-58/glycosyl transferase [Populus trichocarpa]
Unigene43840_PB_AHAU	0	5	0.01	0.89	6.47573	0.0284472	0.139909	-	-	-	-
Unigene77524_PB_AHAU	0	5	0.01	0.89	6.47573	0.0284472	0.139879	GO:0031224//intrinsic to membrane	GO:0016759//cellulose synthase activity;GO:0046914//transition metal ion binding	GO:0045229//external encapsulating structure organization;GO:0009832//plant-type cell wall biogenesis;GO:0009250//glucan biosynthetic process	gi|224066625|ref|XP_002302169.1|/5.215e-127/cellulose synthase [Populus trichocarpa]
Unigene32651_PB_AHAU	0	5	0.01	0.89	6.47573	0.0284472	0.139848	-	GO:0016879//ligase activity, forming carbon-nitrogen bonds;GO:0016811//hydrolase activity, acting on carbon-nitrogen (but not peptide) bonds, in linear amides	-	gi|255539997|ref|XP_002511063.1|/9.2107e-37/Glutamyl-tRNA(Gln) amidotransferase subunit A, putative [Ricinus communis]
Unigene9274_PB_AHAU	0	5	0.01	0.89	6.47573	0.0284472	0.139818	GO:0043231//intracellular membrane-bounded organelle	-	-	gi|296087603|emb|CBI34859.3|/5.4019e-31/unnamed protein product [Vitis vinifera]
Unigene69802_PB_AHAU	0	5	0.01	0.89	6.47573	0.0284472	0.139788	GO:0043231//intracellular membrane-bounded organelle	-	GO:0045489//pectin biosynthetic process;GO:0006464//protein modification process	gi|30686478|ref|NP_850250.1|/9.35601e-68/unknown protein [Arabidopsis thaliana]
Unigene56766_PB_AHAU	0	4	0.01	0.71	6.14975	0.0577924	0.236104	-	-	-	gi|255575049|ref|XP_002528430.1|/9.15485e-50/conserved hypothetical protein [Ricinus communis]
Unigene11289_PB_AHAU	0	4	0.01	0.71	6.14975	0.0577924	0.236062	-	GO:0016881//acid-amino acid ligase activity	GO:0065007//biological regulation;GO:0019538//protein metabolic process;GO:0050896//response to stimulus;GO:0009987//cellular process	gi|225428063|ref|XP_002277945.1|/5.90261e-164/PREDICTED: hypothetical protein [Vitis vinifera]
Unigene85335_PB_AHAU	0	4	0.01	0.71	6.14975	0.0577924	0.236019	-	-	-	-
Unigene23899_PB_AHAU	0	4	0.01	0.71	6.14975	0.0577924	0.235977	-	-	-	gi|224129762|ref|XP_002328796.1|/2.99311e-36/predicted protein [Populus trichocarpa]
Unigene84396_PB_AHAU	0	4	0.01	0.71	6.14975	0.0577924	0.235935	-	-	-	-
Unigene42037_PB_AHAU	0	4	0.01	0.71	6.14975	0.0577924	0.235892	-	GO:0016758//transferase activity, transferring hexosyl groups	-	gi|224094703|ref|XP_002310202.1|/4.29647e-114/predicted protein [Populus trichocarpa]
Unigene58195_PB_AHAU	0	4	0.01	0.71	6.14975	0.0577924	0.23585	-	GO:0005543//phospholipid binding	GO:0009987//cellular process	gi|255553243|ref|XP_002517664.1|/2.36273e-95/conserved hypothetical protein [Ricinus communis]
Unigene50063_PB_AHAU	0	4	0.01	0.71	6.14975	0.0577924	0.235808	GO:0031410//cytoplasmic vesicle	GO:0030246//carbohydrate binding;GO:0043167//ion binding;GO:0015925	GO:0044238//primary metabolic process	gi|61162201|dbj|BAD91082.1|/1.36053e-77/beta-D-galactosidase [Pyrus pyrifolia]
Unigene67319_PB_AHAU	0	4	0.01	0.71	6.14975	0.0577924	0.235765	-	-	-	-
Unigene44467_PB_AHAU	0	4	0.01	0.71	6.14975	0.0577924	0.235723	-	-	-	-
Unigene79097_PB_AHAU	0	4	0.01	0.71	6.14975	0.0577924	0.235681	-	-	-	-
Unigene78163_PB_AHAU	0	4	0.01	0.71	6.14975	0.0577924	0.235638	-	-	-	-
Unigene33081_PB_AHAU	0	4	0.01	0.71	6.14975	0.0577924	0.235596	-	-	-	gi|297743804|emb|CBI36687.3|/5.60122e-31/unnamed protein product [Vitis vinifera]
Unigene66072_PB_AHAU	0	4	0.01	0.71	6.14975	0.0577924	0.235554	-	-	-	-
Unigene65267_PB_AHAU	0	4	0.01	0.71	6.14975	0.0577924	0.235512	-	-	-	-
Unigene4842_PB_AHAU	0	4	0.01	0.71	6.14975	0.0577924	0.235469	GO:0009536//plastid	GO:0003676//nucleic acid binding;GO:0001071//nucleic acid binding transcription factor activity	GO:0002218//activation of innate immune response;GO:0006351//transcription, DNA-dependent	gi|255561929|ref|XP_002521973.1|/1.88871e-148/cell division control protein, putative [Ricinus communis]
Unigene75162_PB_AHAU	0	4	0.01	0.71	6.14975	0.0577924	0.235427	GO:0031224//intrinsic to membrane	GO:0016759//cellulose synthase activity;GO:0046914//transition metal ion binding	GO:0045229//external encapsulating structure organization;GO:0009250//glucan biosynthetic process	gi|255571220|ref|XP_002526560.1|/2.03822e-33/Cellulose synthase A catalytic subunit 6 [UDP-forming], putative [Ricinus communis]
Unigene88367_PB_AHAU	0	4	0.01	0.71	6.14975	0.0577924	0.235385	GO:0009536//plastid	GO:0016616//oxidoreductase activity, acting on the CH-OH group of donors, NAD or NADP as acceptor;GO:0000166//nucleotide binding	GO:0006098//pentose-phosphate shunt	gi|224131858|ref|XP_002321196.1|/1.80692e-78/predicted protein [Populus trichocarpa]
Unigene7789_PB_AHAU	0	4	0.01	0.71	6.14975	0.0577924	0.235343	-	-	-	gi|147845855|emb|CAN80094.1|/2.08757e-22/hypothetical protein VITISV_010722 [Vitis vinifera]
Unigene67067_PB_AHAU	0	4	0.01	0.71	6.14975	0.0577924	0.235301	-	-	-	-
Unigene13533_PB_AHAU	0	4	0.01	0.71	6.14975	0.0577924	0.235258	GO:0044464//cell part	GO:0008415//acyltransferase activity;GO:0046914//transition metal ion binding;GO:0016628//oxidoreductase activity, acting on the CH-CH group of donors, NAD or NADP as acceptor	GO:0009826//unidimensional cell growth;GO:0008152//metabolic process	gi|224144084|ref|XP_002325180.1|/1.11139e-106/predicted protein [Populus trichocarpa]
Unigene20077_PB_AHAU	0	4	0.01	0.71	6.14975	0.0577924	0.235216	-	-	-	-
Unigene82586_PB_AHAU	0	4	0.01	0.71	6.14975	0.0577924	0.235174	-	-	-	-
Unigene47568_PB_AHAU	0	4	0.01	0.71	6.14975	0.0577924	0.235132	-	-	-	-
Unigene1627_PB_AHAU	0	4	0.01	0.71	6.14975	0.0577924	0.23509	-	-	-	-
Unigene5164_PB_AHAU	0	4	0.01	0.71	6.14975	0.0577924	0.235048	-	-	-	-
Unigene18693_PB_AHAU	0	4	0.01	0.71	6.14975	0.0577924	0.235006	-	-	-	-
Unigene10670_PB_AHAU	0	4	0.01	0.71	6.14975	0.0577924	0.234964	-	-	-	-
Unigene79052_PB_AHAU	0	4	0.01	0.71	6.14975	0.0577924	0.234922	-	-	-	gi|217071814|gb|ACJ84267.1|/3.67126e-14/unknown [Medicago truncatula]
Unigene1616_PB_AHAU	0	4	0.01	0.71	6.14975	0.0577924	0.23488	-	-	-	gi|225433485|ref|XP_002264608.1|/8.37879e-11/PREDICTED: hypothetical protein [Vitis vinifera]
Unigene16833_PB_AHAU	0	4	0.01	0.71	6.14975	0.0577924	0.234838	-	-	-	-
Unigene85507_PB_AHAU	0	4	0.01	0.71	6.14975	0.0577924	0.234796	-	-	-	-
Unigene2962_PB_AHAU	0	4	0.01	0.71	6.14975	0.0577924	0.234754	GO:0042579//microbody	GO:0046872//metal ion binding;GO:0004674//protein serine/threonine kinase activity;GO:0032559	GO:0006464//protein modification process	gi|255566227|ref|XP_002524101.1|/3.02512e-54/calcium-dependent protein kinase, putative [Ricinus communis]
Unigene67118_PB_AHAU	0	4	0.01	0.71	6.14975	0.0577924	0.234712	GO:0019866//organelle inner membrane;GO:0043231//intracellular membrane-bounded organelle;GO:0031224//intrinsic to membrane	GO:0050136//NADH dehydrogenase (quinone) activity	GO:0051234//establishment of localization;GO:0022904//respiratory electron transport chain	gi|115278616|ref|YP_762506.1|/2.68027e-62/NADH dehydrogenase subunit 5 [Tripsacum dactyloides]
Unigene23718_PB_AHAU	0	4	0.01	0.71	6.14975	0.0577924	0.23467	-	GO:0016616//oxidoreductase activity, acting on the CH-OH group of donors, NAD or NADP as acceptor;GO:0016772//transferase activity, transferring phosphorus-containing groups;GO:0000166//nucleotide binding	GO:0006566//threonine metabolic process;GO:0006549//isoleucine metabolic process;GO:0000097//sulfur amino acid biosynthetic process;GO:0006796//phosphate metabolic process	gi|255561228|ref|XP_002521625.1|/3.11499e-124/aspartate kinase, putative [Ricinus communis]
Unigene52924_PB_AHAU	0	4	0.01	0.71	6.14975	0.0577924	0.234628	-	-	-	gi|302398931|gb|ADL36760.1|/6.03431e-60/MYB domain class transcription factor [Malus x domestica]
Unigene7066_PB_AHAU	0	4	0.01	0.71	6.14975	0.0577924	0.234586	-	-	-	-
Unigene80677_PB_AHAU	0	4	0.01	0.71	6.14975	0.0577924	0.234544	-	-	-	gi|297849992|ref|XP_002892877.1|/2.72305e-06/wus-interacting protein 1 [Arabidopsis lyrata subsp. lyrata]
Unigene26505_PB_AHAU	0	4	0.01	0.71	6.14975	0.0577924	0.234502	GO:0016020//membrane	GO:0005216//ion channel activity	-	gi|255581071|ref|XP_002531351.1|/9.7131e-102/protein binding protein, putative [Ricinus communis]
Unigene5338_PB_AHAU	0	4	0.01	0.71	6.14975	0.0577924	0.234461	GO:0031090//organelle membrane;GO:0031224//intrinsic to membrane	GO:0005515//protein binding	GO:0048193//Golgi vesicle transport;GO:0016044//cellular membrane organization	gi|225439199|ref|XP_002275569.1|/1.75038e-87/PREDICTED: hypothetical protein [Vitis vinifera]
Unigene10691_PB_AHAU	0	4	0.01	0.71	6.14975	0.0577924	0.234419	GO:0016020//membrane	GO:0005215//transporter activity	GO:0006810//transport	gi|225469561|ref|XP_002270729.1|/8.56197e-11/PREDICTED: hypothetical protein [Vitis vinifera]
Unigene84454_PB_AHAU	0	4	0.01	0.71	6.14975	0.0577924	0.234377	GO:0012507//ER to Golgi transport vesicle membrane	GO:0046914//transition metal ion binding	GO:0048193//Golgi vesicle transport;GO:0015031//protein transport	gi|224104861|ref|XP_002313596.1|/9.90898e-41/predicted protein [Populus trichocarpa]
Unigene38006_PB_AHAU	0	4	0.01	0.71	6.14975	0.0577924	0.234335	-	-	-	gi|224134641|ref|XP_002327454.1|/9.27868e-45/predicted protein [Populus trichocarpa]
Unigene9546_PB_AHAU	0	4	0.01	0.71	6.14975	0.0577924	0.234293	-	GO:0008235//metalloexopeptidase activity	GO:0010075//regulation of meristem growth;GO:0009909//regulation of flower development;GO:0010051//xylem and phloem pattern formation;GO:0019538//protein metabolic process;GO:0010015//root morphogenesis;GO:0009639//response to red or far red light	gi|224139956|ref|XP_002323358.1|/4.6675e-76/predicted protein [Populus trichocarpa]
Unigene17888_PB_AHAU	0	4	0.01	0.71	6.14975	0.0577924	0.234251	GO:0044424//intracellular part	GO:0005488//binding;GO:0005092//GDP-dissociation inhibitor activity	GO:0009826//unidimensional cell growth;GO:0009913//epidermal cell differentiation	gi|225470002|ref|XP_002278188.1|/1.41129e-92/PREDICTED: hypothetical protein [Vitis vinifera]
Unigene12712_PB_AHAU	0	4	0.01	0.71	6.14975	0.0577924	0.23421	-	-	-	gi|255561293|ref|XP_002521657.1|/3.8639e-56/DNA binding protein, putative [Ricinus communis]
Unigene87346_PB_AHAU	0	4	0.01	0.71	6.14975	0.0577924	0.234168	-	-	-	-
Unigene84246_PB_AHAU	0	4	0.01	0.71	6.14975	0.0577924	0.234126	GO:0044464//cell part	GO:0046914//transition metal ion binding	-	gi|255584486|ref|XP_002532972.1|/2.52935e-79/RNA-binding protein, putative [Ricinus communis]
Unigene13573_PB_AHAU	0	4	0.01	0.71	6.14975	0.0577924	0.234084	GO:0043231//intracellular membrane-bounded organelle	GO:0005049//nuclear export signal receptor activity;GO:0022892	GO:0015031//protein transport	gi|296089630|emb|CBI39449.3|/2.84643e-11/unnamed protein product [Vitis vinifera]
Unigene26557_PB_AHAU	0	4	0.01	0.71	6.14975	0.0577924	0.234043	GO:0043231//intracellular membrane-bounded organelle	-	GO:0006810//transport	gi|225453012|ref|XP_002264376.1|/1.29581e-23/PREDICTED: hypothetical protein [Vitis vinifera]
Unigene15912_PB_AHAU	0	4	0.01	0.71	6.14975	0.0577924	0.234001	-	-	-	-
Unigene724_PB_AHAU	0	4	0.01	0.71	6.14975	0.0577924	0.233959	-	-	-	gi|224111118|ref|XP_002315753.1|/7.06362e-62/predicted protein [Populus trichocarpa]
Unigene37218_PB_AHAU	0	4	0.01	0.71	6.14975	0.0577924	0.233918	GO:0043231//intracellular membrane-bounded organelle	GO:0003676//nucleic acid binding	-	gi|290579513|gb|ADD51352.1|/8.46766e-83/TT2 like MYB transcriptoin factor [Theobroma cacao]
Unigene34488_PB_AHAU	0	4	0.01	0.71	6.14975	0.0577924	0.233876	GO:0016020//membrane	GO:0015932//nucleobase, nucleoside, nucleotide and nucleic acid transmembrane transporter activity	GO:0015931//nucleobase, nucleoside, nucleotide and nucleic acid transport	gi|297745658|emb|CBI40869.3|/5.99034e-127/unnamed protein product [Vitis vinifera]
Unigene27930_PB_AHAU	0	4	0.01	0.71	6.14975	0.0577924	0.233834	-	-	-	gi|224059464|ref|XP_002299859.1|/7.56016e-48/predicted protein [Populus trichocarpa]
Unigene84445_PB_AHAU	0	4	0.01	0.71	6.14975	0.0577924	0.233793	GO:0043234//protein complex	GO:0016251//general RNA polymerase II transcription factor activity;GO:0005515//protein binding	GO:0044267//cellular protein metabolic process;GO:0006355//regulation of transcription, DNA-dependent	gi|255573909|ref|XP_002527873.1|/4.47989e-48/nut2, putative [Ricinus communis]
Unigene83179_PB_AHAU	0	4	0.01	0.71	6.14975	0.0577924	0.233751	GO:0005773//vacuole;GO:0031090//organelle membrane;GO:0031224//intrinsic to membrane	GO:0015198//oligopeptide transporter activity;GO:0015103//inorganic anion transmembrane transporter activity	GO:0006857//oligopeptide transport	gi|297737553|emb|CBI26754.3|/4.98345e-64/unnamed protein product [Vitis vinifera]
Unigene20095_PB_AHAU	0	4	0.01	0.71	6.14975	0.0577924	0.23371	-	-	-	-
Unigene81485_PB_AHAU	0	4	0.01	0.71	6.14975	0.0577924	0.233668	GO:0043231//intracellular membrane-bounded organelle	GO:0016740//transferase activity	GO:0006476//protein deacetylation;GO:0006950//response to stress	gi|296087369|emb|CBI33743.3|/8.64223e-84/unnamed protein product [Vitis vinifera]
Unigene2920_PB_AHAU	0	4	0.01	0.71	6.14975	0.0577924	0.233626	-	-	GO:0009743//response to carbohydrate stimulus	gi|225463127|ref|XP_002265611.1|/2.49833e-10/PREDICTED: hypothetical protein [Vitis vinifera]
Unigene65223_PB_AHAU	0	4	0.01	0.71	6.14975	0.0577924	0.233585	-	-	-	-
Unigene14943_PB_AHAU	0	4	0.01	0.71	6.14975	0.0577924	0.233543	-	-	-	gi|224100447|ref|XP_002311880.1|/3.0682e-46/predicted protein [Populus trichocarpa]
Unigene86331_PB_AHAU	0	4	0.01	0.71	6.14975	0.0577924	0.233502	GO:0032991//macromolecular complex	GO:0005488//binding	-	gi|255582445|ref|XP_002532010.1|/2.06278e-40/Heterogeneous nuclear ribonucleoprotein 27C, putative [Ricinus communis]
Unigene5550_PB_AHAU	0	4	0.01	0.71	6.14975	0.0577924	0.23346	GO:0044424//intracellular part	GO:0060089	GO:0006351//transcription, DNA-dependent;GO:0009639//response to red or far red light;GO:0023052//signaling	gi|302399051|gb|ADL36820.1|/0/SCL domain class transcription factor [Malus x domestica]
Unigene86131_PB_AHAU	0	4	0.01	0.71	6.14975	0.0577924	0.233419	-	-	-	-
Unigene24494_PB_AHAU	0	4	0.01	0.71	6.14975	0.0577924	0.233377	GO:0043231//intracellular membrane-bounded organelle	-	GO:0000087//M phase of mitotic cell cycle	gi|307136021|gb|ADN33876.1|/6.86988e-58/mitotic B-type cyclin [Cucumis melo subsp. melo]
Unigene71075_PB_AHAU	0	4	0.01	0.71	6.14975	0.0577924	0.233336	-	-	-	-
Unigene58068_PB_AHAU	0	4	0.01	0.71	6.14975	0.0577924	0.233294	-	-	-	gi|302398561|gb|ADL36575.1|/7.3756e-07/ARF domain class transcription factor [Malus x domestica]
Unigene30639_PB_AHAU	0	4	0.01	0.71	6.14975	0.0577924	0.233253	-	-	-	-
Unigene5562_PB_AHAU	0	4	0.01	0.71	6.14975	0.0577924	0.233212	GO:0043231//intracellular membrane-bounded organelle	GO:0003677//DNA binding;GO:0001071//nucleic acid binding transcription factor activity	GO:0006351//transcription, DNA-dependent	gi|302398829|gb|ADL36709.1|/2.79485e-96/HD domain class transcription factor [Malus x domestica]
Unigene25933_PB_AHAU	0	4	0.01	0.71	6.14975	0.0577924	0.23317	-	-	-	-
Unigene85599_PB_AHAU	0	4	0.01	0.71	6.14975	0.0577924	0.233129	GO:0019866//organelle inner membrane	GO:0046872//metal ion binding	GO:0051234//establishment of localization	gi|255540015|ref|XP_002511072.1|/1.08579e-81/Succinate/fumarate mitochondrial transporter, putative [Ricinus communis]
Unigene76791_PB_AHAU	0	4	0.01	0.71	6.14975	0.0577924	0.233087	-	-	-	-
Unigene15042_PB_AHAU	0	4	0.01	0.71	6.14975	0.0577924	0.233046	-	GO:0003676//nucleic acid binding;GO:0046914//transition metal ion binding	-	gi|297745955|emb|CBI16011.3|/0/unnamed protein product [Vitis vinifera]
Unigene87883_PB_AHAU	0	4	0.01	0.71	6.14975	0.0577924	0.233005	-	-	-	gi|302398797|gb|ADL36693.1|/1.37084e-56/GATA domain class transcription factor [Malus x domestica]
Unigene32719_PB_AHAU	0	4	0.01	0.71	6.14975	0.0577924	0.232963	-	-	-	-
Unigene47470_PB_AHAU	0	4	0.01	0.71	6.14975	0.0577924	0.232922	GO:0043231//intracellular membrane-bounded organelle	-	-	gi|255585152|ref|XP_002533281.1|/5.86525e-33/pentatricopeptide repeat-containing protein, putative [Ricinus communis]
Unigene7582_PB_AHAU	0	4	0.01	0.71	6.14975	0.0577924	0.232881	GO:0031461//cullin-RING ubiquitin ligase complex	-	-	gi|225456106|ref|XP_002281466.1|/2.10401e-96/PREDICTED: hypothetical protein [Vitis vinifera]
Unigene85393_PB_AHAU	0	4	0.01	0.71	6.14975	0.0577924	0.23284	GO:0043231//intracellular membrane-bounded organelle	GO:0003676//nucleic acid binding	-	gi|302398931|gb|ADL36760.1|/1.75035e-93/MYB domain class transcription factor [Malus x domestica]
Unigene628_PB_AHAU	0	4	0.01	0.71	6.14975	0.0577924	0.232798	GO:0043231//intracellular membrane-bounded organelle	-	-	gi|297743978|emb|CBI36948.3|/3.65042e-96/unnamed protein product [Vitis vinifera]
Unigene60126_PB_AHAU	0	4	0.01	0.71	6.14975	0.0577924	0.232757	-	-	-	-
Unigene54807_PB_AHAU	0	4	0.01	0.71	6.14975	0.0577924	0.232716	GO:0043231//intracellular membrane-bounded organelle	-	-	gi|255571178|ref|XP_002526539.1|/6.65972e-32/conserved hypothetical protein [Ricinus communis]
Unigene81547_PB_AHAU	0	4	0.01	0.71	6.14975	0.0577924	0.232675	-	-	GO:0019941//modification-dependent protein catabolic process	gi|255637543|gb|ACU19098.1|/2.72299e-54/unknown [Glycine max]
Unigene25634_PB_AHAU	0	4	0.01	0.71	6.14975	0.0577924	0.232633	-	-	-	gi|255552640|ref|XP_002517363.1|/1.60438e-89/conserved hypothetical protein [Ricinus communis]
Unigene12433_PB_AHAU	0	4	0.01	0.71	6.14975	0.0577924	0.232592	-	GO:0060089	GO:0023052//signaling	gi|255581722|ref|XP_002531663.1|/4.55029e-50/signal transducer, putative [Ricinus communis]
Unigene18124_PB_AHAU	0	4	0.01	0.71	6.14975	0.0577924	0.232551	GO:0044464//cell part	GO:0004673//protein histidine kinase activity;GO:0004930//G-protein coupled receptor activity;GO:0042802//identical protein binding;GO:0032559	GO:0006468//protein phosphorylation;GO:0007602//phototransduction;GO:0006351//transcription, DNA-dependent	gi|3914343|sp|O49934.1|PHYA_POPTM/6.90664e-136/RecName: Full=Phytochrome A
Unigene76193_PB_AHAU	0	4	0.01	0.71	6.14975	0.0577924	0.23251	-	-	-	-
Unigene66712_PB_AHAU	0	4	0.01	0.71	6.14975	0.0577924	0.232469	-	GO:0016706//oxidoreductase activity, acting on paired donors, with incorporation or reduction of molecular oxygen, 2-oxoglutarate as one donor, and incorporation of one atom each of oxygen into both donors	GO:0008152//metabolic process	gi|61651585|dbj|BAD91162.1|/3.51947e-33/gibberellin 3-beta hydroxylase [Prunus subhirtella]
Unigene39482_PB_AHAU	0	4	0.01	0.71	6.14975	0.0577924	0.232428	-	-	-	-
Unigene34617_PB_AHAU	0	4	0.01	0.71	6.14975	0.0577924	0.232386	-	-	-	gi|224060923|ref|XP_002300288.1|/1.40363e-10/predicted protein [Populus trichocarpa]
Unigene88278_PB_AHAU	0	4	0.01	0.71	6.14975	0.0577924	0.232345	GO:0044464//cell part;GO:0043234//protein complex	GO:0016879//ligase activity, forming carbon-nitrogen bonds	GO:0032446//protein modification by small protein conjugation	gi|255556492|ref|XP_002519280.1|/6.53041e-104/ubiquitin-protein ligase, putative [Ricinus communis]
Unigene74492_PB_AHAU	0	4	0.01	0.71	6.14975	0.0577924	0.232304	-	-	-	gi|255538400|ref|XP_002510265.1|/8.2812e-11/conserved hypothetical protein [Ricinus communis]
Unigene76921_PB_AHAU	0	4	0.01	0.71	6.14975	0.0577924	0.232263	-	-	-	-
Unigene52024_PB_AHAU	0	4	0.01	0.71	6.14975	0.0577924	0.232222	GO:0016021//integral to membrane	GO:0015171//amino acid transmembrane transporter activity	GO:0006865//amino acid transport	gi|2995321|emb|CAA92992.1|/4.06917e-34/amino acid carrier [Ricinus communis]
Unigene36606_PB_AHAU	0	4	0.01	0.71	6.14975	0.0577924	0.232181	-	-	-	-
Unigene81359_PB_AHAU	0	4	0.01	0.71	6.14975	0.0577924	0.23214	-	-	-	-
Unigene59255_PB_AHAU	0	4	0.01	0.71	6.14975	0.0577924	0.232099	-	-	-	-
Unigene5511_PB_AHAU	0	4	0.01	0.71	6.14975	0.0577924	0.232058	-	-	GO:0009628//response to abiotic stimulus	gi|224103219|ref|XP_002312970.1|/2.16915e-88/predicted protein [Populus trichocarpa]
Unigene37994_PB_AHAU	0	4	0.01	0.71	6.14975	0.0577924	0.232017	GO:0042598//vesicular fraction;GO:0043231//intracellular membrane-bounded organelle;GO:0031224//intrinsic to membrane	GO:0016709//oxidoreductase activity, acting on paired donors, with incorporation or reduction of molecular oxygen, NADH or NADPH as one donor, and incorporation of one atom of oxygen;GO:0005506//iron ion binding	GO:0009699//phenylpropanoid biosynthetic process	gi|224089905|ref|XP_002308860.1|/2.54637e-11/cytochrome P450 [Populus trichocarpa]
Unigene82419_PB_AHAU	0	4	0.01	0.71	6.14975	0.0577924	0.231976	-	-	-	gi|296089183|emb|CBI38886.3|/3.01552e-08/unnamed protein product [Vitis vinifera]
Unigene16383_PB_AHAU	0	4	0.01	0.71	6.14975	0.0577924	0.231935	-	GO:0043169//cation binding	-	gi|224127340|ref|XP_002329253.1|/2.24084e-26/predicted protein [Populus trichocarpa]
Unigene36406_PB_AHAU	0	4	0.01	0.71	6.14975	0.0577924	0.231894	-	-	-	gi|225447229|ref|XP_002272520.1|/0/PREDICTED: hypothetical protein [Vitis vinifera]
Unigene38168_PB_AHAU	0	4	0.01	0.71	6.14975	0.0577924	0.231853	-	-	-	-
Unigene46335_PB_AHAU	0	4	0.01	0.71	6.14975	0.0577924	0.231812	-	-	-	-
Unigene79493_PB_AHAU	0	4	0.01	0.71	6.14975	0.0577924	0.231771	-	-	-	-
Unigene28599_PB_AHAU	0	4	0.01	0.71	6.14975	0.0577924	0.23173	-	-	-	gi|255569611|ref|XP_002525771.1|/2.17943e-11/conserved hypothetical protein [Ricinus communis]
Unigene27184_PB_AHAU	0	4	0.01	0.71	6.14975	0.0577924	0.23169	-	GO:0035251//UDP-glucosyltransferase activity	-	gi|255578503|ref|XP_002530115.1|/1.78472e-42/UDP-glucuronosyltransferase, putative [Ricinus communis]
Unigene83459_PB_AHAU	0	4	0.01	0.71	6.14975	0.0577924	0.231649	-	-	-	-
Unigene51739_PB_AHAU	0	4	0.01	0.71	6.14975	0.0577924	0.231608	GO:0043231//intracellular membrane-bounded organelle	-	-	gi|297742184|emb|CBI33971.3|/1.16513e-69/unnamed protein product [Vitis vinifera]
Unigene6424_PB_AHAU	0	4	0.01	0.71	6.14975	0.0577924	0.231567	-	-	-	-
Unigene49729_PB_AHAU	0	4	0.01	0.71	6.14975	0.0577924	0.231526	GO:0031224//intrinsic to membrane;GO:0031410//cytoplasmic vesicle	-	-	gi|255565099|ref|XP_002523542.1|/5.41875e-18/Endosomal P24A protein precursor, putative [Ricinus communis]
Unigene73019_PB_AHAU	0	4	0.01	0.71	6.14975	0.0577924	0.231485	-	-	-	-
Unigene25393_PB_AHAU	0	4	0.01	0.71	6.14975	0.0577924	0.231445	GO:0043231//intracellular membrane-bounded organelle	GO:0046914//transition metal ion binding;GO:0016279//protein-lysine N-methyltransferase activity	GO:0016571//histone methylation	gi|255539394|ref|XP_002510762.1|/6.0577e-18/set domain protein, putative [Ricinus communis]
Unigene68338_PB_AHAU	0	4	0.01	0.71	6.14975	0.0577924	0.231404	-	-	-	gi|255577358|ref|XP_002529559.1|/2.34894e-12/zinc finger protein, putative [Ricinus communis]
Unigene22971_PB_AHAU	0	4	0.01	0.71	6.14975	0.0577924	0.231363	GO:0016020//membrane	-	-	gi|225430073|ref|XP_002281782.1|/7.46983e-55/PREDICTED: hypothetical protein [Vitis vinifera]
Unigene61178_PB_AHAU	0	4	0.01	0.71	6.14975	0.0577924	0.231322	-	-	-	-
Unigene82750_PB_AHAU	0	4	0.01	0.71	6.14975	0.0577924	0.231282	-	-	-	gi|310772435|dbj|BAJ23914.1|/9.00404e-11/transposase [Saintpaulia hybrid cultivar]
Unigene28764_PB_AHAU	0	4	0.01	0.71	6.14975	0.0577924	0.231241	-	-	-	-
Unigene22594_PB_AHAU	0	4	0.01	0.71	6.14975	0.0577924	0.2312	-	-	-	gi|302399043|gb|ADL36816.1|/9.72371e-26/SCL domain class transcription factor [Malus x domestica]
Unigene36287_PB_AHAU	0	4	0.01	0.71	6.14975	0.0577924	0.231159	-	-	-	-
Unigene2655_PB_AHAU	0	4	0.01	0.71	6.14975	0.0577924	0.231119	-	-	-	-
Unigene12141_PB_AHAU	0	4	0.01	0.71	6.14975	0.0577924	0.231078	GO:0008287//protein serine/threonine phosphatase complex;GO:0031981//nuclear lumen	GO:0043169//cation binding;GO:0004721//phosphoprotein phosphatase activity	GO:0006464//protein modification process	gi|255537603|ref|XP_002509868.1|/1.41627e-66/serine/threonine protein phosphatase, putative [Ricinus communis]
Unigene61541_PB_AHAU	0	4	0.01	0.71	6.14975	0.0577924	0.231037	-	-	-	gi|255572650|ref|XP_002527258.1|/1.01179e-23/transcription factor, putative [Ricinus communis]
Unigene48843_PB_AHAU	0	4	0.01	0.71	6.14975	0.0577924	0.230997	-	-	-	gi|125532450|gb|EAY79015.1|/3.65466e-10/hypothetical protein OsI_34124 [Oryza sativa Indica Group]
Unigene73566_PB_AHAU	0	4	0.01	0.71	6.14975	0.0577924	0.230956	GO:0019866//organelle inner membrane;GO:0031224//intrinsic to membrane	-	GO:0006810//transport	gi|224092446|ref|XP_002309614.1|/1.26999e-11/predicted protein [Populus trichocarpa]
Unigene631_PB_AHAU	0	4	0.01	0.71	6.14975	0.0577924	0.230916	GO:0016020//membrane	GO:0016301//kinase activity	GO:0006665//sphingolipid metabolic process	gi|296086880|emb|CBI33047.3|/1.32839e-32/unnamed protein product [Vitis vinifera]
Unigene31188_PB_AHAU	0	4	0.01	0.71	6.14975	0.0577924	0.230875	-	-	-	-
Unigene16460_PB_AHAU	0	4	0.01	0.71	6.14975	0.0577924	0.230834	GO:0016020//membrane	GO:0046914//transition metal ion binding	-	gi|224085786|ref|XP_002307696.1|/0/predicted protein [Populus trichocarpa]
Unigene47001_PB_AHAU	0	4	0.01	0.71	6.14975	0.0577924	0.230794	-	-	-	gi|255567707|ref|XP_002524832.1|/4.12427e-26/conserved hypothetical protein [Ricinus communis]
Unigene1684_PB_AHAU	0	4	0.01	0.71	6.14975	0.0577924	0.230753	-	-	-	gi|296082190|emb|CBI21195.3|/7.05047e-17/unnamed protein product [Vitis vinifera]
Unigene18604_PB_AHAU	0	4	0.01	0.71	6.14975	0.0577924	0.230713	-	-	-	-
Unigene59031_PB_AHAU	0	4	0.01	0.71	6.14975	0.0577924	0.230672	-	-	-	-
Unigene52759_PB_AHAU	0	4	0.01	0.71	6.14975	0.0577924	0.230632	-	-	-	-
Unigene54245_PB_AHAU	0	4	0.01	0.71	6.14975	0.0577924	0.230591	GO:0043231//intracellular membrane-bounded organelle	GO:0003824//catalytic activity	-	gi|224091859|ref|XP_002309375.1|/1.14119e-82/predicted protein [Populus trichocarpa]
Unigene71029_PB_AHAU	0	4	0.01	0.71	6.14975	0.0577924	0.230551	-	-	-	gi|296088515|emb|CBI37506.3|/2.56264e-92/unnamed protein product [Vitis vinifera]
Unigene89313_PB_AHAU	0	4	0.01	0.71	6.14975	0.0577924	0.23051	-	-	-	-
Unigene59680_PB_AHAU	0	4	0.01	0.71	6.14975	0.0577924	0.23047	-	-	-	-
Unigene34206_PB_AHAU	0	4	0.01	0.71	6.14975	0.0577924	0.230429	GO:0044444//cytoplasmic part;GO:0016020//membrane	GO:0004702//receptor signaling protein serine/threonine kinase activity;GO:0032559	GO:0006464//protein modification process;GO:0016044//cellular membrane organization;GO:0048229//gametophyte development	gi|255559776|ref|XP_002520907.1|/6.54402e-97/cell division control protein 15 , cdc15, putative [Ricinus communis]
Unigene84191_PB_AHAU	0	4	0.01	0.71	6.14975	0.0577924	0.230389	-	-	-	-
Unigene21943_PB_AHAU	0	4	0.01	0.71	6.14975	0.0577924	0.230349	-	-	-	gi|255561423|ref|XP_002521722.1|/1.89399e-109/conserved hypothetical protein [Ricinus communis]
Unigene45906_PB_AHAU	0	4	0.01	0.71	6.14975	0.0577924	0.230308	-	-	-	-
Unigene62085_PB_AHAU	0	4	0.01	0.71	6.14975	0.0577924	0.230268	-	-	-	gi|225458774|ref|XP_002283258.1|/4.52675e-48/PREDICTED: hypothetical protein [Vitis vinifera]
Unigene41447_PB_AHAU	0	4	0.01	0.71	6.14975	0.0577924	0.230227	GO:0044424//intracellular part	GO:0016840	GO:0006558//L-phenylalanine metabolic process	gi|295002608|gb|ADF59062.1|/4.70903e-102/phenylalanine ammonia-lyase 2 precursor [Pyrus x bretschneideri]
Unigene77282_PB_AHAU	0	4	0.01	0.71	6.14975	0.0577924	0.230187	GO:0009526//plastid envelope;GO:0043234//protein complex	GO:0046914//transition metal ion binding;GO:0016418	GO:0032787//monocarboxylic acid metabolic process	gi|224070718|ref|XP_002303212.1|/4.27358e-49/predicted protein [Populus trichocarpa]
Unigene56152_PB_AHAU	0	4	0.01	0.71	6.14975	0.0577924	0.230147	-	-	-	-
Unigene82563_PB_AHAU	0	4	0.01	0.71	6.14975	0.0577924	0.230106	GO:0044424//intracellular part	GO:0004812//aminoacyl-tRNA ligase activity;GO:0032559	GO:0006418//tRNA aminoacylation for protein translation	gi|255548247|ref|XP_002515180.1|/0/prolyl-tRNA synthetase, putative [Ricinus communis]
Unigene17219_PB_AHAU	0	4	0.01	0.71	6.14975	0.0577924	0.230066	-	-	-	gi|224127065|ref|XP_002329379.1|/2.93833e-52/predicted protein [Populus trichocarpa]
Unigene37710_PB_AHAU	0	4	0.01	0.71	6.14975	0.0577924	0.230026	-	-	-	gi|255560836|ref|XP_002521431.1|/2.37062e-50/conserved hypothetical protein [Ricinus communis]
Unigene67616_PB_AHAU	0	4	0.01	0.71	6.14975	0.0577924	0.229986	-	-	-	-
Unigene23845_PB_AHAU	0	4	0.01	0.71	6.14975	0.0577924	0.229945	-	GO:0016741	GO:0006730//one-carbon metabolic process	gi|225448534|ref|XP_002273466.1|/7.06021e-59/PREDICTED: hypothetical protein [Vitis vinifera]
Unigene74948_PB_AHAU	0	4	0.01	0.71	6.14975	0.0577924	0.229905	-	-	-	gi|302398715|gb|ADL36652.1|/1.69864e-13/C3HL domain class transcription factor [Malus x domestica]
Unigene49843_PB_AHAU	0	4	0.01	0.71	6.14975	0.0577924	0.229865	GO:0000325//plant-type vacuole;GO:0009536//plastid;GO:0031090//organelle membrane;GO:0016469//proton-transporting two-sector ATPase complex	GO:0015077//monovalent inorganic cation transmembrane transporter activity;GO:0015405;GO:0003824//catalytic activity	GO:0009651//response to salt stress;GO:0031667//response to nutrient levels;GO:0006754//ATP biosynthetic process;GO:0015988//energy coupled proton transport, against electrochemical gradient	gi|255538810|ref|XP_002510470.1|/1.39166e-66/vacuolar proton atpase, putative [Ricinus communis]
Unigene24105_PB_AHAU	0	4	0.01	0.71	6.14975	0.0577924	0.229825	-	GO:0005488//binding;GO:0003824//catalytic activity	GO:0044260;GO:0090304	gi|86438844|emb|CAJ44361.1|/2.42609e-61/putative DNA topoisomerase II [Malus x domestica]
Unigene15641_PB_AHAU	0	4	0.01	0.71	6.14975	0.0577924	0.229784	GO:0044464//cell part	-	-	gi|225456624|ref|XP_002266530.1|/8.92808e-177/PREDICTED: hypothetical protein [Vitis vinifera]
Unigene71530_PB_AHAU	0	4	0.01	0.71	6.14975	0.0577924	0.229744	GO:0043231//intracellular membrane-bounded organelle	GO:0005515//protein binding;GO:0016772//transferase activity, transferring phosphorus-containing groups	GO:0016044//cellular membrane organization;GO:0006950//response to stress;GO:0008152//metabolic process;GO:0015031//protein transport	gi|297744398|emb|CBI37660.3|/7.48043e-42/unnamed protein product [Vitis vinifera]
Unigene89829_PB_AHAU	0	4	0.01	0.71	6.14975	0.0577924	0.229704	GO:0043231//intracellular membrane-bounded organelle	-	-	gi|255556001|ref|XP_002519035.1|/7.14133e-85/conserved hypothetical protein [Ricinus communis]
Unigene1436_PB_AHAU	0	4	0.01	0.71	6.14975	0.0577924	0.229664	-	GO:0032559;GO:0016462//pyrophosphatase activity	-	gi|255552798|ref|XP_002517442.1|/3.77955e-122/ATP binding protein, putative [Ricinus communis]
Unigene54465_PB_AHAU	0	4	0.01	0.71	6.14975	0.0577924	0.229624	-	-	-	gi|242077100|ref|XP_002448486.1|/1.7485e-40/hypothetical protein SORBIDRAFT_06g027830 [Sorghum bicolor]
Unigene62812_PB_AHAU	0	4	0.01	0.71	6.14975	0.0577924	0.229584	-	GO:0016740//transferase activity	-	gi|297810179|ref|XP_002872973.1|/1.36061e-24/hypothetical protein ARALYDRAFT_912245 [Arabidopsis lyrata subsp. lyrata]
Unigene37536_PB_AHAU	0	4	0.01	0.71	6.14975	0.0577924	0.229543	-	-	-	-
Unigene938_PB_AHAU	0	4	0.01	0.71	6.14975	0.0577924	0.229503	-	-	-	gi|255548447|ref|XP_002515280.1|/1.81713e-90/conserved hypothetical protein [Ricinus communis]
Unigene81697_PB_AHAU	0	4	0.01	0.71	6.14975	0.0577924	0.229463	-	-	-	gi|158564576|gb|ABW74476.1|/1.98857e-12/unknown [Paeonia suffruticosa]
Unigene35892_PB_AHAU	0	4	0.01	0.71	6.14975	0.0577924	0.229423	GO:0016020//membrane	GO:0004672//protein kinase activity;GO:0000166//nucleotide binding	-	gi|225423802|ref|XP_002277905.1|/4.99556e-24/PREDICTED: hypothetical protein [Vitis vinifera]
Unigene83352_PB_AHAU	0	4	0.01	0.71	6.14975	0.0577924	0.229383	GO:0009528//plastid inner membrane	-	-	gi|297735538|emb|CBI18032.3|/4.52729e-28/unnamed protein product [Vitis vinifera]
Unigene27711_PB_AHAU	0	4	0.01	0.71	6.14975	0.0577924	0.229343	GO:0031224//intrinsic to membrane	GO:0016628//oxidoreductase activity, acting on the CH-CH group of donors, NAD or NADP as acceptor;GO:0022857//transmembrane transporter activity	GO:0008152//metabolic process;GO:0071702	gi|225446940|ref|XP_002263849.1|/1.67094e-96/PREDICTED: hypothetical protein [Vitis vinifera]
Unigene63817_PB_AHAU	0	4	0.01	0.71	6.14975	0.0577924	0.229303	-	-	-	-
Unigene24703_PB_AHAU	0	4	0.01	0.71	6.14975	0.0577924	0.229263	-	-	-	-
Unigene67038_PB_AHAU	0	4	0.01	0.71	6.14975	0.0577924	0.229223	-	-	-	gi|18033654|gb|AAL57201.1|AF355597_1/1.37279e-33/putative nodule membrane protein [Medicago sativa]
Unigene8421_PB_AHAU	0	4	0.01	0.71	6.14975	0.0577924	0.229183	-	GO:0046914//transition metal ion binding	-	gi|224104089|ref|XP_002313313.1|/8.18816e-161/predicted protein [Populus trichocarpa]
Unigene11097_PB_AHAU	0	4	0.01	0.71	6.14975	0.0577924	0.229143	-	GO:0004672//protein kinase activity;GO:0032559	GO:0006796//phosphate metabolic process;GO:0006464//protein modification process	gi|255540687|ref|XP_002511408.1|/6.42725e-122/protein with unknown function [Ricinus communis]
Unigene11815_PB_AHAU	0	4	0.01	0.71	6.14975	0.0577924	0.229103	GO:0043231//intracellular membrane-bounded organelle	GO:0005488//binding	GO:0007548//sex differentiation;GO:0006396//RNA processing	gi|225455228|ref|XP_002272113.1|/1.39555e-68/PREDICTED: hypothetical protein [Vitis vinifera]
Unigene46924_PB_AHAU	0	4	0.01	0.71	6.14975	0.0577924	0.229063	-	-	-	gi|298204445|emb|CBI16925.3|/4.6186e-46/unnamed protein product [Vitis vinifera]
Unigene34844_PB_AHAU	0	4	0.01	0.71	6.14975	0.0577924	0.229023	-	-	-	gi|224144994|ref|XP_002325488.1|/1.49737e-39/predicted protein [Populus trichocarpa]
Unigene21673_PB_AHAU	0	4	0.01	0.71	6.14975	0.0577924	0.228983	-	-	-	gi|240256176|ref|NP_195324.4|/1.14162e-12/unknown protein [Arabidopsis thaliana]
Unigene171_PB_AHAU	0	4	0.01	0.71	6.14975	0.0577924	0.228943	-	-	-	gi|225469750|ref|XP_002270900.1|/1.22524e-09/PREDICTED: hypothetical protein [Vitis vinifera]
Unigene6795_PB_AHAU	0	4	0.01	0.71	6.14975	0.0577924	0.228903	-	-	-	gi|296087592|emb|CBI34848.3|/9.33826e-13/unnamed protein product [Vitis vinifera]
Unigene13016_PB_AHAU	0	4	0.01	0.71	6.14975	0.0577924	0.228864	GO:0043229//intracellular organelle	-	GO:0006970//response to osmotic stress;GO:0010038//response to metal ion	gi|297743022|emb|CBI35889.3|/1.63729e-158/unnamed protein product [Vitis vinifera]
Unigene8210_PB_AHAU	0	4	0.01	0.71	6.14975	0.0577924	0.228824	-	-	-	gi|224069164|ref|XP_002326290.1|/1.53663e-49/predicted protein [Populus trichocarpa]
Unigene82248_PB_AHAU	0	4	0.01	0.71	6.14975	0.0577924	0.228784	-	GO:0016747//transferase activity, transferring acyl groups other than amino-acyl groups	-	gi|255547846|ref|XP_002514980.1|/1.92273e-23/Anthranilate N-benzoyltransferase protein, putative [Ricinus communis]
Unigene25908_PB_AHAU	0	4	0.01	0.71	6.14975	0.0577924	0.228744	GO:0016020//membrane	GO:0046914//transition metal ion binding	GO:0042445//hormone metabolic process;GO:0006725//cellular aromatic compound metabolic process	gi|255548002|ref|XP_002515058.1|/8.36073e-119/copine, putative [Ricinus communis]
Unigene74933_PB_AHAU	0	4	0.01	0.71	6.14975	0.0577924	0.228704	GO:0005667//transcription factor complex	GO:0030528//transcription regulator activity;GO:0003676//nucleic acid binding	GO:0006351//transcription, DNA-dependent	gi|255560617|ref|XP_002521322.1|/3.65027e-22/protein with unknown function [Ricinus communis]
Unigene24427_PB_AHAU	0	4	0.01	0.71	6.14975	0.0577924	0.228664	-	-	-	gi|255552710|ref|XP_002517398.1|/1.8011e-13/hypothetical protein RCOM_0852460 [Ricinus communis]
Unigene82659_PB_AHAU	0	4	0.01	0.71	6.14975	0.0577924	0.228625	-	-	-	-
Unigene86513_PB_AHAU	0	4	0.01	0.71	6.14975	0.0577924	0.228585	-	-	-	gi|297744529|emb|CBI37791.3|/1.02525e-32/unnamed protein product [Vitis vinifera]
Unigene58552_PB_AHAU	0	4	0.01	0.71	6.14975	0.0577924	0.228545	GO:0044464//cell part	-	-	gi|18396156|ref|NP_565328.1|/6.58671e-30/integral membrane family protein [Arabidopsis thaliana]
Unigene33485_PB_AHAU	0	4	0.01	0.71	6.14975	0.0577924	0.228505	GO:0044464//cell part	-	-	gi|225441272|ref|XP_002274851.1|/2.32995e-18/PREDICTED: hypothetical protein [Vitis vinifera]
Unigene11118_PB_AHAU	0	4	0.01	0.71	6.14975	0.0577924	0.228465	GO:0043231//intracellular membrane-bounded organelle	GO:0003677//DNA binding;GO:0001071//nucleic acid binding transcription factor activity	GO:0006351//transcription, DNA-dependent	gi|16973298|emb|CAC80858.1|/2.31239e-125/C-type MADS box protein [Malus x domestica]
Unigene83560_PB_AHAU	0	4	0.01	0.71	6.14975	0.0577924	0.228426	GO:0005618//cell wall;GO:0031090//organelle membrane;GO:0043231//intracellular membrane-bounded organelle;GO:0031410//cytoplasmic vesicle	GO:0016862//intramolecular oxidoreductase activity, interconverting keto- and enol-groups;GO:0015036//disulfide oxidoreductase activity	GO:0018904;GO:0019725//cellular homeostasis	gi|296081074|emb|CBI18268.3|/4.28789e-97/unnamed protein product [Vitis vinifera]
Unigene71762_PB_AHAU	0	4	0.01	0.71	6.14975	0.0577924	0.228386	-	-	-	-
Unigene37951_PB_AHAU	0	4	0.01	0.71	6.14975	0.0577924	0.228346	-	-	-	gi|292668883|gb|ADE41096.1|/5.27805e-24/AP2 domain class transcription factor [Malus x domestica]
Unigene4662_PB_AHAU	0	4	0.01	0.71	6.14975	0.0577924	0.228307	-	-	-	gi|255565605|ref|XP_002523792.1|/1.08354e-06/catalytic, putative [Ricinus communis]
Unigene51576_PB_AHAU	0	4	0.01	0.71	6.14975	0.0577924	0.228267	GO:0043231//intracellular membrane-bounded organelle	GO:0005506//iron ion binding	-	gi|225469284|ref|XP_002268165.1|/1.66877e-51/PREDICTED: hypothetical protein isoform 1 [Vitis vinifera]
Unigene81621_PB_AHAU	0	4	0.01	0.71	6.14975	0.0577924	0.228227	GO:0043234//protein complex	GO:0004721//phosphoprotein phosphatase activity;GO:0043169//cation binding	GO:0006464//protein modification process	gi|2582800|emb|CAA72341.1|/2.35299e-50/protein phosphatase 2C [Medicago sativa]
Unigene18166_PB_AHAU	0	4	0.01	0.71	6.14975	0.0577924	0.228188	-	-	-	-
Unigene59650_PB_AHAU	0	4	0.01	0.71	6.14975	0.0577924	0.228148	-	-	-	-
Unigene36132_PB_AHAU	0	4	0.01	0.71	6.14975	0.0577924	0.228108	GO:0043231//intracellular membrane-bounded organelle;GO:0031410//cytoplasmic vesicle	GO:0030528//transcription regulator activity	GO:0006259//DNA metabolic process;GO:0006351//transcription, DNA-dependent	gi|225467370|ref|XP_002268755.1|/2.65963e-22/PREDICTED: hypothetical protein [Vitis vinifera]
Unigene66334_PB_AHAU	0	4	0.01	0.71	6.14975	0.0577924	0.228069	-	-	-	-
Unigene4768_PB_AHAU	0	4	0.01	0.71	6.14975	0.0577924	0.228029	GO:0043231//intracellular membrane-bounded organelle	GO:0016655//oxidoreductase activity, acting on NADH or NADPH, quinone or similar compound as acceptor	-	gi|224133580|ref|XP_002327630.1|/5.7396e-38/predicted protein [Populus trichocarpa]
Unigene85611_PB_AHAU	0	4	0.01	0.71	6.14975	0.0577924	0.22799	-	-	-	gi|224101909|ref|XP_002312471.1|/8.47218e-30/predicted protein [Populus trichocarpa]
Unigene66728_PB_AHAU	0	4	0.01	0.71	6.14975	0.0577924	0.22795	GO:0043232	-	GO:0006897//endocytosis	gi|225447209|ref|XP_002272217.1|/5.87388e-40/PREDICTED: hypothetical protein [Vitis vinifera]
Unigene44411_PB_AHAU	0	4	0.01	0.71	6.14975	0.0577924	0.22791	-	GO:0004091//carboxylesterase activity	-	gi|82697959|gb|ABB89014.1|/1.41044e-44/CXE carboxylesterase [Actinidia arguta]
Unigene28706_PB_AHAU	0	4	0.01	0.71	6.14975	0.0577924	0.227871	-	GO:0008905	GO:0019852//L-ascorbic acid metabolic process;GO:0006952//defense response;GO:0010035//response to inorganic substance;GO:0009719;GO:0006970//response to osmotic stress;GO:0009250//glucan biosynthetic process	gi|240851533|gb|ACN88684.2|/2.65443e-61/GDP-D-mannose pyrophosphorylase [Malus x domestica]
Unigene16283_PB_AHAU	0	4	0.01	0.71	6.14975	0.0577924	0.227831	GO:0043231//intracellular membrane-bounded organelle;GO:0016020//membrane	GO:0004721//phosphoprotein phosphatase activity	GO:0010017//red or far-red light signaling pathway;GO:0006464//protein modification process	gi|224063237|ref|XP_002301055.1|/6.83724e-77/predicted protein [Populus trichocarpa]
Unigene72690_PB_AHAU	0	4	0.01	0.71	6.14975	0.0577924	0.227792	-	-	-	-
Unigene4215_PB_AHAU	0	4	0.01	0.71	6.14975	0.0577924	0.227752	-	-	-	gi|255586441|ref|XP_002533865.1|/4.60373e-77/conserved hypothetical protein [Ricinus communis]
Unigene52848_PB_AHAU	0	4	0.01	0.71	6.14975	0.0577924	0.227713	-	-	-	-
Unigene34381_PB_AHAU	0	4	0.01	0.71	6.14975	0.0577924	0.227673	GO:0043231//intracellular membrane-bounded organelle	GO:0005515//protein binding	GO:0019758;GO:0006950//response to stress	gi|225439898|ref|XP_002279479.1|/3.86999e-40/PREDICTED: hypothetical protein [Vitis vinifera]
Unigene65261_PB_AHAU	0	4	0.01	0.71	6.14975	0.0577924	0.227634	GO:0043231//intracellular membrane-bounded organelle	GO:0016709//oxidoreductase activity, acting on paired donors, with incorporation or reduction of molecular oxygen, NADH or NADPH as one donor, and incorporation of one atom of oxygen	GO:0008152//metabolic process	gi|296085721|emb|CBI29521.3|/7.67071e-161/unnamed protein product [Vitis vinifera]
Unigene7320_PB_AHAU	0	4	0.01	0.71	6.14975	0.0577924	0.227595	-	-	-	-
Unigene88683_PB_AHAU	0	4	0.01	0.71	6.14975	0.0577924	0.227555	GO:0043231//intracellular membrane-bounded organelle	GO:0016818//hydrolase activity, acting on acid anhydrides, in phosphorus-containing anhydrides	-	gi|225440065|ref|XP_002277067.1|/1.29305e-18/PREDICTED: hypothetical protein [Vitis vinifera]
Unigene20652_PB_AHAU	0	4	0.01	0.71	6.14975	0.0577924	0.227516	GO:0031224//intrinsic to membrane	-	GO:0006810//transport	gi|116831615|gb|ABK28760.1|/8.51771e-63/unknown [Arabidopsis thaliana]
Unigene7282_PB_AHAU	0	4	0.01	0.71	6.14975	0.0577924	0.227476	GO:0009526//plastid envelope;GO:0009532//plastid stroma;GO:0044436	GO:0043169//cation binding;GO:0016846//carbon-sulfur lyase activity	GO:0006950//response to stress	gi|297738782|emb|CBI28027.3|/8.09419e-38/unnamed protein product [Vitis vinifera]
Unigene85498_PB_AHAU	0	4	0.01	0.71	6.14975	0.0577924	0.227437	GO:0044424//intracellular part	GO:0016853//isomerase activity	GO:0003006//developmental process involved in reproduction;GO:0009791//post-embryonic development	gi|224081585|ref|XP_002306460.1|/1.09814e-43/predicted protein [Populus trichocarpa]
Unigene62566_PB_AHAU	0	4	0.01	0.71	6.14975	0.0577924	0.227397	-	-	-	-
Unigene49704_PB_AHAU	0	4	0.01	0.71	6.14975	0.0577924	0.227358	-	GO:0003677//DNA binding	GO:0006351//transcription, DNA-dependent	gi|224077058|ref|XP_002305113.1|/5.99951e-56/predicted protein [Populus trichocarpa]
Unigene85772_PB_AHAU	0	4	0.01	0.71	6.14975	0.0577924	0.227319	GO:0009536//plastid	GO:0003676//nucleic acid binding	GO:0006399//tRNA metabolic process;GO:0006396//RNA processing	gi|114150783|gb|ABI52037.1|/2.15089e-48/maturase K [Pyrus communis]
Unigene74900_PB_AHAU	0	4	0.01	0.71	6.14975	0.0577924	0.227279	-	-	-	gi|255547197|ref|XP_002514656.1|/5.14648e-111/hypothetical protein RCOM_1469830 [Ricinus communis]
Unigene16573_PB_AHAU	0	4	0.01	0.71	6.14975	0.0577924	0.22724	-	-	-	gi|147773122|emb|CAN62711.1|/7.30621e-23/hypothetical protein VITISV_035617 [Vitis vinifera]
Unigene1541_PB_AHAU	0	4	0.01	0.71	6.14975	0.0577924	0.227201	-	-	-	gi|225451015|ref|XP_002280966.1|/8.13843e-61/PREDICTED: hypothetical protein [Vitis vinifera]
Unigene45500_PB_AHAU	0	4	0.01	0.71	6.14975	0.0577924	0.227162	-	-	-	-
Unigene33189_PB_AHAU	0	4	0.01	0.71	6.14975	0.0577924	0.227122	-	GO:0016740//transferase activity	-	gi|255567001|ref|XP_002524483.1|/1.11932e-07/acetylglucosaminyltransferase, putative [Ricinus communis]
Unigene48382_PB_AHAU	0	4	0.01	0.71	6.14975	0.0577924	0.227083	-	-	-	-
Unigene44337_PB_AHAU	0	4	0.01	0.71	6.14975	0.0577924	0.227044	-	-	-	-
Unigene33850_PB_AHAU	0	4	0.01	0.71	6.14975	0.0577924	0.227004	GO:0016020//membrane;GO:0031410//cytoplasmic vesicle	GO:0016301//kinase activity	-	gi|297736571|emb|CBI25442.3|/4.37393e-53/unnamed protein product [Vitis vinifera]
Unigene84952_PB_AHAU	0	4	0.01	0.71	6.14975	0.0577924	0.226965	GO:0043231//intracellular membrane-bounded organelle	-	-	gi|255558009|ref|XP_002520033.1|/4.52901e-68/catalytic, putative [Ricinus communis]
Unigene23577_PB_AHAU	0	4	0.01	0.71	6.14975	0.0577924	0.226926	-	-	-	-
Unigene70294_PB_AHAU	0	4	0.01	0.71	6.14975	0.0577924	0.226887	-	-	-	-
Unigene61913_PB_AHAU	0	4	0.01	0.71	6.14975	0.0577924	0.226848	-	-	-	-
Unigene8155_PB_AHAU	0	4	0.01	0.71	6.14975	0.0577924	0.226808	-	-	-	-
Unigene81279_PB_AHAU	0	4	0.01	0.71	6.14975	0.0577924	0.226769	GO:0016020//membrane;GO:0009536//plastid	GO:0004779//sulfate adenylyltransferase activity	GO:0006790//sulfur compound metabolic process;GO:0010038//response to metal ion	gi|297737120|emb|CBI26321.3|/6.62646e-122/unnamed protein product [Vitis vinifera]
Unigene53904_PB_AHAU	0	4	0.01	0.71	6.14975	0.0577924	0.22673	GO:0044464//cell part	GO:0005099//Ras GTPase activator activity	GO:0032318//regulation of Ras GTPase activity	gi|297833578|ref|XP_002884671.1|/4.42974e-12/RabGAP/TBC domain-containing protein [Arabidopsis lyrata subsp. lyrata]
Unigene53970_PB_AHAU	0	4	0.01	0.71	6.14975	0.0577924	0.226691	GO:0043231//intracellular membrane-bounded organelle	-	-	gi|296088278|emb|CBI36504.3|/9.01183e-44/unnamed protein product [Vitis vinifera]
Unigene5913_PB_AHAU	0	4	0.01	0.71	6.14975	0.0577924	0.226652	GO:0031410//cytoplasmic vesicle	GO:0004091//carboxylesterase activity	GO:0010467//gene expression	gi|224144705|ref|XP_002325383.1|/1.11675e-11/predicted protein [Populus trichocarpa]
Unigene32990_PB_AHAU	0	4	0.01	0.71	6.14975	0.0577924	0.226613	-	GO:0008135//translation factor activity, nucleic acid binding	GO:0035195//gene silencing by miRNA;GO:0050793//regulation of developmental process;GO:0030422//production of siRNA involved in RNA interference;GO:0009791//post-embryonic development;GO:0006412//translation	gi|255562970|ref|XP_002522490.1|/0/eukaryotic translation initiation factor 2c, putative [Ricinus communis]
Unigene85586_PB_AHAU	0	4	0.01	0.71	6.14975	0.0577924	0.226574	GO:0005746//mitochondrial respiratory chain	GO:0015002//heme-copper terminal oxidase activity	GO:0006783//heme biosynthetic process;GO:0022904//respiratory electron transport chain;GO:0065003	gi|255579566|ref|XP_002530625.1|/3.22641e-39/cytochrome C oxidase assembly protein cox15, putative [Ricinus communis]
Unigene6794_PB_AHAU	0	4	0.01	0.71	6.14975	0.0577924	0.226535	-	-	-	gi|225468204|ref|XP_002262615.1|/7.1508e-10/PREDICTED: hypothetical protein [Vitis vinifera]
Unigene42797_PB_AHAU	0	4	0.01	0.71	6.14975	0.0577924	0.226496	-	-	-	-
Unigene87195_PB_AHAU	0	4	0.01	0.71	6.14975	0.0577924	0.226457	GO:0009532//plastid stroma	GO:0043169//cation binding;GO:0019203//carbohydrate phosphatase activity;GO:0016628//oxidoreductase activity, acting on the CH-CH group of donors, NAD or NADP as acceptor	GO:0005975//carbohydrate metabolic process;GO:0015977//carbon fixation	gi|297740271|emb|CBI30453.3|/2.32861e-86/unnamed protein product [Vitis vinifera]
Unigene36646_PB_AHAU	0	4	0.01	0.71	6.14975	0.0577924	0.226417	-	GO:0046914//transition metal ion binding	-	gi|255553255|ref|XP_002517670.1|/2.51446e-91/conserved hypothetical protein [Ricinus communis]
Unigene53020_PB_AHAU	0	4	0.01	0.71	6.14975	0.0577924	0.226378	-	GO:0046872//metal ion binding;GO:0008757//S-adenosylmethionine-dependent methyltransferase activity;GO:0005515//protein binding	GO:0006730//one-carbon metabolic process;GO:0009943//adaxial/abaxial axis specification	gi|224056411|ref|XP_002298843.1|/4.97676e-24/S-adenosyl-L-methionine:carboxyl methyltransferase family protein [Populus trichocarpa]
Unigene22544_PB_AHAU	0	4	0.01	0.71	6.14975	0.0577924	0.226339	GO:0030118//clathrin coat;GO:0030119//AP-type membrane coat adaptor complex	-	GO:0015031//protein transport	gi|148910706|gb|ABR18420.1|/5.37622e-89/unknown [Picea sitchensis]
Unigene88040_PB_AHAU	0	4	0.01	0.71	6.14975	0.0577924	0.2263	GO:0031968//organelle outer membrane	GO:0046914//transition metal ion binding;GO:0043565//sequence-specific DNA binding;GO:0008135//translation factor activity, nucleic acid binding	GO:0006412//translation;GO:0006351//transcription, DNA-dependent	gi|15234473|ref|NP_195383.1|/2.80412e-149/ATPBRP (PLANT-SPECIFIC TFIIB-RELATED PROTEIN); RNA polymerase II transcription factor/ rDNA binding [Arabidopsis thaliana]
Unigene6993_PB_AHAU	0	4	0.01	0.71	6.14975	0.0577924	0.226261	-	-	-	gi|302398631|gb|ADL36610.1|/2.87818e-10/BZIP domain class transcription factor [Malus x domestica]
Unigene57625_PB_AHAU	0	4	0.01	0.71	6.14975	0.0577924	0.226223	-	-	-	gi|224134897|ref|XP_002321932.1|/3.12133e-55/predicted protein [Populus trichocarpa]
Unigene49047_PB_AHAU	0	4	0.01	0.71	6.14975	0.0577924	0.226184	-	GO:0004672//protein kinase activity;GO:0000166//nucleotide binding	-	gi|296082193|emb|CBI21198.3|/3.2361e-42/unnamed protein product [Vitis vinifera]
Unigene84905_PB_AHAU	0	4	0.01	0.71	6.14975	0.0577924	0.226145	GO:0016020//membrane	GO:0005215//transporter activity	-	gi|225436337|ref|XP_002268537.1|/5.16057e-106/PREDICTED: hypothetical protein [Vitis vinifera]
Unigene7771_PB_AHAU	0	4	0.01	0.71	6.14975	0.0577924	0.226106	-	-	-	gi|297743305|emb|CBI36172.3|/1.02109e-93/unnamed protein product [Vitis vinifera]
Unigene46767_PB_AHAU	0	4	0.01	0.71	6.14975	0.0577924	0.226067	-	-	-	-
Unigene15825_PB_AHAU	0	4	0.01	0.71	6.14975	0.0577924	0.226028	-	-	-	-
Unigene60696_PB_AHAU	0	4	0.01	0.71	6.14975	0.0577924	0.225989	GO:0043231//intracellular membrane-bounded organelle;GO:0016020//membrane	GO:0046872//metal ion binding;GO:0004620//phospholipase activity	GO:0006650//glycerophospholipid metabolic process	gi|196886176|gb|ACG80607.1|/4.55456e-33/phospholipase D alpha [Prunus persica]
Unigene66634_PB_AHAU	0	4	0.01	0.71	6.14975	0.0577924	0.22595	-	-	-	gi|297742227|emb|CBI34376.3|/4.13045e-15/unnamed protein product [Vitis vinifera]
Unigene37783_PB_AHAU	0	4	0.01	0.71	6.14975	0.0577924	0.225911	-	-	-	-
Unigene78287_PB_AHAU	0	4	0.01	0.71	6.14975	0.0577924	0.225872	GO:0031981//nuclear lumen	GO:0004672//protein kinase activity;GO:0032559	GO:0006464//protein modification process	gi|255563566|ref|XP_002522785.1|/2.60386e-67/serine/threonine protein kinase, putative [Ricinus communis]
Unigene80831_PB_AHAU	0	4	0.01	0.71	6.14975	0.0577924	0.225834	GO:0031410//cytoplasmic vesicle;GO:0043231//intracellular membrane-bounded organelle	GO:0004180//carboxypeptidase activity	GO:0019538//protein metabolic process	gi|225445780|ref|XP_002275081.1|/1.0075e-64/PREDICTED: hypothetical protein [Vitis vinifera]
Unigene86243_PB_AHAU	0	4	0.01	0.71	6.14975	0.0577924	0.225795	GO:0009534//chloroplast thylakoid;GO:0016020//membrane	-	GO:0006869//lipid transport;GO:0009987//cellular process	gi|225466241|ref|XP_002267493.1|/3.9043e-32/PREDICTED: hypothetical protein [Vitis vinifera]
Unigene28888_PB_AHAU	0	4	0.01	0.71	6.14975	0.0577924	0.225756	-	-	-	gi|224108464|ref|XP_002314857.1|/8.62624e-19/predicted protein [Populus trichocarpa]
Unigene53111_PB_AHAU	0	4	0.01	0.71	6.14975	0.0577924	0.225717	-	GO:0003824//catalytic activity	-	gi|255570783|ref|XP_002526344.1|/1.01453e-80/hydrolase, putative [Ricinus communis]
Unigene75594_PB_AHAU	0	4	0.01	0.71	6.14975	0.0577924	0.225678	GO:0044464//cell part	-	-	gi|297735218|emb|CBI17580.3|/1.57068e-29/unnamed protein product [Vitis vinifera]
Unigene24591_PB_AHAU	0	4	0.01	0.71	6.14975	0.0577924	0.22564	-	-	-	gi|224136848|ref|XP_002326960.1|/6.3333e-61/predicted protein [Populus trichocarpa]
Unigene70486_PB_AHAU	0	4	0.01	0.71	6.14975	0.0577924	0.225601	-	GO:0004713//protein tyrosine kinase activity;GO:0032559	GO:0006464//protein modification process	gi|223452418|gb|ACM89536.1|/1.64066e-35/protein kinase [Glycine max]
Unigene86648_PB_AHAU	0	4	0.01	0.71	6.14975	0.0577924	0.225562	GO:0043231//intracellular membrane-bounded organelle	-	-	gi|297793645|ref|XP_002864707.1|/9.68195e-65/hypothetical protein ARALYDRAFT_919322 [Arabidopsis lyrata subsp. lyrata]
Unigene44657_PB_AHAU	0	4	0.01	0.71	6.14975	0.0577924	0.225523	-	-	-	-
Unigene38586_PB_AHAU	0	4	0.01	0.71	6.14975	0.0577924	0.225485	GO:0043231//intracellular membrane-bounded organelle	GO:0003676//nucleic acid binding	-	gi|302398919|gb|ADL36754.1|/1.38902e-91/MYB domain class transcription factor [Malus x domestica]
Unigene32946_PB_AHAU	0	4	0.01	0.71	6.14975	0.0577924	0.225446	GO:0016020//membrane	GO:0004674//protein serine/threonine kinase activity;GO:0004871//signal transducer activity;GO:0016491//oxidoreductase activity;GO:0032559	GO:0009845//seed germination;GO:0010431//seed maturation;GO:0007167//enzyme linked receptor protein signaling pathway;GO:0006351//transcription, DNA-dependent;GO:0006464//protein modification process	gi|255582417|ref|XP_002531997.1|/2.98606e-24/Receptor protein kinase CLAVATA1 precursor, putative [Ricinus communis]
Unigene11206_PB_AHAU	0	4	0.01	0.71	6.14975	0.0577924	0.225407	-	-	-	gi|225431088|ref|XP_002263940.1|/5.71013e-34/PREDICTED: hypothetical protein [Vitis vinifera]
Unigene62515_PB_AHAU	0	4	0.01	0.71	6.14975	0.0577924	0.225369	-	GO:0019842//vitamin binding;GO:0016491//oxidoreductase activity;GO:0046914//transition metal ion binding	GO:0008152//metabolic process	gi|225455669|ref|XP_002263622.1|/1.35762e-99/PREDICTED: hypothetical protein [Vitis vinifera]
Unigene28636_PB_AHAU	0	4	0.01	0.71	6.14975	0.0577924	0.22533	-	GO:0016647//oxidoreductase activity, acting on the CH-NH group of donors, oxygen as acceptor	GO:0006760//folic acid-containing compound metabolic process	gi|224142069|ref|XP_002324381.1|/6.24047e-19/sarcosine oxidase [Populus trichocarpa]
Unigene3082_PB_AHAU	0	4	0.01	0.71	6.14975	0.0577924	0.225291	GO:0043231//intracellular membrane-bounded organelle;GO:0016021//integral to membrane	GO:0015154;GO:0005351//sugar:hydrogen symporter activity	GO:0015766	gi|38327323|gb|AAR17700.1|/0/sucrose transporter [Malus x domestica]
Unigene4921_PB_AHAU	0	4	0.01	0.71	6.14975	0.0577924	0.225253	-	-	-	-
Unigene40726_PB_AHAU	0	4	0.01	0.71	6.14975	0.0577924	0.225214	-	-	-	-
Unigene10082_PB_AHAU	0	4	0.01	0.71	6.14975	0.0577924	0.225175	-	-	-	gi|225424208|ref|XP_002280621.1|/1.87311e-16/PREDICTED: hypothetical protein [Vitis vinifera]
Unigene4093_PB_AHAU	0	4	0.01	0.71	6.14975	0.0577924	0.225137	-	-	-	-
Unigene84372_PB_AHAU	0	4	0.01	0.71	6.14975	0.0577924	0.225098	-	-	-	gi|302398801|gb|ADL36695.1|/5.60591e-39/GATA domain class transcription factor [Malus x domestica]
Unigene11087_PB_AHAU	0	4	0.01	0.71	6.14975	0.0577924	0.22506	-	-	-	gi|224142645|ref|XP_002324665.1|/2.84936e-40/Ca2+ antiporter/cation exchanger [Populus trichocarpa]
Unigene9864_PB_AHAU	0	4	0.01	0.71	6.14975	0.0577924	0.225021	GO:0031224//intrinsic to membrane	GO:0046873//metal ion transmembrane transporter activity;GO:0005451//monovalent cation:hydrogen antiporter activity	GO:0030001//metal ion transport	gi|224120182|ref|XP_002318266.1|/3.42955e-134/potassium efflux antiporter [Populus trichocarpa]
Unigene28759_PB_AHAU	0	4	0.01	0.71	6.14975	0.0577924	0.224983	-	-	-	gi|224071575|ref|XP_002303523.1|/2.89211e-78/predicted protein [Populus trichocarpa]
Unigene11703_PB_AHAU	0	4	0.01	0.71	6.14975	0.0577924	0.224944	-	-	-	-
Unigene53127_PB_AHAU	0	4	0.01	0.71	6.14975	0.0577924	0.224905	GO:0043232	-	GO:0008064//regulation of actin polymerization or depolymerization	gi|225433237|ref|XP_002282041.1|/3.0916e-13/PREDICTED: hypothetical protein [Vitis vinifera]
Unigene65610_PB_AHAU	0	4	0.01	0.71	6.14975	0.0577924	0.224867	-	-	-	-
Unigene63029_PB_AHAU	0	4	0.01	0.71	6.14975	0.0577924	0.224828	-	GO:0070011	-	gi|255543461|ref|XP_002512793.1|/6.51901e-34/cysteine-type peptidase, putative [Ricinus communis]
Unigene35431_PB_AHAU	0	4	0.01	0.71	6.14975	0.0577924	0.22479	-	-	-	gi|224108295|ref|XP_002314792.1|/6.69736e-35/predicted protein [Populus trichocarpa]
Unigene65694_PB_AHAU	0	4	0.01	0.71	6.14975	0.0577924	0.224752	-	-	-	-
Unigene13927_PB_AHAU	0	4	0.01	0.71	6.14975	0.0577924	0.224713	-	-	-	gi|225444744|ref|XP_002278128.1|/4.91597e-165/PREDICTED: hypothetical protein [Vitis vinifera]
Unigene24145_PB_AHAU	0	4	0.01	0.71	6.14975	0.0577924	0.224675	-	-	-	-
Unigene41050_PB_AHAU	0	4	0.01	0.71	6.14975	0.0577924	0.224636	-	-	-	gi|224123924|ref|XP_002330243.1|/7.08752e-114/predicted protein [Populus trichocarpa]
Unigene35745_PB_AHAU	0	4	0.01	0.71	6.14975	0.0577924	0.224598	GO:0031224//intrinsic to membrane	-	GO:0051234//establishment of localization	gi|224112959|ref|XP_002332672.1|/2.96157e-32/predicted protein [Populus trichocarpa]
Unigene12358_PB_AHAU	0	4	0.01	0.71	6.14975	0.0577924	0.224559	-	-	-	gi|224112257|ref|XP_002316133.1|/3.48974e-06/predicted protein [Populus trichocarpa]
Unigene56_PB_AHAU	0	4	0.01	0.71	6.14975	0.0577924	0.224521	-	-	-	gi|297736717|emb|CBI25753.3|/1.24348e-06/unnamed protein product [Vitis vinifera]
Unigene45541_PB_AHAU	0	4	0.01	0.71	6.14975	0.0577924	0.224483	-	-	-	-
Unigene25715_PB_AHAU	0	4	0.01	0.71	6.14975	0.0577924	0.224444	-	-	-	-
Unigene1611_PB_AHAU	0	4	0.01	0.71	6.14975	0.0577924	0.224406	GO:0043231//intracellular membrane-bounded organelle;GO:0015629//actin cytoskeleton	GO:0017111//nucleoside-triphosphatase activity;GO:0032559	-	gi|302143081|emb|CBI20376.3|/8.41978e-33/unnamed protein product [Vitis vinifera]
Unigene12597_PB_AHAU	0	4	0.01	0.71	6.14975	0.0577924	0.224368	GO:0009526//plastid envelope	GO:0016703;GO:0043169//cation binding;GO:0051536//iron-sulfur cluster binding	GO:0008152//metabolic process	gi|255585393|ref|XP_002533392.1|/3.13574e-73/pheophorbide A oxygenase, putative [Ricinus communis]
Unigene58611_PB_AHAU	0	4	0.01	0.71	6.14975	0.0577924	0.224329	GO:0009532//plastid stroma	GO:0046527//glucosyltransferase activity	GO:0051707//response to other organism;GO:0005982//starch metabolic process;GO:0009250//glucan biosynthetic process;GO:0007165//signal transduction;GO:0005977//glycogen metabolic process	gi|224135151|ref|XP_002321996.1|/6.15991e-148/predicted protein [Populus trichocarpa]
Unigene31907_PB_AHAU	0	4	0.01	0.71	6.14975	0.0577924	0.224291	-	-	-	-
Unigene79143_PB_AHAU	0	4	0.01	0.71	6.14975	0.0577924	0.224253	GO:0044424//intracellular part	GO:0043169//cation binding;GO:0005515//protein binding;GO:0032559	GO:0006950//response to stress;GO:0044267//cellular protein metabolic process	gi|224284516|gb|ACN39991.1|/1.19483e-47/unknown [Picea sitchensis]
Unigene9508_PB_AHAU	0	4	0.01	0.71	6.14975	0.0577924	0.224214	GO:0031224//intrinsic to membrane;GO:0043231//intracellular membrane-bounded organelle	GO:0046914//transition metal ion binding;GO:0043682//copper-transporting ATPase activity;GO:0032559	GO:0035434//copper ion transmembrane transport;GO:0010118//stomatal movement;GO:0000160//two-component signal transduction system (phosphorelay);GO:0009725//response to hormone stimulus;GO:0009206	gi|307136407|gb|ADN34216.1|/1.98544e-52/heavy metal ATPase [Cucumis melo subsp. melo]
Unigene62646_PB_AHAU	0	4	0.01	0.71	6.14975	0.0577924	0.224176	-	GO:0008415//acyltransferase activity	-	gi|93204652|dbj|BAE93461.1|/1.6227e-35/diacylglycerolacyltransferase-1b [Glycine max]
Unigene34916_PB_AHAU	0	4	0.01	0.71	6.14975	0.0577924	0.224138	-	-	GO:0009056//catabolic process	gi|296088355|emb|CBI36800.3|/4.10078e-14/unnamed protein product [Vitis vinifera]
Unigene14678_PB_AHAU	0	4	0.01	0.71	6.14975	0.0577924	0.2241	GO:0005856//cytoskeleton	-	GO:0000904//cell morphogenesis involved in differentiation;GO:0048513//organ development	gi|255551205|ref|XP_002516649.1|/1.15138e-93/Protein ABIL2, putative [Ricinus communis]
Unigene49211_PB_AHAU	0	4	0.01	0.71	6.14975	0.0577924	0.224061	GO:0009368//endopeptidase Clp complex;GO:0031976;GO:0009532//plastid stroma	GO:0004175//endopeptidase activity	GO:0019538//protein metabolic process	gi|225428973|ref|XP_002264383.1|/1.36532e-73/PREDICTED: hypothetical protein [Vitis vinifera]
Unigene29235_PB_AHAU	0	4	0.01	0.71	6.14975	0.0577924	0.224023	-	GO:0017111//nucleoside-triphosphatase activity;GO:0032561	GO:0023052//signaling;GO:0009207;GO:0051169//nuclear transport;GO:0015031//protein transport	gi|297808065|ref|XP_002871916.1|/1.55275e-57/hypothetical protein ARALYDRAFT_910039 [Arabidopsis lyrata subsp. lyrata]
Unigene61821_PB_AHAU	0	4	0.01	0.71	6.14975	0.0577924	0.223985	-	-	-	-
Unigene51541_PB_AHAU	0	4	0.01	0.71	6.14975	0.0577924	0.223947	-	GO:0046914//transition metal ion binding	GO:0009416//response to light stimulus	gi|225428354|ref|XP_002283202.1|/5.90768e-26/PREDICTED: hypothetical protein [Vitis vinifera]
Unigene6401_PB_AHAU	0	4	0.01	0.71	6.14975	0.0577924	0.223909	-	GO:0000166//nucleotide binding	-	gi|224122018|ref|XP_002330710.1|/2.22535e-16/predicted protein [Populus trichocarpa]
Unigene11234_PB_AHAU	0	4	0.01	0.71	6.14975	0.0577924	0.22387	GO:0043231//intracellular membrane-bounded organelle	GO:0046914//transition metal ion binding	-	gi|224112669|ref|XP_002316256.1|/2.89967e-24/predicted protein [Populus trichocarpa]
Unigene88903_PB_AHAU	0	4	0.01	0.71	6.14975	0.0577924	0.223832	-	-	-	-
Unigene51413_PB_AHAU	0	4	0.01	0.71	6.14975	0.0577924	0.223794	GO:0044464//cell part	GO:0015020//glucuronosyltransferase activity	-	gi|302142117|emb|CBI19320.3|/2.87956e-48/unnamed protein product [Vitis vinifera]
Unigene32455_PB_AHAU	0	4	0.01	0.71	6.14975	0.0577924	0.223756	-	GO:0016639//oxidoreductase activity, acting on the CH-NH2 group of donors, NAD or NADP as acceptor	GO:0019752//carboxylic acid metabolic process	gi|297743114|emb|CBI35981.3|/1.25421e-76/unnamed protein product [Vitis vinifera]
Unigene56542_PB_AHAU	0	4	0.01	0.71	6.14975	0.0577924	0.223718	-	-	-	-
Unigene45604_PB_AHAU	0	4	0.01	0.71	6.14975	0.0577924	0.22368	-	-	-	-
Unigene10063_PB_AHAU	0	4	0.01	0.71	6.14975	0.0577924	0.223642	-	-	-	gi|225451873|ref|XP_002278702.1|/1.21967e-08/PREDICTED: hypothetical protein [Vitis vinifera]
Unigene34176_PB_AHAU	0	4	0.01	0.71	6.14975	0.0577924	0.223604	-	-	-	gi|255537077|ref|XP_002509605.1|/1.68236e-56/Maspardin, putative [Ricinus communis]
Unigene11461_PB_AHAU	0	4	0.01	0.71	6.14975	0.0577924	0.223566	GO:0043231//intracellular membrane-bounded organelle	GO:0004030//aldehyde dehydrogenase [NAD(P)+] activity	GO:0009414//response to water deprivation;GO:0009725//response to hormone stimulus;GO:0006970//response to osmotic stress;GO:0044237//cellular metabolic process	gi|255558654|ref|XP_002520352.1|/4.65809e-66/Aldehyde dehydrogenase, putative [Ricinus communis]
Unigene69605_PB_AHAU	0	4	0.01	0.71	6.14975	0.0577924	0.223528	-	-	-	-
Unigene52680_PB_AHAU	0	4	0.01	0.71	6.14975	0.0577924	0.22349	-	-	-	-
Unigene35907_PB_AHAU	0	4	0.01	0.71	6.14975	0.0577924	0.223451	-	-	-	-
Unigene42624_PB_AHAU	0	4	0.01	0.71	6.14975	0.0577924	0.223413	-	-	-	gi|87162609|gb|ABD28404.1|/2.70508e-13/hypothetical protein MtrDRAFT_AC148340g20v2 [Medicago truncatula]
Unigene29269_PB_AHAU	0	4	0.01	0.71	6.14975	0.0577924	0.223375	GO:0044464//cell part	GO:0046914//transition metal ion binding	-	gi|255566927|ref|XP_002524446.1|/1.74129e-32/conserved hypothetical protein [Ricinus communis]
Unigene11473_PB_AHAU	0	4	0.01	0.71	6.14975	0.0577924	0.223338	-	-	-	-
Unigene4583_PB_AHAU	0	4	0.01	0.71	6.14975	0.0577924	0.2233	-	GO:0016835//carbon-oxygen lyase activity;GO:0016840;GO:0003677//DNA binding	GO:0006082//organic acid metabolic process	gi|296083700|emb|CBI23689.3|/1.81424e-26/unnamed protein product [Vitis vinifera]
Unigene26663_PB_AHAU	0	4	0.01	0.71	6.14975	0.0577924	0.223262	-	-	-	gi|147785317|emb|CAN72854.1|/2.2953e-08/hypothetical protein VITISV_043216 [Vitis vinifera]
Unigene17960_PB_AHAU	0	4	0.01	0.71	6.14975	0.0577924	0.223224	-	-	-	-
Unigene88118_PB_AHAU	0	4	0.01	0.71	6.14975	0.0577924	0.223186	-	GO:0004180//carboxypeptidase activity	-	gi|255572660|ref|XP_002527263.1|/2.01443e-108/serine carboxypeptidase, putative [Ricinus communis]
Unigene50506_PB_AHAU	0	4	0.01	0.71	6.14975	0.0577924	0.223148	-	-	-	gi|255543112|ref|XP_002512619.1|/9.58636e-07/conserved hypothetical protein [Ricinus communis]
Unigene74931_PB_AHAU	0	4	0.01	0.71	6.14975	0.0577924	0.22311	GO:0016020//membrane	GO:0005515//protein binding;GO:0016740//transferase activity	-	gi|224122062|ref|XP_002330531.1|/3.08363e-60/predicted protein [Populus trichocarpa]
Unigene67322_PB_AHAU	0	4	0.01	0.71	6.14975	0.0577924	0.223072	-	-	-	-
Unigene9170_PB_AHAU	0	4	0.01	0.71	6.14975	0.0577924	0.223034	-	-	-	-
Unigene15769_PB_AHAU	0	4	0.01	0.71	6.14975	0.0577924	0.222996	-	-	-	-
Unigene72733_PB_AHAU	0	4	0.01	0.71	6.14975	0.0577924	0.222958	GO:0043231//intracellular membrane-bounded organelle;GO:0030529//ribonucleoprotein complex	GO:0003676//nucleic acid binding;GO:0005198//structural molecule activity	GO:0010467//gene expression	gi|302749127|gb|ADL64043.1|/1.12953e-64/ribosomal protein S3 [Zelkova serrata]
Unigene11770_PB_AHAU	0	4	0.01	0.71	6.14975	0.0577924	0.222921	GO:0009526//plastid envelope;GO:0042579//microbody;GO:0016020//membrane	GO:0017111//nucleoside-triphosphatase activity;GO:0005543//phospholipid binding;GO:0000166//nucleotide binding	GO:0007031//peroxisome organization;GO:0009207;GO:0007005//mitochondrion organization;GO:0007275//multicellular organismal development	gi|255548672|ref|XP_002515392.1|/1.02142e-27/dynamin, putative [Ricinus communis]
Unigene65085_PB_AHAU	0	4	0.01	0.71	6.14975	0.0577924	0.222883	-	-	-	-
Unigene34662_PB_AHAU	0	4	0.01	0.71	6.14975	0.0577924	0.222845	-	-	-	-
Unigene32361_PB_AHAU	0	4	0.01	0.71	6.14975	0.0577924	0.222807	-	GO:0005488//binding	GO:0007049//cell cycle	gi|255540807|ref|XP_002511468.1|/1.48732e-44/cell division cycle, putative [Ricinus communis]
Unigene10944_PB_AHAU	0	4	0.01	0.71	6.14975	0.0577924	0.222769	GO:0043231//intracellular membrane-bounded organelle	-	GO:0007623//circadian rhythm;GO:0007602//phototransduction	gi|225435979|ref|XP_002271597.1|/6.6608e-93/PREDICTED: hypothetical protein [Vitis vinifera]
Unigene26043_PB_AHAU	0	4	0.01	0.71	6.14975	0.0577924	0.222732	-	-	-	-
Unigene15767_PB_AHAU	0	4	0.01	0.71	6.14975	0.0577924	0.222694	GO:0031224//intrinsic to membrane;GO:0031410//cytoplasmic vesicle	GO:0004175//endopeptidase activity	-	gi|225454252|ref|XP_002274726.1|/5.99673e-54/PREDICTED: hypothetical protein [Vitis vinifera]
Unigene13111_PB_AHAU	0	4	0.01	0.71	6.14975	0.0577924	0.222656	GO:0043231//intracellular membrane-bounded organelle	-	-	gi|302142420|emb|CBI19623.3|/4.42565e-95/unnamed protein product [Vitis vinifera]
Unigene40177_PB_AHAU	0	4	0.01	0.71	6.14975	0.0577924	0.222618	-	-	-	-
Unigene69935_PB_AHAU	0	4	0.01	0.71	6.14975	0.0577924	0.222581	GO:0031224//intrinsic to membrane	GO:0004871//signal transducer activity;GO:0004713//protein tyrosine kinase activity;GO:0016628//oxidoreductase activity, acting on the CH-CH group of donors, NAD or NADP as acceptor;GO:0032559	GO:0006464//protein modification process	gi|224146461|ref|XP_002326014.1|/3.14044e-135/predicted protein [Populus trichocarpa]
Unigene27354_PB_AHAU	0	4	0.01	0.71	6.14975	0.0577924	0.222543	-	-	-	-
Unigene18781_PB_AHAU	0	4	0.01	0.71	6.14975	0.0577924	0.222505	-	GO:0046914//transition metal ion binding;GO:0016702//oxidoreductase activity, acting on single donors with incorporation of molecular oxygen, incorporation of two atoms of oxygen	GO:0006633//fatty acid biosynthetic process;GO:0048527//lateral root development	gi|33235471|emb|CAE17327.1|/5.8497e-72/lipoxygenase [Fragaria x ananassa]
Unigene27457_PB_AHAU	0	4	0.01	0.71	6.14975	0.0577924	0.222467	-	GO:0005488//binding	-	gi|225451891|ref|XP_002279014.1|/4.68017e-30/PREDICTED: hypothetical protein [Vitis vinifera]
Unigene22290_PB_AHAU	0	4	0.01	0.71	6.14975	0.0577924	0.22243	GO:0042579//microbody	GO:0016703;GO:0016408	GO:0009694//jasmonic acid metabolic process;GO:0009850//auxin metabolic process	gi|255540313|ref|XP_002511221.1|/4.21281e-108/AMP dependent CoA ligase, putative [Ricinus communis]
Unigene75446_PB_AHAU	0	4	0.01	0.71	6.14975	0.0577924	0.222392	-	-	-	-
Unigene63130_PB_AHAU	0	4	0.01	0.71	6.14975	0.0577924	0.222354	-	GO:0016757//transferase activity, transferring glycosyl groups	-	gi|224103861|ref|XP_002313222.1|/2.46388e-07/predicted protein [Populus trichocarpa]
Unigene63702_PB_AHAU	0	4	0.01	0.71	6.14975	0.0577924	0.222317	GO:0043231//intracellular membrane-bounded organelle;GO:0031410//cytoplasmic vesicle	GO:0046914//transition metal ion binding;GO:0019787//small conjugating protein ligase activity	GO:0019941//modification-dependent protein catabolic process;GO:0032501//multicellular organismal process;GO:0032446//protein modification by small protein conjugation	gi|307136388|gb|ADN34198.1|/3.54289e-65/ubiquitin ligase SINAT5 [Cucumis melo subsp. melo]
Unigene57047_PB_AHAU	0	4	0.01	0.71	6.14975	0.0577924	0.222279	-	GO:0046914//transition metal ion binding	-	gi|255561209|ref|XP_002521616.1|/8.71921e-21/RING-H2 finger protein ATL3F, putative [Ricinus communis]
Unigene3439_PB_AHAU	0	4	0.01	0.71	6.14975	0.0577924	0.222242	-	-	GO:0009755//hormone-mediated signaling pathway	gi|2924327|emb|CAB07785.1|/8.55164e-32/hypothetical protein [Malus x domestica]
Unigene39520_PB_AHAU	0	4	0.01	0.71	6.14975	0.0577924	0.222204	GO:0016020//membrane	GO:0004629//phospholipase C activity	GO:0007165//signal transduction;GO:0044238//primary metabolic process	gi|2765140|emb|CAA72681.1|/1.20706e-140/1-phosphatidylinositol-4,5-bisphosphate phosphodiesterase [Nicotiana rustica]
Unigene21954_PB_AHAU	0	4	0.01	0.71	6.14975	0.0577924	0.222166	-	GO:0032559;GO:0042623//ATPase activity, coupled	-	gi|224135589|ref|XP_002322111.1|/8.60049e-64/predicted protein [Populus trichocarpa]
Unigene21785_PB_AHAU	0	4	0.01	0.71	6.14975	0.0577924	0.222129	GO:0031410//cytoplasmic vesicle	-	-	gi|296086277|emb|CBI31718.3|/1.13447e-19/unnamed protein product [Vitis vinifera]
Unigene47207_PB_AHAU	0	4	0.01	0.71	6.14975	0.0577924	0.222091	-	-	-	-
Unigene31947_PB_AHAU	0	4	0.01	0.71	6.14975	0.0577924	0.222054	GO:0009570//chloroplast stroma	GO:0016301//kinase activity;GO:0032559	GO:0006464//protein modification process	gi|296087563|emb|CBI34152.3|/7.93942e-87/unnamed protein product [Vitis vinifera]
Unigene13080_PB_AHAU	0	4	0.01	0.71	6.14975	0.0577924	0.222016	GO:0009532//plastid stroma	GO:0046914//transition metal ion binding;GO:0016616//oxidoreductase activity, acting on the CH-OH group of donors, NAD or NADP as acceptor;GO:0000166//nucleotide binding	GO:0009416//response to light stimulus;GO:0048229//gametophyte development;GO:0006547//histidine metabolic process	gi|255564978|ref|XP_002523482.1|/2.68868e-48/histidinol dehydrogenase, putative [Ricinus communis]
Unigene27502_PB_AHAU	0	4	0.01	0.71	6.14975	0.0577924	0.221979	GO:0044464//cell part	GO:0005488//binding;GO:0004527//exonuclease activity	GO:0034641//cellular nitrogen compound metabolic process	gi|255542852|ref|XP_002512489.1|/1.47904e-43/3-5 exonuclease, putative [Ricinus communis]
Unigene59948_PB_AHAU	0	4	0.01	0.71	6.14975	0.0577924	0.221941	-	-	-	-
Unigene35851_PB_AHAU	0	4	0.01	0.71	6.14975	0.0577924	0.221904	-	-	-	gi|147860696|emb|CAN81449.1|/3.46173e-17/hypothetical protein VITISV_011174 [Vitis vinifera]
Unigene36313_PB_AHAU	0	4	0.01	0.71	6.14975	0.0577924	0.221866	-	-	-	-
Unigene11731_PB_AHAU	0	4	0.01	0.71	6.14975	0.0577924	0.221829	-	-	-	-
Unigene62822_PB_AHAU	0	4	0.01	0.71	6.14975	0.0577924	0.221791	-	-	-	-
Unigene78518_PB_AHAU	0	4	0.01	0.71	6.14975	0.0577924	0.221754	GO:0043234//protein complex;GO:0043231//intracellular membrane-bounded organelle	GO:0043169//cation binding;GO:0004721//phosphoprotein phosphatase activity	GO:0006464//protein modification process	gi|224060690|ref|XP_002300254.1|/8.76227e-91/predicted protein [Populus trichocarpa]
Unigene43249_PB_AHAU	0	4	0.01	0.71	6.14975	0.0577924	0.221716	-	-	-	-
Unigene44379_PB_AHAU	0	4	0.01	0.71	6.14975	0.0577924	0.221679	-	-	-	-
Unigene52830_PB_AHAU	0	4	0.01	0.71	6.14975	0.0577924	0.221642	GO:0016020//membrane	GO:0046872//metal ion binding	-	gi|255537858|ref|XP_002509994.1|/3.08024e-101/protein binding protein, putative [Ricinus communis]
Unigene61204_PB_AHAU	0	4	0.01	0.71	6.14975	0.0577924	0.221604	GO:0043231//intracellular membrane-bounded organelle	GO:0001071//nucleic acid binding transcription factor activity	GO:0006351//transcription, DNA-dependent	gi|255573099|ref|XP_002527479.1|/2.07121e-46/transcription factor, putative [Ricinus communis]
Unigene17746_PB_AHAU	0	4	0.01	0.71	6.14975	0.0577924	0.221567	GO:0048500//signal recognition particle	GO:0003723//RNA binding;GO:0005048//signal sequence binding	GO:0006448//regulation of translational elongation;GO:0006613//cotranslational protein targeting to membrane	gi|255631129|gb|ACU15930.1|/6.95174e-38/unknown [Glycine max]
Unigene43390_PB_AHAU	0	4	0.01	0.71	6.14975	0.0577924	0.221529	-	-	-	-
Unigene60642_PB_AHAU	0	4	0.01	0.71	6.14975	0.0577924	0.221492	GO:0031410//cytoplasmic vesicle	-	-	gi|255588268|ref|XP_002534553.1|/5.53005e-110/calcium lipid binding protein, putative [Ricinus communis]
Unigene2413_PB_AHAU	0	4	0.01	0.71	6.14975	0.0577924	0.221455	-	-	-	gi|296082946|emb|CBI22247.3|/3.11188e-13/unnamed protein product [Vitis vinifera]
Unigene67896_PB_AHAU	0	4	0.01	0.71	6.14975	0.0577924	0.221417	-	-	-	gi|225445770|ref|XP_002274551.1|/8.78139e-08/PREDICTED: hypothetical protein [Vitis vinifera]
Unigene69881_PB_AHAU	0	4	0.01	0.71	6.14975	0.0577924	0.22138	-	-	-	gi|227437136|gb|ACP30364.1|/2.50096e-23/MYB protein [Malus hybrid cultivar]
Unigene74873_PB_AHAU	0	4	0.01	0.71	6.14975	0.0577924	0.221343	GO:0031981//nuclear lumen	GO:0034062//RNA polymerase activity;GO:0003676//nucleic acid binding;GO:0005515//protein binding	GO:0010467//gene expression	gi|225461965|ref|XP_002270559.1|/8.78564e-99/PREDICTED: hypothetical protein [Vitis vinifera]
Unigene41067_PB_AHAU	0	4	0.01	0.71	6.14975	0.0577924	0.221305	-	-	-	gi|225435800|ref|XP_002285750.1|/8.86029e-87/PREDICTED: hypothetical protein [Vitis vinifera]
Unigene41342_PB_AHAU	0	4	0.01	0.71	6.14975	0.0577924	0.221268	-	-	-	gi|255537043|ref|XP_002509588.1|/8.76029e-16/lipid binding protein, putative [Ricinus communis]
Unigene75767_PB_AHAU	0	4	0.01	0.71	6.14975	0.0577924	0.221231	-	-	-	gi|224101921|ref|XP_002312476.1|/1.6589e-80/predicted protein [Populus trichocarpa]
Unigene77503_PB_AHAU	0	4	0.01	0.71	6.14975	0.0577924	0.221194	GO:0000790//nuclear chromatin;GO:0008023//transcription elongation factor complex	GO:0003676//nucleic acid binding;GO:0016628//oxidoreductase activity, acting on the CH-CH group of donors, NAD or NADP as acceptor	GO:0006259//DNA metabolic process;GO:0033554//cellular response to stress;GO:0003006//developmental process involved in reproduction	gi|225452706|ref|XP_002282538.1|/1.63568e-86/PREDICTED: hypothetical protein [Vitis vinifera]
Unigene38307_PB_AHAU	0	4	0.01	0.71	6.14975	0.0577924	0.221156	GO:0031410//cytoplasmic vesicle	GO:0016811//hydrolase activity, acting on carbon-nitrogen (but not peptide) bonds, in linear amides;GO:0070011	GO:0042445//hormone metabolic process;GO:0002831//regulation of response to biotic stimulus	gi|224082302|ref|XP_002306640.1|/7.87425e-105/iaa-amino acid hydrolase 8 [Populus trichocarpa]
Unigene73600_PB_AHAU	0	4	0.01	0.71	6.14975	0.0577924	0.221119	GO:0005911//cell-cell junction;GO:0043231//intracellular membrane-bounded organelle;GO:0030312//external encapsulating structure	GO:0035251//UDP-glucosyltransferase activity	GO:0045229//external encapsulating structure organization;GO:0009250//glucan biosynthetic process	gi|224077754|ref|XP_002305394.1|/1.18141e-64/predicted protein [Populus trichocarpa]
Unigene9484_PB_AHAU	0	4	0.01	0.71	6.14975	0.0577924	0.221082	-	-	-	gi|193584700|gb|ACF19650.1|/2.02582e-36/TIR-NBS-LRR RCT1 resistance protein [Medicago truncatula]
Unigene34800_PB_AHAU	0	4	0.01	0.71	6.14975	0.0577924	0.221045	-	GO:0016741	GO:0006730//one-carbon metabolic process	gi|218197399|gb|EEC79826.1|/4.47183e-20/hypothetical protein OsI_21282 [Oryza sativa Indica Group]
Unigene40953_PB_AHAU	0	4	0.01	0.71	6.14975	0.0577924	0.221008	-	-	-	-
Unigene31671_PB_AHAU	0	4	0.01	0.71	6.14975	0.0577924	0.22097	-	-	-	-
Unigene33776_PB_AHAU	0	4	0.01	0.71	6.14975	0.0577924	0.220933	GO:0009526//plastid envelope;GO:0044439;GO:0031090//organelle membrane	GO:0005506//iron ion binding;GO:0004601//peroxidase activity	GO:0006950//response to stress;GO:0008152//metabolic process	gi|15430584|dbj|BAB64351.1|/1.37985e-124/peroxisomal ascorbate peroxidase [Cucurbita cv. Kurokawa Amakuri]
Unigene83002_PB_AHAU	0	4	0.01	0.71	6.14975	0.0577924	0.220896	-	-	-	-
Unigene899_PB_AHAU	0	4	0.01	0.71	6.14975	0.0577924	0.220859	-	-	-	-
Unigene37644_PB_AHAU	0	4	0.01	0.71	6.14975	0.0577924	0.220822	-	-	-	gi|225440984|ref|XP_002277320.1|/3.93634e-23/PREDICTED: hypothetical protein [Vitis vinifera]
Unigene49925_PB_AHAU	0	4	0.01	0.71	6.14975	0.0577924	0.220785	GO:0043231//intracellular membrane-bounded organelle	-	-	gi|255578749|ref|XP_002530232.1|/7.14196e-75/CCR4-NOT transcription complex subunit, putative [Ricinus communis]
Unigene62685_PB_AHAU	0	4	0.01	0.71	6.14975	0.0577924	0.220748	-	-	-	-
Unigene64344_PB_AHAU	0	4	0.01	0.71	6.14975	0.0577924	0.22071	GO:0031410//cytoplasmic vesicle	GO:0046914//transition metal ion binding;GO:0016836//hydro-lyase activity	GO:0044237//cellular metabolic process	gi|255556850|ref|XP_002519458.1|/1.96656e-103/carbonic anhydrase, putative [Ricinus communis]
Unigene38658_PB_AHAU	0	4	0.01	0.71	6.14975	0.0577924	0.220673	GO:0044464//cell part	GO:0016759//cellulose synthase activity	-	gi|224084451|ref|XP_002307301.1|/1.11351e-105/predicted protein [Populus trichocarpa]
Unigene81274_PB_AHAU	0	4	0.01	0.71	6.14975	0.0577924	0.220636	-	GO:0004672//protein kinase activity;GO:0032559	GO:0006464//protein modification process	gi|255561923|ref|XP_002521970.1|/4.50791e-17/calcium-dependent protein kinase, putative [Ricinus communis]
Unigene56653_PB_AHAU	0	4	0.01	0.71	6.14975	0.0577924	0.220599	-	-	-	gi|224143104|ref|XP_002324850.1|/9.92049e-37/predicted protein [Populus trichocarpa]
Unigene10136_PB_AHAU	0	4	0.01	0.71	6.14975	0.0577924	0.220562	-	-	-	-
Unigene86628_PB_AHAU	0	4	0.01	0.71	6.14975	0.0577924	0.220525	GO:0031410//cytoplasmic vesicle	-	GO:0006810//transport	gi|240255930|ref|NP_567493.5|/6.08381e-122/ATOPT3 (OLIGOPEPTIDE TRANSPORTER); oligopeptide transporter [Arabidopsis thaliana]
Unigene57923_PB_AHAU	0	4	0.01	0.71	6.14975	0.0577924	0.220488	-	-	-	-
Unigene77622_PB_AHAU	0	4	0.01	0.71	6.14975	0.0577924	0.220451	GO:0043231//intracellular membrane-bounded organelle	-	-	gi|225428493|ref|XP_002284326.1|/5.91406e-67/PREDICTED: hypothetical protein [Vitis vinifera]
Unigene28039_PB_AHAU	0	4	0.01	0.71	6.14975	0.0577924	0.220414	-	-	-	gi|255586030|ref|XP_002533683.1|/1.27937e-59/conserved hypothetical protein [Ricinus communis]
Unigene3071_PB_AHAU	0	4	0.01	0.71	6.14975	0.0577924	0.220377	-	GO:0005488//binding	-	gi|297739447|emb|CBI29629.3|/3.59807e-150/unnamed protein product [Vitis vinifera]
Unigene39531_PB_AHAU	0	4	0.01	0.71	6.14975	0.0577924	0.22034	-	-	-	-
Unigene18713_PB_AHAU	0	4	0.01	0.71	6.14975	0.0577924	0.220303	-	GO:0046872//metal ion binding;GO:0016628//oxidoreductase activity, acting on the CH-CH group of donors, NAD or NADP as acceptor	GO:0008152//metabolic process	gi|255559871|ref|XP_002520954.1|/9.95184e-66/calmodulin, putative [Ricinus communis]
Unigene13791_PB_AHAU	0	4	0.01	0.71	6.14975	0.0577924	0.220266	GO:0009532//plastid stroma	GO:0016616//oxidoreductase activity, acting on the CH-OH group of donors, NAD or NADP as acceptor;GO:0000166//nucleotide binding;GO:0016836//hydro-lyase activity	GO:0032787//monocarboxylic acid metabolic process;GO:0008652//cellular amino acid biosynthetic process;GO:0003006//developmental process involved in reproduction	gi|225432406|ref|XP_002277395.1|/3.08325e-109/PREDICTED: hypothetical protein [Vitis vinifera]
Unigene69346_PB_AHAU	0	4	0.01	0.71	6.14975	0.0577924	0.220229	-	-	-	gi|255550303|ref|XP_002516202.1|/1.06197e-39/zinc finger protein, putative [Ricinus communis]
Unigene24513_PB_AHAU	0	4	0.01	0.71	6.14975	0.0577924	0.220192	-	-	-	gi|255540497|ref|XP_002511313.1|/1.99821e-87/pentatricopeptide repeat-containing protein, putative [Ricinus communis]
Unigene37623_PB_AHAU	0	4	0.01	0.71	6.14975	0.0577924	0.220156	-	GO:0008135//translation factor activity, nucleic acid binding	GO:0006412//translation	gi|225460008|ref|XP_002271249.1|/1.17293e-41/PREDICTED: hypothetical protein [Vitis vinifera]
Unigene55131_PB_AHAU	0	4	0.01	0.71	6.14975	0.0577924	0.220119	-	-	-	gi|224121298|ref|XP_002318548.1|/1.41238e-57/predicted protein [Populus trichocarpa]
Unigene90215_PB_AHAU	0	4	0.01	0.71	6.14975	0.0577924	0.220082	-	-	-	-
Unigene509_PB_AHAU	0	4	0.01	0.71	6.14975	0.0577924	0.220045	-	-	-	-
Unigene2304_PB_AHAU	0	4	0.01	0.71	6.14975	0.0577924	0.220008	GO:0043231//intracellular membrane-bounded organelle	-	-	gi|255539445|ref|XP_002510787.1|/1.77246e-61/KDEL motif-containing protein 1 precursor, putative [Ricinus communis]
Unigene20425_PB_AHAU	0	4	0.01	0.71	6.14975	0.0577924	0.219971	-	-	-	-
Unigene24737_PB_AHAU	0	4	0.01	0.71	6.14975	0.0577924	0.219934	-	-	-	gi|296088840|emb|CBI38298.3|/5.87877e-11/unnamed protein product [Vitis vinifera]
Unigene28980_PB_AHAU	0	4	0.01	0.71	6.14975	0.0577924	0.219898	-	GO:0016788//hydrolase activity, acting on ester bonds;GO:0003676//nucleic acid binding	GO:0006952//defense response;GO:0006281//DNA repair	gi|224062099|ref|XP_002300754.1|/1.0296e-117/predicted protein [Populus trichocarpa]
Unigene6611_PB_AHAU	0	4	0.01	0.71	6.14975	0.0577924	0.219861	GO:0031981//nuclear lumen	GO:0042623//ATPase activity, coupled;GO:0032559	GO:0010038//response to metal ion	gi|296082026|emb|CBI21031.3|/8.8604e-64/unnamed protein product [Vitis vinifera]
Unigene14027_PB_AHAU	0	4	0.01	0.71	6.14975	0.0577924	0.219824	-	-	-	-
Unigene50298_PB_AHAU	0	4	0.01	0.71	6.14975	0.0577924	0.219787	GO:0016020//membrane	GO:0016628//oxidoreductase activity, acting on the CH-CH group of donors, NAD or NADP as acceptor;GO:0046914//transition metal ion binding	GO:0008152//metabolic process	gi|297741730|emb|CBI32862.3|/1.67564e-27/unnamed protein product [Vitis vinifera]
Unigene57100_PB_AHAU	0	4	0.01	0.71	6.14975	0.0577924	0.21975	-	-	-	gi|124360536|gb|ABN08546.1|/5.99486e-17/Tetratricopeptide-like helical [Medicago truncatula]
Unigene26260_PB_AHAU	0	4	0.01	0.71	6.14975	0.0577924	0.219714	-	-	-	-
Unigene78037_PB_AHAU	0	4	0.01	0.71	6.14975	0.0577924	0.219677	-	GO:0016787//hydrolase activity	-	gi|255570459|ref|XP_002526188.1|/4.74198e-30/protease C56, putative [Ricinus communis]
Unigene59149_PB_AHAU	0	4	0.01	0.71	6.14975	0.0577924	0.21964	-	-	-	-
Unigene3011_PB_AHAU	0	4	0.01	0.71	6.14975	0.0577924	0.219603	GO:0031090//organelle membrane	-	GO:0006879//cellular iron ion homeostasis;GO:0006826//iron ion transport	gi|224108249|ref|XP_002314775.1|/4.32444e-71/predicted protein [Populus trichocarpa]
Unigene12934_PB_AHAU	0	4	0.01	0.71	6.14975	0.0577924	0.219567	-	GO:0016491//oxidoreductase activity	-	gi|225455559|ref|XP_002267474.1|/4.99484e-36/PREDICTED: hypothetical protein [Vitis vinifera]
Unigene80070_PB_AHAU	0	4	0.01	0.71	6.14975	0.0577924	0.21953	GO:0043231//intracellular membrane-bounded organelle	-	-	gi|224081867|ref|XP_002306508.1|/2.02204e-39/predicted protein [Populus trichocarpa]
Unigene61381_PB_AHAU	0	4	0.01	0.71	6.14975	0.0577924	0.219493	GO:0043231//intracellular membrane-bounded organelle	GO:0003824//catalytic activity	GO:0008152//metabolic process	gi|296084453|emb|CBI25012.3|/1.22347e-87/unnamed protein product [Vitis vinifera]
Unigene40880_PB_AHAU	0	4	0.01	0.71	6.14975	0.0577924	0.219457	-	GO:0016628//oxidoreductase activity, acting on the CH-CH group of donors, NAD or NADP as acceptor;GO:0032559	GO:0008152//metabolic process;GO:0050896//response to stimulus	gi|6969976|gb|AAF34134.1|/6.96686e-139/high molecular weight heat shock protein [Malus x domestica]
Unigene14415_PB_AHAU	0	4	0.01	0.71	6.14975	0.0577924	0.21942	-	-	-	gi|217074410|gb|ACJ85565.1|/1.45794e-06/unknown [Medicago truncatula]
Unigene23873_PB_AHAU	0	4	0.01	0.71	6.14975	0.0577924	0.219383	-	GO:0035251//UDP-glucosyltransferase activity	-	gi|255577905|ref|XP_002529825.1|/4.31194e-54/UDP-glucosyltransferase, putative [Ricinus communis]
Unigene42056_PB_AHAU	0	4	0.01	0.71	6.14975	0.0577924	0.219347	GO:0016020//membrane	GO:0005215//transporter activity	GO:0006810//transport	gi|255538430|ref|XP_002510280.1|/3.23976e-55/purine permease, putative [Ricinus communis]
Unigene15955_PB_AHAU	0	4	0.01	0.71	6.14975	0.0577924	0.21931	GO:0044464//cell part	GO:0046873//metal ion transmembrane transporter activity	GO:0030001//metal ion transport;GO:0034220//ion transmembrane transport	gi|296087694|emb|CBI34950.3|/9.34787e-71/unnamed protein product [Vitis vinifera]
Unigene13477_PB_AHAU	0	4	0.01	0.71	6.14975	0.0577924	0.219273	-	-	-	-
Unigene12978_PB_AHAU	0	4	0.01	0.71	6.14975	0.0577924	0.219237	GO:0009536//plastid	GO:0016838//carbon-oxygen lyase activity, acting on phosphates	GO:0006520//cellular amino acid metabolic process	gi|20140867|sp|Q9MT28.1|THRC_SOLTU/8.49416e-12/RecName: Full=Threonine synthase, chloroplastic; Short=TS; Flags: Precursor
Unigene81213_PB_AHAU	0	4	0.01	0.71	6.14975	0.0577924	0.2192	-	GO:0046914//transition metal ion binding;GO:0016791//phosphatase activity	-	gi|3924596|gb|AAC79097.1|/2.05435e-25/putative phospho-ser/thr phosphatase [Arabidopsis thaliana]
Unigene89011_PB_AHAU	0	4	0.01	0.71	6.14975	0.0577924	0.219164	-	GO:0005488//binding	-	gi|296088361|emb|CBI36806.3|/2.1635e-96/unnamed protein product [Vitis vinifera]
Unigene24575_PB_AHAU	0	4	0.01	0.71	6.14975	0.0577924	0.219127	-	-	-	-
Unigene12024_PB_AHAU	0	4	0.01	0.71	6.14975	0.0577924	0.219091	-	-	-	gi|224141215|ref|XP_002323970.1|/0/predicted protein [Populus trichocarpa]
Unigene19495_PB_AHAU	0	3	0.01	0.54	5.75489	0.117409	0.359763	-	-	-	gi|224139186|ref|XP_002326789.1|/2.17857e-10/predicted protein [Populus trichocarpa]
Unigene23834_PB_AHAU	0	3	0.01	0.54	5.75489	0.117409	0.359714	-	-	-	gi|147775117|emb|CAN59914.1|/2.08823e-15/hypothetical protein VITISV_006086 [Vitis vinifera]
Unigene83186_PB_AHAU	0	3	0.01	0.54	5.75489	0.117409	0.359666	GO:0043231//intracellular membrane-bounded organelle	GO:0046914//transition metal ion binding;GO:0003676//nucleic acid binding	GO:0006351//transcription, DNA-dependent	gi|255560846|ref|XP_002521436.1|/4.72064e-81/transcription factor, putative [Ricinus communis]
Unigene49675_PB_AHAU	0	3	0.01	0.54	5.75489	0.117409	0.359617	-	-	-	-
Unigene89216_PB_AHAU	0	3	0.01	0.54	5.75489	0.117409	0.359569	-	-	-	-
Unigene89204_PB_AHAU	0	3	0.01	0.54	5.75489	0.117409	0.35952	GO:0031224//intrinsic to membrane	-	GO:0048507//meristem development;GO:0009653//anatomical structure morphogenesis;GO:0010051//xylem and phloem pattern formation	gi|224074285|ref|XP_002304338.1|/1.09151e-18/predicted protein [Populus trichocarpa]
Unigene64553_PB_AHAU	0	3	0.01	0.54	5.75489	0.117409	0.359472	GO:0005840//ribosome;GO:0043231//intracellular membrane-bounded organelle;GO:0000502//proteasome complex	GO:0004175//endopeptidase activity	GO:0019941//modification-dependent protein catabolic process;GO:0006970//response to osmotic stress;GO:0010038//response to metal ion	gi|225435249|ref|XP_002284989.1|/4.11617e-18/PREDICTED: hypothetical protein isoform 1 [Vitis vinifera]
Unigene83529_PB_AHAU	0	3	0.01	0.54	5.75489	0.117409	0.359423	GO:0043231//intracellular membrane-bounded organelle	-	GO:0006787;GO:0044257//cellular protein catabolic process	gi|255537227|ref|XP_002509680.1|/8.54177e-65/conserved hypothetical protein [Ricinus communis]
Unigene3101_PB_AHAU	0	3	0.01	0.54	5.75489	0.117409	0.359375	GO:0043231//intracellular membrane-bounded organelle	GO:0004713//protein tyrosine kinase activity;GO:0004674//protein serine/threonine kinase activity;GO:0032559	GO:0006464//protein modification process	gi|255539232|ref|XP_002510681.1|/1.28062e-114/serine/threonine-protein kinase cx32, putative [Ricinus communis]
Unigene65336_PB_AHAU	0	3	0.01	0.54	5.75489	0.117409	0.359327	-	-	-	-
Unigene8570_PB_AHAU	0	3	0.01	0.54	5.75489	0.117409	0.359278	-	GO:0019120	-	gi|255547626|ref|XP_002514870.1|/1.42624e-56/Atrazine chlorohydrolase, putative [Ricinus communis]
Unigene65882_PB_AHAU	0	3	0.01	0.54	5.75489	0.117409	0.35923	-	-	-	-
Unigene71607_PB_AHAU	0	3	0.01	0.54	5.75489	0.117409	0.359181	-	-	-	-
Unigene11479_PB_AHAU	0	3	0.01	0.54	5.75489	0.117409	0.359133	GO:0043231//intracellular membrane-bounded organelle	GO:0003677//DNA binding;GO:0001071//nucleic acid binding transcription factor activity	GO:0006351//transcription, DNA-dependent	gi|255543785|ref|XP_002512955.1|/3.09015e-52/bel1 homeotic protein, putative [Ricinus communis]
Unigene48518_PB_AHAU	0	3	0.01	0.54	5.75489	0.117409	0.359085	GO:0043234//protein complex;GO:0044464//cell part	GO:0035251//UDP-glucosyltransferase activity	GO:0006074	gi|189081844|sp|Q9SL03.2|CALS2_ARATH/2.18782e-174/RecName: Full=Callose synthase 2; AltName: Full=1,3-beta-glucan synthase; AltName: Full=Protein GLUCAN SYNTHASE-LIKE 3
Unigene33282_PB_AHAU	0	3	0.01	0.54	5.75489	0.117409	0.359036	-	GO:0003676//nucleic acid binding;GO:0016787//hydrolase activity	GO:0070918;GO:0035194//posttranscriptional gene silencing by RNA	gi|296081735|emb|CBI20740.3|/1.11601e-40/unnamed protein product [Vitis vinifera]
Unigene21006_PB_AHAU	0	3	0.01	0.54	5.75489	0.117409	0.358988	-	-	-	-
Unigene4451_PB_AHAU	0	3	0.01	0.54	5.75489	0.117409	0.35894	GO:0009532//plastid stroma;GO:0009526//plastid envelope;GO:0031090//organelle membrane	GO:0005515//protein binding;GO:0032559	GO:0010035//response to inorganic substance;GO:0044267//cellular protein metabolic process;GO:0009416//response to light stimulus;GO:0006970//response to osmotic stress;GO:0003006//developmental process involved in reproduction	gi|224131806|ref|XP_002321183.1|/6.00136e-89/predicted protein [Populus trichocarpa]
Unigene22659_PB_AHAU	0	3	0.01	0.54	5.75489	0.117409	0.358892	-	-	-	gi|255636536|gb|ACU18606.1|/1.42777e-26/unknown [Glycine max]
Unigene65544_PB_AHAU	0	3	0.01	0.54	5.75489	0.117409	0.358843	GO:0043231//intracellular membrane-bounded organelle	GO:0016798//hydrolase activity, acting on glycosyl bonds	GO:0044238//primary metabolic process	gi|297737369|emb|CBI26570.3|/6.11501e-70/unnamed protein product [Vitis vinifera]
Unigene15960_PB_AHAU	0	3	0.01	0.54	5.75489	0.117409	0.358795	GO:0010008//endosome membrane	-	GO:0006810//transport	gi|225429420|ref|XP_002275998.1|/5.468e-17/PREDICTED: hypothetical protein [Vitis vinifera]
Unigene48656_PB_AHAU	0	3	0.01	0.54	5.75489	0.117409	0.358747	-	GO:0005488//binding	-	gi|225446857|ref|XP_002279792.1|/6.42074e-81/PREDICTED: hypothetical protein [Vitis vinifera]
Unigene1374_PB_AHAU	0	3	0.01	0.54	5.75489	0.117409	0.358699	GO:0044464//cell part	GO:0005099//Ras GTPase activator activity	GO:0032318//regulation of Ras GTPase activity	gi|297738991|emb|CBI28236.3|/9.22993e-119/unnamed protein product [Vitis vinifera]
Unigene41295_PB_AHAU	0	3	0.01	0.54	5.75489	0.117409	0.35865	GO:0044464//cell part	GO:0046914//transition metal ion binding	-	gi|225429524|ref|XP_002278933.1|/1.31207e-112/PREDICTED: hypothetical protein [Vitis vinifera]
Unigene78564_PB_AHAU	0	3	0.01	0.54	5.75489	0.117409	0.358602	GO:0009536//plastid;GO:0016020//membrane	GO:0004674//protein serine/threonine kinase activity;GO:0046872//metal ion binding;GO:0032559	GO:0009755//hormone-mediated signaling pathway;GO:0006464//protein modification process	gi|297734041|emb|CBI15288.3|/7.08595e-26/unnamed protein product [Vitis vinifera]
Unigene80665_PB_AHAU	0	3	0.01	0.54	5.75489	0.117409	0.358554	GO:0043231//intracellular membrane-bounded organelle	-	GO:0007049//cell cycle	gi|255558608|ref|XP_002520329.1|/1.46672e-165/cyclin A, putative [Ricinus communis]
Unigene30305_PB_AHAU	0	3	0.01	0.54	5.75489	0.117409	0.358506	-	GO:0046914//transition metal ion binding;GO:0019798;GO:0019842//vitamin binding	GO:0008152//metabolic process	gi|255552788|ref|XP_002517437.1|/2.88068e-139/prolyl 4-hydroxylase alpha subunit, putative [Ricinus communis]
Unigene33773_PB_AHAU	0	3	0.01	0.54	5.75489	0.117409	0.358458	-	-	-	gi|255586913|ref|XP_002534059.1|/1.33551e-44/60S ribosomal protein L34, putative [Ricinus communis]
Unigene59862_PB_AHAU	0	3	0.01	0.54	5.75489	0.117409	0.35841	-	-	-	-
Unigene75079_PB_AHAU	0	3	0.01	0.54	5.75489	0.117409	0.358361	GO:0030529//ribonucleoprotein complex	GO:0008324//cation transmembrane transporter activity	GO:0010467//gene expression;GO:0006812//cation transport	gi|255554577|ref|XP_002518327.1|/3.57796e-35/hypothetical protein RCOM_0817990 [Ricinus communis]
Unigene18634_PB_AHAU	0	3	0.01	0.54	5.75489	0.117409	0.358313	-	GO:0004672//protein kinase activity;GO:0000166//nucleotide binding	-	gi|302144055|emb|CBI23160.3|/4.38472e-51/unnamed protein product [Vitis vinifera]
Unigene26920_PB_AHAU	0	3	0.01	0.54	5.75489	0.117409	0.358265	-	-	-	gi|225465075|ref|XP_002268838.1|/2.27619e-08/PREDICTED: hypothetical protein isoform 1 [Vitis vinifera]
Unigene87515_PB_AHAU	0	3	0.01	0.54	5.75489	0.117409	0.358217	GO:0043234//protein complex	GO:0004661//protein geranylgeranyltransferase activity;GO:0046983//protein dimerization activity	GO:0065008;GO:0018342//protein prenylation;GO:2000026//regulation of multicellular organismal development;GO:0009738//abscisic acid mediated signaling pathway;GO:0006950//response to stress	gi|255587054|ref|XP_002534116.1|/2.4808e-62/protein farnesyltransferase alpha subunit, putative [Ricinus communis]
Unigene66622_PB_AHAU	0	3	0.01	0.54	5.75489	0.117409	0.358169	-	-	-	gi|255537870|ref|XP_002510000.1|/8.10535e-22/conserved hypothetical protein [Ricinus communis]
Unigene34960_PB_AHAU	0	3	0.01	0.54	5.75489	0.117409	0.358121	-	GO:0035004//phosphatidylinositol 3-kinase activity;GO:0032559	GO:0006796//phosphate metabolic process	gi|255554412|ref|XP_002518245.1|/5.0462e-115/fkbp-rapamycin associated protein, putative [Ricinus communis]
Unigene33013_PB_AHAU	0	3	0.01	0.54	5.75489	0.117409	0.358073	GO:0043231//intracellular membrane-bounded organelle;GO:0042995//cell projection	GO:0005488//binding	GO:0006950//response to stress;GO:0006412//translation	gi|255635177|gb|ACU17944.1|/2.67428e-100/unknown [Glycine max]
Unigene83125_PB_AHAU	0	3	0.01	0.54	5.75489	0.117409	0.358025	GO:0044464//cell part	GO:0017111//nucleoside-triphosphatase activity;GO:0015604//phosphonate transmembrane transporter activity;GO:0032559	GO:0009207	gi|255569405|ref|XP_002525670.1|/4.90211e-99/ATP-binding cassette transporter, putative [Ricinus communis]
Unigene8271_PB_AHAU	0	3	0.01	0.54	5.75489	0.117409	0.357977	-	-	-	gi|296090001|emb|CBI39820.3|/3.4539e-20/unnamed protein product [Vitis vinifera]
Unigene30398_PB_AHAU	0	3	0.01	0.54	5.75489	0.117409	0.357929	GO:0043231//intracellular membrane-bounded organelle	GO:0015645//fatty acid ligase activity	GO:0006631//fatty acid metabolic process	gi|225447498|ref|XP_002267417.1|/1.56034e-41/PREDICTED: hypothetical protein [Vitis vinifera]
Unigene7763_PB_AHAU	0	3	0.01	0.54	5.75489	0.117409	0.357881	-	-	-	gi|224119394|ref|XP_002318061.1|/3.45342e-11/predicted protein [Populus trichocarpa]
Unigene48077_PB_AHAU	0	3	0.01	0.54	5.75489	0.117409	0.357833	-	-	-	-
Unigene17389_PB_AHAU	0	3	0.01	0.54	5.75489	0.117409	0.357785	-	-	-	gi|224127228|ref|XP_002320019.1|/2.64361e-34/predicted protein [Populus trichocarpa]
Unigene41786_PB_AHAU	0	3	0.01	0.54	5.75489	0.117409	0.357737	-	GO:0035251//UDP-glucosyltransferase activity	-	gi|224076850|ref|XP_002305021.1|/2.01058e-103/predicted protein [Populus trichocarpa]
Unigene22155_PB_AHAU	0	3	0.01	0.54	5.75489	0.117409	0.357689	GO:0043231//intracellular membrane-bounded organelle	GO:0003677//DNA binding;GO:0001071//nucleic acid binding transcription factor activity;GO:0005515//protein binding	GO:0006351//transcription, DNA-dependent;GO:0006952//defense response	gi|15148922|gb|AAK84888.1|AF402607_1/2.36529e-39/TGA-type basic leucine zipper protein TGA1.1 [Phaseolus vulgaris]
Unigene26097_PB_AHAU	0	3	0.01	0.54	5.75489	0.117409	0.357641	-	-	-	-
Unigene8894_PB_AHAU	0	3	0.01	0.54	5.75489	0.117409	0.357593	-	GO:0046914//transition metal ion binding	GO:0003006//developmental process involved in reproduction;GO:0009267//cellular response to starvation	gi|225455984|ref|XP_002278705.1|/1.86665e-92/PREDICTED: hypothetical protein [Vitis vinifera]
Unigene72496_PB_AHAU	0	3	0.01	0.54	5.75489	0.117409	0.357545	-	-	-	-
Unigene22347_PB_AHAU	0	3	0.01	0.54	5.75489	0.117409	0.357497	-	-	-	gi|224059464|ref|XP_002299859.1|/2.6753e-92/predicted protein [Populus trichocarpa]
Unigene27027_PB_AHAU	0	3	0.01	0.54	5.75489	0.117409	0.357449	-	-	-	-
Unigene24858_PB_AHAU	0	3	0.01	0.54	5.75489	0.117409	0.357401	-	-	-	-
Unigene20776_PB_AHAU	0	3	0.01	0.54	5.75489	0.117409	0.357354	-	-	-	-
Unigene19399_PB_AHAU	0	3	0.01	0.54	5.75489	0.117409	0.357306	-	-	-	gi|310897862|emb|CBI83256.1|/1.85534e-46/basic helix-loop-helix transcription factor [Humulus lupulus]
Unigene55019_PB_AHAU	0	3	0.01	0.54	5.75489	0.117409	0.357258	-	-	-	gi|255629179|gb|ACU14934.1|/3.12748e-18/unknown [Glycine max]
Unigene22516_PB_AHAU	0	3	0.01	0.54	5.75489	0.117409	0.35721	GO:0044429//mitochondrial part	GO:0005515//protein binding;GO:0017111//nucleoside-triphosphatase activity;GO:0032559	GO:0044267//cellular protein metabolic process	gi|225455378|ref|XP_002272792.1|/0/PREDICTED: hypothetical protein [Vitis vinifera]
Unigene5137_PB_AHAU	0	3	0.01	0.54	5.75489	0.117409	0.357162	-	-	-	-
Unigene86244_PB_AHAU	0	3	0.01	0.54	5.75489	0.117409	0.357114	-	-	-	-
Unigene58576_PB_AHAU	0	3	0.01	0.54	5.75489	0.117409	0.357067	GO:0043231//intracellular membrane-bounded organelle;GO:0030312//external encapsulating structure;GO:0031090//organelle membrane	GO:0016628//oxidoreductase activity, acting on the CH-CH group of donors, NAD or NADP as acceptor;GO:0019899//enzyme binding;GO:0032559	GO:0009642//response to light intensity;GO:0051707//response to other organism;GO:0010038//response to metal ion;GO:0000302//response to reactive oxygen species;GO:0032446//protein modification by small protein conjugation	gi|255543359|ref|XP_002512742.1|/2.11774e-108/heat shock protein, putative [Ricinus communis]
Unigene6464_PB_AHAU	0	3	0.01	0.54	5.75489	0.117409	0.357019	GO:0009536//plastid	GO:0004312//fatty acid synthase activity;GO:0000166//nucleotide binding	GO:0006631//fatty acid metabolic process	gi|119791|sp|P28643.1|FABG_CUPLA/3.82133e-80/RecName: Full=3-oxoacyl-[acyl-carrier-protein] reductase, chloroplastic; AltName: Full=3-ketoacyl-acyl carrier protein reductase; Flags: Precursor
Unigene79498_PB_AHAU	0	3	0.01	0.54	5.75489	0.117409	0.356971	GO:0044464//cell part	GO:0016407//acetyltransferase activity	-	gi|224112991|ref|XP_002332680.1|/1.39078e-58/predicted protein [Populus trichocarpa]
Unigene49083_PB_AHAU	0	3	0.01	0.54	5.75489	0.117409	0.356923	-	GO:0046872//metal ion binding;GO:0016491//oxidoreductase activity	-	gi|255567927|ref|XP_002524941.1|/3.71551e-88/cytochrome P450, putative [Ricinus communis]
Unigene66080_PB_AHAU	0	3	0.01	0.54	5.75489	0.117409	0.356876	-	-	-	-
Unigene36160_PB_AHAU	0	3	0.01	0.54	5.75489	0.117409	0.356828	GO:0043231//intracellular membrane-bounded organelle	GO:0016628//oxidoreductase activity, acting on the CH-CH group of donors, NAD or NADP as acceptor	GO:0008152//metabolic process	gi|255576031|ref|XP_002528911.1|/1.92969e-23/DNA binding protein, putative [Ricinus communis]
Unigene37426_PB_AHAU	0	3	0.01	0.54	5.75489	0.117409	0.35678	-	-	-	-
Unigene26170_PB_AHAU	0	3	0.01	0.54	5.75489	0.117409	0.356732	GO:0009536//plastid	-	-	gi|255562950|ref|XP_002522480.1|/5.09586e-100/conserved hypothetical protein [Ricinus communis]
Unigene20209_PB_AHAU	0	3	0.01	0.54	5.75489	0.117409	0.356685	-	GO:0016491//oxidoreductase activity	-	gi|255646080|gb|ACU23527.1|/1.7847e-29/unknown [Glycine max]
Unigene31060_PB_AHAU	0	3	0.01	0.54	5.75489	0.117409	0.356637	GO:0009570//chloroplast stroma	GO:0016741	GO:0006730//one-carbon metabolic process	gi|224066941|ref|XP_002302290.1|/9.79079e-52/predicted protein [Populus trichocarpa]
Unigene17623_PB_AHAU	0	3	0.01	0.54	5.75489	0.117409	0.356589	GO:0044444//cytoplasmic part	GO:0042802//identical protein binding;GO:0030528//transcription regulator activity	GO:0003002//regionalization;GO:0009725//response to hormone stimulus;GO:0003006//developmental process involved in reproduction;GO:0007165//signal transduction	gi|297738983|emb|CBI28228.3|/4.00809e-70/unnamed protein product [Vitis vinifera]
Unigene47136_PB_AHAU	0	3	0.01	0.54	5.75489	0.117409	0.356542	GO:0044464//cell part	-	-	gi|255537223|ref|XP_002509678.1|/9.56604e-31/conserved hypothetical protein [Ricinus communis]
Unigene9312_PB_AHAU	0	3	0.01	0.54	5.75489	0.117409	0.356494	-	-	-	-
Unigene13802_PB_AHAU	0	3	0.01	0.54	5.75489	0.117409	0.356447	-	-	-	gi|307136476|gb|ADN34277.1|/0/hypothetical protein [Cucumis melo subsp. melo]
Unigene87791_PB_AHAU	0	3	0.01	0.54	5.75489	0.117409	0.356399	GO:0043231//intracellular membrane-bounded organelle	GO:0003677//DNA binding;GO:0001071//nucleic acid binding transcription factor activity;GO:0005515//protein binding	GO:0006351//transcription, DNA-dependent	gi|302399135|gb|ADL36862.1|/2.16807e-42/WRKY domain class transcription factor [Malus x domestica]
Unigene55043_PB_AHAU	0	3	0.01	0.54	5.75489	0.117409	0.356351	-	GO:0001071//nucleic acid binding transcription factor activity	GO:0006351//transcription, DNA-dependent	gi|296087862|emb|CBI35118.3|/6.38224e-26/unnamed protein product [Vitis vinifera]
Unigene32543_PB_AHAU	0	3	0.01	0.54	5.75489	0.117409	0.356304	GO:0044464//cell part	GO:0046873//metal ion transmembrane transporter activity	GO:0030001//metal ion transport;GO:0034220//ion transmembrane transport	gi|224111290|ref|XP_002315805.1|/2.75854e-103/predicted protein [Populus trichocarpa]
Unigene21227_PB_AHAU	0	3	0.01	0.54	5.75489	0.117409	0.356256	GO:0031224//intrinsic to membrane	GO:0016628//oxidoreductase activity, acting on the CH-CH group of donors, NAD or NADP as acceptor;GO:0022891//substrate-specific transmembrane transporter activity	GO:0008152//metabolic process;GO:0071702	gi|225445194|ref|XP_002284229.1|/3.20016e-100/PREDICTED: hypothetical protein [Vitis vinifera]
Unigene79420_PB_AHAU	0	3	0.01	0.54	5.75489	0.117409	0.356209	-	-	-	-
Unigene75710_PB_AHAU	0	3	0.01	0.54	5.75489	0.117409	0.356161	-	-	-	gi|147834202|emb|CAN64227.1|/1.36511e-14/hypothetical protein VITISV_011552 [Vitis vinifera]
Unigene66874_PB_AHAU	0	3	0.01	0.54	5.75489	0.117409	0.356114	-	-	-	-
Unigene78722_PB_AHAU	0	3	0.01	0.54	5.75489	0.117409	0.356066	-	-	-	-
Unigene47060_PB_AHAU	0	3	0.01	0.54	5.75489	0.117409	0.356019	-	-	-	-
Unigene25975_PB_AHAU	0	3	0.01	0.54	5.75489	0.117409	0.355971	-	-	-	gi|224082498|ref|XP_002306717.1|/2.14994e-06/predicted protein [Populus trichocarpa]
Unigene16288_PB_AHAU	0	3	0.01	0.54	5.75489	0.117409	0.355924	GO:0043231//intracellular membrane-bounded organelle	GO:0030528//transcription regulator activity;GO:0005488//binding	GO:0009757//hexose mediated signaling;GO:0006970//response to osmotic stress;GO:0009755//hormone-mediated signaling pathway;GO:0032583//regulation of gene-specific transcription	gi|225458627|ref|XP_002284791.1|/6.07415e-58/PREDICTED: ripening-related bZIP protein-like isoform 2 [Vitis vinifera]
Unigene86108_PB_AHAU	0	3	0.01	0.54	5.75489	0.117409	0.355876	-	GO:0005488//binding;GO:0003824//catalytic activity	GO:0051234//establishment of localization;GO:0008652//cellular amino acid biosynthetic process	gi|297737622|emb|CBI26823.3|/2.62933e-80/unnamed protein product [Vitis vinifera]
Unigene34627_PB_AHAU	0	3	0.01	0.54	5.75489	0.117409	0.355829	GO:0044464//cell part	GO:0035252//UDP-xylosyltransferase activity	GO:0005975//carbohydrate metabolic process	gi|255554252|ref|XP_002518166.1|/1.25349e-35/transferase, transferring glycosyl groups, putative [Ricinus communis]
Unigene17796_PB_AHAU	0	3	0.01	0.54	5.75489	0.117409	0.355781	-	GO:0005488//binding;GO:0004672//protein kinase activity	-	gi|255547323|ref|XP_002514719.1|/8.95564e-11/kinase, putative [Ricinus communis]
Unigene29826_PB_AHAU	0	3	0.01	0.54	5.75489	0.117409	0.355734	-	-	-	-
Unigene71406_PB_AHAU	0	3	0.01	0.54	5.75489	0.117409	0.355686	-	-	-	-
Unigene22727_PB_AHAU	0	3	0.01	0.54	5.75489	0.117409	0.355639	-	-	-	gi|225433571|ref|XP_002271662.1|/4.35313e-12/PREDICTED: hypothetical protein [Vitis vinifera]
Unigene51240_PB_AHAU	0	3	0.01	0.54	5.75489	0.117409	0.355592	-	-	-	-
Unigene53468_PB_AHAU	0	3	0.01	0.54	5.75489	0.117409	0.355544	-	-	-	gi|302398987|gb|ADL36788.1|/2.84324e-11/MYBR domain class transcription factor [Malus x domestica]
Unigene10096_PB_AHAU	0	3	0.01	0.54	5.75489	0.117409	0.355497	GO:0031410//cytoplasmic vesicle	GO:0004871//signal transducer activity;GO:0004713//protein tyrosine kinase activity;GO:0032559	GO:0006464//protein modification process	gi|255578162|ref|XP_002529950.1|/2.9294e-64/ATP binding protein, putative [Ricinus communis]
Unigene30229_PB_AHAU	0	3	0.01	0.54	5.75489	0.117409	0.355449	-	-	-	-
Unigene57763_PB_AHAU	0	3	0.01	0.54	5.75489	0.117409	0.355402	GO:0043231//intracellular membrane-bounded organelle	-	-	gi|224109694|ref|XP_002315279.1|/1.91341e-61/predicted protein [Populus trichocarpa]
Unigene34011_PB_AHAU	0	3	0.01	0.54	5.75489	0.117409	0.355355	GO:0043234//protein complex	GO:0004672//protein kinase activity;GO:0019787//small conjugating protein ligase activity;GO:0032559	GO:0050896//response to stimulus;GO:0032446//protein modification by small protein conjugation	gi|297745064|emb|CBI38656.3|/9.84748e-39/unnamed protein product [Vitis vinifera]
Unigene83933_PB_AHAU	0	3	0.01	0.54	5.75489	0.117409	0.355307	GO:0044444//cytoplasmic part;GO:0043231//intracellular membrane-bounded organelle	GO:0005515//protein binding	-	gi|224072570|ref|XP_002303787.1|/3.08023e-42/predicted protein [Populus trichocarpa]
Unigene87023_PB_AHAU	0	3	0.01	0.54	5.75489	0.117409	0.35526	GO:0016020//membrane	GO:0015149//hexose transmembrane transporter activity;GO:0015166//polyol transmembrane transporter activity;GO:0015146//pentose transmembrane transporter activity;GO:0005402	GO:0015791//polyol transport;GO:0008645//hexose transport;GO:0015750	gi|51849625|dbj|BAD42344.1|/1.51971e-20/sorbitol transporter [Malus x domestica]
Unigene80315_PB_AHAU	0	3	0.01	0.54	5.75489	0.117409	0.355213	-	-	-	-
Unigene74286_PB_AHAU	0	3	0.01	0.54	5.75489	0.117409	0.355166	-	-	-	-
Unigene29491_PB_AHAU	0	3	0.01	0.54	5.75489	0.117409	0.355118	GO:0009536//plastid	GO:0008378//galactosyltransferase activity	GO:0006950//response to stress;GO:0009628//response to abiotic stimulus	gi|224142577|ref|XP_002324632.1|/3.5584e-130/predicted protein [Populus trichocarpa]
Unigene75173_PB_AHAU	0	3	0.01	0.54	5.75489	0.117409	0.355071	GO:0043231//intracellular membrane-bounded organelle	GO:0004091//carboxylesterase activity	-	gi|225423993|ref|XP_002282702.1|/3.20605e-60/PREDICTED: hypothetical protein [Vitis vinifera]
Unigene30105_PB_AHAU	0	3	0.01	0.54	5.75489	0.117409	0.355024	-	-	-	gi|297733917|emb|CBI15164.3|/2.16852e-18/unnamed protein product [Vitis vinifera]
Unigene89892_PB_AHAU	0	3	0.01	0.54	5.75489	0.117409	0.354977	-	-	-	gi|255564442|ref|XP_002523217.1|/3.21936e-10/conserved hypothetical protein [Ricinus communis]
Unigene86811_PB_AHAU	0	3	0.01	0.54	5.75489	0.117409	0.354929	GO:0043231//intracellular membrane-bounded organelle	GO:0046914//transition metal ion binding;GO:0051540;GO:0016783//sulfurtransferase activity	GO:0006768//biotin metabolic process	gi|114324485|gb|ABI63585.1|/1.54253e-65/biotin synthase [Brassica rapa subsp. pekinensis]
Unigene31267_PB_AHAU	0	3	0.01	0.54	5.75489	0.117409	0.354882	GO:0016020//membrane	GO:0004672//protein kinase activity;GO:0000166//nucleotide binding	-	gi|296086822|emb|CBI32971.3|/7.70115e-10/unnamed protein product [Vitis vinifera]
Unigene78856_PB_AHAU	0	3	0.01	0.54	5.75489	0.117409	0.354835	-	-	-	gi|255539785|ref|XP_002510957.1|/7.43216e-76/conserved hypothetical protein [Ricinus communis]
Unigene16650_PB_AHAU	0	3	0.01	0.54	5.75489	0.117409	0.354788	-	-	-	gi|255541222|ref|XP_002511675.1|/9.818e-47/Auxin-induced protein X10A, putative [Ricinus communis]
Unigene80860_PB_AHAU	0	3	0.01	0.54	5.75489	0.117409	0.354741	GO:0012507//ER to Golgi transport vesicle membrane	GO:0046914//transition metal ion binding	GO:0048193//Golgi vesicle transport;GO:0015031//protein transport	gi|255550700|ref|XP_002516399.1|/2.58705e-60/protein transport protein sec23, putative [Ricinus communis]
Unigene5823_PB_AHAU	0	3	0.01	0.54	5.75489	0.117409	0.354693	GO:0043231//intracellular membrane-bounded organelle	GO:0016638//oxidoreductase activity, acting on the CH-NH2 group of donors	GO:0008152//metabolic process	gi|224129910|ref|XP_002320701.1|/1.36343e-45/predicted protein [Populus trichocarpa]
Unigene24594_PB_AHAU	0	3	0.01	0.54	5.75489	0.117409	0.354646	-	-	-	gi|225453122|ref|XP_002272712.1|/8.99035e-137/PREDICTED: hypothetical protein [Vitis vinifera]
Unigene287_PB_AHAU	0	3	0.01	0.54	5.75489	0.117409	0.354599	GO:0031224//intrinsic to membrane;GO:0031410//cytoplasmic vesicle;GO:0031090//organelle membrane	GO:0000030//mannosyltransferase activity	GO:0009250//glucan biosynthetic process;GO:0007275//multicellular organismal development;GO:0042546//cell wall biogenesis;GO:0006497//protein lipidation	gi|225442737|ref|XP_002280567.1|/7.81962e-58/PREDICTED: hypothetical protein [Vitis vinifera]
Unigene85840_PB_AHAU	0	3	0.01	0.54	5.75489	0.117409	0.354552	-	-	-	gi|280967726|gb|ACZ98532.1|/6.10372e-06/TNL [Malus x domestica]
Unigene75434_PB_AHAU	0	3	0.01	0.54	5.75489	0.117409	0.354505	-	-	-	-
Unigene69042_PB_AHAU	0	3	0.01	0.54	5.75489	0.117409	0.354458	-	-	-	gi|147772301|emb|CAN64561.1|/4.72954e-35/hypothetical protein VITISV_038232 [Vitis vinifera]
Unigene62567_PB_AHAU	0	3	0.01	0.54	5.75489	0.117409	0.354411	-	-	-	-
Unigene49512_PB_AHAU	0	3	0.01	0.54	5.75489	0.117409	0.354364	GO:0031981//nuclear lumen	GO:0003676//nucleic acid binding	GO:0010260//organ senescence;GO:0006950//response to stress;GO:0009692	gi|225461628|ref|XP_002285377.1|/4.40729e-101/PREDICTED: hypothetical protein [Vitis vinifera]
Unigene78351_PB_AHAU	0	3	0.01	0.54	5.75489	0.117409	0.354317	GO:0043231//intracellular membrane-bounded organelle	-	-	gi|255572632|ref|XP_002527249.1|/1.31093e-24/conserved hypothetical protein [Ricinus communis]
Unigene34256_PB_AHAU	0	3	0.01	0.54	5.75489	0.117409	0.35427	GO:0042579//microbody;GO:0031090//organelle membrane	GO:0016628//oxidoreductase activity, acting on the CH-CH group of donors, NAD or NADP as acceptor	GO:0008152//metabolic process	gi|255544592|ref|XP_002513357.1|/4.87289e-51/2,4-dienoyl-CoA reductase, putative [Ricinus communis]
Unigene86380_PB_AHAU	0	3	0.01	0.54	5.75489	0.117409	0.354223	GO:0016020//membrane	GO:0005515//protein binding	GO:0009725//response to hormone stimulus;GO:0016044//cellular membrane organization;GO:0015031//protein transport	gi|255569518|ref|XP_002525726.1|/1.11348e-127/syntaxin, putative [Ricinus communis]
Unigene29372_PB_AHAU	0	3	0.01	0.54	5.75489	0.117409	0.354176	-	-	-	-
Unigene9957_PB_AHAU	0	3	0.01	0.54	5.75489	0.117409	0.354129	GO:0043231//intracellular membrane-bounded organelle	GO:0004175//endopeptidase activity	GO:0006970//response to osmotic stress;GO:0019538//protein metabolic process	gi|122890420|emb|CAM12780.1|/1.67953e-19/aspartic proteinase [Fagopyrum esculentum]
Unigene40315_PB_AHAU	0	3	0.01	0.54	5.75489	0.117409	0.354082	-	-	-	-
Unigene70324_PB_AHAU	0	3	0.01	0.54	5.75489	0.117409	0.354035	-	-	-	-
Unigene44279_PB_AHAU	0	3	0.01	0.54	5.75489	0.117409	0.353988	GO:0043231//intracellular membrane-bounded organelle	-	GO:0050896//response to stimulus	gi|255564142|ref|XP_002523068.1|/1.29591e-49/conserved hypothetical protein [Ricinus communis]
Unigene64477_PB_AHAU	0	3	0.01	0.54	5.75489	0.117409	0.353941	GO:0043231//intracellular membrane-bounded organelle	-	-	gi|255574351|ref|XP_002528089.1|/2.31618e-112/symplekin, putative [Ricinus communis]
Unigene57379_PB_AHAU	0	3	0.01	0.54	5.75489	0.117409	0.353894	-	GO:0004871//signal transducer activity;GO:0004674//protein serine/threonine kinase activity;GO:0032559	GO:0006464//protein modification process	gi|225455547|ref|XP_002268038.1|/1.60473e-66/PREDICTED: hypothetical protein [Vitis vinifera]
Unigene43710_PB_AHAU	0	3	0.01	0.54	5.75489	0.117409	0.353847	-	-	-	-
Unigene14903_PB_AHAU	0	3	0.01	0.54	5.75489	0.117409	0.3538	-	-	-	-
Unigene68110_PB_AHAU	0	3	0.01	0.54	5.75489	0.117409	0.353753	GO:0031224//intrinsic to membrane;GO:0043231//intracellular membrane-bounded organelle	GO:0004871//signal transducer activity;GO:0016628//oxidoreductase activity, acting on the CH-CH group of donors, NAD or NADP as acceptor;GO:0008235//metalloexopeptidase activity	GO:0010075//regulation of meristem growth;GO:0009909//regulation of flower development;GO:0010051//xylem and phloem pattern formation;GO:0019538//protein metabolic process;GO:0010015//root morphogenesis;GO:0009639//response to red or far red light	gi|296089320|emb|CBI39092.3|/9.64603e-117/unnamed protein product [Vitis vinifera]
Unigene48635_PB_AHAU	0	3	0.01	0.54	5.75489	0.117409	0.353706	GO:0043234//protein complex	GO:0004842//ubiquitin-protein ligase activity	GO:0019941//modification-dependent protein catabolic process;GO:0032446//protein modification by small protein conjugation	gi|224077680|ref|XP_002305359.1|/1.21436e-22/predicted protein [Populus trichocarpa]
Unigene53354_PB_AHAU	0	3	0.01	0.54	5.75489	0.117409	0.353659	GO:0043231//intracellular membrane-bounded organelle;GO:0031410//cytoplasmic vesicle	GO:0004674//protein serine/threonine kinase activity;GO:0032559	GO:0006464//protein modification process	gi|124359368|gb|ABN05834.1|/1.85335e-50/Protein kinase [Medicago truncatula]
Unigene52403_PB_AHAU	0	3	0.01	0.54	5.75489	0.117409	0.353612	-	-	-	-
Unigene1081_PB_AHAU	0	3	0.01	0.54	5.75489	0.117409	0.353566	-	-	-	gi|224131208|ref|XP_002321027.1|/9.32792e-31/predicted protein [Populus trichocarpa]
Unigene83530_PB_AHAU	0	3	0.01	0.54	5.75489	0.117409	0.353519	GO:0044464//cell part	-	GO:0006355//regulation of transcription, DNA-dependent;GO:0009908//flower development;GO:0006479//protein methylation	gi|255550483|ref|XP_002516292.1|/9.16364e-111/tpr repeat nuclear phosphoprotein, putative [Ricinus communis]
Unigene64433_PB_AHAU	0	3	0.01	0.54	5.75489	0.117409	0.353472	-	-	-	-
Unigene28753_PB_AHAU	0	3	0.01	0.54	5.75489	0.117409	0.353425	GO:0009536//plastid	GO:0016765//transferase activity, transferring alkyl or aryl (other than methyl) groups;GO:0048037//cofactor binding	GO:0019752//carboxylic acid metabolic process	gi|5804835|emb|CAA04772.2|/3.20179e-18/cystathionine gamma synthase [Fragaria vesca]
Unigene49498_PB_AHAU	0	3	0.01	0.54	5.75489	0.117409	0.353378	GO:0031224//intrinsic to membrane	-	-	gi|255585937|ref|XP_002533640.1|/8.15083e-14/conserved hypothetical protein [Ricinus communis]
Unigene28862_PB_AHAU	0	3	0.01	0.54	5.75489	0.117409	0.353331	GO:0043231//intracellular membrane-bounded organelle	GO:0005515//protein binding;GO:0004674//protein serine/threonine kinase activity;GO:0032559	GO:0006464//protein modification process;GO:0009628//response to abiotic stimulus;GO:0023052//signaling	gi|224124760|ref|XP_002319415.1|/1.17507e-28/predicted protein [Populus trichocarpa]
Unigene60181_PB_AHAU	0	3	0.01	0.54	5.75489	0.117409	0.353285	-	-	-	-
Unigene60046_PB_AHAU	0	3	0.01	0.54	5.75489	0.117409	0.353238	-	-	-	gi|62701868|gb|AAX92941.1|/3.95929e-34/retrotransposon protein, putative, Ty1-copia sub-class [Oryza sativa Japonica Group]
Unigene76894_PB_AHAU	0	3	0.01	0.54	5.75489	0.117409	0.353191	-	-	-	-
Unigene15394_PB_AHAU	0	3	0.01	0.54	5.75489	0.117409	0.353144	GO:0043231//intracellular membrane-bounded organelle	-	-	gi|297733877|emb|CBI15124.3|/2.48281e-33/unnamed protein product [Vitis vinifera]
Unigene47244_PB_AHAU	0	3	0.01	0.54	5.75489	0.117409	0.353098	-	GO:0016491//oxidoreductase activity;GO:0005506//iron ion binding	-	gi|224137290|ref|XP_002327089.1|/4.71967e-46/cytochrome P450 [Populus trichocarpa]
Unigene46529_PB_AHAU	0	3	0.01	0.54	5.75489	0.117409	0.353051	-	-	-	-
Unigene11350_PB_AHAU	0	3	0.01	0.54	5.75489	0.117409	0.353004	-	-	-	gi|255561705|ref|XP_002521862.1|/1.83596e-68/conserved hypothetical protein [Ricinus communis]
Unigene46990_PB_AHAU	0	3	0.01	0.54	5.75489	0.117409	0.352958	-	-	-	-
Unigene68655_PB_AHAU	0	3	0.01	0.54	5.75489	0.117409	0.352911	-	GO:0016701//oxidoreductase activity, acting on single donors with incorporation of molecular oxygen	GO:0008152//metabolic process	gi|224054172|ref|XP_002298127.1|/1.47185e-39/2-oxoglutarate-dependent dioxygenase [Populus trichocarpa]
Unigene24755_PB_AHAU	0	3	0.01	0.54	5.75489	0.117409	0.352864	GO:0043231//intracellular membrane-bounded organelle	-	-	gi|225461385|ref|XP_002284781.1|/1.86648e-47/PREDICTED: hypothetical protein [Vitis vinifera]
Unigene70976_PB_AHAU	0	3	0.01	0.54	5.75489	0.117409	0.352818	-	-	-	-
Unigene34123_PB_AHAU	0	3	0.01	0.54	5.75489	0.117409	0.352771	-	GO:0046914//transition metal ion binding	-	gi|255585132|ref|XP_002533271.1|/8.44614e-40/rnf5, putative [Ricinus communis]
Unigene40519_PB_AHAU	0	3	0.01	0.54	5.75489	0.117409	0.352724	-	-	-	-
Unigene70281_PB_AHAU	0	3	0.01	0.54	5.75489	0.117409	0.352678	GO:0044424//intracellular part	GO:0060089	GO:0006351//transcription, DNA-dependent;GO:0009639//response to red or far red light;GO:0023052//signaling	gi|255576316|ref|XP_002529051.1|/1.17479e-96/Chitin-inducible gibberellin-responsive protein, putative [Ricinus communis]
Unigene78215_PB_AHAU	0	3	0.01	0.54	5.75489	0.117409	0.352631	GO:0043231//intracellular membrane-bounded organelle;GO:0016020//membrane;GO:0031410//cytoplasmic vesicle	GO:0010178//IAA-amino acid conjugate hydrolase activity;GO:0070011	GO:0006950//response to stress	gi|225442363|ref|XP_002281321.1|/4.87519e-54/PREDICTED: hypothetical protein [Vitis vinifera]
Unigene1756_PB_AHAU	0	3	0.01	0.54	5.75489	0.117409	0.352584	-	-	-	gi|292668995|gb|ADE41152.1|/2.97878e-19/AP2 domain class transcription factor [Malus x domestica]
Unigene13494_PB_AHAU	0	3	0.01	0.54	5.75489	0.117409	0.352538	GO:0043231//intracellular membrane-bounded organelle;GO:0044444//cytoplasmic part	GO:0005083//small GTPase regulator activity	GO:0009553//embryo sac development;GO:0032011//ARF protein signal transduction	gi|255541336|ref|XP_002511732.1|/1.69908e-99/cytohesin 1, 2, 3, putative [Ricinus communis]
Unigene19787_PB_AHAU	0	3	0.01	0.54	5.75489	0.117409	0.352491	-	-	-	-
Unigene84608_PB_AHAU	0	3	0.01	0.54	5.75489	0.117409	0.352445	-	-	-	gi|297745862|emb|CBI15918.3|/1.2926e-64/unnamed protein product [Vitis vinifera]
Unigene89842_PB_AHAU	0	3	0.01	0.54	5.75489	0.117409	0.352398	GO:0043231//intracellular membrane-bounded organelle;GO:0031224//intrinsic to membrane	GO:0030246//carbohydrate binding;GO:0035250//UDP-galactosyltransferase activity	GO:0006464//protein modification process	gi|297740771|emb|CBI30953.3|/7.10126e-39/unnamed protein product [Vitis vinifera]
Unigene57258_PB_AHAU	0	3	0.01	0.54	5.75489	0.117409	0.352352	-	GO:0016628//oxidoreductase activity, acting on the CH-CH group of donors, NAD or NADP as acceptor;GO:0046872//metal ion binding	GO:0019932//second-messenger-mediated signaling;GO:0008152//metabolic process;GO:0009593//detection of chemical stimulus	gi|224107937|ref|XP_002314661.1|/5.65308e-74/predicted protein [Populus trichocarpa]
Unigene27793_PB_AHAU	0	3	0.01	0.54	5.75489	0.117409	0.352305	GO:0016020//membrane	GO:0004871//signal transducer activity;GO:0004713//protein tyrosine kinase activity;GO:0032559	GO:0006464//protein modification process	gi|255568155|ref|XP_002525053.1|/2.57604e-23/receptor serine-threonine protein kinase, putative [Ricinus communis]
Unigene13771_PB_AHAU	0	3	0.01	0.54	5.75489	0.117409	0.352259	-	GO:0008168//methyltransferase activity	GO:0006730//one-carbon metabolic process	gi|224073134|ref|XP_002303988.1|/2.8463e-122/predicted protein [Populus trichocarpa]
Unigene53278_PB_AHAU	0	3	0.01	0.54	5.75489	0.117409	0.352212	GO:0031410//cytoplasmic vesicle	GO:0016787//hydrolase activity	-	gi|296090331|emb|CBI40150.3|/1.15573e-110/unnamed protein product [Vitis vinifera]
Unigene31431_PB_AHAU	0	3	0.01	0.54	5.75489	0.117409	0.352166	GO:0016020//membrane	-	-	gi|225449126|ref|XP_002277282.1|/2.50964e-42/PREDICTED: hypothetical protein [Vitis vinifera]
Unigene69036_PB_AHAU	0	3	0.01	0.54	5.75489	0.117409	0.352119	-	-	-	gi|225447201|ref|XP_002277295.1|/4.43282e-22/PREDICTED: hypothetical protein [Vitis vinifera]
Unigene4243_PB_AHAU	0	3	0.01	0.54	5.75489	0.117409	0.352073	GO:0015630//microtubule cytoskeleton;GO:0044444//cytoplasmic part	GO:0015631//tubulin binding	GO:0000919//cell plate assembly;GO:0015031//protein transport	gi|255587410|ref|XP_002534264.1|/2.16892e-43/microtubule associated protein xmap215, putative [Ricinus communis]
Unigene24620_PB_AHAU	0	3	0.01	0.54	5.75489	0.117409	0.352026	-	-	-	gi|224143355|ref|XP_002324927.1|/5.21721e-21/predicted protein [Populus trichocarpa]
Unigene73460_PB_AHAU	0	3	0.01	0.54	5.75489	0.117409	0.35198	-	-	-	-
Unigene27026_PB_AHAU	0	3	0.01	0.54	5.75489	0.117409	0.351933	GO:0031090//organelle membrane;GO:0009536//plastid	GO:0046914//transition metal ion binding;GO:0019787//small conjugating protein ligase activity	GO:0032446//protein modification by small protein conjugation	gi|255537347|ref|XP_002509740.1|/3.67708e-76/cleavage and polyadenylation specificity factor, putative [Ricinus communis]
Unigene17089_PB_AHAU	0	3	0.01	0.54	5.75489	0.117409	0.351887	GO:0043231//intracellular membrane-bounded organelle	GO:0070566//adenylyltransferase activity;GO:0016741	GO:0006771;GO:0006730//one-carbon metabolic process;GO:0006796//phosphate metabolic process	gi|297742760|emb|CBI35394.3|/1.54989e-25/unnamed protein product [Vitis vinifera]
Unigene33930_PB_AHAU	0	3	0.01	0.54	5.75489	0.117409	0.351841	GO:0044464//cell part	-	-	gi|255636107|gb|ACU18398.1|/2.57977e-68/unknown [Glycine max]
Unigene4621_PB_AHAU	0	3	0.01	0.54	5.75489	0.117409	0.351794	GO:0043231//intracellular membrane-bounded organelle;GO:0044444//cytoplasmic part;GO:0016020//membrane	GO:0016740//transferase activity	-	gi|224100611|ref|XP_002334356.1|/1.30234e-50/predicted protein [Populus trichocarpa]
Unigene10243_PB_AHAU	0	3	0.01	0.54	5.75489	0.117409	0.351748	-	GO:0005515//protein binding	GO:0044267//cellular protein metabolic process	gi|255558264|ref|XP_002520159.1|/3.95844e-120/Curved DNA-binding protein, putative [Ricinus communis]
Unigene39367_PB_AHAU	0	3	0.01	0.54	5.75489	0.117409	0.351701	-	GO:0016706//oxidoreductase activity, acting on paired donors, with incorporation or reduction of molecular oxygen, 2-oxoglutarate as one donor, and incorporation of one atom each of oxygen into both donors	GO:0008152//metabolic process	gi|61651585|dbj|BAD91162.1|/3.02904e-29/gibberellin 3-beta hydroxylase [Prunus subhirtella]
Unigene61492_PB_AHAU	0	3	0.01	0.54	5.75489	0.117409	0.351655	-	-	-	-
Unigene56524_PB_AHAU	0	3	0.01	0.54	5.75489	0.117409	0.351609	-	-	-	gi|147768444|emb|CAN62833.1|/6.59416e-33/hypothetical protein VITISV_012130 [Vitis vinifera]
Unigene1901_PB_AHAU	0	3	0.01	0.54	5.75489	0.117409	0.351562	-	-	-	gi|302399037|gb|ADL36813.1|/2.0417e-87/SCL domain class transcription factor [Malus x domestica]
Unigene70375_PB_AHAU	0	3	0.01	0.54	5.75489	0.117409	0.351516	GO:0009536//plastid	GO:0016301//kinase activity;GO:0032559	GO:0006464//protein modification process	gi|225442924|ref|XP_002265172.1|/2.28183e-44/PREDICTED: hypothetical protein [Vitis vinifera]
Unigene36878_PB_AHAU	0	3	0.01	0.54	5.75489	0.117409	0.35147	-	-	-	-
Unigene82841_PB_AHAU	0	3	0.01	0.54	5.75489	0.117409	0.351424	-	-	-	gi|225438428|ref|XP_002276437.1|/2.25403e-23/PREDICTED: hypothetical protein [Vitis vinifera]
Unigene40014_PB_AHAU	0	3	0.01	0.54	5.75489	0.117409	0.351377	-	-	-	gi|307340531|gb|ADN43427.1|/2.30389e-39/pathogenesis-related protein 1 [Vitis vinifera]
Unigene18262_PB_AHAU	0	3	0.01	0.54	5.75489	0.117409	0.351331	GO:0043231//intracellular membrane-bounded organelle	-	GO:0019941//modification-dependent protein catabolic process	gi|224103131|ref|XP_002312937.1|/1.87678e-26/f-box family protein [Populus trichocarpa]
Unigene89116_PB_AHAU	0	3	0.01	0.54	5.75489	0.117409	0.351285	GO:0031410//cytoplasmic vesicle	GO:0016491//oxidoreductase activity;GO:0016832//aldehyde-lyase activity;GO:0050662//coenzyme binding	GO:0019395//fatty acid oxidation;GO:0007154//cell communication;GO:0048229//gametophyte development	gi|255572947|ref|XP_002527404.1|/0/glucose-methanol-choline (gmc) oxidoreductase, putative [Ricinus communis]
Unigene18639_PB_AHAU	0	3	0.01	0.54	5.75489	0.117409	0.351239	-	-	-	gi|297734177|emb|CBI15424.3|/1.76951e-127/unnamed protein product [Vitis vinifera]
Unigene19202_PB_AHAU	0	3	0.01	0.54	5.75489	0.117409	0.351192	GO:0044444//cytoplasmic part;GO:0016020//membrane	GO:0005488//binding	GO:0009902//chloroplast relocation;GO:0051707//response to other organism	gi|224065162|ref|XP_002301695.1|/1.67432e-50/predicted protein [Populus trichocarpa]
Unigene51784_PB_AHAU	0	3	0.01	0.54	5.75489	0.117409	0.351146	GO:0043231//intracellular membrane-bounded organelle;GO:0044444//cytoplasmic part	GO:0005515//protein binding	GO:0048827//phyllome development;GO:0016049//cell growth;GO:0010564//regulation of cell cycle process;GO:0048229//gametophyte development;GO:0009566//fertilization;GO:0045165//cell fate commitment;GO:0040029//regulation of gene expression, epigenetic;GO:0033043;GO:0019827//stem cell maintenance;GO:0000904//cell morphogenesis involved in differentiation	gi|254789789|sp|B9GLX8.1|RBR_POPTR/2.73748e-38/RecName: Full=Retinoblastoma-related protein
Unigene18679_PB_AHAU	0	3	0.01	0.54	5.75489	0.117409	0.3511	GO:0009536//plastid	GO:0003824//catalytic activity	-	gi|255572929|ref|XP_002527395.1|/8.97427e-77/catalytic, putative [Ricinus communis]
Unigene23543_PB_AHAU	0	3	0.01	0.54	5.75489	0.117409	0.351054	-	-	-	-
Unigene61867_PB_AHAU	0	3	0.01	0.54	5.75489	0.117409	0.351007	GO:0031410//cytoplasmic vesicle;GO:0043231//intracellular membrane-bounded organelle	GO:0008194//UDP-glycosyltransferase activity	GO:0005975//carbohydrate metabolic process	gi|224068414|ref|XP_002302739.1|/1.80224e-118/glycosyltransferase, CAZy family GT8 [Populus trichocarpa]
Unigene27318_PB_AHAU	0	3	0.01	0.54	5.75489	0.117409	0.350961	GO:0043231//intracellular membrane-bounded organelle	GO:0016628//oxidoreductase activity, acting on the CH-CH group of donors, NAD or NADP as acceptor;GO:0004690//cyclic nucleotide-dependent protein kinase activity;GO:0032559	GO:0006464//protein modification process	gi|302142412|emb|CBI19615.3|/1.20464e-92/unnamed protein product [Vitis vinifera]
Unigene61912_PB_AHAU	0	3	0.01	0.54	5.75489	0.117409	0.350915	-	-	-	-
Unigene27119_PB_AHAU	0	3	0.01	0.54	5.75489	0.117409	0.350869	-	-	-	gi|147773525|emb|CAN62866.1|/2.72531e-49/hypothetical protein VITISV_015924 [Vitis vinifera]
Unigene47103_PB_AHAU	0	3	0.01	0.54	5.75489	0.117409	0.350823	-	-	-	-
Unigene63723_PB_AHAU	0	3	0.01	0.54	5.75489	0.117409	0.350777	GO:0044464//cell part	GO:0048037//cofactor binding;GO:0016846//carbon-sulfur lyase activity	-	gi|296083129|emb|CBI22765.3|/4.70016e-38/unnamed protein product [Vitis vinifera]
Unigene41801_PB_AHAU	0	3	0.01	0.54	5.75489	0.117409	0.350731	GO:0031224//intrinsic to membrane	GO:0016491//oxidoreductase activity	-	gi|255584675|ref|XP_002533060.1|/4.84694e-30/dopamine beta-monooxygenase, putative [Ricinus communis]
Unigene11178_PB_AHAU	0	3	0.01	0.54	5.75489	0.117409	0.350685	-	-	-	gi|225458249|ref|XP_002282152.1|/2.56628e-60/PREDICTED: hypothetical protein isoform 1 [Vitis vinifera]
Unigene82123_PB_AHAU	0	3	0.01	0.54	5.75489	0.117409	0.350638	GO:0009536//plastid	GO:0016838//carbon-oxygen lyase activity, acting on phosphates	GO:0008652//cellular amino acid biosynthetic process	gi|76782192|gb|ABA54866.1|/3.19348e-161/putative 3-dehydroquinate synthase [Fagus sylvatica]
Unigene74640_PB_AHAU	0	3	0.01	0.54	5.75489	0.117409	0.350592	-	-	-	-
Unigene83596_PB_AHAU	0	3	0.01	0.54	5.75489	0.117409	0.350546	-	GO:0016740//transferase activity	-	gi|225456428|ref|XP_002280614.1|/2.21303e-32/PREDICTED: hypothetical protein [Vitis vinifera]
Unigene22984_PB_AHAU	0	3	0.01	0.54	5.75489	0.117409	0.3505	-	-	-	gi|149287215|gb|ABR23508.1|/6.22856e-16/DREB2-like protein [Chrysanthemum vestitum]
Unigene18629_PB_AHAU	0	3	0.01	0.54	5.75489	0.117409	0.350454	-	-	-	-
Unigene62908_PB_AHAU	0	3	0.01	0.54	5.75489	0.117409	0.350408	-	-	-	gi|302142080|emb|CBI19283.3|/2.6768e-51/unnamed protein product [Vitis vinifera]
Unigene2696_PB_AHAU	0	3	0.01	0.54	5.75489	0.117409	0.350362	-	GO:0008233//peptidase activity	-	gi|225443359|ref|XP_002266627.1|/1.4869e-41/PREDICTED: hypothetical protein [Vitis vinifera]
Unigene13191_PB_AHAU	0	3	0.01	0.54	5.75489	0.117409	0.350316	GO:0009536//plastid	GO:0042623//ATPase activity, coupled;GO:0042802//identical protein binding	GO:0009658//chloroplast organization;GO:0009207;GO:0000917//barrier septum formation	gi|224079682|ref|XP_002305909.1|/2.83425e-120/predicted protein [Populus trichocarpa]
Unigene37303_PB_AHAU	0	3	0.01	0.54	5.75489	0.117409	0.35027	-	GO:0016791//phosphatase activity	-	gi|255561919|ref|XP_002521968.1|/5.15221e-78/serine/threonine protein phosphatase, putative [Ricinus communis]
Unigene57909_PB_AHAU	0	3	0.01	0.54	5.75489	0.117409	0.350224	GO:0043231//intracellular membrane-bounded organelle	GO:0003676//nucleic acid binding;GO:0005343//organic acid:sodium symporter activity;GO:0016462//pyrophosphatase activity;GO:0032559	GO:0006259//DNA metabolic process	gi|297812933|ref|XP_002874350.1|/3.6086e-54/nucleoside-triphosphatase/ nucleotide binding protein [Arabidopsis lyrata subsp. lyrata]
Unigene83468_PB_AHAU	0	3	0.01	0.54	5.75489	0.117409	0.350178	GO:0032991//macromolecular complex;GO:0043231//intracellular membrane-bounded organelle	GO:0003676//nucleic acid binding	GO:0006396//RNA processing	gi|296089694|emb|CBI39513.3|/1.14967e-42/unnamed protein product [Vitis vinifera]
Unigene13421_PB_AHAU	0	3	0.01	0.54	5.75489	0.117409	0.350132	-	-	-	gi|255558433|ref|XP_002520242.1|/3.18652e-42/conserved hypothetical protein [Ricinus communis]
Unigene40208_PB_AHAU	0	3	0.01	0.54	5.75489	0.117409	0.350086	GO:0009536//plastid	-	-	gi|309321443|gb|ADO64984.1|/2.89661e-78/acetyl-CoA carboxylase carboxyltransferase beta subunit [Prunus persica]
Unigene70354_PB_AHAU	0	3	0.01	0.54	5.75489	0.117409	0.350041	-	-	-	gi|222424532|dbj|BAH20221.1|/7.7883e-51/AT2G39420 [Arabidopsis thaliana]
Unigene58574_PB_AHAU	0	3	0.01	0.54	5.75489	0.117409	0.349995	-	-	-	gi|222623570|gb|EEE57702.1|/2.36847e-20/hypothetical protein OsJ_08180 [Oryza sativa Japonica Group]
Unigene8045_PB_AHAU	0	3	0.01	0.54	5.75489	0.117409	0.349949	GO:0009532//plastid stroma	-	-	gi|224095202|ref|XP_002310360.1|/2.70474e-30/predicted protein [Populus trichocarpa]
Unigene7088_PB_AHAU	0	3	0.01	0.54	5.75489	0.117409	0.349903	-	GO:0008415//acyltransferase activity;GO:0005515//protein binding	GO:0009987//cellular process;GO:0048513//organ development;GO:0009292//genetic transfer	gi|255568313|ref|XP_002525131.1|/1.67886e-56/bromodomain-containing protein, putative [Ricinus communis]
Unigene74071_PB_AHAU	0	3	0.01	0.54	5.75489	0.117409	0.349857	-	-	-	-
Unigene59233_PB_AHAU	0	3	0.01	0.54	5.75489	0.117409	0.349811	-	-	-	gi|255550646|ref|XP_002516372.1|/3.28383e-07/conserved hypothetical protein [Ricinus communis]
Unigene2102_PB_AHAU	0	3	0.01	0.54	5.75489	0.117409	0.349765	GO:0043234//protein complex	GO:0008135//translation factor activity, nucleic acid binding	GO:0006412//translation	gi|224128852|ref|XP_002320437.1|/4.39863e-87/predicted protein [Populus trichocarpa]
Unigene61028_PB_AHAU	0	3	0.01	0.54	5.75489	0.117409	0.349719	-	GO:0005488//binding;GO:0004672//protein kinase activity	-	gi|302143298|emb|CBI21859.3|/4.34102e-15/unnamed protein product [Vitis vinifera]
Unigene2882_PB_AHAU	0	3	0.01	0.54	5.75489	0.117409	0.349674	-	-	-	gi|224125484|ref|XP_002319598.1|/2.79827e-10/predicted protein [Populus trichocarpa]
Unigene36366_PB_AHAU	0	3	0.01	0.54	5.75489	0.117409	0.349628	GO:0043231//intracellular membrane-bounded organelle	-	-	gi|9838482|ref|NP_064095.1|/5.93311e-30/orf105b [Beta vulgaris subsp. vulgaris]
Unigene10102_PB_AHAU	0	3	0.01	0.54	5.75489	0.117409	0.349582	GO:0044429//mitochondrial part	GO:0043169//cation binding;GO:0004470//malic enzyme activity;GO:0000166//nucleotide binding	GO:0043648//dicarboxylic acid metabolic process	gi|255571113|ref|XP_002526507.1|/1.03806e-113/malic enzyme, putative [Ricinus communis]
Unigene54948_PB_AHAU	0	3	0.01	0.54	5.75489	0.117409	0.349536	GO:0016020//membrane	GO:0004871//signal transducer activity;GO:0016301//kinase activity;GO:0032559	GO:0006464//protein modification process	gi|225434734|ref|XP_002280021.1|/1.19082e-84/PREDICTED: hypothetical protein [Vitis vinifera]
Unigene80258_PB_AHAU	0	3	0.01	0.54	5.75489	0.117409	0.34949	-	GO:0019783//small conjugating protein-specific protease activity;GO:0046914//transition metal ion binding;GO:0016790//thiolester hydrolase activity	GO:0019941//modification-dependent protein catabolic process	gi|224142545|ref|XP_002324616.1|/3.02592e-20/predicted protein [Populus trichocarpa]
Unigene30915_PB_AHAU	0	3	0.01	0.54	5.75489	0.117409	0.349445	-	-	-	gi|224104409|ref|XP_002313428.1|/5.48708e-15/predicted protein [Populus trichocarpa]
Unigene66045_PB_AHAU	0	3	0.01	0.54	5.75489	0.117409	0.349399	-	-	-	-
Unigene22926_PB_AHAU	0	3	0.01	0.54	5.75489	0.117409	0.349353	-	-	-	gi|255631163|gb|ACU15947.1|/2.91626e-08/unknown [Glycine max]
Unigene74507_PB_AHAU	0	3	0.01	0.54	5.75489	0.117409	0.349307	-	-	-	-
Unigene31087_PB_AHAU	0	3	0.01	0.54	5.75489	0.117409	0.349262	-	GO:0004713//protein tyrosine kinase activity;GO:0032559	GO:0006464//protein modification process	gi|225434931|ref|XP_002283598.1|/1.62923e-175/PREDICTED: hypothetical protein [Vitis vinifera]
Unigene66223_PB_AHAU	0	3	0.01	0.54	5.75489	0.117409	0.349216	GO:0044464//cell part	-	-	gi|255638336|gb|ACU19480.1|/2.72584e-14/unknown [Glycine max]
Unigene37455_PB_AHAU	0	3	0.01	0.54	5.75489	0.117409	0.34917	-	-	-	gi|297733773|emb|CBI15020.3|/5.89824e-09/unnamed protein product [Vitis vinifera]
Unigene75488_PB_AHAU	0	3	0.01	0.54	5.75489	0.117409	0.349125	-	GO:0046527//glucosyltransferase activity	GO:0005977//glycogen metabolic process	gi|182636944|gb|ACB97677.1|/2.65946e-25/granule bound starch synthase Ia precursor [Malus x domestica]
Unigene32453_PB_AHAU	0	3	0.01	0.54	5.75489	0.117409	0.349079	-	-	-	gi|255630702|gb|ACU15712.1|/2.5827e-07/unknown [Glycine max]
Unigene83577_PB_AHAU	0	3	0.01	0.54	5.75489	0.117409	0.349033	-	GO:0046872//metal ion binding	-	gi|296083821|emb|CBI24209.3|/3.25178e-158/unnamed protein product [Vitis vinifera]
Unigene53063_PB_AHAU	0	3	0.01	0.54	5.75489	0.117409	0.348988	-	GO:0016740//transferase activity	-	gi|255547850|ref|XP_002514982.1|/1.46176e-28/3'-N-debenzoyl-2'-deoxytaxol N-benzoyltransferase, putative [Ricinus communis]
Unigene18135_PB_AHAU	0	3	0.01	0.54	5.75489	0.117409	0.348942	-	-	-	-
Unigene19811_PB_AHAU	0	3	0.01	0.54	5.75489	0.117409	0.348896	-	-	-	gi|225438051|ref|XP_002271836.1|/1.1957e-17/PREDICTED: hypothetical protein [Vitis vinifera]
Unigene48598_PB_AHAU	0	3	0.01	0.54	5.75489	0.117409	0.348851	-	GO:0008238//exopeptidase activity	GO:0019538//protein metabolic process	gi|255544740|ref|XP_002513431.1|/5.23595e-54/catalytic, putative [Ricinus communis]
Unigene67682_PB_AHAU	0	3	0.01	0.54	5.75489	0.117409	0.348805	-	-	-	-
Unigene62247_PB_AHAU	0	3	0.01	0.54	5.75489	0.117409	0.348759	-	GO:0004672//protein kinase activity;GO:0032559	GO:0006464//protein modification process	gi|225424867|ref|XP_002268965.1|/4.47832e-124/PREDICTED: hypothetical protein [Vitis vinifera]
Unigene898_PB_AHAU	0	3	0.01	0.54	5.75489	0.117409	0.348714	GO:0005635//nuclear envelope	GO:0022892	GO:0051701;GO:0009608//response to symbiont;GO:0006605//protein targeting	gi|256016311|gb|ACU56981.1|/3.30229e-36/importin alpha [Citrus sinensis]
Unigene32312_PB_AHAU	0	3	0.01	0.54	5.75489	0.117409	0.348668	-	-	-	gi|225430133|ref|XP_002284708.1|/3.52372e-16/PREDICTED: hypothetical protein [Vitis vinifera]
Unigene34892_PB_AHAU	0	3	0.01	0.54	5.75489	0.117409	0.348623	GO:0043232;GO:0043231//intracellular membrane-bounded organelle	GO:0003676//nucleic acid binding	GO:0051316	gi|296086648|emb|CBI32283.3|/3.59706e-55/unnamed protein product [Vitis vinifera]
Unigene53918_PB_AHAU	0	3	0.01	0.54	5.75489	0.117409	0.348577	GO:0016020//membrane;GO:0030312//external encapsulating structure	GO:0003779//actin binding	GO:0007010//cytoskeleton organization	gi|255583387|ref|XP_002532454.1|/6.03757e-63/conserved hypothetical protein [Ricinus communis]
Unigene17213_PB_AHAU	0	3	0.01	0.54	5.75489	0.117409	0.348532	-	-	-	-
Unigene83555_PB_AHAU	0	3	0.01	0.54	5.75489	0.117409	0.348486	GO:0005840//ribosome;GO:0015630//microtubule cytoskeleton;GO:0030312//external encapsulating structure;GO:0031981//nuclear lumen;GO:0012505//endomembrane system;GO:0016020//membrane	GO:0042623//ATPase activity, coupled;GO:0005515//protein binding;GO:0032559	GO:0010038//response to metal ion;GO:0009856//pollination;GO:0000904//cell morphogenesis involved in differentiation	gi|209865725|gb|ACC66148.3|/6.95255e-18/cell division cycle protein [Dimocarpus longan]
Unigene65243_PB_AHAU	0	3	0.01	0.54	5.75489	0.117409	0.348441	-	-	-	gi|255577242|ref|XP_002529503.1|/1.65866e-11/conserved hypothetical protein [Ricinus communis]
Unigene30587_PB_AHAU	0	3	0.01	0.54	5.75489	0.117409	0.348395	-	GO:0004721//phosphoprotein phosphatase activity	-	gi|169626708|gb|ACA58118.1|/9.25098e-14/protein phosphatase 2c [Iris tectorum]
Unigene75334_PB_AHAU	0	3	0.01	0.54	5.75489	0.117409	0.34835	-	GO:0004312//fatty acid synthase activity	GO:0008152//metabolic process	gi|224137858|ref|XP_002322669.1|/6.42481e-50/predicted protein [Populus trichocarpa]
Unigene2320_PB_AHAU	0	3	0.01	0.54	5.75489	0.117409	0.348304	-	GO:0008194//UDP-glycosyltransferase activity;GO:0016758//transferase activity, transferring hexosyl groups	-	gi|297745834|emb|CBI15890.3|/2.44359e-38/unnamed protein product [Vitis vinifera]
Unigene22636_PB_AHAU	0	3	0.01	0.54	5.75489	0.117409	0.348259	-	-	GO:0009719	gi|224143613|ref|XP_002325016.1|/4.35052e-44/predicted protein [Populus trichocarpa]
Unigene72174_PB_AHAU	0	3	0.01	0.54	5.75489	0.117409	0.348213	-	-	-	-
Unigene20343_PB_AHAU	0	3	0.01	0.54	5.75489	0.117409	0.348168	-	-	-	-
Unigene52749_PB_AHAU	0	3	0.01	0.54	5.75489	0.117409	0.348122	-	GO:0046872//metal ion binding	-	gi|224092904|ref|XP_002309746.1|/7.34155e-53/predicted protein [Populus trichocarpa]
Unigene30756_PB_AHAU	0	3	0.01	0.54	5.75489	0.117409	0.348077	GO:0043231//intracellular membrane-bounded organelle;GO:0031224//intrinsic to membrane	-	-	gi|255554248|ref|XP_002518164.1|/6.02359e-71/Transmembrane protein TPARL, putative [Ricinus communis]
Unigene86197_PB_AHAU	0	3	0.01	0.54	5.75489	0.117409	0.348032	GO:0043231//intracellular membrane-bounded organelle	GO:0016876//ligase activity, forming aminoacyl-tRNA and related compounds;GO:0003723//RNA binding	-	gi|255576659|ref|XP_002529219.1|/3.47288e-39/methionyl-tRNA synthetase, putative [Ricinus communis]
Unigene80906_PB_AHAU	0	3	0.01	0.54	5.75489	0.117409	0.347986	-	-	-	-
Unigene42582_PB_AHAU	0	3	0.01	0.54	5.75489	0.117409	0.347941	-	-	-	-
Unigene42618_PB_AHAU	0	3	0.01	0.54	5.75489	0.117409	0.347896	GO:0016020//membrane;GO:0043231//intracellular membrane-bounded organelle	GO:0005488//binding	-	gi|225461473|ref|XP_002285016.1|/5.03313e-32/PREDICTED: hypothetical protein [Vitis vinifera]
Unigene85746_PB_AHAU	0	3	0.01	0.54	5.75489	0.117409	0.34785	-	-	-	-
Unigene65388_PB_AHAU	0	3	0.01	0.54	5.75489	0.117409	0.347805	-	GO:0005488//binding	-	gi|255544097|ref|XP_002513111.1|/4.1238e-25/lipid binding protein, putative [Ricinus communis]
Unigene23481_PB_AHAU	0	3	0.01	0.54	5.75489	0.117409	0.34776	GO:0043231//intracellular membrane-bounded organelle	-	-	gi|225469057|ref|XP_002269600.1|/4.27462e-98/PREDICTED: hypothetical protein [Vitis vinifera]
Unigene1744_PB_AHAU	0	3	0.01	0.54	5.75489	0.117409	0.347714	-	GO:0008238//exopeptidase activity	GO:0019538//protein metabolic process	gi|255568530|ref|XP_002525239.1|/8.84599e-77/catalytic, putative [Ricinus communis]
Unigene4278_PB_AHAU	0	3	0.01	0.54	5.75489	0.117409	0.347669	GO:0030532//small nuclear ribonucleoprotein complex;GO:0031981//nuclear lumen	GO:0003676//nucleic acid binding	GO:0000377;GO:0006970//response to osmotic stress	gi|225437410|ref|XP_002270967.1|/2.21565e-68/PREDICTED: hypothetical protein [Vitis vinifera]
Unigene18935_PB_AHAU	0	3	0.01	0.54	5.75489	0.117409	0.347624	GO:0044444//cytoplasmic part	GO:0008757//S-adenosylmethionine-dependent methyltransferase activity;GO:0005515//protein binding;GO:0008171//O-methyltransferase activity	GO:0006730//one-carbon metabolic process	gi|297744545|emb|CBI37807.3|/4.15734e-50/unnamed protein product [Vitis vinifera]
Unigene38683_PB_AHAU	0	3	0.01	0.54	5.75489	0.117409	0.347578	-	-	-	-
Unigene6703_PB_AHAU	0	3	0.01	0.54	5.75489	0.117409	0.347533	GO:0009534//chloroplast thylakoid;GO:0016020//membrane	GO:0003824//catalytic activity	GO:0009725//response to hormone stimulus;GO:0009746;GO:0000902//cell morphogenesis;GO:0009250//glucan biosynthetic process;GO:0009827//plant-type cell wall modification	gi|225449919|ref|XP_002268366.1|/2.47e-75/PREDICTED: hypothetical protein [Vitis vinifera]
Unigene12438_PB_AHAU	0	3	0.01	0.54	5.75489	0.117409	0.347488	GO:0043231//intracellular membrane-bounded organelle	GO:0005506//iron ion binding;GO:0016712//oxidoreductase activity, acting on paired donors, with incorporation or reduction of molecular oxygen, reduced flavin or flavoprotein as one donor, and incorporation of one atom of oxygen	GO:0000038//very long-chain fatty acid metabolic process	gi|297737948|emb|CBI27149.3|/1.10843e-78/unnamed protein product [Vitis vinifera]
Unigene55561_PB_AHAU	0	3	0.01	0.54	5.75489	0.117409	0.347443	GO:0031224//intrinsic to membrane;GO:0031410//cytoplasmic vesicle	GO:0016810//hydrolase activity, acting on carbon-nitrogen (but not peptide) bonds	GO:0046519	gi|225447957|ref|XP_002267621.1|/2.20558e-78/PREDICTED: hypothetical protein [Vitis vinifera]
Unigene11242_PB_AHAU	0	3	0.01	0.54	5.75489	0.117409	0.347397	GO:0043231//intracellular membrane-bounded organelle	GO:0016772//transferase activity, transferring phosphorus-containing groups	GO:0006796//phosphate metabolic process	gi|225438097|ref|XP_002277335.1|/2.22334e-47/PREDICTED: hypothetical protein [Vitis vinifera]
Unigene89035_PB_AHAU	0	3	0.01	0.54	5.75489	0.117409	0.347352	-	GO:0005488//binding	GO:0051707//response to other organism	gi|161963244|dbj|BAF95185.1|/1.21129e-38/cyclic nucleotide gated channel [Malus x domestica]
Unigene85039_PB_AHAU	0	3	0.01	0.54	5.75489	0.117409	0.347307	-	-	-	gi|296087175|emb|CBI33549.3|/8.24288e-27/unnamed protein product [Vitis vinifera]
Unigene37424_PB_AHAU	0	3	0.01	0.54	5.75489	0.117409	0.347262	-	-	-	gi|147797425|emb|CAN64681.1|/4.82213e-76/hypothetical protein VITISV_016602 [Vitis vinifera]
Unigene16693_PB_AHAU	0	3	0.01	0.54	5.75489	0.117409	0.347217	GO:0044425//membrane part	GO:0004872//receptor activity;GO:0000166//nucleotide binding	GO:0051716//cellular response to stimulus;GO:0006952//defense response;GO:0012501//programmed cell death	gi|255553685|ref|XP_002517883.1|/4.89421e-27/transmembrane receptor, putative [Ricinus communis]
Unigene78892_PB_AHAU	0	3	0.01	0.54	5.75489	0.117409	0.347171	GO:0031981//nuclear lumen;GO:0031461//cullin-RING ubiquitin ligase complex	GO:0043169//cation binding;GO:0008415//acyltransferase activity	GO:0009887//organ morphogenesis;GO:0009791//post-embryonic development;GO:0000904//cell morphogenesis involved in differentiation	gi|224122490|ref|XP_002330494.1|/4.7222e-29/nucleosome/chromatin assembly factor group [Populus trichocarpa]
Unigene71158_PB_AHAU	0	3	0.01	0.54	5.75489	0.117409	0.347126	GO:0016020//membrane	GO:0046873//metal ion transmembrane transporter activity	GO:0034220//ion transmembrane transport;GO:0030001//metal ion transport;GO:0048229//gametophyte development	gi|224125216|ref|XP_002329922.1|/1.28797e-67/predicted protein [Populus trichocarpa]
Unigene36575_PB_AHAU	0	3	0.01	0.54	5.75489	0.117409	0.347081	-	-	-	-
Unigene9871_PB_AHAU	0	3	0.01	0.54	5.75489	0.117409	0.347036	-	GO:0016876//ligase activity, forming aminoacyl-tRNA and related compounds;GO:0032559	GO:0010467//gene expression	gi|255577729|ref|XP_002529740.1|/2.82173e-140/ribosome biogenesis protein brix, putative [Ricinus communis]
Unigene12009_PB_AHAU	0	3	0.01	0.54	5.75489	0.117409	0.346991	-	-	-	gi|225456191|ref|XP_002278916.1|/2.16513e-128/PREDICTED: hypothetical protein [Vitis vinifera]
Unigene63751_PB_AHAU	0	3	0.01	0.54	5.75489	0.117409	0.346946	-	-	-	-
Unigene24160_PB_AHAU	0	3	0.01	0.54	5.75489	0.117409	0.346901	-	-	-	-
Unigene3377_PB_AHAU	0	3	0.01	0.54	5.75489	0.117409	0.346855	GO:0030529//ribonucleoprotein complex	GO:0005198//structural molecule activity	GO:0010467//gene expression	gi|147843376|emb|CAN82659.1|/8.11547e-39/hypothetical protein VITISV_011978 [Vitis vinifera]
Unigene64990_PB_AHAU	0	3	0.01	0.54	5.75489	0.117409	0.34681	-	-	-	gi|255539811|ref|XP_002510970.1|/7.90418e-22/ubiquitin-protein ligase, putative [Ricinus communis]
Unigene3554_PB_AHAU	0	3	0.01	0.54	5.75489	0.117409	0.346765	-	-	-	gi|297799326|ref|XP_002867547.1|/1.74523e-17/hypothetical protein ARALYDRAFT_913883 [Arabidopsis lyrata subsp. lyrata]
Unigene49782_PB_AHAU	0	3	0.01	0.54	5.75489	0.117409	0.34672	GO:0031410//cytoplasmic vesicle	-	-	gi|225435812|ref|XP_002283762.1|/7.51775e-45/PREDICTED: hypothetical protein [Vitis vinifera]
Unigene61019_PB_AHAU	0	3	0.01	0.54	5.75489	0.117409	0.346675	-	-	-	gi|255545250|ref|XP_002513686.1|/2.26987e-16/conserved hypothetical protein [Ricinus communis]
Unigene2300_PB_AHAU	0	3	0.01	0.54	5.75489	0.117409	0.34663	-	-	-	gi|224116876|ref|XP_002317416.1|/4.61675e-34/predicted protein [Populus trichocarpa]
Unigene52555_PB_AHAU	0	3	0.01	0.54	5.75489	0.117409	0.346585	-	GO:0042393//histone binding;GO:0046914//transition metal ion binding	-	gi|124365573|gb|ABN09807.1|/3.08321e-29/Zinc finger, FYVE/PHD-type [Medicago truncatula]
Unigene29166_PB_AHAU	0	3	0.01	0.54	5.75489	0.117409	0.34654	GO:0044424//intracellular part	GO:0016773//phosphotransferase activity, alcohol group as acceptor;GO:0032559	GO:0019321//pentose metabolic process;GO:0010467//gene expression;GO:0006796//phosphate metabolic process	gi|225429846|ref|XP_002280915.1|/5.86379e-95/PREDICTED: hypothetical protein [Vitis vinifera]
Unigene7825_PB_AHAU	0	3	0.01	0.54	5.75489	0.117409	0.346495	GO:0043231//intracellular membrane-bounded organelle	-	-	gi|225445180|ref|XP_002284145.1|/1.25144e-112/PREDICTED: hypothetical protein [Vitis vinifera]
Unigene52514_PB_AHAU	0	3	0.01	0.54	5.75489	0.117409	0.34645	GO:0031234//extrinsic to internal side of plasma membrane	-	GO:0032501//multicellular organismal process	gi|255540429|ref|XP_002511279.1|/4.45269e-79/Protein tipD, putative [Ricinus communis]
Unigene41142_PB_AHAU	0	3	0.01	0.54	5.75489	0.117409	0.346405	-	GO:0005488//binding;GO:0004871//signal transducer activity;GO:0003824//catalytic activity	GO:0009312//oligosaccharide biosynthetic process;GO:0003006//developmental process involved in reproduction;GO:0009740//gibberellic acid mediated signaling pathway	gi|148612415|gb|ABQ96123.1|/1.73296e-54/gibberellic acid receptor-b [Gossypium hirsutum]
Unigene71897_PB_AHAU	0	3	0.01	0.54	5.75489	0.117409	0.34636	GO:0043231//intracellular membrane-bounded organelle	-	-	gi|225455832|ref|XP_002275136.1|/1.30448e-46/PREDICTED: hypothetical protein [Vitis vinifera]
Unigene62852_PB_AHAU	0	3	0.01	0.54	5.75489	0.117409	0.346315	-	-	-	-
Unigene18016_PB_AHAU	0	3	0.01	0.54	5.75489	0.117409	0.34627	GO:0043234//protein complex;GO:0016020//membrane	GO:0033612//receptor serine/threonine kinase binding;GO:0019787//small conjugating protein ligase activity	GO:0032446//protein modification by small protein conjugation;GO:0015995//chlorophyll biosynthetic process;GO:0015996//chlorophyll catabolic process;GO:0009688//abscisic acid biosynthetic process;GO:0010260//organ senescence	gi|297745572|emb|CBI40737.3|/1.45497e-23/unnamed protein product [Vitis vinifera]
Unigene6201_PB_AHAU	0	3	0.01	0.54	5.75489	0.117409	0.346225	-	-	-	gi|255547760|ref|XP_002514937.1|/1.53087e-44/serine/threonine-protein kinase bri1, putative [Ricinus communis]
Unigene24834_PB_AHAU	0	3	0.01	0.54	5.75489	0.117409	0.34618	-	-	-	gi|224100711|ref|XP_002311984.1|/1.38603e-46/predicted protein [Populus trichocarpa]
Unigene55221_PB_AHAU	0	3	0.01	0.54	5.75489	0.117409	0.346136	GO:0009503	-	GO:0009687//abscisic acid metabolic process;GO:0009416//response to light stimulus;GO:0016116//carotenoid metabolic process;GO:0042554//superoxide anion generation	gi|224127472|ref|XP_002329286.1|/8.43674e-24/predicted protein [Populus trichocarpa]
Unigene4905_PB_AHAU	0	3	0.01	0.54	5.75489	0.117409	0.346091	GO:0016020//membrane;GO:0043231//intracellular membrane-bounded organelle	GO:0005515//protein binding	-	gi|225438057|ref|XP_002275620.1|/1.55791e-53/PREDICTED: hypothetical protein [Vitis vinifera]
Unigene12492_PB_AHAU	0	3	0.01	0.54	5.75489	0.117409	0.346046	-	GO:0016703;GO:0016405//CoA-ligase activity;GO:0032559	GO:0010208//pollen wall assembly;GO:0006952//defense response;GO:0006725//cellular aromatic compound metabolic process;GO:0009416//response to light stimulus	gi|294516938|gb|ADE96997.1|/6.73049e-39/p-coumarate:CoA-ligase 3 [Sorbus aucuparia]
Unigene4068_PB_AHAU	0	3	0.01	0.54	5.75489	0.117409	0.346001	-	GO:0046914//transition metal ion binding	-	gi|255571640|ref|XP_002526765.1|/3.24239e-86/Makorin-1, putative [Ricinus communis]
Unigene54346_PB_AHAU	0	3	0.01	0.54	5.75489	0.117409	0.345956	GO:0044464//cell part	GO:0046914//transition metal ion binding	-	gi|297847902|ref|XP_002891832.1|/3.6691e-90/hypothetical protein ARALYDRAFT_474601 [Arabidopsis lyrata subsp. lyrata]
Unigene27189_PB_AHAU	0	3	0.01	0.54	5.75489	0.117409	0.345911	GO:0043231//intracellular membrane-bounded organelle	-	-	gi|225454308|ref|XP_002277095.1|/2.21775e-24/PREDICTED: hypothetical protein [Vitis vinifera]
Unigene46695_PB_AHAU	0	3	0.01	0.54	5.75489	0.117409	0.345866	-	-	-	-
Unigene90040_PB_AHAU	0	3	0.01	0.54	5.75489	0.117409	0.345822	GO:0043231//intracellular membrane-bounded organelle;GO:0031224//intrinsic to membrane;GO:0031410//cytoplasmic vesicle	GO:0030246//carbohydrate binding;GO:0035250//UDP-galactosyltransferase activity	GO:0006464//protein modification process;GO:0033692//cellular polysaccharide biosynthetic process	gi|255562878|ref|XP_002522444.1|/4.55751e-47/transferase, transferring glycosyl groups, putative [Ricinus communis]
Unigene5598_PB_AHAU	0	3	0.01	0.54	5.75489	0.117409	0.345777	GO:0044444//cytoplasmic part;GO:0043231//intracellular membrane-bounded organelle	-	-	gi|225448900|ref|XP_002264719.1|/4.84814e-69/PREDICTED: hypothetical protein [Vitis vinifera]
Unigene487_PB_AHAU	0	3	0.01	0.54	5.75489	0.117409	0.345732	GO:0031224//intrinsic to membrane	GO:0004702//receptor signaling protein serine/threonine kinase activity;GO:0004713//protein tyrosine kinase activity;GO:0032559	GO:0006464//protein modification process	gi|225456649|ref|XP_002270994.1|/5.40987e-174/PREDICTED: hypothetical protein [Vitis vinifera]
Unigene30049_PB_AHAU	0	3	0.01	0.54	5.75489	0.117409	0.345687	-	-	-	gi|225451138|ref|XP_002266385.1|/4.86951e-30/PREDICTED: hypothetical protein [Vitis vinifera]
Unigene29010_PB_AHAU	0	3	0.01	0.54	5.75489	0.117409	0.345642	GO:0005777//peroxisome	GO:0046912//transferase activity, transferring acyl groups, acyl groups converted into alkyl on transfer	GO:0009062//fatty acid catabolic process;GO:0009060//aerobic respiration;GO:0044262//cellular carbohydrate metabolic process	gi|224138682|ref|XP_002322875.1|/3.76344e-79/predicted protein [Populus trichocarpa]
Unigene35427_PB_AHAU	0	3	0.01	0.54	5.75489	0.117409	0.345598	-	-	-	gi|255554306|ref|XP_002518193.1|/2.39733e-18/conserved hypothetical protein [Ricinus communis]
Unigene8219_PB_AHAU	0	3	0.01	0.54	5.75489	0.117409	0.345553	-	-	-	-
Unigene39801_PB_AHAU	0	3	0.01	0.54	5.75489	0.117409	0.345508	-	-	-	-
Unigene77837_PB_AHAU	0	3	0.01	0.54	5.75489	0.117409	0.345463	GO:0043231//intracellular membrane-bounded organelle	GO:0016624//oxidoreductase activity, acting on the aldehyde or oxo group of donors, disulfide as acceptor;GO:0004738//pyruvate dehydrogenase activity	GO:0008152//metabolic process	gi|225435802|ref|XP_002285753.1|/4.023e-42/PREDICTED: hypothetical protein [Vitis vinifera]
Unigene24645_PB_AHAU	0	3	0.01	0.54	5.75489	0.117409	0.345419	-	-	-	gi|225456884|ref|XP_002277390.1|/1.19843e-81/PREDICTED: hypothetical protein [Vitis vinifera]
Unigene41034_PB_AHAU	0	3	0.01	0.54	5.75489	0.117409	0.345374	GO:0015935//small ribosomal subunit	GO:0005198//structural molecule activity	GO:0010467//gene expression	gi|225442077|ref|XP_002271801.1|/4.62843e-29/PREDICTED: hypothetical protein [Vitis vinifera]
Unigene28633_PB_AHAU	0	3	0.01	0.54	5.75489	0.117409	0.345329	GO:0043234//protein complex;GO:0043231//intracellular membrane-bounded organelle	GO:0016628//oxidoreductase activity, acting on the CH-CH group of donors, NAD or NADP as acceptor;GO:0048037//cofactor binding;GO:0016642	GO:0006546//glycine catabolic process	gi|296081662|emb|CBI20667.3|/8.03618e-70/unnamed protein product [Vitis vinifera]
Unigene49011_PB_AHAU	0	3	0.01	0.54	5.75489	0.117409	0.345285	GO:0031224//intrinsic to membrane	GO:0008493//tetracycline transporter activity	GO:0015850//organic alcohol transport;GO:0009628//response to abiotic stimulus;GO:0042221//response to chemical stimulus	gi|225465405|ref|XP_002277751.1|/2.47816e-80/PREDICTED: hypothetical protein [Vitis vinifera]
Unigene57882_PB_AHAU	0	3	0.01	0.54	5.75489	0.117409	0.34524	-	-	-	gi|225469511|ref|XP_002269564.1|/2.13347e-22/PREDICTED: hypothetical protein [Vitis vinifera]
Unigene81435_PB_AHAU	0	3	0.01	0.54	5.75489	0.117409	0.345195	-	GO:0003676//nucleic acid binding	GO:0010467//gene expression	gi|225423737|ref|XP_002278479.1|/5.55958e-168/PREDICTED: hypothetical protein [Vitis vinifera]
Unigene56062_PB_AHAU	0	3	0.01	0.54	5.75489	0.117409	0.345151	GO:0043231//intracellular membrane-bounded organelle	GO:0003677//DNA binding;GO:0001071//nucleic acid binding transcription factor activity;GO:0005515//protein binding	GO:0006351//transcription, DNA-dependent	gi|255547065|ref|XP_002514590.1|/1.46283e-32/DNA binding protein, putative [Ricinus communis]
Unigene7813_PB_AHAU	0	3	0.01	0.54	5.75489	0.117409	0.345106	-	GO:0016491//oxidoreductase activity;GO:0003677//DNA binding	GO:0006351//transcription, DNA-dependent;GO:0048229//gametophyte development	gi|297733964|emb|CBI15211.3|/1.22044e-125/unnamed protein product [Vitis vinifera]
Unigene28071_PB_AHAU	0	3	0.01	0.54	5.75489	0.117409	0.345061	GO:0044424//intracellular part	GO:0016811//hydrolase activity, acting on carbon-nitrogen (but not peptide) bonds, in linear amides;GO:0070011	GO:0019752//carboxylic acid metabolic process;GO:0019538//protein metabolic process	gi|224102765|ref|XP_002312793.1|/8.37824e-48/predicted protein [Populus trichocarpa]
Unigene4916_PB_AHAU	0	3	0.01	0.54	5.75489	0.117409	0.345017	GO:0009536//plastid	-	-	gi|297740159|emb|CBI30341.3|/5.83361e-110/unnamed protein product [Vitis vinifera]
Unigene61299_PB_AHAU	0	3	0.01	0.54	5.75489	0.117409	0.344972	-	-	-	-
Unigene34432_PB_AHAU	0	3	0.01	0.54	5.75489	0.117409	0.344927	-	-	-	-
Unigene26590_PB_AHAU	0	3	0.01	0.54	5.75489	0.117409	0.344883	-	-	-	-
Unigene74650_PB_AHAU	0	3	0.01	0.54	5.75489	0.117409	0.344838	-	-	-	-
Unigene15647_PB_AHAU	0	3	0.01	0.54	5.75489	0.117409	0.344794	GO:0016020//membrane;GO:0031410//cytoplasmic vesicle;GO:0030312//external encapsulating structure;GO:0031981//nuclear lumen;GO:0015630//microtubule cytoskeleton	GO:0003779//actin binding	GO:0007010//cytoskeleton organization	gi|225438990|ref|XP_002279613.1|/0/PREDICTED: hypothetical protein [Vitis vinifera]
Unigene51476_PB_AHAU	0	3	0.01	0.54	5.75489	0.117409	0.344749	GO:0043231//intracellular membrane-bounded organelle	GO:0008194//UDP-glycosyltransferase activity	GO:0045489//pectin biosynthetic process	gi|225454397|ref|XP_002279469.1|/1.53896e-73/PREDICTED: hypothetical protein [Vitis vinifera]
Unigene16936_PB_AHAU	0	3	0.01	0.54	5.75489	0.117409	0.344705	-	-	-	-
Unigene54742_PB_AHAU	0	3	0.01	0.54	5.75489	0.117409	0.34466	-	GO:0016301//kinase activity	-	gi|302144047|emb|CBI23152.3|/7.90618e-14/unnamed protein product [Vitis vinifera]
Unigene84226_PB_AHAU	0	3	0.01	0.54	5.75489	0.117409	0.344616	-	-	-	-
Unigene63322_PB_AHAU	0	3	0.01	0.54	5.75489	0.117409	0.344571	-	-	-	-
Unigene53942_PB_AHAU	0	3	0.01	0.54	5.75489	0.117409	0.344527	-	GO:0004672//protein kinase activity;GO:0000166//nucleotide binding	-	gi|297734871|emb|CBI17105.3|/1.00701e-08/unnamed protein product [Vitis vinifera]
Unigene68349_PB_AHAU	0	3	0.01	0.54	5.75489	0.117409	0.344482	-	-	-	-
Unigene54444_PB_AHAU	0	3	0.01	0.54	5.75489	0.117409	0.344438	-	GO:0004702//receptor signaling protein serine/threonine kinase activity;GO:0032559	GO:0006464//protein modification process	gi|296085239|emb|CBI28734.3|/4.32614e-150/unnamed protein product [Vitis vinifera]
Unigene459_PB_AHAU	0	3	0.01	0.54	5.75489	0.117409	0.344393	-	-	-	gi|225453010|ref|XP_002263892.1|/3.29215e-104/PREDICTED: hypothetical protein [Vitis vinifera]
Unigene88516_PB_AHAU	0	3	0.01	0.54	5.75489	0.117409	0.344349	GO:0043231//intracellular membrane-bounded organelle	GO:0005343//organic acid:sodium symporter activity	GO:0030001//metal ion transport	gi|21554890|gb|AAM63721.1|/3.32937e-59/unknown [Arabidopsis thaliana]
Unigene61940_PB_AHAU	0	3	0.01	0.54	5.75489	0.117409	0.344304	-	-	-	-
Unigene53467_PB_AHAU	0	3	0.01	0.54	5.75489	0.117409	0.34426	GO:0043231//intracellular membrane-bounded organelle	GO:0003676//nucleic acid binding;GO:0005198//structural molecule activity	GO:0010038//response to metal ion;GO:0009725//response to hormone stimulus;GO:0048511//rhythmic process;GO:0006970//response to osmotic stress;GO:0032501//multicellular organismal process;GO:0006351//transcription, DNA-dependent;GO:0009664//plant-type cell wall organization	gi|302398987|gb|ADL36788.1|/1.66209e-27/MYBR domain class transcription factor [Malus x domestica]
Unigene35317_PB_AHAU	0	3	0.01	0.54	5.75489	0.117409	0.344216	GO:0031224//intrinsic to membrane;GO:0030313	GO:0008066//glutamate receptor activity;GO:0005231//excitatory extracellular ligand-gated ion channel activity;GO:0005261//cation channel activity	GO:0009314//response to radiation;GO:0006875//cellular metal ion homeostasis;GO:0009606//tropism;GO:0023038;GO:0006816//calcium ion transport;GO:0007166//cell surface receptor linked signaling pathway	gi|127519383|gb|ABO28526.1|/3.63247e-94/glutamate receptor [Malus hupehensis]
Unigene21136_PB_AHAU	0	3	0.01	0.54	5.75489	0.117409	0.344171	GO:0043231//intracellular membrane-bounded organelle	GO:0046872//metal ion binding;GO:0016791//phosphatase activity	GO:0005985//sucrose metabolic process;GO:0006796//phosphate metabolic process;GO:0010038//response to metal ion	gi|46093878|gb|AAS79792.1|/4.88794e-82/sucrose phosphate phosphatase [Malus x domestica]
Unigene18687_PB_AHAU	0	3	0.01	0.54	5.75489	0.117409	0.344127	-	-	-	-
Unigene84571_PB_AHAU	0	3	0.01	0.54	5.75489	0.117409	0.344082	-	-	-	-
Unigene65611_PB_AHAU	0	3	0.01	0.54	5.75489	0.117409	0.344038	-	-	-	-
Unigene42850_PB_AHAU	0	3	0.01	0.54	5.75489	0.117409	0.343994	-	-	-	-
Unigene65841_PB_AHAU	0	3	0.01	0.54	5.75489	0.117409	0.343949	-	-	-	-
Unigene81278_PB_AHAU	0	3	0.01	0.54	5.75489	0.117409	0.343905	GO:0043231//intracellular membrane-bounded organelle;GO:0044444//cytoplasmic part	GO:0005083//small GTPase regulator activity	GO:0009553//embryo sac development;GO:0032011//ARF protein signal transduction	gi|296089160|emb|CBI38863.3|/1.11094e-35/unnamed protein product [Vitis vinifera]
Unigene8144_PB_AHAU	0	3	0.01	0.54	5.75489	0.117409	0.343861	GO:0043231//intracellular membrane-bounded organelle	GO:0016628//oxidoreductase activity, acting on the CH-CH group of donors, NAD or NADP as acceptor	GO:0008152//metabolic process	gi|225426580|ref|XP_002279973.1|/6.90009e-13/PREDICTED: hypothetical protein [Vitis vinifera]
Unigene44228_PB_AHAU	0	3	0.01	0.54	5.75489	0.117409	0.343816	-	-	-	gi|255567206|ref|XP_002524584.1|/1.56646e-12/Nonspecific lipid-transfer protein precursor, putative [Ricinus communis]
Unigene77658_PB_AHAU	0	3	0.01	0.54	5.75489	0.117409	0.343772	GO:0031090//organelle membrane;GO:0043231//intracellular membrane-bounded organelle	GO:0005515//protein binding	GO:0015031//protein transport	gi|225460841|ref|XP_002277100.1|/1.13736e-46/PREDICTED: hypothetical protein [Vitis vinifera]
Unigene10366_PB_AHAU	0	3	0.01	0.54	5.75489	0.117409	0.343728	-	GO:0016491//oxidoreductase activity	-	gi|302398601|gb|ADL36595.1|/2.81768e-59/BHLH domain class transcription factor [Malus x domestica]
Unigene10885_PB_AHAU	0	3	0.01	0.54	5.75489	0.117409	0.343684	GO:0031224//intrinsic to membrane;GO:0009534//chloroplast thylakoid	GO:0022892;GO:0015291//secondary active transmembrane transporter activity	GO:0006612//protein targeting to membrane	gi|255545224|ref|XP_002513673.1|/1.57198e-43/conserved hypothetical protein [Ricinus communis]
Unigene61390_PB_AHAU	0	3	0.01	0.54	5.75489	0.117409	0.343639	-	-	-	gi|225452496|ref|XP_002279099.1|/1.9268e-31/PREDICTED: hypothetical protein [Vitis vinifera]
Unigene80108_PB_AHAU	0	3	0.01	0.54	5.75489	0.117409	0.343595	-	GO:0016874//ligase activity	GO:0008152//metabolic process	gi|302143688|emb|CBI22549.3|/1.20129e-47/unnamed protein product [Vitis vinifera]
Unigene1604_PB_AHAU	0	3	0.01	0.54	5.75489	0.117409	0.343551	-	-	-	-
Unigene67597_PB_AHAU	0	3	0.01	0.54	5.75489	0.117409	0.343507	GO:0005618//cell wall;GO:0031410//cytoplasmic vesicle	GO:0015928//fucosidase activity	GO:0044238//primary metabolic process	gi|297814874|ref|XP_002875320.1|/1.24123e-103/GDSL-motif lipase/hydrolase family protein [Arabidopsis lyrata subsp. lyrata]
Unigene59815_PB_AHAU	0	3	0.01	0.54	5.75489	0.117409	0.343462	GO:0043231//intracellular membrane-bounded organelle	-	-	gi|147820362|emb|CAN69838.1|/3.93151e-08/hypothetical protein VITISV_008389 [Vitis vinifera]
Unigene10684_PB_AHAU	0	3	0.01	0.54	5.75489	0.117409	0.343418	GO:0005618//cell wall;GO:0043231//intracellular membrane-bounded organelle	GO:0005543//phospholipid binding	-	gi|255558688|ref|XP_002520368.1|/5.84986e-61/conserved hypothetical protein [Ricinus communis]
Unigene42512_PB_AHAU	0	3	0.01	0.54	5.75489	0.117409	0.343374	-	GO:0004175//endopeptidase activity	GO:0019538//protein metabolic process	gi|224066056|ref|XP_002302004.1|/4.30194e-31/predicted protein [Populus trichocarpa]
Unigene25480_PB_AHAU	0	3	0.01	0.54	5.75489	0.117409	0.34333	-	-	-	-
Unigene32721_PB_AHAU	0	3	0.01	0.54	5.75489	0.117409	0.343286	GO:0016020//membrane	-	-	gi|225440554|ref|XP_002276280.1|/2.72737e-16/PREDICTED: hypothetical protein [Vitis vinifera]
Unigene5904_PB_AHAU	0	3	0.01	0.54	5.75489	0.117409	0.343241	-	-	-	gi|224077470|ref|XP_002305260.1|/4.90942e-43/predicted protein [Populus trichocarpa]
Unigene89532_PB_AHAU	0	3	0.01	0.54	5.75489	0.117409	0.343197	-	-	-	-
Unigene46602_PB_AHAU	0	3	0.01	0.54	5.75489	0.117409	0.343153	-	-	-	gi|296085927|emb|CBI31368.3|/1.05052e-19/unnamed protein product [Vitis vinifera]
Unigene53602_PB_AHAU	0	3	0.01	0.54	5.75489	0.117409	0.343109	-	-	-	gi|225436198|ref|XP_002267731.1|/4.69994e-21/PREDICTED: hypothetical protein [Vitis vinifera]
Unigene31101_PB_AHAU	0	3	0.01	0.54	5.75489	0.117409	0.343065	GO:0009532//plastid stroma	GO:0016842	GO:0006526//arginine biosynthetic process	gi|255545970|ref|XP_002514045.1|/1.31228e-64/argininosuccinate lyase, putative [Ricinus communis]
Unigene36401_PB_AHAU	0	3	0.01	0.54	5.75489	0.117409	0.343021	-	-	-	-
Unigene70517_PB_AHAU	0	3	0.01	0.54	5.75489	0.117409	0.342977	-	GO:0004871//signal transducer activity	-	gi|224058786|ref|XP_002299630.1|/3.90564e-29/predicted protein [Populus trichocarpa]
Unigene32689_PB_AHAU	0	3	0.01	0.54	5.75489	0.117409	0.342933	-	-	-	gi|225461351|ref|XP_002281921.1|/2.16695e-73/PREDICTED: hypothetical protein [Vitis vinifera]
Unigene78296_PB_AHAU	0	3	0.01	0.54	5.75489	0.117409	0.342889	-	-	-	gi|225469113|ref|XP_002269689.1|/1.70389e-16/PREDICTED: hypothetical protein, partial [Vitis vinifera]
Unigene76695_PB_AHAU	0	3	0.01	0.54	5.75489	0.117409	0.342845	-	-	-	-
Unigene88221_PB_AHAU	0	3	0.01	0.54	5.75489	0.117409	0.3428	GO:0044464//cell part	-	-	gi|255552664|ref|XP_002517375.1|/5.65641e-23/Auxin-induced protein 5NG4, putative [Ricinus communis]
Unigene76652_PB_AHAU	0	3	0.01	0.54	5.75489	0.117409	0.342756	-	-	-	-
Unigene4260_PB_AHAU	0	3	0.01	0.54	5.75489	0.117409	0.342712	-	-	-	gi|225452966|ref|XP_002279146.1|/4.36712e-33/PREDICTED: hypothetical protein [Vitis vinifera]
Unigene63756_PB_AHAU	0	3	0.01	0.54	5.75489	0.117409	0.342668	-	-	-	gi|298204915|emb|CBI34222.3|/1.02234e-106/unnamed protein product [Vitis vinifera]
Unigene16040_PB_AHAU	0	3	0.01	0.54	5.75489	0.117409	0.342624	-	GO:0022892	GO:0015031//protein transport	gi|302143924|emb|CBI23029.3|/4.18524e-45/unnamed protein product [Vitis vinifera]
Unigene57256_PB_AHAU	0	3	0.01	0.54	5.75489	0.117409	0.34258	-	-	-	-
Unigene52106_PB_AHAU	0	3	0.01	0.54	5.75489	0.117409	0.342536	-	-	-	-
Unigene4881_PB_AHAU	0	3	0.01	0.54	5.75489	0.117409	0.342492	GO:0043231//intracellular membrane-bounded organelle	GO:0016628//oxidoreductase activity, acting on the CH-CH group of donors, NAD or NADP as acceptor;GO:0016791//phosphatase activity	GO:0008152//metabolic process	gi|225470844|ref|XP_002266259.1|/7.39001e-146/PREDICTED: hypothetical protein [Vitis vinifera]
Unigene8842_PB_AHAU	0	3	0.01	0.54	5.75489	0.117409	0.342449	GO:0044464//cell part	GO:0017111//nucleoside-triphosphatase activity;GO:0000166//nucleotide binding	-	gi|302143755|emb|CBI22616.3|/1.25058e-38/unnamed protein product [Vitis vinifera]
Unigene3280_PB_AHAU	0	3	0.01	0.54	5.75489	0.117409	0.342405	GO:0043231//intracellular membrane-bounded organelle	GO:0005515//protein binding	GO:0000079//regulation of cyclin-dependent protein kinase activity	gi|296082434|emb|CBI21439.3|/1.28504e-19/unnamed protein product [Vitis vinifera]
Unigene52997_PB_AHAU	0	3	0.01	0.54	5.75489	0.117409	0.342361	GO:0031224//intrinsic to membrane	-	GO:0009987//cellular process;GO:0006950//response to stress	gi|297814047|ref|XP_002874907.1|/3.86758e-47/predicted protein [Arabidopsis lyrata subsp. lyrata]
Unigene37033_PB_AHAU	0	3	0.01	0.54	5.75489	0.117409	0.342317	-	-	-	gi|255543160|ref|XP_002512643.1|/1.04515e-13/conserved hypothetical protein [Ricinus communis]
Unigene27889_PB_AHAU	0	3	0.01	0.54	5.75489	0.117409	0.342273	GO:0044464//cell part	GO:0003723//RNA binding;GO:0016891//endoribonuclease activity, producing 5'-phosphomonoesters;GO:0042623//ATPase activity, coupled;GO:0032559	GO:0010467//gene expression	gi|255547506|ref|XP_002514810.1|/3.02383e-80/ATP binding protein, putative [Ricinus communis]
Unigene89787_PB_AHAU	0	3	0.01	0.54	5.75489	0.117409	0.342229	-	GO:0016787//hydrolase activity;GO:0000166//nucleotide binding	-	gi|86438846|emb|CAJ44363.1|/2.2275e-16/putative CC-NBS-LRR resistance protein [Malus x domestica]
Unigene53786_PB_AHAU	0	3	0.01	0.54	5.75489	0.117409	0.342185	-	-	-	-
Unigene36073_PB_AHAU	0	3	0.01	0.54	5.75489	0.117409	0.342141	GO:0030529//ribonucleoprotein complex	GO:0005198//structural molecule activity	GO:0010467//gene expression	gi|224138574|ref|XP_002322848.1|/2.71455e-25/predicted protein [Populus trichocarpa]
Unigene33232_PB_AHAU	0	3	0.01	0.54	5.75489	0.117409	0.342097	-	-	-	gi|255637412|gb|ACU19034.1|/1.15949e-28/unknown [Glycine max]
Unigene82924_PB_AHAU	0	3	0.01	0.54	5.75489	0.117409	0.342053	-	GO:0016655//oxidoreductase activity, acting on NADH or NADPH, quinone or similar compound as acceptor;GO:0046914//transition metal ion binding	GO:0008152//metabolic process	gi|1617036|emb|CAA69914.1|/2.29854e-53/Ted2 [Vigna unguiculata]
Unigene4658_PB_AHAU	0	3	0.01	0.54	5.75489	0.117409	0.34201	-	-	-	gi|224127518|ref|XP_002320094.1|/8.66223e-26/f-box family protein [Populus trichocarpa]
Unigene22073_PB_AHAU	0	3	0.01	0.54	5.75489	0.117409	0.341966	-	-	-	gi|225447539|ref|XP_002268250.1|/1.98921e-37/PREDICTED: hypothetical protein [Vitis vinifera]
Unigene74455_PB_AHAU	0	3	0.01	0.54	5.75489	0.117409	0.341922	-	-	-	gi|255559637|ref|XP_002520838.1|/3.66484e-11/conserved hypothetical protein [Ricinus communis]
Unigene60451_PB_AHAU	0	3	0.01	0.54	5.75489	0.117409	0.341878	-	-	GO:0048229//gametophyte development;GO:0007059//chromosome segregation	gi|225428940|ref|XP_002263529.1|/3.475e-33/PREDICTED: hypothetical protein [Vitis vinifera]
Unigene1665_PB_AHAU	0	3	0.01	0.54	5.75489	0.117409	0.341834	GO:0016020//membrane	GO:0004871//signal transducer activity;GO:0016491//oxidoreductase activity;GO:0004672//protein kinase activity;GO:0000166//nucleotide binding	GO:0008152//metabolic process	gi|147767326|emb|CAN68996.1|/1.95491e-80/hypothetical protein VITISV_008862 [Vitis vinifera]
Unigene3522_PB_AHAU	0	3	0.01	0.54	5.75489	0.117409	0.341791	GO:0031224//intrinsic to membrane	GO:0004871//signal transducer activity;GO:0004672//protein kinase activity;GO:0016628//oxidoreductase activity, acting on the CH-CH group of donors, NAD or NADP as acceptor;GO:0032559	GO:0006464//protein modification process;GO:0007167//enzyme linked receptor protein signaling pathway	gi|224060574|ref|XP_002300237.1|/6.47641e-112/predicted protein [Populus trichocarpa]
Unigene9621_PB_AHAU	0	3	0.01	0.54	5.75489	0.117409	0.341747	GO:0030120//vesicle coat	GO:0005488//binding	GO:0016192//vesicle-mediated transport;GO:0046907//intracellular transport;GO:0015031//protein transport	gi|225468159|ref|XP_002268115.1|/4.67389e-107/PREDICTED: hypothetical protein, partial [Vitis vinifera]
Unigene89266_PB_AHAU	0	3	0.01	0.54	5.75489	0.117409	0.341703	GO:0016020//membrane;GO:0043231//intracellular membrane-bounded organelle	-	-	gi|225454722|ref|XP_002272266.1|/7.30268e-129/PREDICTED: hypothetical protein [Vitis vinifera]
Unigene38844_PB_AHAU	0	3	0.01	0.54	5.75489	0.117409	0.341659	-	-	-	gi|255551657|ref|XP_002516874.1|/3.60102e-29/conserved hypothetical protein [Ricinus communis]
Unigene24387_PB_AHAU	0	3	0.01	0.54	5.75489	0.117409	0.341616	GO:0031234//extrinsic to internal side of plasma membrane;GO:0031461//cullin-RING ubiquitin ligase complex;GO:0031981//nuclear lumen	GO:0005488//binding	-	gi|225440382|ref|XP_002267244.1|/5.94407e-25/PREDICTED: hypothetical protein [Vitis vinifera]
Unigene2327_PB_AHAU	0	3	0.01	0.54	5.75489	0.117409	0.341572	-	-	-	-
Unigene55946_PB_AHAU	0	3	0.01	0.54	5.75489	0.117409	0.341528	-	-	-	gi|290489014|gb|ADD30891.1|/1.00659e-08/putative RF2 protein [Cornus florida]
Unigene78297_PB_AHAU	0	3	0.01	0.54	5.75489	0.117409	0.341484	-	GO:0032559;GO:0016462//pyrophosphatase activity	-	gi|224066152|ref|XP_002302018.1|/1.49268e-12/predicted protein [Populus trichocarpa]
Unigene22_PB_AHAU	0	3	0.01	0.54	5.75489	0.117409	0.341441	-	-	GO:0050896//response to stimulus	gi|255542420|ref|XP_002512273.1|/1.84699e-52/leucine-rich repeat-containing protein, putative [Ricinus communis]
Unigene57839_PB_AHAU	0	3	0.01	0.54	5.75489	0.117409	0.341397	GO:0043231//intracellular membrane-bounded organelle	GO:0005515//protein binding;GO:0016301//kinase activity	GO:0050896//response to stimulus;GO:0044238//primary metabolic process;GO:0044260	gi|225432151|ref|XP_002274846.1|/4.63044e-85/PREDICTED: hypothetical protein [Vitis vinifera]
Unigene46424_PB_AHAU	0	3	0.01	0.54	5.75489	0.117409	0.341353	-	-	-	-
Unigene53764_PB_AHAU	0	3	0.01	0.54	5.75489	0.117409	0.34131	-	-	-	gi|255547950|ref|XP_002515032.1|/2.31388e-07/hypothetical protein RCOM_1082870 [Ricinus communis]
Unigene47776_PB_AHAU	0	3	0.01	0.54	5.75489	0.117409	0.341266	GO:0031224//intrinsic to membrane	GO:0015291//secondary active transmembrane transporter activity;GO:0015103//inorganic anion transmembrane transporter activity	GO:0006817//phosphate transport;GO:0009267//cellular response to starvation	gi|12697486|emb|CAC28219.1|/5.56949e-42/phosphate transporter [Sesbania rostrata]
Unigene51104_PB_AHAU	0	3	0.01	0.54	5.75489	0.117409	0.341222	-	-	-	gi|255561959|ref|XP_002521988.1|/1.0008e-146/conserved hypothetical protein [Ricinus communis]
Unigene35677_PB_AHAU	0	3	0.01	0.54	5.75489	0.117409	0.341179	-	-	-	-
Unigene55947_PB_AHAU	0	3	0.01	0.54	5.75489	0.117409	0.341135	-	-	-	-
Unigene78472_PB_AHAU	0	3	0.01	0.54	5.75489	0.117409	0.341092	GO:0031227//intrinsic to endoplasmic reticulum membrane	GO:0019829//cation-transporting ATPase activity;GO:0032559	GO:0010038//response to metal ion;GO:0009206;GO:0000041//transition metal ion transport;GO:0030003//cellular cation homeostasis;GO:0070838//divalent metal ion transport	gi|297741520|emb|CBI32652.3|/1.27322e-143/unnamed protein product [Vitis vinifera]
Unigene48872_PB_AHAU	0	3	0.01	0.54	5.75489	0.117409	0.341048	GO:0016591//DNA-directed RNA polymerase II, holoenzyme	GO:0034062//RNA polymerase activity;GO:0003676//nucleic acid binding	GO:0006351//transcription, DNA-dependent	gi|255579596|ref|XP_002530639.1|/4.3101e-130/DNA-directed RNA polymerase II largest subunit, putative [Ricinus communis]
Unigene64438_PB_AHAU	0	3	0.01	0.54	5.75489	0.117409	0.341004	GO:0009532//plastid stroma;GO:0009528//plastid inner membrane	GO:0017111//nucleoside-triphosphatase activity;GO:0046872//metal ion binding;GO:0032561	GO:0009314//response to radiation;GO:0009668;GO:0009207;GO:0007275//multicellular organismal development;GO:0003006//developmental process involved in reproduction	gi|255551689|ref|XP_002516890.1|/8.33045e-108/Spo0B-associated GTP-binding protein, putative [Ricinus communis]
Unigene79550_PB_AHAU	0	3	0.01	0.54	5.75489	0.117409	0.340961	-	-	-	-
Unigene37678_PB_AHAU	0	3	0.01	0.54	5.75489	0.117409	0.340917	-	GO:0030246//carbohydrate binding;GO:0015925;GO:0043167//ion binding	GO:0044238//primary metabolic process	gi|61162203|dbj|BAD91083.1|/5.02343e-48/beta-D-galactosidase [Pyrus pyrifolia]
Unigene1893_PB_AHAU	0	3	0.01	0.54	5.75489	0.117409	0.340874	GO:0043231//intracellular membrane-bounded organelle	-	-	gi|218187049|gb|EEC69476.1|/2.59339e-08/hypothetical protein OsI_38678 [Oryza sativa Indica Group]
Unigene12121_PB_AHAU	0	3	0.01	0.54	5.75489	0.117409	0.34083	-	-	-	gi|302399125|gb|ADL36857.1|/8.43582e-95/WRKY domain class transcription factor [Malus x domestica]
Unigene67029_PB_AHAU	0	3	0.01	0.54	5.75489	0.117409	0.340787	GO:0031090//organelle membrane;GO:0043231//intracellular membrane-bounded organelle	-	-	gi|255564212|ref|XP_002523103.1|/2.02733e-09/conserved hypothetical protein [Ricinus communis]
Unigene6669_PB_AHAU	0	3	0.01	0.54	5.75489	0.117409	0.340743	-	-	-	gi|255560900|ref|XP_002521463.1|/1.16159e-08/Microtubule-associated protein futsch, putative [Ricinus communis]
Unigene82760_PB_AHAU	0	3	0.01	0.54	5.75489	0.117409	0.3407	-	-	-	-
Unigene47378_PB_AHAU	0	3	0.01	0.54	5.75489	0.117409	0.340656	-	-	-	-
Unigene23907_PB_AHAU	0	3	0.01	0.54	5.75489	0.117409	0.340613	GO:0043234//protein complex;GO:0043231//intracellular membrane-bounded organelle	GO:0043169//cation binding;GO:0004721//phosphoprotein phosphatase activity	GO:0006464//protein modification process	gi|225456874|ref|XP_002277204.1|/1.15594e-28/PREDICTED: hypothetical protein [Vitis vinifera]
Unigene67517_PB_AHAU	0	3	0.01	0.54	5.75489	0.117409	0.340569	-	-	-	gi|255579079|ref|XP_002530388.1|/1.4148e-18/conserved hypothetical protein [Ricinus communis]
Unigene12075_PB_AHAU	0	3	0.01	0.54	5.75489	0.117409	0.340526	GO:0016020//membrane	-	-	gi|224146063|ref|XP_002325866.1|/1.70063e-64/predicted protein [Populus trichocarpa]
Unigene61653_PB_AHAU	0	3	0.01	0.54	5.75489	0.117409	0.340482	-	-	-	-
Unigene76480_PB_AHAU	0	3	0.01	0.54	5.75489	0.117409	0.340439	-	-	-	-
Unigene76285_PB_AHAU	0	3	0.01	0.54	5.75489	0.117409	0.340395	-	-	-	-
Unigene82940_PB_AHAU	0	3	0.01	0.54	5.75489	0.117409	0.340352	GO:0044464//cell part	-	GO:0006810//transport	gi|224112613|ref|XP_002316241.1|/3.2755e-39/predicted protein [Populus trichocarpa]
Unigene79485_PB_AHAU	0	3	0.01	0.54	5.75489	0.117409	0.340308	-	-	-	-
Unigene83581_PB_AHAU	0	3	0.01	0.54	5.75489	0.117409	0.340265	GO:0031410//cytoplasmic vesicle;GO:0043231//intracellular membrane-bounded organelle	GO:0008194//UDP-glycosyltransferase activity	-	gi|255558356|ref|XP_002520205.1|/1.58303e-21/transferase, transferring glycosyl groups, putative [Ricinus communis]
Unigene11616_PB_AHAU	0	3	0.01	0.54	5.75489	0.117409	0.340222	-	-	-	-
Unigene60413_PB_AHAU	0	3	0.01	0.54	5.75489	0.117409	0.340178	-	-	-	gi|255586840|ref|XP_002534031.1|/3.0977e-45/conserved hypothetical protein [Ricinus communis]
Unigene56634_PB_AHAU	0	3	0.01	0.54	5.75489	0.117409	0.340135	-	-	-	gi|224143464|ref|XP_002324965.1|/5.15947e-21/predicted protein [Populus trichocarpa]
Unigene6687_PB_AHAU	0	3	0.01	0.54	5.75489	0.117409	0.340092	-	GO:0050662//coenzyme binding;GO:0016627//oxidoreductase activity, acting on the CH-CH group of donors	GO:0008152//metabolic process	gi|255551833|ref|XP_002516962.1|/0/protein with unknown function [Ricinus communis]
Unigene14608_PB_AHAU	0	3	0.01	0.54	5.75489	0.117409	0.340048	GO:0044424//intracellular part	GO:0016859//cis-trans isomerase activity	GO:0003006//developmental process involved in reproduction;GO:0009791//post-embryonic development;GO:0044267//cellular protein metabolic process	gi|225428707|ref|XP_002284980.1|/7.72765e-116/PREDICTED: hypothetical protein [Vitis vinifera]
Unigene52455_PB_AHAU	0	3	0.01	0.54	5.75489	0.117409	0.340005	-	-	-	-
Unigene62157_PB_AHAU	0	3	0.01	0.54	5.75489	0.117409	0.339962	GO:0031981//nuclear lumen	GO:0003676//nucleic acid binding	GO:0009409//response to cold;GO:0009908//flower development	gi|225445710|ref|XP_002269789.1|/1.00859e-30/PREDICTED: hypothetical protein [Vitis vinifera]
Unigene24300_PB_AHAU	0	3	0.01	0.54	5.75489	0.117409	0.339918	GO:0043231//intracellular membrane-bounded organelle	GO:0046914//transition metal ion binding;GO:0003702//RNA polymerase II transcription factor activity	GO:0006357//regulation of transcription from RNA polymerase II promoter;GO:0006281//DNA repair	gi|297746227|emb|CBI16283.3|/1.09448e-110/unnamed protein product [Vitis vinifera]
Unigene74532_PB_AHAU	0	3	0.01	0.54	5.75489	0.117409	0.339875	-	-	-	-
Unigene56120_PB_AHAU	0	3	0.01	0.54	5.75489	0.117409	0.339832	-	-	-	-
Unigene33606_PB_AHAU	0	3	0.01	0.54	5.75489	0.117409	0.339788	-	-	-	gi|302398559|gb|ADL36574.1|/2.22285e-16/AP2D domain class transcription factor [Malus x domestica]
Unigene83330_PB_AHAU	0	3	0.01	0.54	5.75489	0.117409	0.339745	-	GO:0046914//transition metal ion binding	-	gi|115304197|gb|AAO14624.2|AF467900_1/3.66638e-22/hypothetical protein [Prunus persica]
Unigene8518_PB_AHAU	0	3	0.01	0.54	5.75489	0.117409	0.339702	-	-	-	gi|224114581|ref|XP_002316801.1|/1.12626e-57/predicted protein [Populus trichocarpa]
Unigene10078_PB_AHAU	0	3	0.01	0.54	5.75489	0.117409	0.339659	-	GO:0005515//protein binding	GO:0051726//regulation of cell cycle;GO:0016310//phosphorylation	gi|255560165|ref|XP_002521100.1|/1.7133e-31/conserved hypothetical protein [Ricinus communis]
Unigene83154_PB_AHAU	0	3	0.01	0.54	5.75489	0.117409	0.339615	-	-	-	-
Unigene55663_PB_AHAU	0	3	0.01	0.54	5.75489	0.117409	0.339572	-	GO:0046872//metal ion binding	-	gi|296089675|emb|CBI39494.3|/4.93463e-32/unnamed protein product [Vitis vinifera]
Unigene67116_PB_AHAU	0	3	0.01	0.54	5.75489	0.117409	0.339529	-	-	-	gi|297825135|ref|XP_002880450.1|/3.59183e-76/transferase [Arabidopsis lyrata subsp. lyrata]
Unigene71378_PB_AHAU	0	3	0.01	0.54	5.75489	0.117409	0.339486	-	-	-	-
Unigene9787_PB_AHAU	0	3	0.01	0.54	5.75489	0.117409	0.339443	-	-	-	-
Unigene80436_PB_AHAU	0	3	0.01	0.54	5.75489	0.117409	0.3394	-	-	-	-
Unigene68078_PB_AHAU	0	3	0.01	0.54	5.75489	0.117409	0.339356	-	GO:0016829//lyase activity;GO:0046872//metal ion binding;GO:0004091//carboxylesterase activity	GO:0044238//primary metabolic process;GO:0042180//cellular ketone metabolic process	gi|255546995|ref|XP_002514555.1|/1.5196e-44/menaquinone biosynthesis protein, putative [Ricinus communis]
Unigene73226_PB_AHAU	0	3	0.01	0.54	5.75489	0.117409	0.339313	-	-	-	-
Unigene15435_PB_AHAU	0	3	0.01	0.54	5.75489	0.117409	0.33927	GO:0043234//protein complex	GO:0004721//phosphoprotein phosphatase activity;GO:0043169//cation binding	GO:0006464//protein modification process	gi|225434546|ref|XP_002276996.1|/3.68598e-66/PREDICTED: hypothetical protein isoform 2 [Vitis vinifera]
Unigene48724_PB_AHAU	0	3	0.01	0.54	5.75489	0.117409	0.339227	GO:0043231//intracellular membrane-bounded organelle;GO:0044444//cytoplasmic part	GO:0016410//N-acyltransferase activity;GO:0016741	GO:0006498//N-terminal protein lipidation;GO:0010016//shoot morphogenesis;GO:0006730//one-carbon metabolic process	gi|255546149|ref|XP_002514134.1|/7.36564e-83/n-myristoyl transferase, putative [Ricinus communis]
Unigene15817_PB_AHAU	0	3	0.01	0.54	5.75489	0.117409	0.339184	-	-	-	gi|224118488|ref|XP_002317831.1|/1.63933e-22/NAC domain protein, IPR003441 [Populus trichocarpa]
Unigene17716_PB_AHAU	0	3	0.01	0.54	5.75489	0.117409	0.339141	GO:0043231//intracellular membrane-bounded organelle	-	-	gi|255540845|ref|XP_002511487.1|/3.26378e-74/DNA binding protein, putative [Ricinus communis]
Unigene63166_PB_AHAU	0	3	0.01	0.54	5.75489	0.117409	0.339098	GO:0044464//cell part	GO:0016411//acylglycerol O-acyltransferase activity	-	gi|224105447|ref|XP_002313814.1|/1.18966e-57/predicted protein [Populus trichocarpa]
Unigene61977_PB_AHAU	0	3	0.01	0.54	5.75489	0.117409	0.339054	-	-	-	gi|255549645|ref|XP_002515874.1|/9.19422e-26/conserved hypothetical protein [Ricinus communis]
Unigene22670_PB_AHAU	0	3	0.01	0.54	5.75489	0.117409	0.339011	-	GO:0042626//ATPase activity, coupled to transmembrane movement of substances;GO:0022891//substrate-specific transmembrane transporter activity;GO:0000166//nucleotide binding	-	gi|224072737|ref|XP_002303856.1|/0/predicted protein [Populus trichocarpa]
Unigene54512_PB_AHAU	0	3	0.01	0.54	5.75489	0.117409	0.338968	GO:0031224//intrinsic to membrane	GO:0016765//transferase activity, transferring alkyl or aryl (other than methyl) groups	-	gi|254596582|gb|ACT75571.1|/4.83772e-43/homogentisate phytyltransferase [Malus x domestica]
Unigene89665_PB_AHAU	0	3	0.01	0.54	5.75489	0.117409	0.338925	GO:0043231//intracellular membrane-bounded organelle;GO:0016020//membrane	GO:0015171//amino acid transmembrane transporter activity	GO:0006865//amino acid transport;GO:0051707//response to other organism	gi|225464416|ref|XP_002269556.1|/0/PREDICTED: hypothetical protein [Vitis vinifera]
Unigene70892_PB_AHAU	0	3	0.01	0.54	5.75489	0.117409	0.338882	GO:0044444//cytoplasmic part	GO:0004672//protein kinase activity;GO:0019787//small conjugating protein ligase activity;GO:0032559	GO:0019941//modification-dependent protein catabolic process;GO:0006464//protein modification process;GO:0006970//response to osmotic stress	gi|297811597|ref|XP_002873682.1|/1.74505e-45/kinase family protein [Arabidopsis lyrata subsp. lyrata]
Unigene71061_PB_AHAU	0	3	0.01	0.54	5.75489	0.117409	0.338839	-	-	-	gi|255540523|ref|XP_002511326.1|/9.86691e-30/conserved hypothetical protein [Ricinus communis]
Unigene57566_PB_AHAU	0	3	0.01	0.54	5.75489	0.117409	0.338796	GO:0008287//protein serine/threonine phosphatase complex	GO:0008187//poly-pyrimidine tract binding;GO:0019888//protein phosphatase regulator activity	GO:0023052//signaling	gi|225447107|ref|XP_002273647.1|/2.47048e-107/PREDICTED: hypothetical protein [Vitis vinifera]
Unigene60927_PB_AHAU	0	3	0.01	0.54	5.75489	0.117409	0.338753	-	-	-	-
Unigene131_PB_AHAU	0	3	0.01	0.54	5.75489	0.117409	0.33871	-	GO:0046872//metal ion binding;GO:0016301//kinase activity	GO:0007186//G-protein coupled receptor protein signaling pathway;GO:0006796//phosphate metabolic process	gi|255547253|ref|XP_002514684.1|/0/diacylglycerol kinase, theta, putative [Ricinus communis]
Unigene15516_PB_AHAU	0	3	0.01	0.54	5.75489	0.117409	0.338667	-	-	-	-
Unigene32716_PB_AHAU	0	3	0.01	0.54	5.75489	0.117409	0.338624	-	GO:0016620//oxidoreductase activity, acting on the aldehyde or oxo group of donors, NAD or NADP as acceptor;GO:0048037//cofactor binding;GO:0016616//oxidoreductase activity, acting on the CH-OH group of donors, NAD or NADP as acceptor	GO:0009699//phenylpropanoid biosynthetic process	gi|224061829|ref|XP_002300619.1|/5.64586e-44/predicted protein [Populus trichocarpa]
Unigene51871_PB_AHAU	0	3	0.01	0.54	5.75489	0.117409	0.338581	-	-	-	gi|224125478|ref|XP_002329815.1|/5.27862e-26/predicted protein [Populus trichocarpa]
Unigene55560_PB_AHAU	0	3	0.01	0.54	5.75489	0.117409	0.338538	-	-	-	gi|225461754|ref|XP_002285533.1|/1.38856e-118/PREDICTED: hypothetical protein [Vitis vinifera]
Unigene68118_PB_AHAU	0	3	0.01	0.54	5.75489	0.117409	0.338495	-	-	-	-
Unigene89625_PB_AHAU	0	3	0.01	0.54	5.75489	0.117409	0.338452	GO:0009532//plastid stroma	GO:0017111//nucleoside-triphosphatase activity;GO:0032559	GO:0006950//response to stress;GO:0009657//plastid organization;GO:0051604//protein maturation	gi|255570232|ref|XP_002526076.1|/2.87582e-162/chaperone clpb, putative [Ricinus communis]
Unigene12027_PB_AHAU	0	3	0.01	0.54	5.75489	0.117409	0.338409	GO:0044444//cytoplasmic part	GO:0004672//protein kinase activity;GO:0032559	GO:0006464//protein modification process	gi|224102321|ref|XP_002312637.1|/5.77364e-53/predicted protein [Populus trichocarpa]
Unigene54602_PB_AHAU	0	3	0.01	0.54	5.75489	0.117409	0.338367	GO:0031224//intrinsic to membrane	-	-	gi|255537165|ref|XP_002509649.1|/1.20127e-68/Triose phosphate/phosphate translocator, chloroplast precursor, putative [Ricinus communis]
Unigene78974_PB_AHAU	0	3	0.01	0.54	5.75489	0.117409	0.338324	GO:0009536//plastid	GO:0016836//hydro-lyase activity	GO:0009108//coenzyme biosynthetic process	gi|225454954|ref|XP_002280495.1|/6.23541e-22/PREDICTED: hypothetical protein [Vitis vinifera]
Unigene88660_PB_AHAU	0	3	0.01	0.54	5.75489	0.117409	0.338281	-	-	GO:0006810//transport	gi|224074813|ref|XP_002304461.1|/3.32856e-12/predicted protein [Populus trichocarpa]
Unigene6806_PB_AHAU	0	3	0.01	0.54	5.75489	0.117409	0.338238	-	-	-	-
Unigene25521_PB_AHAU	0	3	0.01	0.54	5.75489	0.117409	0.338195	GO:0044444//cytoplasmic part;GO:0043231//intracellular membrane-bounded organelle	-	-	gi|224113141|ref|XP_002316404.1|/5.16051e-33/predicted protein [Populus trichocarpa]
Unigene57378_PB_AHAU	0	3	0.01	0.54	5.75489	0.117409	0.338152	GO:0043231//intracellular membrane-bounded organelle;GO:0030117//membrane coat	GO:0035091//phosphatidylinositol binding;GO:0005515//protein binding	GO:0006901//vesicle coating	gi|224087112|ref|XP_002308069.1|/1.1778e-20/predicted protein [Populus trichocarpa]
Unigene17692_PB_AHAU	0	3	0.01	0.54	5.75489	0.117409	0.338109	-	-	-	-
Unigene9609_PB_AHAU	0	3	0.01	0.54	5.75489	0.117409	0.338066	-	-	-	gi|255562306|ref|XP_002522160.1|/5.9221e-142/conserved hypothetical protein [Ricinus communis]
Unigene71300_PB_AHAU	0	3	0.01	0.54	5.75489	0.117409	0.338024	GO:0044464//cell part	GO:0046872//metal ion binding;GO:0004620//phospholipase activity	GO:0006650//glycerophospholipid metabolic process	gi|224083185|ref|XP_002306960.1|/1.61832e-49/predicted protein [Populus trichocarpa]
Unigene79460_PB_AHAU	0	3	0.01	0.54	5.75489	0.117409	0.337981	-	-	-	gi|224109416|ref|XP_002315187.1|/3.30641e-40/predicted protein [Populus trichocarpa]
Unigene84688_PB_AHAU	0	3	0.01	0.54	5.75489	0.117409	0.337938	GO:0043231//intracellular membrane-bounded organelle	GO:0001071//nucleic acid binding transcription factor activity	GO:0006351//transcription, DNA-dependent	gi|296088763|emb|CBI38213.3|/1.65033e-27/unnamed protein product [Vitis vinifera]
Unigene5128_PB_AHAU	0	3	0.01	0.54	5.75489	0.117409	0.337895	GO:0043231//intracellular membrane-bounded organelle	GO:0005488//binding	GO:0006605//protein targeting	gi|224110568|ref|XP_002315561.1|/2.49564e-23/predicted protein [Populus trichocarpa]
Unigene35150_PB_AHAU	0	3	0.01	0.54	5.75489	0.117409	0.337852	GO:0044424//intracellular part	GO:0005488//binding;GO:0008168//methyltransferase activity	GO:0006364//rRNA processing;GO:0006730//one-carbon metabolic process;GO:0043412	gi|255543715|ref|XP_002512920.1|/2.90636e-32/ribosomal RNA methyltransferase, putative [Ricinus communis]
Unigene3354_PB_AHAU	0	3	0.01	0.54	5.75489	0.117409	0.33781	-	-	-	-
Unigene24636_PB_AHAU	0	3	0.01	0.54	5.75489	0.117409	0.337767	-	-	-	gi|297827961|ref|XP_002881863.1|/2.74235e-06/phosphoenolpyruvate carboxylase [Arabidopsis lyrata subsp. lyrata]
Unigene54287_PB_AHAU	0	3	0.01	0.54	5.75489	0.117409	0.337724	GO:0009536//plastid	GO:0004091//carboxylesterase activity	GO:0044238//primary metabolic process	gi|224082734|ref|XP_002306818.1|/1.26866e-43/predicted protein [Populus trichocarpa]
Unigene6927_PB_AHAU	0	3	0.01	0.54	5.75489	0.117409	0.337681	GO:0016020//membrane	GO:0003824//catalytic activity;GO:0005488//binding	GO:0008152//metabolic process;GO:0006950//response to stress	gi|217074152|gb|ACJ85436.1|/5.56994e-15/unknown [Medicago truncatula]
Unigene86781_PB_AHAU	0	3	0.01	0.54	5.75489	0.117409	0.337639	-	-	-	-
Unigene77219_PB_AHAU	0	3	0.01	0.54	5.75489	0.117409	0.337596	-	-	-	-
Unigene74683_PB_AHAU	0	3	0.01	0.54	5.75489	0.117409	0.337553	-	GO:0000166//nucleotide binding	GO:0006952//defense response;GO:0009987//cellular process	gi|224085409|ref|XP_002307567.1|/1.98012e-28/predicted protein [Populus trichocarpa]
Unigene21623_PB_AHAU	0	3	0.01	0.54	5.75489	0.117409	0.337511	-	GO:0000166//nucleotide binding	-	gi|255560185|ref|XP_002521110.1|/1.42376e-100/GTP-binding protein-plant, putative [Ricinus communis]
Unigene18053_PB_AHAU	0	3	0.01	0.54	5.75489	0.117409	0.337468	-	-	-	-
Unigene85168_PB_AHAU	0	3	0.01	0.54	5.75489	0.117409	0.337425	GO:0030312//external encapsulating structure;GO:0070603//SWI/SNF-type complex	GO:0017111//nucleoside-triphosphatase activity;GO:0003676//nucleic acid binding;GO:0032559	GO:0006952//defense response;GO:0010038//response to metal ion;GO:0048449	gi|224054306|ref|XP_002298194.1|/7.04299e-26/chromatin remodeling complex subunit [Populus trichocarpa]
Unigene3825_PB_AHAU	0	3	0.01	0.54	5.75489	0.117409	0.337383	-	GO:0004672//protein kinase activity;GO:0032559	GO:0006464//protein modification process	gi|225455625|ref|XP_002271104.1|/1.11645e-77/PREDICTED: hypothetical protein [Vitis vinifera]
Unigene1241_PB_AHAU	0	3	0.01	0.54	5.75489	0.117409	0.33734	GO:0016020//membrane	GO:0005215//transporter activity	GO:0006810//transport	gi|255538430|ref|XP_002510280.1|/2.59989e-83/purine permease, putative [Ricinus communis]
Unigene60865_PB_AHAU	0	3	0.01	0.54	5.75489	0.117409	0.337297	-	-	-	gi|255575239|ref|XP_002528523.1|/9.13579e-21/conserved hypothetical protein [Ricinus communis]
Unigene81715_PB_AHAU	0	3	0.01	0.54	5.75489	0.117409	0.337255	-	-	-	-
Unigene62579_PB_AHAU	0	3	0.01	0.54	5.75489	0.117409	0.337212	-	-	-	gi|296083970|emb|CBI24358.3|/2.42844e-63/unnamed protein product [Vitis vinifera]
Unigene38122_PB_AHAU	0	3	0.01	0.54	5.75489	0.117409	0.337169	-	GO:0004672//protein kinase activity;GO:0032559	GO:0006464//protein modification process	gi|255566476|ref|XP_002524223.1|/2.36398e-34/kinase, putative [Ricinus communis]
Unigene53796_PB_AHAU	0	3	0.01	0.54	5.75489	0.117409	0.337127	-	-	-	gi|224084185|ref|XP_002307231.1|/1.7491e-37/predicted protein [Populus trichocarpa]
Unigene32781_PB_AHAU	0	3	0.01	0.54	5.75489	0.117409	0.337084	-	GO:0046872//metal ion binding	-	gi|255544694|ref|XP_002513408.1|/8.02045e-14/conserved hypothetical protein [Ricinus communis]
Unigene2948_PB_AHAU	0	3	0.01	0.54	5.75489	0.117409	0.337042	-	-	-	gi|255552235|ref|XP_002517162.1|/2.93293e-27/basic 7S globulin 2 precursor small subunit, putative [Ricinus communis]
Unigene76934_PB_AHAU	0	3	0.01	0.54	5.75489	0.117409	0.336999	-	-	GO:0002218//activation of innate immune response;GO:0009987//cellular process	gi|255582274|ref|XP_002531928.1|/1.94732e-12/leucine-rich repeat-containing protein, putative [Ricinus communis]
Unigene44935_PB_AHAU	0	3	0.01	0.54	5.75489	0.117409	0.336957	-	-	-	-
Unigene33845_PB_AHAU	0	3	0.01	0.54	5.75489	0.117409	0.336914	-	-	-	-
Unigene82663_PB_AHAU	0	3	0.01	0.54	5.75489	0.117409	0.336871	-	-	-	gi|225447340|ref|XP_002280526.1|/6.28651e-35/PREDICTED: hypothetical protein [Vitis vinifera]
Unigene45389_PB_AHAU	0	3	0.01	0.54	5.75489	0.117409	0.336829	-	-	-	-
Unigene6029_PB_AHAU	0	3	0.01	0.54	5.75489	0.117409	0.336786	GO:0043231//intracellular membrane-bounded organelle	GO:0016410//N-acyltransferase activity	GO:0006498//N-terminal protein lipidation	gi|255546149|ref|XP_002514134.1|/3.78539e-46/n-myristoyl transferase, putative [Ricinus communis]
Unigene84304_PB_AHAU	0	3	0.01	0.54	5.75489	0.117409	0.336744	-	GO:0016757//transferase activity, transferring glycosyl groups	GO:0005975//carbohydrate metabolic process;GO:0006950//response to stress	gi|255548353|ref|XP_002515233.1|/1.78862e-115/conserved hypothetical protein [Ricinus communis]
Unigene55249_PB_AHAU	0	3	0.01	0.54	5.75489	0.117409	0.336701	GO:0043231//intracellular membrane-bounded organelle;GO:0031224//intrinsic to membrane	-	-	gi|224118862|ref|XP_002317925.1|/7.47771e-71/predicted protein [Populus trichocarpa]
Unigene87653_PB_AHAU	0	3	0.01	0.54	5.75489	0.117409	0.336659	-	-	-	-
Unigene35028_PB_AHAU	0	3	0.01	0.54	5.75489	0.117409	0.336616	GO:0043231//intracellular membrane-bounded organelle	-	-	gi|297739813|emb|CBI29995.3|/1.10877e-55/unnamed protein product [Vitis vinifera]
Unigene4277_PB_AHAU	0	3	0.01	0.54	5.75489	0.117409	0.336574	GO:0031224//intrinsic to membrane	GO:0005275//amine transmembrane transporter activity	-	gi|255538442|ref|XP_002510286.1|/1.02396e-52/amino acid transporter, putative [Ricinus communis]
Unigene54072_PB_AHAU	0	3	0.01	0.54	5.75489	0.117409	0.336532	-	-	-	-
Unigene34046_PB_AHAU	0	3	0.01	0.54	5.75489	0.117409	0.336489	GO:0042579//microbody;GO:0031090//organelle membrane	GO:0016628//oxidoreductase activity, acting on the CH-CH group of donors, NAD or NADP as acceptor	GO:0008152//metabolic process	gi|255544592|ref|XP_002513357.1|/1.20555e-52/2,4-dienoyl-CoA reductase, putative [Ricinus communis]
Unigene51842_PB_AHAU	0	3	0.01	0.54	5.75489	0.117409	0.336447	-	GO:0004672//protein kinase activity	-	gi|224130678|ref|XP_002328349.1|/1.26201e-75/predicted protein [Populus trichocarpa]
Unigene51490_PB_AHAU	0	3	0.01	0.54	5.75489	0.117409	0.336404	-	-	-	gi|224077532|ref|XP_002305289.1|/3.80909e-11/predicted protein [Populus trichocarpa]
Unigene10491_PB_AHAU	0	3	0.01	0.54	5.75489	0.117409	0.336362	-	GO:0003677//DNA binding	GO:0006351//transcription, DNA-dependent	gi|302399115|gb|ADL36852.1|/1.85437e-58/WRKY domain class transcription factor [Malus x domestica]
Unigene47579_PB_AHAU	0	3	0.01	0.54	5.75489	0.117409	0.336319	-	-	-	-
Unigene1220_PB_AHAU	0	3	0.01	0.54	5.75489	0.117409	0.336277	-	-	-	gi|255577491|ref|XP_002529624.1|/7.88249e-06/leucine-rich repeat containing protein, putative [Ricinus communis]
Unigene17480_PB_AHAU	0	3	0.01	0.54	5.75489	0.117409	0.336235	-	-	-	-
Unigene58047_PB_AHAU	0	3	0.01	0.54	5.75489	0.117409	0.336192	-	GO:0003824//catalytic activity	GO:0007275//multicellular organismal development;GO:0003006//developmental process involved in reproduction	gi|224098986|ref|XP_002311344.1|/3.09851e-83/predicted protein [Populus trichocarpa]
Unigene78922_PB_AHAU	0	3	0.01	0.54	5.75489	0.117409	0.33615	-	GO:0046914//transition metal ion binding;GO:0003676//nucleic acid binding	GO:0006396//RNA processing	gi|225461650|ref|XP_002283115.1|/9.11019e-139/PREDICTED: hypothetical protein [Vitis vinifera]
Unigene26854_PB_AHAU	0	3	0.01	0.54	5.75489	0.117409	0.336108	-	-	-	-
Unigene15784_PB_AHAU	0	3	0.01	0.54	5.75489	0.117409	0.336065	-	-	-	-
Unigene13030_PB_AHAU	0	3	0.01	0.54	5.75489	0.117409	0.336023	-	-	-	gi|296081844|emb|CBI20849.3|/7.72596e-49/unnamed protein product [Vitis vinifera]
Unigene55332_PB_AHAU	0	3	0.01	0.54	5.75489	0.117409	0.335981	GO:0009532//plastid stroma	GO:0004086//carbamoyl-phosphate synthase activity;GO:0032559	GO:0009267//cellular response to starvation;GO:0006525//arginine metabolic process	gi|297746205|emb|CBI16261.3|/8.72494e-115/unnamed protein product [Vitis vinifera]
Unigene80571_PB_AHAU	0	3	0.01	0.54	5.75489	0.117409	0.335938	-	-	-	-
Unigene11847_PB_AHAU	0	3	0.01	0.54	5.75489	0.117409	0.335896	GO:0031410//cytoplasmic vesicle	GO:0004553//hydrolase activity, hydrolyzing O-glycosyl compounds	GO:0008152//metabolic process	gi|297743929|emb|CBI36899.3|/6.97932e-68/unnamed protein product [Vitis vinifera]
Unigene50571_PB_AHAU	0	3	0.01	0.54	5.75489	0.117409	0.335854	GO:0042579//microbody	GO:0003824//catalytic activity	GO:0042445//hormone metabolic process	gi|224052966|ref|XP_002297640.1|/1.49401e-49/predicted protein [Populus trichocarpa]
Unigene71816_PB_AHAU	0	3	0.01	0.54	5.75489	0.117409	0.335812	GO:0043231//intracellular membrane-bounded organelle	GO:0003824//catalytic activity	-	gi|255635080|gb|ACU17898.1|/1.85342e-15/unknown [Glycine max]
Unigene28619_PB_AHAU	0	3	0.01	0.54	5.75489	0.117409	0.335769	-	GO:0004659//prenyltransferase activity	GO:0006720//isoprenoid metabolic process	gi|20135548|gb|AAM08927.1|/2.67077e-61/farnesyl pyrophosphate synthase [Malus x domestica]
Unigene63337_PB_AHAU	0	3	0.01	0.54	5.75489	0.117409	0.335727	-	GO:0016491//oxidoreductase activity;GO:0005488//binding	GO:0008152//metabolic process	gi|224129534|ref|XP_002328740.1|/4.67169e-46/predicted protein [Populus trichocarpa]
Unigene69568_PB_AHAU	0	3	0.01	0.54	5.75489	0.117409	0.335685	-	-	-	-
Unigene24168_PB_AHAU	0	3	0.01	0.54	5.75489	0.117409	0.335643	-	GO:0032559;GO:0042623//ATPase activity, coupled	-	gi|255572389|ref|XP_002527133.1|/1.60855e-30/ATP-dependent RNA helicase, putative [Ricinus communis]
Unigene80575_PB_AHAU	0	3	0.01	0.54	5.75489	0.117409	0.3356	GO:0043231//intracellular membrane-bounded organelle	GO:0003676//nucleic acid binding;GO:0001071//nucleic acid binding transcription factor activity	GO:0006351//transcription, DNA-dependent	gi|255541878|ref|XP_002512003.1|/8.6299e-52/hypothetical protein RCOM_1618730 [Ricinus communis]
Unigene35963_PB_AHAU	0	3	0.01	0.54	5.75489	0.117409	0.335558	-	-	-	-
Unigene80414_PB_AHAU	0	3	0.01	0.54	5.75489	0.117409	0.335516	-	-	-	-
Unigene77556_PB_AHAU	0	3	0.01	0.54	5.75489	0.117409	0.335474	GO:0044464//cell part	-	-	gi|296085102|emb|CBI28597.3|/2.89648e-24/unnamed protein product [Vitis vinifera]
Unigene81920_PB_AHAU	0	3	0.01	0.54	5.75489	0.117409	0.335432	-	GO:0003676//nucleic acid binding;GO:0042623//ATPase activity, coupled;GO:0032559	GO:0009207	gi|255560866|ref|XP_002521446.1|/3.25634e-78/dead box ATP-dependent RNA helicase, putative [Ricinus communis]
Unigene10515_PB_AHAU	0	3	0.01	0.54	5.75489	0.117409	0.33539	-	-	-	-
Unigene27373_PB_AHAU	0	3	0.01	0.54	5.75489	0.117409	0.335347	GO:0044464//cell part	GO:0004521//endoribonuclease activity;GO:0005488//binding;GO:0004520//endodeoxyribonuclease activity	GO:0006259//DNA metabolic process	gi|310897868|emb|CBL29241.1|/4.71271e-14/endonuclease precursor [Fourraea alpina]
Unigene63989_PB_AHAU	0	3	0.01	0.54	5.75489	0.117409	0.335305	GO:0044444//cytoplasmic part;GO:0043234//protein complex;GO:0043231//intracellular membrane-bounded organelle	-	GO:0006887//exocytosis	gi|224104493|ref|XP_002313454.1|/4.19748e-72/predicted protein [Populus trichocarpa]
Unigene13478_PB_AHAU	0	3	0.01	0.54	5.75489	0.117409	0.335263	-	-	-	gi|296087161|emb|CBI33535.3|/6.77186e-48/unnamed protein product [Vitis vinifera]
Unigene26471_PB_AHAU	0	3	0.01	0.54	5.75489	0.117409	0.335221	-	-	-	gi|296084096|emb|CBI24484.3|/1.41352e-21/unnamed protein product [Vitis vinifera]
Unigene26839_PB_AHAU	0	3	0.01	0.54	5.75489	0.117409	0.335179	GO:0031410//cytoplasmic vesicle	GO:0016791//phosphatase activity	-	gi|225439113|ref|XP_002266395.1|/1.60488e-84/PREDICTED: hypothetical protein [Vitis vinifera]
Unigene9818_PB_AHAU	0	3	0.01	0.54	5.75489	0.117409	0.335137	GO:0031090//organelle membrane;GO:0043231//intracellular membrane-bounded organelle	-	-	gi|224111486|ref|XP_002315874.1|/2.83614e-43/predicted protein [Populus trichocarpa]
Unigene44509_PB_AHAU	0	3	0.01	0.54	5.75489	0.117409	0.335095	-	-	-	gi|297736022|emb|CBI24060.3|/2.50271e-23/unnamed protein product [Vitis vinifera]
Unigene13485_PB_AHAU	0	3	0.01	0.54	5.75489	0.117409	0.335053	-	-	-	-
Unigene38549_PB_AHAU	0	3	0.01	0.54	5.75489	0.117409	0.335011	-	-	-	-
Unigene86525_PB_AHAU	0	3	0.01	0.54	5.75489	0.117409	0.334968	GO:0043231//intracellular membrane-bounded organelle	-	-	gi|255546139|ref|XP_002514129.1|/5.11878e-178/calmodulin binding protein, putative [Ricinus communis]
Unigene51731_PB_AHAU	0	3	0.01	0.54	5.75489	0.117409	0.334926	GO:0009536//plastid	GO:0046872//metal ion binding;GO:0016778;GO:0032559	GO:0009124//nucleoside monophosphate biosynthetic process;GO:0006796//phosphate metabolic process	gi|225453242|ref|XP_002265309.1|/8.12897e-75/PREDICTED: hypothetical protein [Vitis vinifera]
Unigene64431_PB_AHAU	0	3	0.01	0.54	5.75489	0.117409	0.334884	-	-	-	gi|225427387|ref|XP_002262674.1|/5.93218e-48/PREDICTED: hypothetical protein [Vitis vinifera]
Unigene68488_PB_AHAU	0	3	0.01	0.54	5.75489	0.117409	0.334842	-	-	-	-
Unigene670_PB_AHAU	0	3	0.01	0.54	5.75489	0.117409	0.3348	GO:0043234//protein complex	GO:0005488//binding	GO:0051319;GO:0000338//protein deneddylation;GO:0009639//response to red or far red light	gi|255536979|ref|XP_002509556.1|/3.2942e-42/26S proteasome regulatory subunit S3, putative [Ricinus communis]
Unigene39503_PB_AHAU	0	3	0.01	0.54	5.75489	0.117409	0.334758	-	-	GO:0012501//programmed cell death	gi|224072528|ref|XP_002303771.1|/6.90061e-13/predicted protein [Populus trichocarpa]
Unigene13974_PB_AHAU	0	3	0.01	0.54	5.75489	0.117409	0.334716	-	-	GO:0006950//response to stress	gi|224135737|ref|XP_002322148.1|/1.2849e-18/predicted protein [Populus trichocarpa]
Unigene5641_PB_AHAU	0	3	0.01	0.54	5.75489	0.117409	0.334674	GO:0016020//membrane	-	-	gi|225448511|ref|XP_002273082.1|/1.79302e-44/PREDICTED: hypothetical protein [Vitis vinifera]
Unigene80573_PB_AHAU	0	3	0.01	0.54	5.75489	0.117409	0.334632	-	-	-	-
Unigene14893_PB_AHAU	0	3	0.01	0.54	5.75489	0.117409	0.33459	GO:0044464//cell part	GO:0003824//catalytic activity	-	gi|297739695|emb|CBI29877.3|/3.97185e-14/unnamed protein product [Vitis vinifera]
Unigene40785_PB_AHAU	0	3	0.01	0.54	5.75489	0.117409	0.334549	GO:0016020//membrane	-	GO:0010038//response to metal ion	gi|118197456|gb|ABK78691.1|/1.8142e-26/putative elongation factor 1-beta [Brassica rapa]
Unigene84027_PB_AHAU	0	3	0.01	0.54	5.75489	0.117409	0.334507	-	-	-	gi|255565505|ref|XP_002523743.1|/9.66897e-18/conserved hypothetical protein [Ricinus communis]
Unigene63228_PB_AHAU	0	3	0.01	0.54	5.75489	0.117409	0.334465	GO:0043231//intracellular membrane-bounded organelle	GO:0019783//small conjugating protein-specific protease activity	GO:0070646;GO:0009908//flower development	gi|224108131|ref|XP_002333430.1|/2.75537e-21/predicted protein [Populus trichocarpa]
Unigene85557_PB_AHAU	0	3	0.01	0.54	5.75489	0.117409	0.334423	-	-	-	gi|255544734|ref|XP_002513428.1|/3.64994e-32/conserved hypothetical protein [Ricinus communis]
Unigene83982_PB_AHAU	0	3	0.01	0.54	5.75489	0.117409	0.334381	-	-	-	gi|224069164|ref|XP_002326290.1|/7.21366e-44/predicted protein [Populus trichocarpa]
Unigene49412_PB_AHAU	0	3	0.01	0.54	5.75489	0.117409	0.334339	-	GO:0004683//calmodulin-dependent protein kinase activity;GO:0032559	GO:0050896//response to stimulus;GO:0006464//protein modification process	gi|224082346|ref|XP_002306655.1|/2.05308e-17/predicted protein [Populus trichocarpa]
Unigene77433_PB_AHAU	0	3	0.01	0.54	5.75489	0.117409	0.334297	GO:0044464//cell part	GO:0016791//phosphatase activity	GO:0009725//response to hormone stimulus	gi|297739787|emb|CBI29969.3|/1.46305e-79/unnamed protein product [Vitis vinifera]
Unigene57614_PB_AHAU	0	3	0.01	0.54	5.75489	0.117409	0.334255	-	-	-	gi|296090073|emb|CBI39892.3|/1.16924e-12/unnamed protein product [Vitis vinifera]
Unigene27228_PB_AHAU	0	3	0.01	0.54	5.75489	0.117409	0.334213	GO:0031410//cytoplasmic vesicle	GO:0016772//transferase activity, transferring phosphorus-containing groups	GO:0006796//phosphate metabolic process	gi|255538218|ref|XP_002510174.1|/1.4384e-66/serine-threonine protein kinase, plant-type, putative [Ricinus communis]
Unigene47760_PB_AHAU	0	3	0.01	0.54	5.75489	0.117409	0.334171	GO:0044464//cell part	-	-	gi|255548684|ref|XP_002515398.1|/3.75029e-11/conserved hypothetical protein [Ricinus communis]
Unigene2277_PB_AHAU	0	3	0.01	0.54	5.75489	0.117409	0.33413	GO:0016020//membrane	GO:0030246//carbohydrate binding;GO:0004672//protein kinase activity;GO:0032559	GO:0006464//protein modification process	gi|225439920|ref|XP_002275244.1|/1.1922e-91/PREDICTED: hypothetical protein [Vitis vinifera]
Unigene39544_PB_AHAU	0	3	0.01	0.54	5.75489	0.117409	0.334088	GO:0044464//cell part	GO:0046873//metal ion transmembrane transporter activity	GO:0070838//divalent metal ion transport	gi|225432908|ref|XP_002284188.1|/1.52942e-47/PREDICTED: hypothetical protein isoform 2 [Vitis vinifera]
Unigene80624_PB_AHAU	0	3	0.01	0.54	5.75489	0.117409	0.334046	-	-	-	-
Unigene22171_PB_AHAU	0	3	0.01	0.54	5.75489	0.117409	0.334004	-	-	-	gi|297735048|emb|CBI17410.3|/1.92182e-116/unnamed protein product [Vitis vinifera]
Unigene5025_PB_AHAU	0	3	0.01	0.54	5.75489	0.117409	0.333962	GO:0043231//intracellular membrane-bounded organelle	GO:0003676//nucleic acid binding;GO:0001071//nucleic acid binding transcription factor activity;GO:0005515//protein binding	GO:0009755//hormone-mediated signaling pathway;GO:0009791//post-embryonic development;GO:0006351//transcription, DNA-dependent;GO:0001708//cell fate specification	gi|297746231|emb|CBI16287.3|/0/unnamed protein product [Vitis vinifera]
Unigene15507_PB_AHAU	0	3	0.01	0.54	5.75489	0.117409	0.333921	-	-	-	-
Unigene34398_PB_AHAU	0	3	0.01	0.54	5.75489	0.117409	0.333879	GO:0044464//cell part	-	-	gi|255566620|ref|XP_002524294.1|/2.16024e-20/conserved hypothetical protein [Ricinus communis]
Unigene58172_PB_AHAU	0	3	0.01	0.54	5.75489	0.117409	0.333837	GO:0031224//intrinsic to membrane	GO:0005249//voltage-gated potassium channel activity;GO:0016787//hydrolase activity	GO:0009725//response to hormone stimulus;GO:0030001//metal ion transport	gi|147777957|emb|CAN64951.1|/2.91029e-83/hypothetical protein VITISV_022830 [Vitis vinifera]
Unigene52601_PB_AHAU	0	3	0.01	0.54	5.75489	0.117409	0.333795	-	-	-	-
Unigene35888_PB_AHAU	0	3	0.01	0.54	5.75489	0.117409	0.333753	GO:0009536//plastid	GO:0042623//ATPase activity, coupled;GO:0032559	-	gi|297736840|emb|CBI26041.3|/1.10557e-146/unnamed protein product [Vitis vinifera]
Unigene8552_PB_AHAU	0	3	0.01	0.54	5.75489	0.117409	0.333712	GO:0009532//plastid stroma;GO:0030529//ribonucleoprotein complex	GO:0003723//RNA binding;GO:0005198//structural molecule activity	GO:0010467//gene expression	gi|224124188|ref|XP_002319267.1|/6.1737e-66/predicted protein [Populus trichocarpa]
Unigene3544_PB_AHAU	0	3	0.01	0.54	5.75489	0.117409	0.33367	-	-	-	gi|255554527|ref|XP_002518302.1|/6.21998e-06/inorganic pyrophosphatase, putative [Ricinus communis]
Unigene14419_PB_AHAU	0	3	0.01	0.54	5.75489	0.117409	0.333628	GO:0015630//microtubule cytoskeleton;GO:0044444//cytoplasmic part	GO:0015631//tubulin binding	GO:0000919//cell plate assembly;GO:0015031//protein transport	gi|255587410|ref|XP_002534264.1|/0/microtubule associated protein xmap215, putative [Ricinus communis]
Unigene19464_PB_AHAU	0	3	0.01	0.54	5.75489	0.117409	0.333587	-	-	-	-
Unigene7947_PB_AHAU	0	3	0.01	0.54	5.75489	0.117409	0.333545	-	-	-	gi|297742961|emb|CBI35828.3|/4.37534e-64/unnamed protein product [Vitis vinifera]
Unigene80820_PB_AHAU	0	3	0.01	0.54	5.75489	0.117409	0.333503	-	-	-	-
Unigene75747_PB_AHAU	0	3	0.01	0.54	5.75489	0.117409	0.333461	-	-	-	-
Unigene34874_PB_AHAU	0	3	0.01	0.54	5.75489	0.117409	0.33342	GO:0043231//intracellular membrane-bounded organelle	GO:0043167//ion binding;GO:0015923//mannosidase activity	GO:0044238//primary metabolic process	gi|255542636|ref|XP_002512381.1|/6.57767e-168/beta-mannosidase, putative [Ricinus communis]
Unigene35369_PB_AHAU	0	3	0.01	0.54	5.75489	0.117409	0.333378	-	-	-	-
Unigene37389_PB_AHAU	0	3	0.01	0.54	5.75489	0.117409	0.333337	GO:0034357;GO:0009528//plastid inner membrane	GO:0051536//iron-sulfur cluster binding;GO:0046914//transition metal ion binding;GO:0016703	GO:0006779//porphyrin biosynthetic process	gi|302141810|emb|CBI19013.3|/1.89993e-87/unnamed protein product [Vitis vinifera]
Unigene20773_PB_AHAU	0	3	0.01	0.54	5.75489	0.117409	0.333295	-	-	-	-
Unigene56401_PB_AHAU	0	3	0.01	0.54	5.75489	0.117409	0.333253	-	-	-	gi|255570566|ref|XP_002526240.1|/1.836e-10/conserved hypothetical protein [Ricinus communis]
Unigene33069_PB_AHAU	0	3	0.01	0.54	5.75489	0.117409	0.333212	-	GO:0004712//protein serine/threonine/tyrosine kinase activity;GO:0032559	GO:0051707//response to other organism;GO:0002218//activation of innate immune response;GO:0006464//protein modification process	gi|255560894|ref|XP_002521460.1|/2.69354e-147/serine/threonine protein kinase, putative [Ricinus communis]
Unigene18454_PB_AHAU	0	3	0.01	0.54	5.75489	0.117409	0.33317	-	GO:0005488//binding;GO:0016616//oxidoreductase activity, acting on the CH-OH group of donors, NAD or NADP as acceptor	GO:0009887//organ morphogenesis;GO:0009826//unidimensional cell growth;GO:0007010//cytoskeleton organization;GO:0008152//metabolic process	gi|255541702|ref|XP_002511915.1|/2.29577e-10/2-hydroxyacid dehydrogenase, putative [Ricinus communis]
Unigene32008_PB_AHAU	0	3	0.01	0.54	5.75489	0.117409	0.333128	GO:0031410//cytoplasmic vesicle;GO:0043231//intracellular membrane-bounded organelle	GO:0043167//ion binding;GO:0015925	GO:0044238//primary metabolic process	gi|224135029|ref|XP_002327549.1|/1.75025e-100/predicted protein [Populus trichocarpa]
Unigene6741_PB_AHAU	0	3	0.01	0.54	5.75489	0.117409	0.333087	-	GO:0016811//hydrolase activity, acting on carbon-nitrogen (but not peptide) bonds, in linear amides	-	gi|224138990|ref|XP_002322952.1|/7.58674e-129/predicted protein [Populus trichocarpa]
Unigene82996_PB_AHAU	0	3	0.01	0.54	5.75489	0.117409	0.333045	GO:0044464//cell part	GO:0004576//oligosaccharyl transferase activity	GO:0006464//protein modification process	gi|224143622|ref|XP_002325019.1|/1.19491e-33/predicted protein [Populus trichocarpa]
Unigene37302_PB_AHAU	0	3	0.01	0.54	5.75489	0.117409	0.333004	-	GO:0016791//phosphatase activity	-	gi|255561919|ref|XP_002521968.1|/6.32305e-78/serine/threonine protein phosphatase, putative [Ricinus communis]
Unigene74794_PB_AHAU	0	3	0.01	0.54	5.75489	0.117409	0.332962	-	-	-	gi|255570484|ref|XP_002526200.1|/6.24382e-06/transcription factor hy5, putative [Ricinus communis]
Unigene29984_PB_AHAU	0	3	0.01	0.54	5.75489	0.117409	0.332921	GO:0043234//protein complex	GO:0008135//translation factor activity, nucleic acid binding	GO:0006412//translation	gi|255570962|ref|XP_002526432.1|/4.14158e-26/elongation factor 1 gamma, putative [Ricinus communis]
Unigene69785_PB_AHAU	0	3	0.01	0.54	5.75489	0.117409	0.332879	-	-	-	gi|255579971|ref|XP_002530820.1|/1.27179e-28/hect ubiquitin-protein ligase, putative [Ricinus communis]
Unigene57093_PB_AHAU	0	3	0.01	0.54	5.75489	0.117409	0.332838	-	GO:0046872//metal ion binding;GO:0004674//protein serine/threonine kinase activity;GO:0032559	GO:0006464//protein modification process	gi|302141719|emb|CBI18922.3|/4.95694e-142/unnamed protein product [Vitis vinifera]
Unigene5893_PB_AHAU	0	3	0.01	0.54	5.75489	0.117409	0.332796	GO:0043231//intracellular membrane-bounded organelle;GO:0044444//cytoplasmic part	GO:0005504//fatty acid binding	GO:0010876;GO:0009725//response to hormone stimulus;GO:0009314//response to radiation	gi|255542698|ref|XP_002512412.1|/0/acyl-CoA binding protein, putative [Ricinus communis]
Unigene25250_PB_AHAU	0	3	0.01	0.54	5.75489	0.117409	0.332755	-	GO:0004672//protein kinase activity;GO:0032559	GO:0006464//protein modification process	gi|225470467|ref|XP_002263088.1|/2.69519e-46/PREDICTED: hypothetical protein [Vitis vinifera]
Unigene12123_PB_AHAU	0	3	0.01	0.54	5.75489	0.117409	0.332713	GO:0043231//intracellular membrane-bounded organelle	GO:0070011	GO:0019538//protein metabolic process	gi|255551002|ref|XP_002516549.1|/4.77665e-128/catalytic, putative [Ricinus communis]
Unigene20878_PB_AHAU	0	3	0.01	0.54	5.75489	0.117409	0.332672	-	GO:0016811//hydrolase activity, acting on carbon-nitrogen (but not peptide) bonds, in linear amides	GO:0006596//polyamine biosynthetic process	gi|255647785|gb|ACU24353.1|/2.76725e-98/unknown [Glycine max]
Unigene13197_PB_AHAU	0	3	0.01	0.54	5.75489	0.117409	0.33263	GO:0043231//intracellular membrane-bounded organelle	GO:0003677//DNA binding;GO:0001071//nucleic acid binding transcription factor activity	GO:0006351//transcription, DNA-dependent;GO:0009743//response to carbohydrate stimulus	gi|302398871|gb|ADL36730.1|/2.07756e-107/HSF domain class transcription factor [Malus x domestica]
Unigene87780_PB_AHAU	0	3	0.01	0.54	5.75489	0.117409	0.332589	GO:0031224//intrinsic to membrane	GO:0046915//transition metal ion transmembrane transporter activity;GO:0016628//oxidoreductase activity, acting on the CH-CH group of donors, NAD or NADP as acceptor	GO:0006825//copper ion transport;GO:0006829//zinc ion transport;GO:0008152//metabolic process	gi|224141637|ref|XP_002324173.1|/1.28335e-79/ZIP transporter [Populus trichocarpa]
Unigene29646_PB_AHAU	0	3	0.01	0.54	5.75489	0.117409	0.332547	GO:0043231//intracellular membrane-bounded organelle;GO:0016020//membrane	GO:0004721//phosphoprotein phosphatase activity	GO:0010017//red or far-red light signaling pathway;GO:0006464//protein modification process	gi|224063237|ref|XP_002301055.1|/4.30818e-36/predicted protein [Populus trichocarpa]
Unigene14509_PB_AHAU	0	3	0.01	0.54	5.75489	0.117409	0.332506	GO:0030529//ribonucleoprotein complex	GO:0042802//identical protein binding;GO:0046914//transition metal ion binding;GO:0003723//RNA binding;GO:0016462//pyrophosphatase activity	GO:0031086//nuclear-transcribed mRNA catabolic process, deadenylation-independent decay	gi|255640283|gb|ACU20431.1|/3.4995e-138/unknown [Glycine max]
Unigene4770_PB_AHAU	0	3	0.01	0.54	5.75489	0.117409	0.332464	GO:0043231//intracellular membrane-bounded organelle	GO:0003676//nucleic acid binding;GO:0001071//nucleic acid binding transcription factor activity	GO:0009725//response to hormone stimulus;GO:0006351//transcription, DNA-dependent	gi|157679144|dbj|BAF80451.1|/4.56676e-73/MYB-related transcription factor [Nicotiana tabacum]
Unigene6062_PB_AHAU	0	3	0.01	0.54	5.75489	0.117409	0.332423	GO:0005838//proteasome regulatory particle;GO:0043231//intracellular membrane-bounded organelle;GO:0016020//membrane	GO:0042623//ATPase activity, coupled;GO:0032559	GO:0019941//modification-dependent protein catabolic process	gi|3914449|sp|O64982.1|PRS7_PRUPE/1.83694e-143/RecName: Full=26S protease regulatory subunit 7; AltName: Full=26S proteasome AAA-ATPase subunit RPT1; AltName: Full=26S proteasome subunit 7; AltName: Full=Regulatory particle triple-A ATPase subunit 1
Unigene10945_PB_AHAU	0	3	0.01	0.54	5.75489	0.117409	0.332382	-	-	-	gi|255578345|ref|XP_002530039.1|/9.57853e-146/conserved hypothetical protein [Ricinus communis]
Unigene8783_PB_AHAU	0	3	0.01	0.54	5.75489	0.117409	0.33234	-	-	-	-
Unigene86577_PB_AHAU	0	3	0.01	0.54	5.75489	0.117409	0.332299	-	GO:0019783//small conjugating protein-specific protease activity;GO:0016790//thiolester hydrolase activity	GO:0019941//modification-dependent protein catabolic process	gi|224113365|ref|XP_002316470.1|/1.04466e-45/predicted protein [Populus trichocarpa]
Unigene50976_PB_AHAU	0	3	0.01	0.54	5.75489	0.117409	0.332257	-	GO:0046872//metal ion binding	-	gi|255567628|ref|XP_002524793.1|/4.62266e-25/nutrient reservoir, putative [Ricinus communis]
Unigene962_PB_AHAU	0	3	0.01	0.54	5.75489	0.117409	0.332216	GO:0016020//membrane	GO:0004674//protein serine/threonine kinase activity;GO:0000166//nucleotide binding	GO:0009987//cellular process	gi|224114928|ref|XP_002316895.1|/8.73283e-07/predicted protein [Populus trichocarpa]
Unigene77388_PB_AHAU	0	3	0.01	0.54	5.75489	0.117409	0.332175	GO:0043231//intracellular membrane-bounded organelle	-	GO:0006810//transport	gi|224121352|ref|XP_002318561.1|/8.95466e-96/equilibrative nucleoside transporter [Populus trichocarpa]
Unigene33604_PB_AHAU	0	3	0.01	0.54	5.75489	0.117409	0.332133	GO:0043231//intracellular membrane-bounded organelle	GO:0016831//carboxy-lyase activity	GO:0006644//phospholipid metabolic process	gi|224074169|ref|XP_002304284.1|/5.73459e-66/predicted protein [Populus trichocarpa]
Unigene85363_PB_AHAU	0	3	0.01	0.54	5.75489	0.117409	0.332092	-	-	-	-
Unigene45501_PB_AHAU	0	3	0.01	0.54	5.75489	0.117409	0.332051	-	-	-	-
Unigene77670_PB_AHAU	0	3	0.01	0.54	5.75489	0.117409	0.332009	GO:0031228//intrinsic to Golgi membrane	GO:0016759//cellulose synthase activity	GO:0045229//external encapsulating structure organization;GO:0048588//developmental cell growth;GO:0009250//glucan biosynthetic process;GO:0042546//cell wall biogenesis;GO:0006950//response to stress	gi|255558007|ref|XP_002520032.1|/0/Cellulose synthase A catalytic subunit 3 [UDP-forming], putative [Ricinus communis]
Unigene37892_PB_AHAU	0	3	0.01	0.54	5.75489	0.117409	0.331968	GO:0043231//intracellular membrane-bounded organelle	GO:0003676//nucleic acid binding;GO:0009041//uridylate kinase activity	GO:0006396//RNA processing;GO:0006220//pyrimidine nucleotide metabolic process;GO:0006796//phosphate metabolic process;GO:0006520//cellular amino acid metabolic process	gi|224131186|ref|XP_002328476.1|/1.40497e-106/predicted protein [Populus trichocarpa]
Unigene29575_PB_AHAU	0	3	0.01	0.54	5.75489	0.117409	0.331927	GO:0005838//proteasome regulatory particle;GO:0043231//intracellular membrane-bounded organelle;GO:0016020//membrane	GO:0017111//nucleoside-triphosphatase activity;GO:0032559	GO:0019941//modification-dependent protein catabolic process	gi|297808063|ref|XP_002871915.1|/6.23539e-82/ATSUG1 [Arabidopsis lyrata subsp. lyrata]
Unigene5274_PB_AHAU	0	3	0.01	0.54	5.75489	0.117409	0.331885	GO:0005881//cytoplasmic microtubule	GO:0015631//tubulin binding	GO:0051707//response to other organism;GO:0031109//microtubule polymerization or depolymerization;GO:0048285;GO:0052093	gi|255544435|ref|XP_002513279.1|/1.73865e-59/Protein regulator of cytokinesis, putative [Ricinus communis]
Unigene2039_PB_AHAU	0	3	0.01	0.54	5.75489	0.117409	0.331844	-	GO:0016297//acyl-[acyl-carrier-protein] hydrolase activity	GO:0006631//fatty acid metabolic process	gi|255549016|ref|XP_002515564.1|/3.14215e-41/palmitoyl-acyl carrier protein thioesterase [Ricinus communis]
Unigene21349_PB_AHAU	0	3	0.01	0.54	5.75489	0.117409	0.331803	-	GO:0003676//nucleic acid binding;GO:0046872//metal ion binding;GO:0016788//hydrolase activity, acting on ester bonds	-	gi|255576147|ref|XP_002528968.1|/3.3288e-68/zinc finger protein, putative [Ricinus communis]
Unigene35118_PB_AHAU	0	3	0.01	0.54	5.75489	0.117409	0.331762	-	-	-	-
Unigene1346_PB_AHAU	0	3	0.01	0.54	5.75489	0.117409	0.33172	-	GO:0005488//binding;GO:0016857//racemase and epimerase activity, acting on carbohydrates and derivatives	GO:0019318//hexose metabolic process	gi|225452733|ref|XP_002282831.1|/2.66981e-145/PREDICTED: hypothetical protein [Vitis vinifera]
Unigene56312_PB_AHAU	0	3	0.01	0.54	5.75489	0.117409	0.331679	GO:0044464//cell part	GO:0015291//secondary active transmembrane transporter activity	GO:0015893//drug transport	gi|255537135|ref|XP_002509634.1|/9.49835e-90/multidrug resistance pump, putative [Ricinus communis]
Unigene35026_PB_AHAU	0	3	0.01	0.54	5.75489	0.117409	0.331638	-	GO:0030246//carbohydrate binding;GO:0004713//protein tyrosine kinase activity;GO:0032559	GO:0006464//protein modification process	gi|255575267|ref|XP_002528537.1|/6.31952e-18/serine-threonine protein kinase, plant-type, putative [Ricinus communis]
Unigene7918_PB_AHAU	0	3	0.01	0.54	5.75489	0.117409	0.331597	-	-	-	gi|224067172|ref|XP_002302391.1|/5.8085e-14/predicted protein [Populus trichocarpa]
Unigene21287_PB_AHAU	0	3	0.01	0.54	5.75489	0.117409	0.331556	-	-	-	-
Unigene42183_PB_AHAU	0	3	0.01	0.54	5.75489	0.117409	0.331514	GO:0031224//intrinsic to membrane	GO:0015198//oligopeptide transporter activity	GO:0006857//oligopeptide transport;GO:0000904//cell morphogenesis involved in differentiation;GO:0008152//metabolic process	gi|255558808|ref|XP_002520427.1|/5.13563e-29/peptide transporter, putative [Ricinus communis]
Unigene645_PB_AHAU	0	3	0.01	0.54	5.75489	0.117409	0.331473	GO:0044464//cell part	GO:0004872//receptor activity;GO:0003824//catalytic activity	GO:0050896//response to stimulus	gi|225441941|ref|XP_002270860.1|/7.3182e-76/PREDICTED: hypothetical protein [Vitis vinifera]
Unigene16401_PB_AHAU	0	3	0.01	0.54	5.75489	0.117409	0.331432	-	-	-	-
Unigene80639_PB_AHAU	0	3	0.01	0.54	5.75489	0.117409	0.331391	-	-	-	-
Unigene67647_PB_AHAU	0	3	0.01	0.54	5.75489	0.117409	0.33135	-	-	-	-
Unigene45130_PB_AHAU	0	3	0.01	0.54	5.75489	0.117409	0.331309	GO:0044426;GO:0044463;GO:0044459//plasma membrane part	GO:0004672//protein kinase activity;GO:0000166//nucleotide binding	GO:0006952//defense response;GO:0006468//protein phosphorylation;GO:0009856//pollination;GO:0007275//multicellular organismal development;GO:0000904//cell morphogenesis involved in differentiation	gi|255580328|ref|XP_002530992.1|/2.90529e-11/kinase, putative [Ricinus communis]
Unigene63564_PB_AHAU	0	3	0.01	0.54	5.75489	0.117409	0.331267	-	GO:0003824//catalytic activity	-	gi|224079892|ref|XP_002305961.1|/1.41922e-78/predicted protein [Populus trichocarpa]
Unigene28880_PB_AHAU	0	3	0.01	0.54	5.75489	0.117409	0.331226	-	GO:0004175//endopeptidase activity	GO:0019538//protein metabolic process	gi|146215998|gb|ABQ10201.1|/5.08974e-24/cysteine protease Cp3 [Actinidia deliciosa]
Unigene6180_PB_AHAU	0	3	0.01	0.54	5.75489	0.117409	0.331185	-	-	-	-
Unigene23519_PB_AHAU	0	3	0.01	0.54	5.75489	0.117409	0.331144	-	-	-	-
Unigene41717_PB_AHAU	0	3	0.01	0.54	5.75489	0.117409	0.331103	-	-	-	-
Unigene84975_PB_AHAU	0	3	0.01	0.54	5.75489	0.117409	0.331062	-	-	-	gi|225425621|ref|XP_002266261.1|/8.18148e-69/PREDICTED: hypothetical protein [Vitis vinifera]
Unigene35979_PB_AHAU	0	3	0.01	0.54	5.75489	0.117409	0.331021	-	-	-	-
Unigene62226_PB_AHAU	0	3	0.01	0.54	5.75489	0.117409	0.33098	-	-	-	gi|255581699|ref|XP_002531652.1|/5.68591e-18/conserved hypothetical protein [Ricinus communis]
Unigene39673_PB_AHAU	0	3	0.01	0.54	5.75489	0.117409	0.330939	-	-	-	gi|224090063|ref|XP_002308927.1|/7.16498e-10/predicted protein [Populus trichocarpa]
Unigene30688_PB_AHAU	0	3	0.01	0.54	5.75489	0.117409	0.330898	GO:0043231//intracellular membrane-bounded organelle;GO:0009523//photosystem II	GO:0046872//metal ion binding	GO:0044237//cellular metabolic process	gi|224092386|ref|XP_002309586.1|/2.11479e-37/predicted protein [Populus trichocarpa]
Unigene6953_PB_AHAU	0	3	0.01	0.54	5.75489	0.117409	0.330857	-	-	-	-
Unigene6809_PB_AHAU	0	3	0.01	0.54	5.75489	0.117409	0.330816	-	-	-	gi|224145491|ref|XP_002325662.1|/8.89514e-21/predicted protein [Populus trichocarpa]
Unigene43921_PB_AHAU	0	3	0.01	0.54	5.75489	0.117409	0.330775	GO:0043231//intracellular membrane-bounded organelle;GO:0031224//intrinsic to membrane	GO:0030246//carbohydrate binding;GO:0035250//UDP-galactosyltransferase activity	GO:0006464//protein modification process	gi|296086459|emb|CBI32048.3|/3.10209e-50/unnamed protein product [Vitis vinifera]
Unigene65968_PB_AHAU	0	3	0.01	0.54	5.75489	0.117409	0.330734	-	-	-	-
Unigene77004_PB_AHAU	0	3	0.01	0.54	5.75489	0.117409	0.330693	-	-	-	-
Unigene45976_PB_AHAU	0	3	0.01	0.54	5.75489	0.117409	0.330652	-	-	-	-
Unigene27725_PB_AHAU	0	3	0.01	0.54	5.75489	0.117409	0.330611	GO:0009536//plastid;GO:0015630//microtubule cytoskeleton	GO:0003774//motor activity;GO:0032559	GO:0007017//microtubule-based process;GO:0048513//organ development	gi|255541342|ref|XP_002511735.1|/5.61932e-61/Kinesin-II 85 kDa subunit, putative [Ricinus communis]
Unigene31519_PB_AHAU	0	3	0.01	0.54	5.75489	0.117409	0.33057	GO:0043231//intracellular membrane-bounded organelle	-	-	gi|307136356|gb|ADN34170.1|/7.14466e-53/hypothetical protein [Cucumis melo subsp. melo]
Unigene6696_PB_AHAU	0	3	0.01	0.54	5.75489	0.117409	0.330529	GO:0009536//plastid	GO:0016854//racemase and epimerase activity;GO:0043169//cation binding;GO:0004551//nucleotide diphosphatase activity	GO:0019752//carboxylic acid metabolic process	gi|255553111|ref|XP_002517598.1|/4.39726e-65/racemase and epimerase, acting on amino acids and derivatives, putative [Ricinus communis]
Unigene80264_PB_AHAU	0	3	0.01	0.54	5.75489	0.117409	0.330488	-	-	-	-
Unigene60127_PB_AHAU	0	3	0.01	0.54	5.75489	0.117409	0.330447	-	-	-	-
Unigene44153_PB_AHAU	0	3	0.01	0.54	5.75489	0.117409	0.330406	-	-	-	-
Unigene19355_PB_AHAU	0	3	0.01	0.54	5.75489	0.117409	0.330365	-	-	-	-
Unigene12651_PB_AHAU	0	3	0.01	0.54	5.75489	0.117409	0.330324	GO:0009941//chloroplast envelope;GO:0031224//intrinsic to membrane	GO:0005342//organic acid transmembrane transporter activity;GO:0015145//monosaccharide transmembrane transporter activity	GO:0015717//triose phosphate transport;GO:0009642//response to light intensity;GO:0015711//organic anion transport	gi|255536723|ref|XP_002509428.1|/1.10564e-159/Triose phosphate/phosphate translocator, chloroplast precursor, putative [Ricinus communis]
Unigene53139_PB_AHAU	0	3	0.01	0.54	5.75489	0.117409	0.330283	-	-	-	-
Unigene47_PB_AHAU	0	3	0.01	0.54	5.75489	0.117409	0.330242	-	-	-	gi|224066319|ref|XP_002302081.1|/6.14178e-118/predicted protein [Populus trichocarpa]
Unigene83138_PB_AHAU	0	3	0.01	0.54	5.75489	0.117409	0.330202	-	GO:0032559	GO:0012501//programmed cell death;GO:0006950//response to stress	gi|223452621|gb|ACM89637.1|/3.47641e-47/NBS-LRR type disease resistance protein [Glycine max]
Unigene35395_PB_AHAU	0	3	0.01	0.54	5.75489	0.117409	0.330161	-	-	-	gi|302398789|gb|ADL36689.1|/2.19525e-114/DOF domain class transcription factor [Malus x domestica]
Unigene86167_PB_AHAU	0	3	0.01	0.54	5.75489	0.117409	0.33012	GO:0031224//intrinsic to membrane	GO:0004871//signal transducer activity;GO:0004672//protein kinase activity;GO:0016628//oxidoreductase activity, acting on the CH-CH group of donors, NAD or NADP as acceptor;GO:0032559	GO:0006464//protein modification process;GO:0007167//enzyme linked receptor protein signaling pathway	gi|224111340|ref|XP_002315819.1|/3.05515e-126/predicted protein [Populus trichocarpa]
Unigene34799_PB_AHAU	0	3	0.01	0.54	5.75489	0.117409	0.330079	-	-	-	gi|255571145|ref|XP_002526523.1|/4.5986e-12/conserved hypothetical protein [Ricinus communis]
Unigene8302_PB_AHAU	0	3	0.01	0.54	5.75489	0.117409	0.330038	GO:0043231//intracellular membrane-bounded organelle	GO:0004672//protein kinase activity;GO:0032559	GO:0006464//protein modification process	gi|225445156|ref|XP_002284044.1|/2.24826e-107/PREDICTED: hypothetical protein [Vitis vinifera]
Unigene20876_PB_AHAU	0	3	0.01	0.54	5.75489	0.117409	0.329997	-	-	-	-
Unigene71662_PB_AHAU	0	3	0.01	0.54	5.75489	0.117409	0.329957	-	-	-	-
Unigene18555_PB_AHAU	0	3	0.01	0.54	5.75489	0.117409	0.329916	-	-	-	-
Unigene47572_PB_AHAU	0	3	0.01	0.54	5.75489	0.117409	0.329875	-	-	-	-
Unigene90072_PB_AHAU	0	3	0.01	0.54	5.75489	0.117409	0.329834	-	GO:0008092//cytoskeletal protein binding	GO:0007010//cytoskeleton organization	gi|225434156|ref|XP_002275001.1|/8.18271e-11/PREDICTED: hypothetical protein [Vitis vinifera]
Unigene49749_PB_AHAU	0	3	0.01	0.54	5.75489	0.117409	0.329793	GO:0009534//chloroplast thylakoid;GO:0016020//membrane	GO:0003824//catalytic activity	GO:0009725//response to hormone stimulus;GO:0009746;GO:0000902//cell morphogenesis;GO:0009250//glucan biosynthetic process;GO:0009827//plant-type cell wall modification	gi|225449919|ref|XP_002268366.1|/2.34532e-53/PREDICTED: hypothetical protein [Vitis vinifera]
Unigene73036_PB_AHAU	0	3	0.01	0.54	5.75489	0.117409	0.329753	-	-	-	-
Unigene2945_PB_AHAU	0	3	0.01	0.54	5.75489	0.117409	0.329712	GO:0016585//chromatin remodeling complex	GO:0005488//binding	GO:0016458//gene silencing;GO:0006351//transcription, DNA-dependent	gi|225461927|ref|XP_002265837.1|/3.58526e-69/PREDICTED: hypothetical protein [Vitis vinifera]
Unigene78288_PB_AHAU	0	3	0.01	0.54	5.75489	0.117409	0.329671	GO:0043231//intracellular membrane-bounded organelle	-	-	gi|147856929|emb|CAN78632.1|/3.99035e-85/hypothetical protein VITISV_000033 [Vitis vinifera]
Unigene37356_PB_AHAU	0	3	0.01	0.54	5.75489	0.117409	0.32963	-	-	-	-
Unigene50787_PB_AHAU	0	3	0.01	0.54	5.75489	0.117409	0.32959	GO:0009526//plastid envelope;GO:0009532//plastid stroma	GO:0046914//transition metal ion binding;GO:0004312//fatty acid synthase activity;GO:0000166//nucleotide binding	GO:0006631//fatty acid metabolic process	gi|224107655|ref|XP_002314551.1|/1.01485e-41/predicted protein [Populus trichocarpa]
Unigene57965_PB_AHAU	0	3	0.01	0.54	5.75489	0.117409	0.329549	-	-	-	gi|255565204|ref|XP_002523594.1|/1.15676e-35/triacylglycerol lipase, putative [Ricinus communis]
Unigene1114_PB_AHAU	0	3	0.01	0.54	5.75489	0.117409	0.329508	GO:0016591//DNA-directed RNA polymerase II, holoenzyme;GO:0055029	GO:0034062//RNA polymerase activity;GO:0003676//nucleic acid binding	GO:0010467//gene expression	gi|224120092|ref|XP_002318240.1|/7.08798e-53/predicted protein [Populus trichocarpa]
Unigene23898_PB_AHAU	0	3	0.01	0.54	5.75489	0.117409	0.329468	-	-	-	gi|225464990|ref|XP_002263541.1|/1.58252e-27/PREDICTED: hypothetical protein [Vitis vinifera]
Unigene35246_PB_AHAU	0	3	0.01	0.54	5.75489	0.117409	0.329427	GO:0044464//cell part	-	-	gi|224142471|ref|XP_002324581.1|/1.17998e-25/predicted protein [Populus trichocarpa]
Unigene57581_PB_AHAU	0	3	0.01	0.54	5.75489	0.117409	0.329386	-	-	-	-
Unigene32095_PB_AHAU	0	3	0.01	0.54	5.75489	0.117409	0.329346	-	-	-	gi|225429768|ref|XP_002282558.1|/2.53884e-25/PREDICTED: hypothetical protein [Vitis vinifera]
Unigene3457_PB_AHAU	0	3	0.01	0.54	5.75489	0.117409	0.329305	-	-	-	gi|255582947|ref|XP_002532244.1|/6.29768e-17/Disease resistance protein RPM1, putative [Ricinus communis]
Unigene85871_PB_AHAU	0	3	0.01	0.54	5.75489	0.117409	0.329264	-	-	-	gi|255571457|ref|XP_002526676.1|/1.98927e-36/conserved hypothetical protein [Ricinus communis]
Unigene28113_PB_AHAU	0	3	0.01	0.54	5.75489	0.117409	0.329224	GO:0009536//plastid	GO:0016628//oxidoreductase activity, acting on the CH-CH group of donors, NAD or NADP as acceptor;GO:0004152//dihydroorotate dehydrogenase activity	GO:0019856//pyrimidine base biosynthetic process;GO:0031669//cellular response to nutrient levels;GO:0009174;GO:0006208//pyrimidine base catabolic process	gi|6177796|dbj|BAA86060.1|/5.04205e-61/JPR ORF1 [Pyrus pyrifolia]
Unigene69133_PB_AHAU	0	3	0.01	0.54	5.75489	0.117409	0.329183	-	-	-	-
Unigene4011_PB_AHAU	0	3	0.01	0.54	5.75489	0.117409	0.329143	GO:0009536//plastid	GO:0043169//cation binding;GO:0004551//nucleotide diphosphatase activity	-	gi|255566955|ref|XP_002524460.1|/8.22691e-45/mutt/nudix hydrolase, putative [Ricinus communis]
Unigene32702_PB_AHAU	0	3	0.01	0.54	5.75489	0.117409	0.329102	GO:0043234//protein complex	-	GO:0006887//exocytosis	gi|224089921|ref|XP_002308866.1|/8.12209e-38/predicted protein [Populus trichocarpa]
Unigene54163_PB_AHAU	0	3	0.01	0.54	5.75489	0.117409	0.329061	-	GO:0016787//hydrolase activity	-	gi|21954064|gb|AAK26033.2|AF360323_1/4.12724e-26/unknown protein [Arabidopsis thaliana]
Unigene49181_PB_AHAU	0	3	0.01	0.54	5.75489	0.117409	0.329021	GO:0009536//plastid;GO:0031981//nuclear lumen	GO:0004386//helicase activity;GO:0032559	-	gi|147858961|emb|CAN80826.1|/9.08426e-37/hypothetical protein VITISV_015453 [Vitis vinifera]
Unigene22198_PB_AHAU	0	3	0.01	0.54	5.75489	0.117409	0.32898	-	GO:0004672//protein kinase activity;GO:0032559	GO:0006464//protein modification process	gi|224120864|ref|XP_002330845.1|/1.86438e-47/predicted protein [Populus trichocarpa]
Unigene43899_PB_AHAU	0	3	0.01	0.54	5.75489	0.117409	0.32894	-	-	-	gi|255586001|ref|XP_002533670.1|/1.322e-16/Inner membrane transport protein yjjL, putative [Ricinus communis]
Unigene16985_PB_AHAU	0	3	0.01	0.54	5.75489	0.117409	0.328899	-	-	-	-
Unigene293_PB_AHAU	0	3	0.01	0.54	5.75489	0.117409	0.328859	-	-	-	-
Unigene48668_PB_AHAU	0	3	0.01	0.54	5.75489	0.117409	0.328818	GO:0009536//plastid;GO:0031981//nuclear lumen	GO:0004386//helicase activity;GO:0032559	-	gi|224140239|ref|XP_002323491.1|/1.13108e-44/predicted protein [Populus trichocarpa]
Unigene80969_PB_AHAU	0	3	0.01	0.54	5.75489	0.117409	0.328778	GO:0005838//proteasome regulatory particle;GO:0043231//intracellular membrane-bounded organelle;GO:0016020//membrane	GO:0042623//ATPase activity, coupled;GO:0032559	GO:0019941//modification-dependent protein catabolic process	gi|3914449|sp|O64982.1|PRS7_PRUPE/5.1927e-29/RecName: Full=26S protease regulatory subunit 7; AltName: Full=26S proteasome AAA-ATPase subunit RPT1; AltName: Full=26S proteasome subunit 7; AltName: Full=Regulatory particle triple-A ATPase subunit 1
Unigene34025_PB_AHAU	0	3	0.01	0.54	5.75489	0.117409	0.328737	-	-	-	gi|147863410|emb|CAN81510.1|/2.93712e-20/hypothetical protein VITISV_007397 [Vitis vinifera]
Unigene46945_PB_AHAU	0	3	0.01	0.54	5.75489	0.117409	0.328697	-	-	-	-
Unigene66763_PB_AHAU	0	3	0.01	0.54	5.75489	0.117409	0.328656	-	-	-	-
Unigene60265_PB_AHAU	0	3	0.01	0.54	5.75489	0.117409	0.328616	-	-	-	-
Unigene72033_PB_AHAU	0	3	0.01	0.54	5.75489	0.117409	0.328575	-	-	-	-
Unigene75157_PB_AHAU	0	3	0.01	0.54	5.75489	0.117409	0.328535	-	-	-	-
Unigene35138_PB_AHAU	0	3	0.01	0.54	5.75489	0.117409	0.328494	GO:0043231//intracellular membrane-bounded organelle	GO:0046914//transition metal ion binding;GO:0019787//small conjugating protein ligase activity	GO:0019941//modification-dependent protein catabolic process;GO:0032501//multicellular organismal process;GO:0032446//protein modification by small protein conjugation	gi|225435638|ref|XP_002285659.1|/1.74097e-53/PREDICTED: hypothetical protein [Vitis vinifera]
Unigene29199_PB_AHAU	0	3	0.01	0.54	5.75489	0.117409	0.328454	-	-	-	-
Unigene74763_PB_AHAU	0	3	0.01	0.54	5.75489	0.117409	0.328413	-	-	-	gi|225465341|ref|XP_002275293.1|/1.61048e-51/PREDICTED: hypothetical protein [Vitis vinifera]
Unigene88246_PB_AHAU	0	3	0.01	0.54	5.75489	0.117409	0.328373	GO:0043231//intracellular membrane-bounded organelle	GO:0016741	GO:0006730//one-carbon metabolic process	gi|18411430|ref|NP_567184.1|/1.0574e-50/dehydration-responsive protein-related [Arabidopsis thaliana]
Unigene26117_PB_AHAU	0	3	0.01	0.54	5.75489	0.117409	0.328333	-	GO:0005488//binding	-	gi|506469|emb|CAA56188.1|/4.54405e-09/unnamed protein product [Nicotiana tabacum]
Unigene29608_PB_AHAU	0	3	0.01	0.54	5.75489	0.117409	0.328292	GO:0043231//intracellular membrane-bounded organelle	GO:0046872//metal ion binding;GO:0005515//protein binding	GO:0044267//cellular protein metabolic process	gi|255638717|gb|ACU19663.1|/1.23249e-134/unknown [Glycine max]
Unigene73261_PB_AHAU	0	3	0.01	0.54	5.75489	0.117409	0.328252	-	-	-	-
Unigene69654_PB_AHAU	0	3	0.01	0.54	5.75489	0.117409	0.328211	-	GO:0016787//hydrolase activity	GO:0044238//primary metabolic process	gi|224107753|ref|XP_002314590.1|/3.22798e-61/predicted protein [Populus trichocarpa]
Unigene37188_PB_AHAU	0	3	0.01	0.54	5.75489	0.117409	0.328171	-	-	-	gi|255581381|ref|XP_002531499.1|/1.43822e-115/conserved hypothetical protein [Ricinus communis]
Unigene77902_PB_AHAU	0	3	0.01	0.54	5.75489	0.117409	0.328131	-	-	-	-
Unigene3980_PB_AHAU	0	3	0.01	0.54	5.75489	0.117409	0.32809	-	-	-	gi|225454872|ref|XP_002275587.1|/1.67642e-106/PREDICTED: hypothetical protein [Vitis vinifera]
Unigene5991_PB_AHAU	0	3	0.01	0.54	5.75489	0.117409	0.32805	GO:0044451//nucleoplasm part;GO:0055029	GO:0034062//RNA polymerase activity	GO:0010467//gene expression	gi|224107919|ref|XP_002314653.1|/1.65084e-61/predicted protein [Populus trichocarpa]
Unigene9869_PB_AHAU	0	3	0.01	0.54	5.75489	0.117409	0.32801	GO:0043234//protein complex	GO:0004683//calmodulin-dependent protein kinase activity	GO:0015031//protein transport	gi|297743300|emb|CBI36167.3|/2.10347e-89/unnamed protein product [Vitis vinifera]
Unigene24817_PB_AHAU	0	3	0.01	0.54	5.75489	0.117409	0.327969	-	GO:0003676//nucleic acid binding;GO:0016740//transferase activity	GO:0006305;GO:0006730//one-carbon metabolic process	gi|147779004|emb|CAN75753.1|/1.6416e-129/hypothetical protein VITISV_038412 [Vitis vinifera]
Unigene15195_PB_AHAU	0	3	0.01	0.54	5.75489	0.117409	0.327929	GO:0043231//intracellular membrane-bounded organelle	-	-	gi|224119258|ref|XP_002318026.1|/1.34499e-24/predicted protein [Populus trichocarpa]
Unigene29456_PB_AHAU	0	3	0.01	0.54	5.75489	0.117409	0.327889	GO:0031224//intrinsic to membrane;GO:0043231//intracellular membrane-bounded organelle	GO:0016759//cellulose synthase activity;GO:0046914//transition metal ion binding	GO:0045229//external encapsulating structure organization;GO:0009250//glucan biosynthetic process;GO:0006972//hyperosmotic response;GO:0009832//plant-type cell wall biogenesis	gi|49615363|gb|AAT66940.1|/1.92303e-39/CesA1 [Acacia mangium]
Unigene1404_PB_AHAU	0	3	0.01	0.54	5.75489	0.117409	0.327848	GO:0016020//membrane	GO:0004197//cysteine-type endopeptidase activity	GO:0019538//protein metabolic process;GO:0045165//cell fate commitment;GO:0003006//developmental process involved in reproduction	gi|255564850|ref|XP_002523419.1|/1.21024e-89/calpain, putative [Ricinus communis]
Unigene41650_PB_AHAU	0	3	0.01	0.54	5.75489	0.117409	0.327808	GO:0009536//plastid	GO:0043169//cation binding;GO:0016702//oxidoreductase activity, acting on single donors with incorporation of molecular oxygen, incorporation of two atoms of oxygen;GO:0005515//protein binding	GO:0006558//L-phenylalanine metabolic process;GO:0045426//quinone cofactor biosynthetic process;GO:0042360//vitamin E metabolic process;GO:0006570//tyrosine metabolic process;GO:0016109	gi|255558690|ref|XP_002520369.1|/4.16773e-39/4-hydroxyphenylpyruvate dioxygenase, putative [Ricinus communis]
Unigene70910_PB_AHAU	0	3	0.01	0.54	5.75489	0.117409	0.327768	GO:0031234//extrinsic to internal side of plasma membrane;GO:0031461//cullin-RING ubiquitin ligase complex	GO:0016301//kinase activity;GO:0005515//protein binding;GO:0016628//oxidoreductase activity, acting on the CH-CH group of donors, NAD or NADP as acceptor;GO:0032559	GO:0006464//protein modification process	gi|224128308|ref|XP_002329131.1|/4.50514e-52/predicted protein [Populus trichocarpa]
Unigene58896_PB_AHAU	0	3	0.01	0.54	5.75489	0.117409	0.327728	-	-	-	-
Unigene27301_PB_AHAU	0	3	0.01	0.54	5.75489	0.117409	0.327687	GO:0031224//intrinsic to membrane	GO:0015116//sulfate transmembrane transporter activity;GO:0019829//cation-transporting ATPase activity;GO:0032559	GO:0009207	gi|255577258|ref|XP_002529511.1|/1.7019e-81/abc transporter, putative [Ricinus communis]
Unigene36205_PB_AHAU	0	3	0.01	0.54	5.75489	0.117409	0.327647	-	-	-	-
Unigene88209_PB_AHAU	0	3	0.01	0.54	5.75489	0.117409	0.327607	-	-	-	gi|255555594|ref|XP_002518833.1|/3.89184e-45/Defective in cullin neddylation protein, putative [Ricinus communis]
Unigene39582_PB_AHAU	0	3	0.01	0.54	5.75489	0.117409	0.327567	-	-	-	-
Unigene49364_PB_AHAU	0	3	0.01	0.54	5.75489	0.117409	0.327527	GO:0000325//plant-type vacuole;GO:0009536//plastid;GO:0031090//organelle membrane;GO:0016469//proton-transporting two-sector ATPase complex	GO:0015077//monovalent inorganic cation transmembrane transporter activity;GO:0015405;GO:0003824//catalytic activity	GO:0009651//response to salt stress;GO:0031667//response to nutrient levels;GO:0006754//ATP biosynthetic process;GO:0015988//energy coupled proton transport, against electrochemical gradient	gi|225427716|ref|XP_002265086.1|/1.06005e-66/PREDICTED: hypothetical protein [Vitis vinifera]
Unigene27360_PB_AHAU	0	3	0.01	0.54	5.75489	0.117409	0.327486	-	-	-	gi|224105691|ref|XP_002313901.1|/2.36567e-36/predicted protein [Populus trichocarpa]
Unigene12457_PB_AHAU	0	3	0.01	0.54	5.75489	0.117409	0.327446	-	-	-	-
Unigene19203_PB_AHAU	0	3	0.01	0.54	5.75489	0.117409	0.327406	-	GO:0005088//Ras guanyl-nucleotide exchange factor activity	-	gi|224101071|ref|XP_002312130.1|/1.03961e-115/predicted protein [Populus trichocarpa]
Unigene31064_PB_AHAU	0	3	0.01	0.54	5.75489	0.117409	0.327366	-	-	-	gi|297844484|ref|XP_002890123.1|/3.64358e-30/leucine-rich repeat family protein [Arabidopsis lyrata subsp. lyrata]
Unigene78090_PB_AHAU	0	3	0.01	0.54	5.75489	0.117409	0.327326	-	GO:0016787//hydrolase activity	-	gi|225450460|ref|XP_002276666.1|/3.18994e-13/PREDICTED: hypothetical protein [Vitis vinifera]
Unigene26825_PB_AHAU	0	3	0.01	0.54	5.75489	0.117409	0.327286	-	-	-	gi|297734612|emb|CBI16663.3|/5.29451e-12/unnamed protein product [Vitis vinifera]
Unigene85373_PB_AHAU	0	3	0.01	0.54	5.75489	0.117409	0.327245	GO:0043231//intracellular membrane-bounded organelle	GO:0004175//endopeptidase activity	GO:0019538//protein metabolic process	gi|21616053|emb|CAC86004.1|/2.75711e-30/aspartic proteinase [Theobroma cacao]
Unigene19250_PB_AHAU	0	3	0.01	0.54	5.75489	0.117409	0.327205	-	-	-	gi|224063547|ref|XP_002301198.1|/5.50514e-07/predicted protein [Populus trichocarpa]
Unigene84790_PB_AHAU	0	3	0.01	0.54	5.75489	0.117409	0.327165	-	GO:0008233//peptidase activity	-	gi|225463766|ref|XP_002267930.1|/1.20449e-102/PREDICTED: hypothetical protein [Vitis vinifera]
Unigene34119_PB_AHAU	0	3	0.01	0.54	5.75489	0.117409	0.327125	-	-	-	-
Unigene12747_PB_AHAU	0	3	0.01	0.54	5.75489	0.117409	0.327085	GO:0009536//plastid	GO:0031406//carboxylic acid binding;GO:0016836//hydro-lyase activity	GO:0009637//response to blue light;GO:0006558//L-phenylalanine metabolic process;GO:0006570//tyrosine metabolic process	gi|224113661|ref|XP_002316535.1|/2.03622e-93/arogenate/prephenate dehydratase [Populus trichocarpa]
Unigene35496_PB_AHAU	0	3	0.01	0.54	5.75489	0.117409	0.327045	-	-	-	-
Unigene7027_PB_AHAU	0	3	0.01	0.54	5.75489	0.117409	0.327005	-	GO:0016791//phosphatase activity	-	gi|255538578|ref|XP_002510354.1|/1.71534e-75/protein phosphatase 2c, putative [Ricinus communis]
Unigene80329_PB_AHAU	0	3	0.01	0.54	5.75489	0.117409	0.326965	-	-	GO:0050896//response to stimulus	gi|292668963|gb|ADE41136.1|/4.96286e-16/AP2 domain class transcription factor [Malus x domestica]
Unigene77855_PB_AHAU	0	3	0.01	0.54	5.75489	0.117409	0.326925	GO:0000785//chromatin;GO:0043231//intracellular membrane-bounded organelle	GO:0003676//nucleic acid binding	GO:0034728	gi|255547057|ref|XP_002514586.1|/2.08178e-22/conserved hypothetical protein [Ricinus communis]
Unigene71817_PB_AHAU	0	3	0.01	0.54	5.75489	0.117409	0.326885	-	-	-	gi|224068454|ref|XP_002326124.1|/1.31334e-142/predicted protein [Populus trichocarpa]
Unigene53613_PB_AHAU	0	3	0.01	0.54	5.75489	0.117409	0.326845	GO:0043231//intracellular membrane-bounded organelle;GO:0044444//cytoplasmic part;GO:0042598//vesicular fraction	GO:0016814//hydrolase activity, acting on carbon-nitrogen (but not peptide) bonds, in cyclic amidines;GO:0019901//protein kinase binding	GO:0009725//response to hormone stimulus;GO:0009127//purine nucleoside monophosphate biosynthetic process;GO:0003006//developmental process involved in reproduction	gi|296086441|emb|CBI32030.3|/2.61535e-36/unnamed protein product [Vitis vinifera]
Unigene85454_PB_AHAU	0	3	0.01	0.54	5.75489	0.117409	0.326805	-	-	-	gi|224059382|ref|XP_002299837.1|/1.67114e-19/predicted protein [Populus trichocarpa]
Unigene81614_PB_AHAU	0	3	0.01	0.54	5.75489	0.117409	0.326764	GO:0005618//cell wall	GO:0030246//carbohydrate binding;GO:0043167//ion binding;GO:0015925	GO:0044238//primary metabolic process	gi|157313304|gb|ABV32545.1|/0/beta-galactosidase protein 2 [Prunus persica]
Unigene5923_PB_AHAU	0	3	0.01	0.54	5.75489	0.117409	0.326724	-	-	-	-
Unigene22272_PB_AHAU	0	3	0.01	0.54	5.75489	0.117409	0.326684	-	-	-	gi|225440948|ref|XP_002283113.1|/3.64289e-06/PREDICTED: hypothetical protein [Vitis vinifera]
Unigene14255_PB_AHAU	0	3	0.01	0.54	5.75489	0.117409	0.326644	GO:0043231//intracellular membrane-bounded organelle	GO:0003676//nucleic acid binding	GO:0006351//transcription, DNA-dependent;GO:0009913//epidermal cell differentiation	gi|302398953|gb|ADL36771.1|/4.21525e-82/MYB domain class transcription factor [Malus x domestica]
Unigene64678_PB_AHAU	0	3	0.01	0.54	5.75489	0.117409	0.326605	-	-	-	-
Unigene1043_PB_AHAU	0	3	0.01	0.54	5.75489	0.117409	0.326565	-	GO:0003824//catalytic activity	-	gi|297738657|emb|CBI27902.3|/1.80973e-29/unnamed protein product [Vitis vinifera]
Unigene11874_PB_AHAU	0	3	0.01	0.54	5.75489	0.117409	0.326525	GO:0005635//nuclear envelope	GO:0005488//binding	GO:0051234//establishment of localization	gi|225426485|ref|XP_002277144.1|/8.67313e-88/PREDICTED: hypothetical protein isoform 1 [Vitis vinifera]
Unigene38136_PB_AHAU	0	3	0.01	0.54	5.75489	0.117409	0.326485	-	GO:0008252//nucleotidase activity;GO:0043169//cation binding	-	gi|225458281|ref|XP_002281422.1|/1.98543e-74/PREDICTED: hypothetical protein [Vitis vinifera]
Unigene3828_PB_AHAU	0	3	0.01	0.54	5.75489	0.117409	0.326445	-	-	-	gi|302399075|gb|ADL36832.1|/3.55462e-65/TCP domain class transcription factor [Malus x domestica]
Unigene19188_PB_AHAU	0	3	0.01	0.54	5.75489	0.117409	0.326405	-	-	-	-
Unigene41190_PB_AHAU	0	3	0.01	0.54	5.75489	0.117409	0.326365	GO:0043231//intracellular membrane-bounded organelle	GO:0003677//DNA binding;GO:0001071//nucleic acid binding transcription factor activity	GO:0006351//transcription, DNA-dependent	gi|302398833|gb|ADL36711.1|/4.72611e-110/HD domain class transcription factor [Malus x domestica]
Unigene2265_PB_AHAU	0	3	0.01	0.54	5.75489	0.117409	0.326325	-	GO:0016491//oxidoreductase activity;GO:0004674//protein serine/threonine kinase activity;GO:0032559	GO:0006464//protein modification process	gi|147784474|emb|CAN66040.1|/4.65889e-59/hypothetical protein VITISV_035756 [Vitis vinifera]
Unigene40106_PB_AHAU	0	3	0.01	0.54	5.75489	0.117409	0.326285	-	-	-	-
Unigene47619_PB_AHAU	0	3	0.01	0.54	5.75489	0.117409	0.326245	-	-	-	-
Unigene71045_PB_AHAU	0	3	0.01	0.54	5.75489	0.117409	0.326205	GO:0005840//ribosome;GO:0005839//proteasome core complex;GO:0043231//intracellular membrane-bounded organelle	GO:0008135//translation factor activity, nucleic acid binding;GO:0004175//endopeptidase activity	GO:0006952//defense response;GO:0019941//modification-dependent protein catabolic process;GO:0010038//response to metal ion	gi|255544626|ref|XP_002513374.1|/1.09335e-61/proteasome subunit alpha type, putative [Ricinus communis]
Unigene37971_PB_AHAU	0	3	0.01	0.54	5.75489	0.117409	0.326165	-	-	-	gi|152968454|gb|ABS50250.1|/7.46756e-12/DELLA protein [Malus hupehensis]
Unigene74742_PB_AHAU	0	3	0.01	0.54	5.75489	0.117409	0.326126	GO:0043231//intracellular membrane-bounded organelle;GO:0012505//endomembrane system	GO:0046914//transition metal ion binding;GO:0001071//nucleic acid binding transcription factor activity	GO:0006351//transcription, DNA-dependent;GO:0000904//cell morphogenesis involved in differentiation	gi|224078549|ref|XP_002305556.1|/8.27163e-86/predicted protein [Populus trichocarpa]
Unigene81183_PB_AHAU	0	3	0.01	0.54	5.75489	0.117409	0.326086	-	-	-	-
Unigene28733_PB_AHAU	0	3	0.01	0.54	5.75489	0.117409	0.326046	-	GO:0016798//hydrolase activity, acting on glycosyl bonds	GO:0008152//metabolic process	gi|296088539|emb|CBI37530.3|/1.88387e-15/unnamed protein product [Vitis vinifera]
Unigene5357_PB_AHAU	0	3	0.01	0.54	5.75489	0.117409	0.326006	-	-	-	gi|255546761|ref|XP_002514439.1|/6.3123e-09/conserved hypothetical protein [Ricinus communis]
Unigene49018_PB_AHAU	0	3	0.01	0.54	5.75489	0.117409	0.325966	-	-	-	gi|224132298|ref|XP_002328234.1|/2.31058e-111/predicted protein [Populus trichocarpa]
Unigene88691_PB_AHAU	0	3	0.01	0.54	5.75489	0.117409	0.325926	-	-	-	gi|224119774|ref|XP_002318159.1|/1.47375e-46/predicted protein [Populus trichocarpa]
Unigene3498_PB_AHAU	0	3	0.01	0.54	5.75489	0.117409	0.325887	-	GO:0046914//transition metal ion binding	-	gi|225443207|ref|XP_002270687.1|/3.28367e-31/PREDICTED: hypothetical protein [Vitis vinifera]
Unigene50157_PB_AHAU	0	3	0.01	0.54	5.75489	0.117409	0.325847	-	-	-	-
Unigene71997_PB_AHAU	0	3	0.01	0.54	5.75489	0.117409	0.325807	-	-	-	-
Unigene51545_PB_AHAU	0	3	0.01	0.54	5.75489	0.117409	0.325767	-	-	-	gi|255558854|ref|XP_002520450.1|/2.44009e-68/hypothetical protein RCOM_0731250 [Ricinus communis]
Unigene62115_PB_AHAU	0	3	0.01	0.54	5.75489	0.117409	0.325727	-	-	-	gi|255582872|ref|XP_002532208.1|/2.8904e-24/conserved hypothetical protein [Ricinus communis]
Unigene87869_PB_AHAU	0	3	0.01	0.54	5.75489	0.117409	0.325688	-	-	-	-
Unigene76617_PB_AHAU	0	3	0.01	0.54	5.75489	0.117409	0.325648	GO:0031224//intrinsic to membrane	GO:0046914//transition metal ion binding	-	gi|255571978|ref|XP_002526930.1|/9.27026e-60/ubiquitin-protein ligase, putative [Ricinus communis]
Unigene23997_PB_AHAU	0	3	0.01	0.54	5.75489	0.117409	0.325608	GO:0043231//intracellular membrane-bounded organelle	GO:0017111//nucleoside-triphosphatase activity;GO:0046872//metal ion binding;GO:0032561	GO:0009207	gi|225434959|ref|XP_002281079.1|/2.21658e-85/PREDICTED: similar to GTP1/OBG family member [Vitis vinifera]
Unigene38412_PB_AHAU	0	3	0.01	0.54	5.75489	0.117409	0.325568	GO:0009536//plastid	-	-	gi|255574267|ref|XP_002528048.1|/6.10848e-102/electron transporter, putative [Ricinus communis]
Unigene25711_PB_AHAU	0	3	0.01	0.54	5.75489	0.117409	0.325529	GO:0043234//protein complex	GO:0019787//small conjugating protein ligase activity	GO:0032446//protein modification by small protein conjugation	gi|224107933|ref|XP_002314659.1|/1.82694e-46/predicted protein [Populus trichocarpa]
Unigene76591_PB_AHAU	0	3	0.01	0.54	5.75489	0.117409	0.325489	-	-	-	gi|255543875|ref|XP_002513000.1|/2.48781e-16/conserved hypothetical protein [Ricinus communis]
Unigene14919_PB_AHAU	0	3	0.01	0.54	5.75489	0.117409	0.325449	-	-	-	gi|297737657|emb|CBI26858.3|/5.50346e-41/unnamed protein product [Vitis vinifera]
Unigene58705_PB_AHAU	0	3	0.01	0.54	5.75489	0.117409	0.32541	-	-	-	gi|225466261|ref|XP_002269094.1|/1.02109e-142/PREDICTED: hypothetical protein [Vitis vinifera]
Unigene35552_PB_AHAU	0	3	0.01	0.54	5.75489	0.117409	0.32537	-	-	-	-
Unigene40051_PB_AHAU	0	3	0.01	0.54	5.75489	0.117409	0.32533	-	-	-	-
Unigene24805_PB_AHAU	0	3	0.01	0.54	5.75489	0.117409	0.325291	-	-	-	gi|224094749|ref|XP_002310220.1|/3.12551e-16/predicted protein [Populus trichocarpa]
Unigene53651_PB_AHAU	0	3	0.01	0.54	5.75489	0.117409	0.325251	GO:0016020//membrane	GO:0000166//nucleotide binding;GO:0003824//catalytic activity	-	gi|255556109|ref|XP_002519089.1|/1.03984e-43/Minor allergen Alt a, putative [Ricinus communis]
Unigene51673_PB_AHAU	11	459	1.9	81.93	5.43032	1.05e-06	2.35e-05	-	-	GO:0008152//metabolic process	gi|225434790|ref|XP_002280372.1|/1.2899e-89/PREDICTED: hypothetical protein [Vitis vinifera]
Unigene19003_PB_AHAU	3	112	0.52	19.99	5.26462	7.7e-05	0.00116083	-	-	-	-
Unigene81218_PB_AHAU	0	2	0.01	0.36	5.16993	0.238526	0.522907	-	GO:0035251//UDP-glucosyltransferase activity	-	gi|224101569|ref|XP_002334266.1|/2.31187e-29/predicted protein [Populus trichocarpa]
Unigene74941_PB_AHAU	0	2	0.01	0.36	5.16993	0.238526	0.522857	GO:0015630//microtubule cytoskeleton	GO:0016462//pyrophosphatase activity;GO:0032559	GO:0007275//multicellular organismal development;GO:0009987//cellular process	gi|225432010|ref|XP_002279592.1|/5.19154e-44/PREDICTED: hypothetical protein [Vitis vinifera]
Unigene9107_PB_AHAU	0	2	0.01	0.36	5.16993	0.238526	0.522806	-	-	-	gi|255565513|ref|XP_002523747.1|/5.89146e-20/conserved hypothetical protein [Ricinus communis]
Unigene61947_PB_AHAU	0	2	0.01	0.36	5.16993	0.238526	0.522756	GO:0009536//plastid	GO:0048037//cofactor binding;GO:0050136//NADH dehydrogenase (quinone) activity	GO:0022904//respiratory electron transport chain	gi|111558677|gb|ABH10501.1|/4.14255e-96/NADH dehydrogenase F [Amelanchier bartramiana]
Unigene38531_PB_AHAU	0	2	0.01	0.36	5.16993	0.238526	0.522706	-	-	GO:0006950//response to stress	gi|224130342|ref|XP_002328585.1|/1.25366e-14/predicted protein [Populus trichocarpa]
Unigene2829_PB_AHAU	0	2	0.01	0.36	5.16993	0.238526	0.522655	-	-	-	gi|147774435|emb|CAN59949.1|/2.24186e-24/hypothetical protein VITISV_043423 [Vitis vinifera]
Unigene53381_PB_AHAU	0	2	0.01	0.36	5.16993	0.238526	0.522605	-	GO:0005488//binding	-	gi|296088360|emb|CBI36805.3|/6.93055e-13/unnamed protein product [Vitis vinifera]
Unigene90075_PB_AHAU	0	2	0.01	0.36	5.16993	0.238526	0.522555	-	-	-	gi|255574883|ref|XP_002528348.1|/6.62302e-44/o-linked n-acetylglucosamine transferase, ogt, putative [Ricinus communis]
Unigene82114_PB_AHAU	0	2	0.01	0.36	5.16993	0.238526	0.522504	-	-	-	gi|255546389|ref|XP_002514254.1|/1.40035e-10/lactoylglutathione lyase, putative [Ricinus communis]
Unigene39627_PB_AHAU	0	2	0.01	0.36	5.16993	0.238526	0.522454	-	-	-	gi|255539354|ref|XP_002510742.1|/1.07156e-103/bubr1, putative [Ricinus communis]
Unigene4825_PB_AHAU	0	2	0.01	0.36	5.16993	0.238526	0.522403	GO:0043231//intracellular membrane-bounded organelle	-	-	gi|255578088|ref|XP_002529914.1|/0/conserved hypothetical protein [Ricinus communis]
Unigene15506_PB_AHAU	0	2	0.01	0.36	5.16993	0.238526	0.522353	GO:0030312//external encapsulating structure;GO:0008287//protein serine/threonine phosphatase complex;GO:0016020//membrane	GO:0019888//protein phosphatase regulator activity	GO:0060918//auxin transport;GO:0010118//stomatal movement;GO:0016310//phosphorylation;GO:0009738//abscisic acid mediated signaling pathway	gi|255541788|ref|XP_002511958.1|/1.07798e-69/serine/threonine protein phosphatase 2a regulatory subunit A, putative [Ricinus communis]
Unigene59957_PB_AHAU	0	2	0.01	0.36	5.16993	0.238526	0.522303	GO:0016020//membrane	GO:0005215//transporter activity	-	gi|225468277|ref|XP_002267292.1|/1.44138e-24/PREDICTED: hypothetical protein [Vitis vinifera]
Unigene51035_PB_AHAU	0	2	0.01	0.36	5.16993	0.238526	0.522252	GO:0044444//cytoplasmic part	GO:0019144//ADP-sugar diphosphatase activity;GO:0000166//nucleotide binding	GO:0006950//response to stress	gi|255637466|gb|ACU19060.1|/1.19908e-17/unknown [Glycine max]
Unigene36550_PB_AHAU	0	2	0.01	0.36	5.16993	0.238526	0.522202	-	-	-	gi|296088740|emb|CBI38190.3|/6.2787e-68/unnamed protein product [Vitis vinifera]
Unigene20936_PB_AHAU	0	2	0.01	0.36	5.16993	0.238526	0.522152	-	GO:0003676//nucleic acid binding;GO:0017111//nucleoside-triphosphatase activity;GO:0032559	-	gi|297739617|emb|CBI29799.3|/5.9723e-151/unnamed protein product [Vitis vinifera]
Unigene87893_PB_AHAU	0	2	0.01	0.36	5.16993	0.238526	0.522102	-	GO:0016747//transferase activity, transferring acyl groups other than amino-acyl groups	-	gi|255547850|ref|XP_002514982.1|/4.49986e-19/3'-N-debenzoyl-2'-deoxytaxol N-benzoyltransferase, putative [Ricinus communis]
Unigene51782_PB_AHAU	0	2	0.01	0.36	5.16993	0.238526	0.522051	-	-	-	-
Unigene58336_PB_AHAU	0	2	0.01	0.36	5.16993	0.238526	0.522001	-	-	-	gi|292668953|gb|ADE41131.1|/2.79491e-22/AP2 domain class transcription factor [Malus x domestica]
Unigene41640_PB_AHAU	0	2	0.01	0.36	5.16993	0.238526	0.521951	-	-	GO:0009719;GO:0007275//multicellular organismal development;GO:0006950//response to stress	gi|297381026|gb|ADI39634.1|/1.51464e-17/plastid jasmonates ZIM-domain protein [Hevea brasiliensis]
Unigene70813_PB_AHAU	0	2	0.01	0.36	5.16993	0.238526	0.5219	GO:0031410//cytoplasmic vesicle	GO:0004713//protein tyrosine kinase activity;GO:0032559	GO:0006464//protein modification process	gi|255579871|ref|XP_002530772.1|/1.9094e-47/ATP binding protein, putative [Ricinus communis]
Unigene17783_PB_AHAU	0	2	0.01	0.36	5.16993	0.238526	0.52185	-	GO:0003824//catalytic activity	-	gi|225468153|ref|XP_002270292.1|/1.68086e-65/PREDICTED: hypothetical protein [Vitis vinifera]
Unigene37532_PB_AHAU	0	2	0.01	0.36	5.16993	0.238526	0.5218	-	GO:0004721//phosphoprotein phosphatase activity	GO:0006796//phosphate metabolic process	gi|224137682|ref|XP_002322618.1|/2.755e-142/predicted protein [Populus trichocarpa]
Unigene34029_PB_AHAU	0	2	0.01	0.36	5.16993	0.238526	0.52175	-	GO:0032559	GO:0009209//pyrimidine ribonucleoside triphosphate biosynthetic process;GO:0009206	gi|297803746|ref|XP_002869757.1|/3.10854e-21/hypothetical protein ARALYDRAFT_492476 [Arabidopsis lyrata subsp. lyrata]
Unigene81319_PB_AHAU	0	2	0.01	0.36	5.16993	0.238526	0.5217	-	-	-	gi|295841587|dbj|BAJ07174.1|/1.62399e-31/MdTCP2B [Malus x domestica]
Unigene55998_PB_AHAU	0	2	0.01	0.36	5.16993	0.238526	0.521649	-	-	-	-
Unigene72268_PB_AHAU	0	2	0.01	0.36	5.16993	0.238526	0.521599	-	-	-	-
Unigene11145_PB_AHAU	0	2	0.01	0.36	5.16993	0.238526	0.521549	-	-	-	gi|224131030|ref|XP_002320984.1|/3.79388e-16/predicted protein [Populus trichocarpa]
Unigene15863_PB_AHAU	0	2	0.01	0.36	5.16993	0.238526	0.521499	-	-	-	-
Unigene47971_PB_AHAU	0	2	0.01	0.36	5.16993	0.238526	0.521449	-	-	-	-
Unigene83187_PB_AHAU	0	2	0.01	0.36	5.16993	0.238526	0.521399	-	-	-	gi|224116156|ref|XP_002317227.1|/9.86842e-12/predicted protein [Populus trichocarpa]
Unigene32183_PB_AHAU	0	2	0.01	0.36	5.16993	0.238526	0.521348	-	-	-	-
Unigene6026_PB_AHAU	0	2	0.01	0.36	5.16993	0.238526	0.521298	-	-	-	gi|224128668|ref|XP_002320389.1|/7.03151e-152/predicted protein [Populus trichocarpa]
Unigene8548_PB_AHAU	0	2	0.01	0.36	5.16993	0.238526	0.521248	-	-	-	gi|225434738|ref|XP_002280071.1|/2.62494e-20/PREDICTED: hypothetical protein [Vitis vinifera]
Unigene87725_PB_AHAU	0	2	0.01	0.36	5.16993	0.238526	0.521198	GO:0016020//membrane	-	-	gi|225448601|ref|XP_002278665.1|/2.33578e-45/PREDICTED: hypothetical protein [Vitis vinifera]
Unigene68676_PB_AHAU	0	2	0.01	0.36	5.16993	0.238526	0.521148	-	-	-	-
Unigene36896_PB_AHAU	0	2	0.01	0.36	5.16993	0.238526	0.521098	GO:0016020//membrane	GO:0004672//protein kinase activity;GO:0032559	GO:0006464//protein modification process	gi|296089109|emb|CBI38812.3|/3.63469e-14/unnamed protein product [Vitis vinifera]
Unigene37797_PB_AHAU	0	2	0.01	0.36	5.16993	0.238526	0.521048	GO:0031224//intrinsic to membrane;GO:0009532//plastid stroma	GO:0046872//metal ion binding;GO:0016705//oxidoreductase activity, acting on paired donors, with incorporation or reduction of molecular oxygen;GO:0004497//monooxygenase activity;GO:0008374//O-acyltransferase activity	GO:0006633//fatty acid biosynthetic process;GO:0006996//organelle organization;GO:0009725//response to hormone stimulus;GO:0003006//developmental process involved in reproduction;GO:0006950//response to stress;GO:0046471//phosphatidylglycerol metabolic process	gi|17974320|dbj|BAB79529.1|/6.35731e-153/glycerol-3-phosphate acyltransferase [Citrus unshiu]
Unigene2058_PB_AHAU	0	2	0.01	0.36	5.16993	0.238526	0.520998	GO:0043231//intracellular membrane-bounded organelle	-	-	gi|255566548|ref|XP_002524259.1|/9.37045e-24/Protein C22orf13, putative [Ricinus communis]
Unigene16927_PB_AHAU	0	2	0.01	0.36	5.16993	0.238526	0.520948	GO:0043231//intracellular membrane-bounded organelle	GO:0015929//hexosaminidase activity	-	gi|224106113|ref|XP_002314048.1|/0/predicted protein [Populus trichocarpa]
Unigene897_PB_AHAU	0	2	0.01	0.36	5.16993	0.238526	0.520898	-	-	-	-
Unigene58498_PB_AHAU	0	2	0.01	0.36	5.16993	0.238526	0.520847	GO:0044464//cell part	GO:0032559	-	gi|225437257|ref|XP_002275654.1|/2.96146e-82/PREDICTED: hypothetical protein [Vitis vinifera]
Unigene36601_PB_AHAU	0	2	0.01	0.36	5.16993	0.238526	0.520797	-	-	-	gi|255540821|ref|XP_002511475.1|/2.80156e-39/Microtubule-associated protein TORTIFOLIA1, putative [Ricinus communis]
Unigene12752_PB_AHAU	0	2	0.01	0.36	5.16993	0.238526	0.520747	GO:0043231//intracellular membrane-bounded organelle	-	GO:0032502//developmental process	gi|225448723|ref|XP_002275422.1|/1.93639e-173/PREDICTED: hypothetical protein [Vitis vinifera]
Unigene54034_PB_AHAU	0	2	0.01	0.36	5.16993	0.238526	0.520697	GO:0043231//intracellular membrane-bounded organelle	GO:0003676//nucleic acid binding;GO:0001071//nucleic acid binding transcription factor activity	GO:0010038//response to metal ion;GO:0009725//response to hormone stimulus;GO:0032989;GO:0006970//response to osmotic stress;GO:0006351//transcription, DNA-dependent	gi|296082944|emb|CBI22245.3|/1.39314e-59/unnamed protein product [Vitis vinifera]
Unigene11996_PB_AHAU	0	2	0.01	0.36	5.16993	0.238526	0.520647	GO:0030529//ribonucleoprotein complex	GO:0005198//structural molecule activity	GO:0010467//gene expression	gi|225457937|ref|XP_002273919.1|/1.11825e-66/PREDICTED: hypothetical protein [Vitis vinifera]
Unigene59235_PB_AHAU	0	2	0.01	0.36	5.16993	0.238526	0.520597	-	-	-	-
Unigene13514_PB_AHAU	0	2	0.01	0.36	5.16993	0.238526	0.520547	-	-	-	-
Unigene2420_PB_AHAU	0	2	0.01	0.36	5.16993	0.238526	0.520497	-	-	-	gi|15148918|gb|AAK84886.1|AF402605_1/6.37631e-87/homeodomain leucine zipper protein HDZ2 [Phaseolus vulgaris]
Unigene89786_PB_AHAU	0	2	0.01	0.36	5.16993	0.238526	0.520447	GO:0016020//membrane	-	GO:0000904//cell morphogenesis involved in differentiation	gi|270342119|gb|ACZ74702.1|/2.34532e-53/kinesin light chain-like protein [Phaseolus vulgaris]
Unigene9695_PB_AHAU	0	2	0.01	0.36	5.16993	0.238526	0.520397	-	GO:0017016//Ras GTPase binding	-	gi|225451993|ref|XP_002283479.1|/5.52397e-55/PREDICTED: hypothetical protein [Vitis vinifera]
Unigene83368_PB_AHAU	0	2	0.01	0.36	5.16993	0.238526	0.520348	GO:0043231//intracellular membrane-bounded organelle	GO:0046914//transition metal ion binding;GO:0016831//carboxy-lyase activity	-	gi|255551813|ref|XP_002516952.1|/2.18447e-103/fumarylacetoacetate hydrolase, putative [Ricinus communis]
Unigene40226_PB_AHAU	0	2	0.01	0.36	5.16993	0.238526	0.520298	GO:0016020//membrane	-	-	gi|224112271|ref|XP_002316138.1|/2.8069e-61/amino acid transporter [Populus trichocarpa]
Unigene48504_PB_AHAU	0	2	0.01	0.36	5.16993	0.238526	0.520248	-	-	-	gi|27450530|gb|AAO14625.1|AF467900_2/1.27752e-19/hypothetical protein [Prunus persica]
Unigene58239_PB_AHAU	0	2	0.01	0.36	5.16993	0.238526	0.520198	-	-	-	gi|147843110|emb|CAN81211.1|/7.46193e-28/hypothetical protein VITISV_020917 [Vitis vinifera]
Unigene63320_PB_AHAU	0	2	0.01	0.36	5.16993	0.238526	0.520148	-	-	-	-
Unigene47010_PB_AHAU	0	2	0.01	0.36	5.16993	0.238526	0.520098	-	-	-	-
Unigene16022_PB_AHAU	0	2	0.01	0.36	5.16993	0.238526	0.520048	-	-	-	-
Unigene56873_PB_AHAU	0	2	0.01	0.36	5.16993	0.238526	0.519998	-	-	-	-
Unigene68425_PB_AHAU	0	2	0.01	0.36	5.16993	0.238526	0.519948	-	-	-	gi|255555449|ref|XP_002518761.1|/2.97244e-23/conserved hypothetical protein [Ricinus communis]
Unigene18194_PB_AHAU	0	2	0.01	0.36	5.16993	0.238526	0.519898	-	-	-	gi|255571835|ref|XP_002526860.1|/6.59484e-08/Anthocyanin 5-aromatic acyltransferase, putative [Ricinus communis]
Unigene21123_PB_AHAU	0	2	0.01	0.36	5.16993	0.238526	0.519849	-	GO:0046872//metal ion binding;GO:0004674//protein serine/threonine kinase activity;GO:0032559	GO:0006464//protein modification process	gi|39546555|gb|AAR28084.1|/4.43147e-20/calcium-dependent protein kinase [Malus x domestica]
Unigene33263_PB_AHAU	0	2	0.01	0.36	5.16993	0.238526	0.519799	-	GO:0003824//catalytic activity	-	gi|255539380|ref|XP_002510755.1|/1.86263e-42/o-linked n-acetylglucosamine transferase, ogt, putative [Ricinus communis]
Unigene83806_PB_AHAU	0	2	0.01	0.36	5.16993	0.238526	0.519749	-	GO:0016884//carbon-nitrogen ligase activity, with glutamine as amido-N-donor;GO:0032559	GO:0009064//glutamine family amino acid metabolic process;GO:0009168//purine ribonucleoside monophosphate biosynthetic process;GO:0006528//asparagine metabolic process	gi|224074941|ref|XP_002304500.1|/7.80771e-102/predicted protein [Populus trichocarpa]
Unigene35488_PB_AHAU	0	2	0.01	0.36	5.16993	0.238526	0.519699	-	-	-	gi|255645199|gb|ACU23097.1|/1.883e-18/unknown [Glycine max]
Unigene33320_PB_AHAU	0	2	0.01	0.36	5.16993	0.238526	0.519649	-	-	-	gi|18252325|gb|AAL66194.1|AF386512_1/2.18905e-15/cytochrome P450 [Pyrus communis]
Unigene32093_PB_AHAU	0	2	0.01	0.36	5.16993	0.238526	0.519599	-	-	-	gi|225433864|ref|XP_002264735.1|/6.24232e-27/PREDICTED: hypothetical protein [Vitis vinifera]
Unigene45457_PB_AHAU	0	2	0.01	0.36	5.16993	0.238526	0.51955	GO:0043234//protein complex	GO:0005515//protein binding;GO:0004674//protein serine/threonine kinase activity;GO:0032559	GO:0006464//protein modification process;GO:0000087//M phase of mitotic cell cycle	gi|70568814|dbj|BAE06270.1|/1.88081e-39/cyclin-dependent kinase B [Scutellaria baicalensis]
Unigene60897_PB_AHAU	0	2	0.01	0.36	5.16993	0.238526	0.5195	-	-	-	-
Unigene23525_PB_AHAU	0	2	0.01	0.36	5.16993	0.238526	0.51945	-	-	-	-
Unigene84395_PB_AHAU	0	2	0.01	0.36	5.16993	0.238526	0.5194	GO:0043231//intracellular membrane-bounded organelle	-	-	gi|255577118|ref|XP_002529443.1|/4.3335e-69/DNA binding protein, putative [Ricinus communis]
Unigene8811_PB_AHAU	0	2	0.01	0.36	5.16993	0.238526	0.51935	-	GO:0003774//motor activity;GO:0000166//nucleotide binding	-	gi|225462236|ref|XP_002270779.1|/1.97789e-90/PREDICTED: similar to kinesin motor protein-related [Vitis vinifera]
Unigene84735_PB_AHAU	0	2	0.01	0.36	5.16993	0.238526	0.519301	-	-	-	gi|225459528|ref|XP_002285846.1|/2.65529e-66/PREDICTED: hypothetical protein [Vitis vinifera]
Unigene21436_PB_AHAU	0	2	0.01	0.36	5.16993	0.238526	0.519251	-	GO:0016709//oxidoreductase activity, acting on paired donors, with incorporation or reduction of molecular oxygen, NADH or NADPH as one donor, and incorporation of one atom of oxygen;GO:0005506//iron ion binding	GO:0008152//metabolic process	gi|224115192|ref|XP_002332184.1|/6.44381e-19/cytochrome P450 [Populus trichocarpa]
Unigene100_PB_AHAU	0	2	0.01	0.36	5.16993	0.238526	0.519201	-	-	-	gi|264664523|sp|C0LGR6.2|Y4291_ARATH/6.17629e-10/RecName: Full=Probable LRR receptor-like serine/threonine-protein kinase At4g29180; Flags: Precursor
Unigene56821_PB_AHAU	0	2	0.01	0.36	5.16993	0.238526	0.519152	-	-	-	-
Unigene165_PB_AHAU	0	2	0.01	0.36	5.16993	0.238526	0.519102	-	-	-	gi|297734589|emb|CBI16640.3|/2.76794e-73/unnamed protein product [Vitis vinifera]
Unigene84329_PB_AHAU	0	2	0.01	0.36	5.16993	0.238526	0.519052	-	-	-	gi|224066265|ref|XP_002302054.1|/3.09384e-34/predicted protein [Populus trichocarpa]
Unigene29314_PB_AHAU	0	2	0.01	0.36	5.16993	0.238526	0.519002	GO:0031224//intrinsic to membrane	GO:0016759//cellulose synthase activity;GO:0046914//transition metal ion binding	GO:0045229//external encapsulating structure organization;GO:0009250//glucan biosynthetic process	gi|183211890|gb|ACC59195.1|/2.97611e-40/cellulose synthase [Betula platyphylla]
Unigene39993_PB_AHAU	0	2	0.01	0.36	5.16993	0.238526	0.518953	-	-	-	-
Unigene48620_PB_AHAU	0	2	0.01	0.36	5.16993	0.238526	0.518903	GO:0009532//plastid stroma;GO:0043036//starch grain	GO:0016798//hydrolase activity, acting on glycosyl bonds;GO:0043167//ion binding;GO:0004133//glycogen debranching enzyme activity	GO:0005982//starch metabolic process	gi|255545834|ref|XP_002513977.1|/3.95193e-80/isoamylase, putative [Ricinus communis]
Unigene4488_PB_AHAU	0	2	0.01	0.36	5.16993	0.238526	0.518853	GO:0016020//membrane	GO:0005488//binding;GO:0016301//kinase activity	GO:0009888//tissue development	gi|224071507|ref|XP_002303493.1|/0/predicted protein [Populus trichocarpa]
Unigene29923_PB_AHAU	0	2	0.01	0.36	5.16993	0.238526	0.518804	GO:0043231//intracellular membrane-bounded organelle;GO:0044444//cytoplasmic part;GO:0016020//membrane	GO:0004553//hydrolase activity, hydrolyzing O-glycosyl compounds;GO:0005488//binding	GO:0005987//sucrose catabolic process;GO:0019752//carboxylic acid metabolic process;GO:0048513//organ development	gi|74476783|gb|ABA08442.1|/1.48202e-43/neutral/alkaline invertase [Manihot esculenta]
Unigene4352_PB_AHAU	0	2	0.01	0.36	5.16993	0.238526	0.518754	-	GO:0016740//transferase activity	-	gi|225465206|ref|XP_002264491.1|/1.4447e-83/PREDICTED: hypothetical protein [Vitis vinifera]
Unigene53080_PB_AHAU	0	2	0.01	0.36	5.16993	0.238526	0.518704	-	-	-	-
Unigene66772_PB_AHAU	0	2	0.01	0.36	5.16993	0.238526	0.518655	-	-	-	-
Unigene7067_PB_AHAU	0	2	0.01	0.36	5.16993	0.238526	0.518605	-	-	-	gi|224107849|ref|XP_002314624.1|/2.15489e-68/predicted protein [Populus trichocarpa]
Unigene3223_PB_AHAU	0	2	0.01	0.36	5.16993	0.238526	0.518556	-	-	-	-
Unigene10125_PB_AHAU	0	2	0.01	0.36	5.16993	0.238526	0.518506	-	-	-	-
Unigene55052_PB_AHAU	0	2	0.01	0.36	5.16993	0.238526	0.518456	GO:0044464//cell part	-	-	gi|302144234|emb|CBI23472.3|/4.2982e-44/unnamed protein product [Vitis vinifera]
Unigene20149_PB_AHAU	0	2	0.01	0.36	5.16993	0.238526	0.518407	-	-	-	-
Unigene90172_PB_AHAU	0	2	0.01	0.36	5.16993	0.238526	0.518357	GO:0016020//membrane	GO:0016301//kinase activity;GO:0000166//nucleotide binding	-	gi|296085992|emb|CBI31433.3|/3.71907e-33/unnamed protein product [Vitis vinifera]
Unigene9538_PB_AHAU	0	2	0.01	0.36	5.16993	0.238526	0.518308	-	GO:0016491//oxidoreductase activity;GO:0004672//protein kinase activity;GO:0000166//nucleotide binding	GO:0008152//metabolic process	gi|223452460|gb|ACM89557.1|/6.87766e-28/receptor-like protein kinase [Glycine max]
Unigene83130_PB_AHAU	0	2	0.01	0.36	5.16993	0.238526	0.518258	-	-	-	-
Unigene44832_PB_AHAU	0	2	0.01	0.36	5.16993	0.238526	0.518209	-	-	-	-
Unigene33354_PB_AHAU	0	2	0.01	0.36	5.16993	0.238526	0.518159	-	-	-	gi|296081053|emb|CBI18334.3|/1.62858e-09/unnamed protein product [Vitis vinifera]
Unigene55754_PB_AHAU	0	2	0.01	0.36	5.16993	0.238526	0.51811	-	-	-	-
Unigene10946_PB_AHAU	0	2	0.01	0.36	5.16993	0.238526	0.51806	-	-	-	gi|255578345|ref|XP_002530039.1|/2.66227e-148/conserved hypothetical protein [Ricinus communis]
Unigene32257_PB_AHAU	0	2	0.01	0.36	5.16993	0.238526	0.518011	GO:0044464//cell part	GO:0015075//ion transmembrane transporter activity	GO:0006811//ion transport	gi|255552742|ref|XP_002517414.1|/2.00625e-25/cation efflux protein/ zinc transporter, putative [Ricinus communis]
Unigene74725_PB_AHAU	0	2	0.01	0.36	5.16993	0.238526	0.517961	GO:0031981//nuclear lumen	GO:0004386//helicase activity;GO:0042623//ATPase activity, coupled;GO:0032559	-	gi|224079135|ref|XP_002305762.1|/2.15304e-66/predicted protein [Populus trichocarpa]
Unigene47020_PB_AHAU	0	2	0.01	0.36	5.16993	0.238526	0.517912	-	-	-	-
Unigene10004_PB_AHAU	0	2	0.01	0.36	5.16993	0.238526	0.517862	-	GO:0004713//protein tyrosine kinase activity;GO:0032559	GO:0006464//protein modification process	gi|255584865|ref|XP_002533148.1|/3.20928e-79/Protein kinase APK1B, chloroplast precursor, putative [Ricinus communis]
Unigene15616_PB_AHAU	0	2	0.01	0.36	5.16993	0.238526	0.517813	-	-	-	gi|255641242|gb|ACU20898.1|/3.76952e-16/unknown [Glycine max]
Unigene3028_PB_AHAU	0	2	0.01	0.36	5.16993	0.238526	0.517763	GO:0012505//endomembrane system	GO:0005488//binding	-	gi|225468454|ref|XP_002265026.1|/1.23756e-128/PREDICTED: hypothetical protein [Vitis vinifera]
Unigene31329_PB_AHAU	0	2	0.01	0.36	5.16993	0.238526	0.517714	GO:0009536//plastid	GO:0016879//ligase activity, forming carbon-nitrogen bonds;GO:0032559	GO:0006144//purine base metabolic process;GO:0006163//purine nucleotide metabolic process	gi|296086828|emb|CBI32977.3|/5.89557e-49/unnamed protein product [Vitis vinifera]
Unigene3254_PB_AHAU	0	2	0.01	0.36	5.16993	0.238526	0.517664	GO:0044444//cytoplasmic part	GO:0016755;GO:0046914//transition metal ion binding;GO:0016614//oxidoreductase activity, acting on CH-OH group of donors;GO:0019829//cation-transporting ATPase activity	GO:0010038//response to metal ion;GO:0052482;GO:0043043//peptide biosynthetic process;GO:0002376//immune system process;GO:0019762//glucosinolate catabolic process;GO:0009699//phenylpropanoid biosynthetic process;GO:0015698//inorganic anion transport	gi|297735552|emb|CBI18046.3|/3.64564e-78/unnamed protein product [Vitis vinifera]
Unigene34914_PB_AHAU	0	2	0.01	0.36	5.16993	0.238526	0.517615	-	GO:0016741	GO:0006730//one-carbon metabolic process	gi|91694285|gb|ABE41794.1|/2.10546e-122/gamma-tocopherol methyltransferase [Solanum lycopersicum]
Unigene47823_PB_AHAU	0	2	0.01	0.36	5.16993	0.238526	0.517565	GO:0044464//cell part	GO:0046914//transition metal ion binding;GO:0001071//nucleic acid binding transcription factor activity	GO:0006351//transcription, DNA-dependent	gi|297734535|emb|CBI16586.3|/2.20169e-11/unnamed protein product [Vitis vinifera]
Unigene2213_PB_AHAU	0	2	0.01	0.36	5.16993	0.238526	0.517516	GO:0043231//intracellular membrane-bounded organelle	GO:0003676//nucleic acid binding;GO:0001071//nucleic acid binding transcription factor activity	GO:0000160//two-component signal transduction system (phosphorelay);GO:0006351//transcription, DNA-dependent;GO:0006950//response to stress	gi|302398559|gb|ADL36574.1|/7.23017e-151/AP2D domain class transcription factor [Malus x domestica]
Unigene87643_PB_AHAU	0	2	0.01	0.36	5.16993	0.238526	0.517467	-	-	-	-
Unigene53701_PB_AHAU	0	2	0.01	0.36	5.16993	0.238526	0.517417	-	-	-	-
Unigene6393_PB_AHAU	0	2	0.01	0.36	5.16993	0.238526	0.517368	-	-	-	gi|225442444|ref|XP_002283537.1|/6.82971e-13/PREDICTED: hypothetical protein [Vitis vinifera]
Unigene13862_PB_AHAU	0	2	0.01	0.36	5.16993	0.238526	0.517318	GO:0043231//intracellular membrane-bounded organelle	GO:0016274//protein-arginine N-methyltransferase activity;GO:0042802//identical protein binding;GO:0046983//protein dimerization activity	GO:0009908//flower development;GO:0034969//histone arginine methylation;GO:0035247//peptidyl-arginine omega-N-methylation	gi|255551749|ref|XP_002516920.1|/2.31838e-156/protein arginine n-methyltransferase, putative [Ricinus communis]
Unigene21222_PB_AHAU	0	2	0.01	0.36	5.16993	0.238526	0.517269	-	GO:0048037//cofactor binding	-	gi|255554799|ref|XP_002518437.1|/1.41512e-34/proline synthetase associated protein, putative [Ricinus communis]
Unigene23241_PB_AHAU	0	2	0.01	0.36	5.16993	0.238526	0.51722	-	-	-	gi|225437302|ref|XP_002263425.1|/1.46164e-15/PREDICTED: hypothetical protein [Vitis vinifera]
Unigene84149_PB_AHAU	0	2	0.01	0.36	5.16993	0.238526	0.51717	GO:0044444//cytoplasmic part	GO:0004674//protein serine/threonine kinase activity;GO:0032559	GO:0006464//protein modification process	gi|109659818|dbj|BAE96756.1|/4.58209e-33/homolog of mammalian PITSLRE alpha protein kinase [Nicotiana tabacum]
Unigene86977_PB_AHAU	0	2	0.01	0.36	5.16993	0.238526	0.517121	-	-	-	gi|225448152|ref|XP_002263929.1|/5.60363e-07/PREDICTED: hypothetical protein [Vitis vinifera]
Unigene61752_PB_AHAU	0	2	0.01	0.36	5.16993	0.238526	0.517072	-	-	-	gi|255645469|gb|ACU23230.1|/5.30422e-41/unknown [Glycine max]
Unigene71329_PB_AHAU	0	2	0.01	0.36	5.16993	0.238526	0.517022	-	-	-	gi|225430101|ref|XP_002284604.1|/2.44885e-19/PREDICTED: hypothetical protein isoform 1 [Vitis vinifera]
Unigene18644_PB_AHAU	0	2	0.01	0.36	5.16993	0.238526	0.516973	-	-	-	gi|297734403|emb|CBI15650.3|/2.33392e-06/unnamed protein product [Vitis vinifera]
Unigene39041_PB_AHAU	0	2	0.01	0.36	5.16993	0.238526	0.516924	-	GO:0016301//kinase activity	GO:0006796//phosphate metabolic process	gi|147821402|emb|CAN63497.1|/1.32451e-32/hypothetical protein VITISV_011672 [Vitis vinifera]
Unigene18566_PB_AHAU	0	2	0.01	0.36	5.16993	0.238526	0.516875	-	-	-	gi|255557337|ref|XP_002519699.1|/1.37766e-77/dopamine beta-monooxygenase, putative [Ricinus communis]
Unigene48936_PB_AHAU	0	2	0.01	0.36	5.16993	0.238526	0.516825	-	-	-	-
Unigene88000_PB_AHAU	0	2	0.01	0.36	5.16993	0.238526	0.516776	-	-	-	gi|296082193|emb|CBI21198.3|/5.39836e-17/unnamed protein product [Vitis vinifera]
Unigene17355_PB_AHAU	0	2	0.01	0.36	5.16993	0.238526	0.516727	-	GO:0005488//binding;GO:0004672//protein kinase activity	-	gi|225470605|ref|XP_002262748.1|/3.8018e-114/PREDICTED: hypothetical protein [Vitis vinifera]
Unigene67673_PB_AHAU	0	2	0.01	0.36	5.16993	0.238526	0.516678	-	-	-	gi|297735430|emb|CBI17870.3|/6.89883e-30/unnamed protein product [Vitis vinifera]
Unigene72665_PB_AHAU	0	2	0.01	0.36	5.16993	0.238526	0.516628	-	-	-	-
Unigene43815_PB_AHAU	0	2	0.01	0.36	5.16993	0.238526	0.516579	-	-	-	-
Unigene40467_PB_AHAU	0	2	0.01	0.36	5.16993	0.238526	0.51653	-	-	-	-
Unigene29576_PB_AHAU	0	2	0.01	0.36	5.16993	0.238526	0.516481	-	-	-	gi|242044786|ref|XP_002460264.1|/6.13025e-06/hypothetical protein SORBIDRAFT_02g025640 [Sorghum bicolor]
Unigene3148_PB_AHAU	0	2	0.01	0.36	5.16993	0.238526	0.516431	GO:0009536//plastid	GO:0030528//transcription regulator activity;GO:0005488//binding;GO:0016620//oxidoreductase activity, acting on the aldehyde or oxo group of donors, NAD or NADP as acceptor;GO:0001071//nucleic acid binding transcription factor activity	GO:0006633//fatty acid biosynthetic process;GO:0006970//response to osmotic stress;GO:0010467//gene expression;GO:0010017//red or far-red light signaling pathway	gi|224105051|ref|XP_002313667.1|/4.83921e-79/predicted protein [Populus trichocarpa]
Unigene14153_PB_AHAU	0	2	0.01	0.36	5.16993	0.238526	0.516382	-	-	-	gi|225424924|ref|XP_002270659.1|/2.2792e-46/PREDICTED: hypothetical protein [Vitis vinifera]
Unigene30020_PB_AHAU	0	2	0.01	0.36	5.16993	0.238526	0.516333	-	-	-	gi|224117466|ref|XP_002317581.1|/7.98475e-17/predicted protein [Populus trichocarpa]
Unigene14126_PB_AHAU	0	2	0.01	0.36	5.16993	0.238526	0.516284	-	-	-	gi|302398779|gb|ADL36684.1|/1.028e-60/DOF domain class transcription factor [Malus x domestica]
Unigene80749_PB_AHAU	0	2	0.01	0.36	5.16993	0.238526	0.516235	-	-	-	-
Unigene525_PB_AHAU	0	2	0.01	0.36	5.16993	0.238526	0.516186	-	-	GO:0007049//cell cycle	gi|255539220|ref|XP_002510675.1|/5.52555e-143/cyclin B, putative [Ricinus communis]
[truncated: 20,746 more rows]
