# Supplementary material for: Transcriptome profiling of fruit development and maturation in Chinese white pear (Pyrus bretschneideri Rehd)
Source: BMC Genomics. 2013 Nov 23;14(1):823. doi: 10.1186/1471-2164-14-823 (PMC4046828; doi:10.1186/1471-2164-14-823)
Supplement: Supplementary file 3 — Additional file 3: Differentially expressed genes between fruit stage 3 (FS3) and fruit stage 2 (FS2). TPM: transcript copies per million tags. Raw intensity: the total number of tags sequenced for each gene. FDR: false discovery rate. FDR < 0.001 and the absolute value of log2Ratio ≤1 were used as the threshold to judge the significance of gene expression difference. In order to calculate the log2Ratio and FDR, TPM value of 0.001 instead of 0 for genes that do not express in one sample was used. (XLS 7 MB) [file 12864_2013_5518_MOESM3_ESM.xls]

## Sheet: fs2vsfs3.DiffGeneExp
Gene ID	RawIntensity-fs2	RawIntensity-fs3	TPM-FS2	TPM-FS3	log2 Ratio(fs3/fs2)	P-Value	FDR	GO Component	GO Function	GO Process	blast nr
Unigene14622_PB_AHAU	0	4134	0.01	716.24	16.1282	1.11022e-15	3.62268e-14	-	-	-	gi|307159114|gb|ADN39441.1|/1.38976e-153/prunin 2 precursor [Prunus dulcis]
Unigene40701_PB_AHAU	0	2134	0.01	369.73	15.1742	1.11022e-15	3.59803e-14	-	GO:0043169//cation binding	-	gi|307159112|gb|ADN39440.1|/1.38129e-79/prunin 1 precursor [Prunus dulcis]
Unigene4446_PB_AHAU	0	1664	0.01	288.3	14.8153	1.11022e-15	3.55929e-14	-	-	-	-
Unigene89212_PB_AHAU	0	972	0.01	168.4	14.0396	1.11022e-15	3.61278e-14	GO:0031410//cytoplasmic vesicle	-	-	gi|296084806|emb|CBI27688.3|/3.11273e-09/unnamed protein product [Vitis vinifera]
Unigene85601_PB_AHAU	0	218	0.01	37.77	11.883	1.11022e-15	3.52138e-14	-	-	-	gi|16588826|gb|AAL26909.1|AF319165_1/3.87968e-67/dehydration-responsive protein RD22 [Prunus persica]
Unigene54387_PB_AHAU	0	209	0.01	36.21	11.8222	1.11022e-15	3.59314e-14	GO:0019866//organelle inner membrane;GO:0031224//intrinsic to membrane	-	GO:0046907//intracellular transport	gi|255550607|ref|XP_002516353.1|/7.78963e-36/mitochondrial carrier protein, putative [Ricinus communis]
Unigene21383_PB_AHAU	0	205	0.01	35.52	11.7944	1.11022e-15	3.56409e-14	-	-	-	gi|255555176|ref|XP_002518625.1|/6.92223e-106/conserved hypothetical protein [Ricinus communis]
Unigene85136_PB_AHAU	0	203	0.01	35.17	11.7801	1.11022e-15	3.54974e-14	-	-	-	-
Unigene1746_PB_AHAU	0	183	0.01	31.71	11.6307	1.11022e-15	3.58341e-14	GO:0000325//plant-type vacuole;GO:0031090//organelle membrane;GO:0000322;GO:0031224//intrinsic to membrane	GO:0005372//water transmembrane transporter activity	GO:0006810//transport;GO:0044248//cellular catabolic process	gi|255569391|ref|XP_002525663.1|/3.21045e-54/tonoplast intrinsic protein, putative [Ricinus communis]
Unigene78632_PB_AHAU	0	181	0.01	31.36	11.6147	1.11022e-15	3.52607e-14	-	-	-	-
Unigene13086_PB_AHAU	0	172	0.01	29.8	11.5411	1.11022e-15	3.57372e-14	GO:0005777//peroxisome	GO:0005488//binding;GO:0016833//oxo-acid-lyase activity	GO:0009060//aerobic respiration;GO:0043436;GO:0044262//cellular carbohydrate metabolic process	gi|113029|sp|P17069.1|ACEA_GOSHI/0/RecName: Full=Isocitrate lyase; Short=ICL; Short=Isocitrase; Short=Isocitratase
Unigene36940_PB_AHAU	0	157	0.01	27.2	11.4094	1.11022e-15	3.54498e-14	-	-	-	gi|255553209|ref|XP_002517647.1|/1.69419e-44/AMP-activated protein kinase, gamma regulatory subunit, putative [Ricinus communis]
Unigene66751_PB_AHAU	0	139	0.01	24.08	11.2336	1.11022e-15	3.58827e-14	-	-	-	-
Unigene51762_PB_AHAU	0	126	0.01	21.83	11.0921	1.11022e-15	3.50737e-14	-	-	GO:0009628//response to abiotic stimulus	gi|255543773|ref|XP_002512949.1|/8.19507e-10/Late embryogenesis abundant protein, putative [Ricinus communis]
Unigene86075_PB_AHAU	0	122	0.01	21.14	11.0458	1.11022e-15	3.51202e-14	GO:0016020//membrane	GO:0015175//neutral amino acid transmembrane transporter activity	GO:0003333//amino acid transmembrane transport;GO:0015804//neutral amino acid transport	gi|20804893|dbj|BAB92574.1|/2.22535e-89/proline transport protein-like [Oryza sativa Japonica Group]
Unigene43263_PB_AHAU	0	112	0.01	19.4	10.9218	1.11022e-15	3.53078e-14	-	-	-	gi|224127436|ref|XP_002329277.1|/2.32453e-32/predicted protein [Populus trichocarpa]
Unigene83643_PB_AHAU	0	96	0.01	16.63	10.6996	1.11022e-15	3.60785e-14	-	-	-	gi|190613931|gb|ACE80969.1|/2.07577e-40/putative allergen Pru p 3.03 [Prunus dulcis x Prunus persica]
Unigene41922_PB_AHAU	0	93	0.01	16.11	10.6537	1.11022e-15	3.60293e-14	-	-	-	gi|258588247|pdb|3EHK|A/1.09049e-43/Chain A, Crystal Structure Of Pru Du Amandin, An Allergenic Protein From Prunus Dulcis
Unigene75785_PB_AHAU	0	89	0.01	15.42	10.5906	1.11022e-15	3.61772e-14	-	-	-	-
Unigene47689_PB_AHAU	0	85	0.01	14.73	10.5245	1.11022e-15	3.54023e-14	-	-	-	-
Unigene78514_PB_AHAU	0	71	0.01	12.3	10.2644	1.11022e-15	3.5355e-14	GO:0005576//extracellular region	-	GO:0006952//defense response	gi|31321944|gb|AAM54366.1|/1.95901e-85/vicilin seed storage protein [Juglans nigra]
Unigene24075_PB_AHAU	0	70	0.01	12.13	10.2444	1.11022e-15	3.51669e-14	-	-	GO:0006952//defense response	gi|11596184|gb|AAG38520.1|AF283535_1/4.29091e-14/proteinase inhibitor se60-like protein [Citrus x paradisi]
Unigene27876_PB_AHAU	0	63	0.01	10.92	10.0928	1.11022e-15	3.57856e-14	-	-	-	gi|82604209|gb|ABB84756.1|/9.79481e-99/MYB8 [Malus x domestica]
Unigene72255_PB_AHAU	0	57	0.01	9.88	9.94837	1.11022e-15	3.55451e-14	GO:0031224//intrinsic to membrane	GO:0016628//oxidoreductase activity, acting on the CH-CH group of donors, NAD or NADP as acceptor;GO:0022891//substrate-specific transmembrane transporter activity	GO:0008152//metabolic process;GO:0071702	gi|217074938|gb|ACJ85829.1|/2.29615e-154/unknown [Medicago truncatula]
Unigene15218_PB_AHAU	0	54	0.01	9.36	9.87036	1.11022e-15	3.5689e-14	GO:0043231//intracellular membrane-bounded organelle	-	-	gi|255562556|ref|XP_002522284.1|/2.06806e-50/conserved hypothetical protein [Ricinus communis]
Unigene40885_PB_AHAU	0	49	0.01	8.49	9.72962	4.66294e-15	1.42765e-13	-	-	-	-
Unigene17899_PB_AHAU	0	47	0.01	8.14	9.66888	1.53211e-14	4.57328e-13	-	-	-	-
Unigene74000_PB_AHAU	0	40	0.01	6.93	9.43671	1.66844e-12	3.68667e-11	-	-	-	-
Unigene28533_PB_AHAU	6	4259	1.07	737.89	9.42965	1.47845e-05	0.000146859	-	-	-	gi|16588826|gb|AAL26909.1|AF319165_1/2.28533e-77/dehydration-responsive protein RD22 [Prunus persica]
Unigene4614_PB_AHAU	0	39	0.01	6.76	9.40088	3.28738e-12	7.06727e-11	-	-	-	-
Unigene64544_PB_AHAU	0	39	0.01	6.76	9.40088	3.28738e-12	7.0609e-11	-	-	-	-
Unigene33381_PB_AHAU	0	37	0.01	6.41	9.32418	1.27647e-11	2.62569e-10	GO:0044464//cell part	-	-	gi|225438936|ref|XP_002284127.1|/1.69153e-37/PREDICTED: hypothetical protein [Vitis vinifera]
Unigene51925_PB_AHAU	0	36	0.01	6.24	9.2854	2.51538e-11	5.03076e-10	-	-	-	-
Unigene73221_PB_AHAU	0	35	0.01	6.06	9.24317	4.95686e-11	9.69396e-10	GO:0043231//intracellular membrane-bounded organelle	GO:0046914//transition metal ion binding;GO:0060089;GO:0032561	GO:0009725//response to hormone stimulus;GO:0009746;GO:0009606//tropism;GO:0010015//root morphogenesis;GO:0034285;GO:0007166//cell surface receptor linked signaling pathway;GO:0009612//response to mechanical stimulus	gi|255555919|ref|XP_002518995.1|/3.79851e-32/GTP-binding protein alpha subunit, gna, putative [Ricinus communis]
Unigene16485_PB_AHAU	0	34	0.01	5.89	9.20212	9.76812e-11	1.87642e-09	-	-	-	gi|255551479|ref|XP_002516785.1|/4.42486e-12/conserved hypothetical protein [Ricinus communis]
Unigene16050_PB_AHAU	0	33	0.01	5.72	9.15987	1.92493e-10	3.56547e-09	-	-	-	gi|224104131|ref|XP_002313331.1|/1.5861e-104/predicted protein [Populus trichocarpa]
Unigene10911_PB_AHAU	0	33	0.01	5.72	9.15987	1.92493e-10	3.5627e-09	-	GO:0046914//transition metal ion binding;GO:0016706//oxidoreductase activity, acting on paired donors, with incorporation or reduction of molecular oxygen, 2-oxoglutarate as one donor, and incorporation of one atom each of oxygen into both donors	GO:0008152//metabolic process	gi|224115488|ref|XP_002317046.1|/3.21915e-131/predicted protein [Populus trichocarpa]
Unigene35454_PB_AHAU	0	32	0.01	5.54	9.11374	3.79334e-10	6.75822e-09	-	GO:0008378//galactosyltransferase activity	GO:0009311//oligosaccharide metabolic process	gi|297743998|emb|CBI36968.3|/4.11673e-52/unnamed protein product [Vitis vinifera]
Unigene27308_PB_AHAU	0	29	0.01	5.02	8.97154	2.90296e-09	4.77875e-08	-	-	-	gi|157384606|gb|ABV49593.1|/1.8655e-47/7S vicilin [Carya illinoinensis]
Unigene14209_PB_AHAU	0	28	0.01	4.85	8.92184	5.72066e-09	9.01231e-08	-	-	-	gi|14422448|dbj|BAB60850.1|/1.33021e-42/BURP domain-containing protein [Bruguiera gymnorhiza]
Unigene78513_PB_AHAU	0	28	0.01	4.85	8.92184	5.72066e-09	9.00635e-08	GO:0005576//extracellular region	-	GO:0006952//defense response	gi|31321944|gb|AAM54366.1|/9.61171e-82/vicilin seed storage protein [Juglans nigra]
Unigene39346_PB_AHAU	0	27	0.01	4.68	8.87036	1.12733e-08	1.72025e-07	-	-	-	gi|255544730|ref|XP_002513426.1|/1.96176e-20/conserved hypothetical protein [Ricinus communis]
Unigene80685_PB_AHAU	0	27	0.01	4.68	8.87036	1.12733e-08	1.71915e-07	GO:0009536//plastid	GO:0046872//metal ion binding;GO:0016853//isomerase activity	-	gi|224082644|ref|XP_002306777.1|/3.83292e-16/copalyl diphosphate synthase [Populus trichocarpa]
Unigene13768_PB_AHAU	0	27	0.01	4.68	8.87036	1.12733e-08	1.71805e-07	-	-	GO:0006952//defense response	gi|19338630|gb|AAL86739.1|AF441864_1/2.59953e-133/48-kDa glycoprotein precursor [Corylus avellana]
Unigene46028_PB_AHAU	0	26	0.01	4.5	8.81378	2.22156e-08	3.27866e-07	-	-	-	-
Unigene3200_PB_AHAU	0	26	0.01	4.5	8.81378	2.22156e-08	3.27663e-07	GO:0044444//cytoplasmic part;GO:0043231//intracellular membrane-bounded organelle	-	-	gi|157384606|gb|ABV49593.1|/1.21998e-14/7S vicilin [Carya illinoinensis]
Unigene17316_PB_AHAU	0	25	0.01	4.33	8.75822	4.3779e-08	6.24815e-07	GO:0043231//intracellular membrane-bounded organelle	-	GO:0009628//response to abiotic stimulus;GO:0006810//transport	gi|224080606|ref|XP_002306177.1|/2.59876e-20/predicted protein [Populus trichocarpa]
Unigene33594_PB_AHAU	0	25	0.01	4.33	8.75822	4.3779e-08	6.24441e-07	-	-	-	gi|147853967|emb|CAN79553.1|/1.33748e-24/hypothetical protein VITISV_025727 [Vitis vinifera]
Unigene3832_PB_AHAU	0	24	0.01	4.16	8.70044	8.62724e-08	1.18787e-06	-	-	-	gi|77403835|dbj|BAE46406.1|/4.46781e-89/cytochrome b561 [Citrullus lanatus]
Unigene58394_PB_AHAU	0	24	0.01	4.16	8.70044	8.62724e-08	1.18718e-06	GO:0044424//intracellular part	GO:0016615//malate dehydrogenase activity	GO:0009060//aerobic respiration;GO:0005975//carbohydrate metabolic process;GO:0043648//dicarboxylic acid metabolic process	gi|255541140|ref|XP_002511634.1|/1.99844e-53/malate dehydrogenase, putative [Ricinus communis]
Unigene80303_PB_AHAU	0	24	0.01	4.16	8.70044	8.62724e-08	1.18649e-06	-	GO:0005488//binding	-	gi|255565834|ref|XP_002523906.1|/3.31252e-105/RNA-binding region-containing protein, putative [Ricinus communis]
Unigene4767_PB_AHAU	0	23	0.01	3.98	8.63662	1.70011e-07	2.25608e-06	-	-	-	-
Unigene85949_PB_AHAU	0	22	0.01	3.81	8.57365	3.3503e-07	4.29748e-06	-	-	-	gi|224126879|ref|XP_002319949.1|/6.56059e-44/f-box family protein [Populus trichocarpa]
Unigene24071_PB_AHAU	0	22	0.01	3.81	8.57365	3.3503e-07	4.29516e-06	-	-	-	-
Unigene73835_PB_AHAU	0	21	0.01	3.64	8.50779	6.60222e-07	8.15266e-06	-	-	-	-
Unigene14139_PB_AHAU	0	21	0.01	3.64	8.50779	6.60222e-07	8.14844e-06	-	GO:0016879//ligase activity, forming carbon-nitrogen bonds;GO:0046914//transition metal ion binding	-	gi|255567656|ref|XP_002524807.1|/8.94979e-53/zinc ion binding protein, putative [Ricinus communis]
Unigene23434_PB_AHAU	0	21	0.01	3.64	8.50779	6.60222e-07	8.14422e-06	-	-	-	gi|255570484|ref|XP_002526200.1|/2.48687e-06/transcription factor hy5, putative [Ricinus communis]
Unigene58795_PB_AHAU	0	21	0.01	3.64	8.50779	6.60222e-07	8.14e-06	-	-	-	-
Unigene10773_PB_AHAU	0	21	0.01	3.64	8.50779	6.60222e-07	8.13579e-06	-	GO:0004497//monooxygenase activity;GO:0005506//iron ion binding	GO:0048827//phyllome development;GO:0048437//floral organ development;GO:0016129;GO:0048878//chemical homeostasis;GO:0009887//organ morphogenesis;GO:0009826//unidimensional cell growth	gi|224094883|ref|XP_002310278.1|/2.15594e-125/predicted protein [Populus trichocarpa]
Unigene22513_PB_AHAU	0	20	0.01	3.47	8.43879	1.30106e-06	1.52967e-05	-	-	-	gi|225429928|ref|XP_002283782.1|/5.54237e-11/PREDICTED: hypothetical protein [Vitis vinifera]
Unigene49761_PB_AHAU	0	19	0.01	3.29	8.36194	2.56392e-06	2.87807e-05	-	-	-	gi|302398571|gb|ADL36580.1|/2.81198e-11/ARF domain class transcription factor [Malus x domestica]
Unigene40325_PB_AHAU	0	19	0.01	3.29	8.36194	2.56392e-06	2.87671e-05	GO:0031090//organelle membrane;GO:0043231//intracellular membrane-bounded organelle	-	-	gi|255636379|gb|ACU18528.1|/3.8316e-29/unknown [Glycine max]
Unigene55333_PB_AHAU	0	18	0.01	3.12	8.2854	5.05254e-06	5.42124e-05	GO:0043231//intracellular membrane-bounded organelle	GO:0051536//iron-sulfur cluster binding;GO:0043169//cation binding	GO:0003006//developmental process involved in reproduction	gi|225444625|ref|XP_002275665.1|/4.81308e-40/PREDICTED: hypothetical protein [Vitis vinifera]
Unigene50805_PB_AHAU	0	18	0.01	3.12	8.2854	5.05254e-06	5.4188e-05	-	GO:0016491//oxidoreductase activity;GO:0005506//iron ion binding	-	gi|225464375|ref|XP_002265567.1|/1.19375e-50/PREDICTED: hypothetical protein isoform 2 [Vitis vinifera]
Unigene11385_PB_AHAU	0	18	0.01	3.12	8.2854	5.05254e-06	5.41636e-05	-	GO:0042578//phosphoric ester hydrolase activity	GO:0006351//transcription, DNA-dependent	gi|302399093|gb|ADL36841.1|/5.95247e-137/TLP domain class transcription factor [Malus x domestica]
Unigene27584_PB_AHAU	2	636	0.36	110.19	8.25778	0.000112216	0.000927801	-	GO:0016705//oxidoreductase activity, acting on paired donors, with incorporation or reduction of molecular oxygen;GO:0016628//oxidoreductase activity, acting on the CH-CH group of donors, NAD or NADP as acceptor	GO:0044238//primary metabolic process	gi|310657311|gb|ADP02395.1|/3.91749e-77/delta-12 oleate desaturase [Gossypium hirsutum]
Unigene64645_PB_AHAU	0	17	0.01	2.95	8.20457	9.95672e-06	0.000102228	-	-	-	-
Unigene37564_PB_AHAU	0	17	0.01	2.95	8.20457	9.95672e-06	0.000102184	GO:0031224//intrinsic to membrane;GO:0031410//cytoplasmic vesicle	-	GO:0060918//auxin transport	gi|148608655|gb|ABQ95657.1|/5.52142e-34/auxin hydrogen symporter [Malus x domestica]
Unigene13235_PB_AHAU	0	17	0.01	2.95	8.20457	9.95672e-06	0.00010214	-	-	-	gi|225430951|ref|XP_002271529.1|/1.70957e-16/PREDICTED: hypothetical protein [Vitis vinifera]
Unigene79061_PB_AHAU	0	16	0.01	2.77	8.11374	1.96211e-05	0.000190765	-	GO:0046914//transition metal ion binding;GO:0016706//oxidoreductase activity, acting on paired donors, with incorporation or reduction of molecular oxygen, 2-oxoglutarate as one donor, and incorporation of one atom each of oxygen into both donors	GO:0008152//metabolic process	gi|5031283|gb|AAD38147.1|AF139500_1/1.05199e-21/unknown [Prunus armeniaca]
Unigene65348_PB_AHAU	0	16	0.01	2.77	8.11374	1.96211e-05	0.000190687	-	-	-	-
Unigene11646_PB_AHAU	0	16	0.01	2.77	8.11374	1.96211e-05	0.000190609	-	-	-	-
Unigene40927_PB_AHAU	0	16	0.01	2.77	8.11374	1.96211e-05	0.000190531	-	-	-	gi|225426276|ref|XP_002265126.1|/1.05037e-18/PREDICTED: hypothetical protein [Vitis vinifera]
Unigene5561_PB_AHAU	0	16	0.01	2.77	8.11374	1.96211e-05	0.000190454	-	-	-	gi|46093888|gb|AAS79797.1|/1.12458e-15/alcohol acyl transferase [Malus x domestica]
Unigene48378_PB_AHAU	0	16	0.01	2.77	8.11374	1.96211e-05	0.000190376	GO:0044439	GO:0005488//binding	GO:0006979//response to oxidative stress;GO:0044267//cellular protein metabolic process	gi|167962173|dbj|BAG09378.1|/8.94232e-53/peroxisomal small heat shock protein [Glycine max]
Unigene58524_PB_AHAU	0	16	0.01	2.77	8.11374	1.96211e-05	0.000190299	-	-	-	-
Unigene83610_PB_AHAU	0	16	0.01	2.77	8.11374	1.96211e-05	0.000190221	GO:0031224//intrinsic to membrane	GO:0015291//secondary active transmembrane transporter activity;GO:0015103//inorganic anion transmembrane transporter activity	GO:0015698//inorganic anion transport	gi|255567508|ref|XP_002524733.1|/6.42989e-40/sulfate transporter, putative [Ricinus communis]
Unigene43896_PB_AHAU	0	15	0.01	2.6	8.02237	3.8666e-05	0.000354923	-	-	-	-
Unigene68588_PB_AHAU	0	15	0.01	2.6	8.02237	3.8666e-05	0.000354786	-	-	-	-
Unigene56511_PB_AHAU	0	15	0.01	2.6	8.02237	3.8666e-05	0.000354649	-	-	-	-
Unigene25851_PB_AHAU	0	15	0.01	2.6	8.02237	3.8666e-05	0.000354513	GO:0043234//protein complex;GO:0043231//intracellular membrane-bounded organelle	-	GO:0006259//DNA metabolic process	gi|255641676|gb|ACU21110.1|/5.94773e-48/unknown [Glycine max]
Unigene83143_PB_AHAU	0	15	0.01	2.6	8.02237	3.8666e-05	0.000354376	-	-	-	gi|224091102|ref|XP_002309179.1|/7.20705e-09/predicted protein [Populus trichocarpa]
Unigene87467_PB_AHAU	0	15	0.01	2.6	8.02237	3.8666e-05	0.00035424	-	-	-	gi|224104131|ref|XP_002313331.1|/1.13333e-39/predicted protein [Populus trichocarpa]
Unigene1902_PB_AHAU	0	15	0.01	2.6	8.02237	3.8666e-05	0.000354104	-	-	-	gi|302399037|gb|ADL36813.1|/6.58318e-78/SCL domain class transcription factor [Malus x domestica]
Unigene59761_PB_AHAU	0	14	0.01	2.43	7.92481	7.61964e-05	0.000656894	-	-	-	-
Unigene71660_PB_AHAU	0	14	0.01	2.43	7.92481	7.61964e-05	0.000656656	-	GO:0003845//11-beta-hydroxysteroid dehydrogenase activity;GO:0004312//fatty acid synthase activity	GO:0009725//response to hormone stimulus;GO:0006629//lipid metabolic process	gi|255540161|ref|XP_002511145.1|/2.00034e-118/Corticosteroid 11-beta-dehydrogenase, putative [Ricinus communis]
Unigene78583_PB_AHAU	0	14	0.01	2.43	7.92481	7.61964e-05	0.000656419	-	-	-	-
Unigene77873_PB_AHAU	0	14	0.01	2.43	7.92481	7.61964e-05	0.000656182	GO:0044464//cell part	-	-	gi|95925785|gb|ABF57559.1|/1.62962e-25/OleI [Camellia oleifera]
Unigene78465_PB_AHAU	0	14	0.01	2.43	7.92481	7.61964e-05	0.000655944	-	GO:0000166//nucleotide binding	-	gi|224138292|ref|XP_002326566.1|/6.04198e-84/nbs-lrr resistance protein [Populus trichocarpa]
Unigene61317_PB_AHAU	0	14	0.01	2.43	7.92481	7.61964e-05	0.000655707	-	-	-	-
Unigene43988_PB_AHAU	0	14	0.01	2.43	7.92481	7.61964e-05	0.000655471	-	-	-	-
Unigene40355_PB_AHAU	0	14	0.01	2.43	7.92481	7.61964e-05	0.000655234	-	-	-	-
Unigene37795_PB_AHAU	0	14	0.01	2.43	7.92481	7.61964e-05	0.000654998	-	-	-	gi|255543633|ref|XP_002512879.1|/1.57461e-141/conserved hypothetical protein [Ricinus communis]
Unigene79140_PB_AHAU	0	13	0.01	2.25	7.81378	0.000150156	0.00120631	-	-	-	gi|51980218|gb|AAU20773.1|/1.23451e-22/late elongated hypocotyl [Castanea sativa]
Unigene6496_PB_AHAU	0	13	0.01	2.25	7.81378	0.000150156	0.0012059	-	-	-	gi|33772185|gb|AAQ54529.1|/2.24708e-10/retroelement polyprotein-like [Malus x domestica]
Unigene4872_PB_AHAU	0	13	0.01	2.25	7.81378	0.000150156	0.0012055	GO:0009532//plastid stroma;GO:0009526//plastid envelope	GO:0051536//iron-sulfur cluster binding;GO:0046914//transition metal ion binding;GO:0052592	GO:0006090//pyruvate metabolic process;GO:0009627//systemic acquired resistance;GO:0006721//terpenoid metabolic process	gi|225435309|ref|XP_002285130.1|/0/PREDICTED: hypothetical protein [Vitis vinifera]
Unigene68411_PB_AHAU	0	13	0.01	2.25	7.81378	0.000150156	0.00120509	-	-	-	-
Unigene3221_PB_AHAU	0	13	0.01	2.25	7.81378	0.000150156	0.00120468	GO:0044434	-	-	gi|224109916|ref|XP_002315353.1|/1.14558e-20/predicted protein [Populus trichocarpa]
Unigene70228_PB_AHAU	0	13	0.01	2.25	7.81378	0.000150156	0.00120428	-	-	-	gi|297733789|emb|CBI15036.3|/4.05515e-12/unnamed protein product [Vitis vinifera]
Unigene43652_PB_AHAU	0	13	0.01	2.25	7.81378	0.000150156	0.00120387	-	-	-	-
Unigene32293_PB_AHAU	0	13	0.01	2.25	7.81378	0.000150156	0.00120347	-	-	-	-
Unigene32771_PB_AHAU	0	13	0.01	2.25	7.81378	0.000150156	0.00120306	-	-	-	gi|67973216|gb|AAY84145.1|/9.43465e-33/late embryogenesis abundant protein [Catharanthus roseus]
Unigene24659_PB_AHAU	0	13	0.01	2.25	7.81378	0.000150156	0.00120266	-	GO:0003824//catalytic activity	GO:0030654	gi|224072071|ref|XP_002303619.1|/1.51553e-20/predicted protein [Populus trichocarpa]
Unigene52081_PB_AHAU	0	13	0.01	2.25	7.81378	0.000150156	0.00120225	-	-	-	-
Unigene67358_PB_AHAU	0	13	0.01	2.25	7.81378	0.000150156	0.00120185	-	-	-	gi|302398817|gb|ADL36703.1|/1.59755e-48/GRF domain class transcription factor [Malus x domestica]
Unigene40695_PB_AHAU	0	13	0.01	2.25	7.81378	0.000150156	0.00120145	GO:0044444//cytoplasmic part	GO:0046914//transition metal ion binding;GO:0019829//cation-transporting ATPase activity;GO:0016616//oxidoreductase activity, acting on the CH-OH group of donors, NAD or NADP as acceptor;GO:0016755	GO:0015698//inorganic anion transport;GO:0010038//response to metal ion;GO:0019762//glucosinolate catabolic process;GO:0002376//immune system process;GO:0009699//phenylpropanoid biosynthetic process;GO:0043043//peptide biosynthetic process;GO:0052482	gi|268528129|gb|ACZ06241.1|/1.05725e-48/cinnamyl alcohol dehydrogenase 5 [Gossypium hirsutum]
Unigene62479_PB_AHAU	0	13	0.01	2.25	7.81378	0.000150156	0.00120104	-	GO:0004553//hydrolase activity, hydrolyzing O-glycosyl compounds	GO:0044238//primary metabolic process;GO:0045229//external encapsulating structure organization	gi|225432118|ref|XP_002263668.1|/9.53959e-67/PREDICTED: hypothetical protein [Vitis vinifera]
Unigene8884_PB_AHAU	0	13	0.01	2.25	7.81378	0.000150156	0.00120064	GO:0044464//cell part	-	GO:0000902//cell morphogenesis;GO:0009827//plant-type cell wall modification	gi|296082225|emb|CBI21230.3|/3.05725e-102/unnamed protein product [Vitis vinifera]
Unigene83209_PB_AHAU	0	13	0.01	2.25	7.81378	0.000150156	0.00120024	-	GO:0004175//endopeptidase activity	GO:0019538//protein metabolic process	gi|225462334|ref|XP_002265771.1|/2.50241e-12/PREDICTED: hypothetical protein [Vitis vinifera]
Unigene16564_PB_AHAU	0	13	0.01	2.25	7.81378	0.000150156	0.00119983	-	GO:0004674//protein serine/threonine kinase activity;GO:0032559	GO:0006464//protein modification process	gi|302142079|emb|CBI19282.3|/9.45751e-168/unnamed protein product [Vitis vinifera]
Unigene37747_PB_AHAU	0	13	0.01	2.25	7.81378	0.000150156	0.00119943	-	-	-	gi|255586545|ref|XP_002533909.1|/1.46225e-65/hypothetical protein RCOM_0237030 [Ricinus communis]
Unigene81009_PB_AHAU	0	13	0.01	2.25	7.81378	0.000150156	0.00119903	GO:0043231//intracellular membrane-bounded organelle	GO:0016791//phosphatase activity	-	gi|225441246|ref|XP_002273524.1|/7.54487e-31/PREDICTED: hypothetical protein [Vitis vinifera]
Unigene86626_PB_AHAU	0	13	0.01	2.25	7.81378	0.000150156	0.00119863	-	-	-	gi|255541464|ref|XP_002511796.1|/1.66586e-70/conserved hypothetical protein [Ricinus communis]
Unigene14902_PB_AHAU	0	13	0.01	2.25	7.81378	0.000150156	0.00119823	-	-	-	gi|170010|gb|AAA33985.1|/3.02274e-43/late embryongenesis abundant protein [Glycine max]
Unigene36440_PB_AHAU	0	13	0.01	2.25	7.81378	0.000150156	0.00119783	GO:0031410//cytoplasmic vesicle	GO:0004175//endopeptidase activity	GO:0019538//protein metabolic process	gi|225448924|ref|XP_002266821.1|/3.14167e-154/PREDICTED: hypothetical protein [Vitis vinifera]
Unigene9246_PB_AHAU	0	12	0.01	2.08	7.70044	0.000295902	0.00219781	-	-	-	-
Unigene3622_PB_AHAU	0	12	0.01	2.08	7.70044	0.000295902	0.00219713	-	-	-	-
Unigene1939_PB_AHAU	0	12	0.01	2.08	7.70044	0.000295902	0.00219644	-	-	-	gi|255578473|ref|XP_002530101.1|/5.0283e-48/conserved hypothetical protein [Ricinus communis]
Unigene785_PB_AHAU	0	12	0.01	2.08	7.70044	0.000295902	0.00219576	-	GO:0046914//transition metal ion binding;GO:0016702//oxidoreductase activity, acting on single donors with incorporation of molecular oxygen, incorporation of two atoms of oxygen	GO:0006633//fatty acid biosynthetic process	gi|297736202|emb|CBI24840.3|/1.35827e-20/unnamed protein product [Vitis vinifera]
Unigene7624_PB_AHAU	0	12	0.01	2.08	7.70044	0.000295902	0.00219507	-	GO:0046872//metal ion binding	-	gi|225463891|ref|XP_002264093.1|/2.79675e-127/PREDICTED: hypothetical protein [Vitis vinifera]
Unigene42313_PB_AHAU	0	12	0.01	2.08	7.70044	0.000295902	0.00219439	-	-	-	-
Unigene83348_PB_AHAU	0	12	0.01	2.08	7.70044	0.000295902	0.00219371	GO:0043231//intracellular membrane-bounded organelle	GO:0016301//kinase activity;GO:0019901//protein kinase binding	-	gi|224120810|ref|XP_002330957.1|/1.70003e-108/predicted protein [Populus trichocarpa]
Unigene53425_PB_AHAU	0	12	0.01	2.08	7.70044	0.000295902	0.00219303	GO:0043231//intracellular membrane-bounded organelle;GO:0031461//cullin-RING ubiquitin ligase complex	GO:0046914//transition metal ion binding;GO:0005515//protein binding;GO:0019787//small conjugating protein ligase activity	GO:0009646//response to absence of light;GO:0009648//photoperiodism;GO:0010118//stomatal movement;GO:0006259//DNA metabolic process;GO:0032446//protein modification by small protein conjugation;GO:0009812//flavonoid metabolic process;GO:0009639//response to red or far red light	gi|296090656|emb|CBI41056.3|/2.55471e-122/unnamed protein product [Vitis vinifera]
Unigene42831_PB_AHAU	0	12	0.01	2.08	7.70044	0.000295902	0.00219234	-	-	-	-
Unigene2342_PB_AHAU	0	12	0.01	2.08	7.70044	0.000295902	0.00219166	-	-	-	gi|296082556|emb|CBI21561.3|/3.71953e-12/unnamed protein product [Vitis vinifera]
Unigene27108_PB_AHAU	0	12	0.01	2.08	7.70044	0.000295902	0.00219098	-	-	-	-
Unigene21190_PB_AHAU	0	12	0.01	2.08	7.70044	0.000295902	0.0021903	-	-	-	-
Unigene57540_PB_AHAU	0	12	0.01	2.08	7.70044	0.000295902	0.00218962	-	-	-	-
Unigene83871_PB_AHAU	0	12	0.01	2.08	7.70044	0.000295902	0.00218894	-	-	-	-
Unigene718_PB_AHAU	0	12	0.01	2.08	7.70044	0.000295902	0.00218826	GO:0005789//endoplasmic reticulum membrane	GO:0016740//transferase activity	GO:0046488//phosphatidylinositol metabolic process;GO:0006497//protein lipidation	gi|297743719|emb|CBI36602.3|/1.55196e-179/unnamed protein product [Vitis vinifera]
Unigene67688_PB_AHAU	0	12	0.01	2.08	7.70044	0.000295902	0.00218758	GO:0043231//intracellular membrane-bounded organelle	GO:0005488//binding	-	gi|255559635|ref|XP_002520837.1|/1.58743e-71/LOB domain-containing protein, putative [Ricinus communis]
Unigene69724_PB_AHAU	0	12	0.01	2.08	7.70044	0.000295902	0.0021869	-	GO:0035251//UDP-glucosyltransferase activity	-	gi|224105883|ref|XP_002313966.1|/2.86513e-66/predicted protein [Populus trichocarpa]
Unigene77167_PB_AHAU	0	11	0.01	1.91	7.57743	0.000583114	0.00402369	-	-	-	-
Unigene14555_PB_AHAU	0	11	0.01	1.91	7.57743	0.000583114	0.00402252	GO:0043234//protein complex;GO:0043231//intracellular membrane-bounded organelle	GO:0005488//binding	GO:0065003;GO:0000338//protein deneddylation;GO:0009642//response to light intensity;GO:0006970//response to osmotic stress;GO:0003006//developmental process involved in reproduction;GO:0009639//response to red or far red light	gi|255541470|ref|XP_002511799.1|/0/cop9 signalosome complex subunit, putative [Ricinus communis]
Unigene33385_PB_AHAU	0	11	0.01	1.91	7.57743	0.000583114	0.00402136	-	-	-	-
Unigene23661_PB_AHAU	0	11	0.01	1.91	7.57743	0.000583114	0.0040202	GO:0044459//plasma membrane part;GO:0044420//extracellular matrix part;GO:0043231//intracellular membrane-bounded organelle;GO:0031224//intrinsic to membrane	GO:0015301//anion:anion antiporter activity;GO:0015562//efflux transmembrane transporter activity;GO:0015103//inorganic anion transmembrane transporter activity	GO:0006820//anion transport;GO:0010035//response to inorganic substance;GO:0034220//ion transmembrane transport	gi|224064675|ref|XP_002301535.1|/4.12884e-65/predicted protein [Populus trichocarpa]
Unigene1289_PB_AHAU	0	11	0.01	1.91	7.57743	0.000583114	0.00401903	-	-	-	gi|225451729|ref|XP_002277032.1|/3.75708e-123/PREDICTED: hypothetical protein [Vitis vinifera]
Unigene86744_PB_AHAU	0	11	0.01	1.91	7.57743	0.000583114	0.00401787	-	-	-	-
Unigene24841_PB_AHAU	0	11	0.01	1.91	7.57743	0.000583114	0.00401671	-	-	-	gi|255551479|ref|XP_002516785.1|/1.11937e-10/conserved hypothetical protein [Ricinus communis]
Unigene18141_PB_AHAU	0	11	0.01	1.91	7.57743	0.000583114	0.00401555	-	-	-	-
Unigene10069_PB_AHAU	0	11	0.01	1.91	7.57743	0.000583114	0.00401439	GO:0043234//protein complex	GO:0004871//signal transducer activity;GO:0004672//protein kinase activity;GO:0019787//small conjugating protein ligase activity;GO:0032559	GO:0050896//response to stimulus;GO:0032446//protein modification by small protein conjugation	gi|255587037|ref|XP_002534109.1|/1.52269e-39/receptor protein kinase, putative [Ricinus communis]
Unigene83015_PB_AHAU	0	11	0.01	1.91	7.57743	0.000583114	0.00401323	-	-	-	gi|225423406|ref|XP_002273148.1|/1.46604e-32/PREDICTED: hypothetical protein [Vitis vinifera]
Unigene52263_PB_AHAU	0	11	0.01	1.91	7.57743	0.000583114	0.00401207	-	-	-	-
Unigene76493_PB_AHAU	0	11	0.01	1.91	7.57743	0.000583114	0.00401091	-	-	-	-
Unigene72072_PB_AHAU	0	11	0.01	1.91	7.57743	0.000583114	0.00400975	-	-	-	-
Unigene83123_PB_AHAU	0	11	0.01	1.91	7.57743	0.000583114	0.00400859	GO:0031224//intrinsic to membrane	GO:0004871//signal transducer activity;GO:0004713//protein tyrosine kinase activity;GO:0032559	GO:0006464//protein modification process;GO:0023052//signaling	gi|225424434|ref|XP_002281552.1|/5.35994e-157/PREDICTED: hypothetical protein [Vitis vinifera]
Unigene26499_PB_AHAU	0	11	0.01	1.91	7.57743	0.000583114	0.00400744	-	-	-	-
Unigene70525_PB_AHAU	0	11	0.01	1.91	7.57743	0.000583114	0.00400628	-	-	-	gi|147804692|emb|CAN62615.1|/4.52569e-24/hypothetical protein VITISV_036164 [Vitis vinifera]
Unigene13270_PB_AHAU	0	11	0.01	1.91	7.57743	0.000583114	0.00400513	-	GO:0005488//binding;GO:0004672//protein kinase activity	-	gi|224122118|ref|XP_002318757.1|/1.37674e-47/predicted protein [Populus trichocarpa]
Unigene1155_PB_AHAU	0	11	0.01	1.91	7.57743	0.000583114	0.00400397	GO:0031410//cytoplasmic vesicle	-	-	gi|302142147|emb|CBI19350.3|/2.4581e-66/unnamed protein product [Vitis vinifera]
Unigene7058_PB_AHAU	0	11	0.01	1.91	7.57743	0.000583114	0.00400282	GO:0031224//intrinsic to membrane	GO:0016759//cellulose synthase activity	GO:0045229//external encapsulating structure organization;GO:0009250//glucan biosynthetic process	gi|225426276|ref|XP_002265126.1|/8.98968e-08/PREDICTED: hypothetical protein [Vitis vinifera]
Unigene53295_PB_AHAU	0	11	0.01	1.91	7.57743	0.000583114	0.00400166	-	GO:0003824//catalytic activity	-	gi|224058719|ref|XP_002299619.1|/5.33739e-10/gibberellin 3-oxidase [Populus trichocarpa]
Unigene28087_PB_AHAU	2	383	0.36	66.36	7.52617	0.000112216	0.000928446	GO:0031224//intrinsic to membrane;GO:0005811//lipid particle	-	-	gi|3914199|sp|Q43804.1|OLEO1_PRUDU/4.79884e-35/RecName: Full=Oleosin 1
Unigene88033_PB_AHAU	2	362	0.36	62.72	7.44478	0.000112216	0.000927157	-	-	-	-
Unigene22891_PB_AHAU	0	10	0.01	1.73	7.43463	0.00114911	0.0073818	-	-	-	-
Unigene24467_PB_AHAU	0	10	0.01	1.73	7.43463	0.00114911	0.00737981	-	GO:0008649//rRNA methyltransferase activity;GO:0008170//N-methyltransferase activity;GO:0008174//mRNA methyltransferase activity	GO:0006950//response to stress;GO:0006730//one-carbon metabolic process;GO:0000154//rRNA modification	gi|225453766|ref|XP_002270274.1|/5.63015e-31/PREDICTED: hypothetical protein [Vitis vinifera]
Unigene48742_PB_AHAU	0	10	0.01	1.73	7.43463	0.00114911	0.00737782	GO:0044424//intracellular part	GO:0016872//intramolecular lyase activity	GO:0006644//phospholipid metabolic process;GO:0006020//inositol metabolic process	gi|144227392|gb|ABO93456.1|/5.50061e-54/1L-myo-inositol 1-phosphate synthase [Jatropha curcas]
Unigene40558_PB_AHAU	0	10	0.01	1.73	7.43463	0.00114911	0.00737583	GO:0043231//intracellular membrane-bounded organelle	GO:0030528//transcription regulator activity;GO:0001071//nucleic acid binding transcription factor activity;GO:0003677//DNA binding	GO:0006355//regulation of transcription, DNA-dependent;GO:0009738//abscisic acid mediated signaling pathway;GO:0006950//response to stress	gi|297741835|emb|CBI33148.3|/4.33799e-23/unnamed protein product [Vitis vinifera]
Unigene37727_PB_AHAU	0	10	0.01	1.73	7.43463	0.00114911	0.00737384	GO:0043231//intracellular membrane-bounded organelle	GO:0017111//nucleoside-triphosphatase activity;GO:0032561	GO:0022613//ribonucleoprotein complex biogenesis;GO:0009207	gi|298205174|emb|CBI17233.3|/0/unnamed protein product [Vitis vinifera]
Unigene40044_PB_AHAU	0	10	0.01	1.73	7.43463	0.00114911	0.00737186	-	-	-	-
Unigene25720_PB_AHAU	0	10	0.01	1.73	7.43463	0.00114911	0.00736987	GO:0043231//intracellular membrane-bounded organelle	-	-	gi|255562556|ref|XP_002522284.1|/1.81532e-62/conserved hypothetical protein [Ricinus communis]
Unigene56278_PB_AHAU	0	10	0.01	1.73	7.43463	0.00114911	0.00736789	GO:0005777//peroxisome	GO:0016747//transferase activity, transferring acyl groups other than amino-acyl groups;GO:0046912//transferase activity, transferring acyl groups, acyl groups converted into alkyl on transfer	GO:0009060//aerobic respiration;GO:0044262//cellular carbohydrate metabolic process	gi|224136065|ref|XP_002322231.1|/8.06879e-176/predicted protein [Populus trichocarpa]
Unigene86372_PB_AHAU	0	10	0.01	1.73	7.43463	0.00114911	0.00736591	GO:0043234//protein complex;GO:0043231//intracellular membrane-bounded organelle	GO:0016751;GO:0016418;GO:0032559	GO:0032787//monocarboxylic acid metabolic process	gi|296090376|emb|CBI40195.3|/2.17442e-15/unnamed protein product [Vitis vinifera]
Unigene12878_PB_AHAU	0	10	0.01	1.73	7.43463	0.00114911	0.00736392	-	-	-	gi|297741295|emb|CBI32426.3|/7.09315e-93/unnamed protein product [Vitis vinifera]
Unigene33346_PB_AHAU	0	10	0.01	1.73	7.43463	0.00114911	0.00736194	GO:0044464//cell part	GO:0005488//binding;GO:0004527//exonuclease activity	GO:0034641//cellular nitrogen compound metabolic process	gi|224129176|ref|XP_002328909.1|/9.3498e-83/predicted protein [Populus trichocarpa]
Unigene29730_PB_AHAU	0	10	0.01	1.73	7.43463	0.00114911	0.00735996	-	-	-	-
Unigene48819_PB_AHAU	0	10	0.01	1.73	7.43463	0.00114911	0.00735799	GO:0044464//cell part	GO:0030611//arsenate reductase activity;GO:0015036//disulfide oxidoreductase activity	GO:0019725//cellular homeostasis	gi|15238885|ref|NP_197361.1|/1.20455e-43/glutaredoxin family protein [Arabidopsis thaliana]
Unigene22518_PB_AHAU	0	10	0.01	1.73	7.43463	0.00114911	0.00735601	GO:0031224//intrinsic to membrane;GO:0031410//cytoplasmic vesicle	GO:0004702//receptor signaling protein serine/threonine kinase activity;GO:0016628//oxidoreductase activity, acting on the CH-CH group of donors, NAD or NADP as acceptor;GO:0032559	GO:0006464//protein modification process	gi|224146319|ref|XP_002325963.1|/4.08561e-86/predicted protein [Populus trichocarpa]
Unigene81979_PB_AHAU	0	10	0.01	1.73	7.43463	0.00114911	0.00735403	GO:0042598//vesicular fraction;GO:0043231//intracellular membrane-bounded organelle;GO:0044425//membrane part	GO:0016709//oxidoreductase activity, acting on paired donors, with incorporation or reduction of molecular oxygen, NADH or NADPH as one donor, and incorporation of one atom of oxygen;GO:0005506//iron ion binding	GO:0009607//response to biotic stimulus;GO:0008152//metabolic process	gi|48772901|gb|AAT46620.1|/3.87165e-16/cytochrome P450 [Fragaria x ananassa]
Unigene66108_PB_AHAU	0	10	0.01	1.73	7.43463	0.00114911	0.00735206	-	-	-	gi|255536969|ref|XP_002509551.1|/4.84785e-15/conserved hypothetical protein [Ricinus communis]
Unigene42208_PB_AHAU	0	10	0.01	1.73	7.43463	0.00114911	0.00735008	GO:0005576//extracellular region;GO:0030312//external encapsulating structure	GO:0016798//hydrolase activity, acting on glycosyl bonds;GO:0016758//transferase activity, transferring hexosyl groups	GO:0044042//glucan metabolic process;GO:0048608//reproductive structure development	gi|187373000|gb|ACD03234.1|/3.31831e-23/xyloglucan endotransglucosylase/hydrolase 10 [Malus x domestica]
Unigene15599_PB_AHAU	0	10	0.01	1.73	7.43463	0.00114911	0.00734811	GO:0043231//intracellular membrane-bounded organelle	GO:0046914//transition metal ion binding;GO:0003677//DNA binding;GO:0001071//nucleic acid binding transcription factor activity	GO:0006351//transcription, DNA-dependent	gi|224057660|ref|XP_002299291.1|/1.14242e-48/predicted protein [Populus trichocarpa]
Unigene5959_PB_AHAU	0	10	0.01	1.73	7.43463	0.00114911	0.00734614	-	-	-	-
Unigene23800_PB_AHAU	0	10	0.01	1.73	7.43463	0.00114911	0.00734417	-	-	-	-
Unigene85509_PB_AHAU	0	10	0.01	1.73	7.43463	0.00114911	0.0073422	GO:0015630//microtubule cytoskeleton	GO:0032559	GO:0007275//multicellular organismal development;GO:0003006//developmental process involved in reproduction;GO:0009987//cellular process	gi|255538048|ref|XP_002510089.1|/7.60848e-73/XPA-binding protein, putative [Ricinus communis]
Unigene88107_PB_AHAU	0	10	0.01	1.73	7.43463	0.00114911	0.00734023	GO:0016020//membrane	-	-	gi|297734161|emb|CBI15408.3|/8.49642e-45/unnamed protein product [Vitis vinifera]
Unigene17154_PB_AHAU	0	10	0.01	1.73	7.43463	0.00114911	0.00733826	-	-	-	-
Unigene60542_PB_AHAU	0	10	0.01	1.73	7.43463	0.00114911	0.00733629	-	-	-	-
Unigene48994_PB_AHAU	0	10	0.01	1.73	7.43463	0.00114911	0.00733433	-	GO:0003905//alkylbase DNA N-glycosylase activity	GO:0006281//DNA repair	gi|224101295|ref|XP_002312220.1|/2.9394e-94/predicted protein [Populus trichocarpa]
Unigene60444_PB_AHAU	0	10	0.01	1.73	7.43463	0.00114911	0.00733236	-	-	-	-
Unigene10225_PB_AHAU	0	10	0.01	1.73	7.43463	0.00114911	0.0073304	GO:0043231//intracellular membrane-bounded organelle	GO:0003676//nucleic acid binding	GO:0006396//RNA processing	gi|296082546|emb|CBI21551.3|/3.63765e-137/unnamed protein product [Vitis vinifera]
Unigene79610_PB_AHAU	0	10	0.01	1.73	7.43463	0.00114911	0.00732844	GO:0043231//intracellular membrane-bounded organelle	GO:0017111//nucleoside-triphosphatase activity;GO:0005488//binding	-	gi|224121418|ref|XP_002318577.1|/1.25865e-80/predicted protein [Populus trichocarpa]
Unigene23850_PB_AHAU	0	10	0.01	1.73	7.43463	0.00114911	0.00732647	-	-	-	-
Unigene32885_PB_AHAU	0	10	0.01	1.73	7.43463	0.00114911	0.00732451	GO:0043231//intracellular membrane-bounded organelle	GO:0003824//catalytic activity	GO:0006351//transcription, DNA-dependent	gi|225430346|ref|XP_002285276.1|/1.68294e-17/PREDICTED: hypothetical protein [Vitis vinifera]
Unigene52771_PB_AHAU	0	10	0.01	1.73	7.43463	0.00114911	0.00732255	-	-	-	-
Unigene29323_PB_AHAU	0	9	0.01	1.56	7.2854	0.00226448	0.0131947	-	-	-	-
Unigene78981_PB_AHAU	0	9	0.01	1.56	7.2854	0.00226448	0.0131915	GO:0016020//membrane	GO:0016491//oxidoreductase activity;GO:0004674//protein serine/threonine kinase activity;GO:0000166//nucleotide binding	GO:0008152//metabolic process	gi|255550970|ref|XP_002516533.1|/6.46695e-14/serine-threonine protein kinase, plant-type, putative [Ricinus communis]
Unigene29442_PB_AHAU	0	9	0.01	1.56	7.2854	0.00226448	0.0131882	GO:0005618//cell wall	GO:0016772//transferase activity, transferring phosphorus-containing groups	GO:0006796//phosphate metabolic process	gi|255540259|ref|XP_002511194.1|/1.02309e-99/AMP-activated protein kinase, gamma regulatory subunit, putative [Ricinus communis]
Unigene71633_PB_AHAU	0	9	0.01	1.56	7.2854	0.00226448	0.013185	-	GO:0016859//cis-trans isomerase activity	GO:0044267//cellular protein metabolic process	gi|224091653|ref|XP_002309317.1|/1.6124e-14/predicted protein [Populus trichocarpa]
Unigene39379_PB_AHAU	0	9	0.01	1.56	7.2854	0.00226448	0.0131818	-	GO:0005488//binding;GO:0004386//helicase activity	GO:0006259//DNA metabolic process	gi|297745728|emb|CBI15784.3|/5.34035e-103/unnamed protein product [Vitis vinifera]
Unigene10907_PB_AHAU	0	9	0.01	1.56	7.2854	0.00226448	0.0131786	-	-	-	-
Unigene87058_PB_AHAU	0	9	0.01	1.56	7.2854	0.00226448	0.0131754	-	-	-	gi|255580719|ref|XP_002531181.1|/9.2227e-50/conserved hypothetical protein [Ricinus communis]
Unigene35995_PB_AHAU	0	9	0.01	1.56	7.2854	0.00226448	0.0131721	-	-	-	-
Unigene54592_PB_AHAU	0	9	0.01	1.56	7.2854	0.00226448	0.0131689	GO:0043231//intracellular membrane-bounded organelle	-	GO:0048827//phyllome development;GO:0007049//cell cycle;GO:0000904//cell morphogenesis involved in differentiation;GO:0051707//response to other organism	gi|296082684|emb|CBI21689.3|/2.86064e-118/unnamed protein product [Vitis vinifera]
Unigene29321_PB_AHAU	0	9	0.01	1.56	7.2854	0.00226448	0.0131657	-	-	-	-
Unigene54771_PB_AHAU	0	9	0.01	1.56	7.2854	0.00226448	0.0131625	GO:0009532//plastid stroma	GO:0004086//carbamoyl-phosphate synthase activity;GO:0032559	GO:0009267//cellular response to starvation;GO:0006525//arginine metabolic process	gi|147781717|emb|CAN69740.1|/1.10363e-102/hypothetical protein VITISV_017584 [Vitis vinifera]
Unigene60423_PB_AHAU	0	9	0.01	1.56	7.2854	0.00226448	0.0131593	-	-	-	-
Unigene84755_PB_AHAU	0	9	0.01	1.56	7.2854	0.00226448	0.0131561	GO:0043231//intracellular membrane-bounded organelle	GO:0005488//binding	GO:0006396//RNA processing	gi|255581558|ref|XP_002531584.1|/1.61248e-128/programmed cell death protein, putative [Ricinus communis]
Unigene32520_PB_AHAU	0	9	0.01	1.56	7.2854	0.00226448	0.0131529	GO:0043231//intracellular membrane-bounded organelle	GO:0016616//oxidoreductase activity, acting on the CH-OH group of donors, NAD or NADP as acceptor;GO:0048037//cofactor binding	GO:0009081//branched chain family amino acid metabolic process;GO:0006007//glucose catabolic process	gi|297850160|ref|XP_002892961.1|/6.23006e-65/hypothetical protein ARALYDRAFT_471975 [Arabidopsis lyrata subsp. lyrata]
Unigene67444_PB_AHAU	0	9	0.01	1.56	7.2854	0.00226448	0.0131497	-	GO:0046872//metal ion binding;GO:0016491//oxidoreductase activity	-	gi|224137294|ref|XP_002327090.1|/1.8898e-42/cytochrome P450 [Populus trichocarpa]
Unigene58594_PB_AHAU	0	9	0.01	1.56	7.2854	0.00226448	0.0131465	GO:0043231//intracellular membrane-bounded organelle	-	-	gi|217073984|gb|ACJ85352.1|/1.62344e-74/unknown [Medicago truncatula]
Unigene12188_PB_AHAU	0	9	0.01	1.56	7.2854	0.00226448	0.0131433	GO:0043231//intracellular membrane-bounded organelle	GO:0003676//nucleic acid binding	-	gi|225459286|ref|XP_002284140.1|/3.4182e-42/PREDICTED: hypothetical protein [Vitis vinifera]
Unigene18729_PB_AHAU	0	9	0.01	1.56	7.2854	0.00226448	0.0131401	GO:0005618//cell wall	GO:0016491//oxidoreductase activity	GO:0008152//metabolic process	gi|224064013|ref|XP_002301348.1|/3.84248e-79/predicted protein [Populus trichocarpa]
Unigene7325_PB_AHAU	0	9	0.01	1.56	7.2854	0.00226448	0.0131369	GO:0015630//microtubule cytoskeleton	GO:0004702//receptor signaling protein serine/threonine kinase activity;GO:0032559	GO:0006464//protein modification process	gi|225461514|ref|XP_002285128.1|/8.41081e-92/PREDICTED: hypothetical protein isoform 2 [Vitis vinifera]
Unigene12807_PB_AHAU	0	9	0.01	1.56	7.2854	0.00226448	0.0131337	GO:0031981//nuclear lumen;GO:0009532//plastid stroma;GO:0009526//plastid envelope	GO:0016667//oxidoreductase activity, acting on a sulfur group of donors;GO:0005488//binding	GO:0006085//acetyl-CoA biosynthetic process;GO:0006091//generation of precursor metabolites and energy	gi|225431914|ref|XP_002276853.1|/4.37534e-64/PREDICTED: hypothetical protein [Vitis vinifera]
Unigene16689_PB_AHAU	0	9	0.01	1.56	7.2854	0.00226448	0.0131305	GO:0019866//organelle inner membrane;GO:0031224//intrinsic to membrane	GO:0046872//metal ion binding	GO:0006810//transport	gi|225449130|ref|XP_002277407.1|/2.84531e-62/PREDICTED: hypothetical protein [Vitis vinifera]
Unigene87422_PB_AHAU	0	9	0.01	1.56	7.2854	0.00226448	0.0131273	GO:0043231//intracellular membrane-bounded organelle	GO:0031559//oxidosqualene cyclase activity	GO:0016104//triterpenoid biosynthetic process;GO:0009668;GO:0048229//gametophyte development;GO:0006355//regulation of transcription, DNA-dependent	gi|18147592|dbj|BAB83086.1|/3.38213e-151/cycloartenol synthase [Betula platyphylla]
Unigene90085_PB_AHAU	0	9	0.01	1.56	7.2854	0.00226448	0.0131241	-	-	-	gi|86438846|emb|CAJ44363.1|/2.29388e-07/putative CC-NBS-LRR resistance protein [Malus x domestica]
Unigene74299_PB_AHAU	0	9	0.01	1.56	7.2854	0.00226448	0.0131209	-	-	-	-
Unigene25846_PB_AHAU	0	9	0.01	1.56	7.2854	0.00226448	0.0131177	GO:0031224//intrinsic to membrane	-	-	gi|225448613|ref|XP_002278922.1|/6.88878e-21/PREDICTED: hypothetical protein [Vitis vinifera]
Unigene83036_PB_AHAU	0	9	0.01	1.56	7.2854	0.00226448	0.0131145	GO:0044427;GO:0043231//intracellular membrane-bounded organelle	GO:0003676//nucleic acid binding;GO:0017111//nucleoside-triphosphatase activity;GO:0032559	GO:0006325//chromatin organization	gi|296083825|emb|CBI24213.3|/0/unnamed protein product [Vitis vinifera]
Unigene4349_PB_AHAU	0	9	0.01	1.56	7.2854	0.00226448	0.0131113	-	-	-	gi|224125826|ref|XP_002319684.1|/4.34095e-07/predicted protein [Populus trichocarpa]
Unigene82540_PB_AHAU	0	9	0.01	1.56	7.2854	0.00226448	0.0131081	GO:0031224//intrinsic to membrane	-	GO:0006865//amino acid transport	gi|21553710|gb|AAM62803.1|/5.18496e-73/amino acid carrier, putative [Arabidopsis thaliana]
Unigene5900_PB_AHAU	0	9	0.01	1.56	7.2854	0.00226448	0.0131049	GO:0044425//membrane part	GO:0004497//monooxygenase activity;GO:0005506//iron ion binding	-	gi|225456858|ref|XP_002276812.1|/2.07949e-53/PREDICTED: hypothetical protein [Vitis vinifera]
Unigene14143_PB_AHAU	0	9	0.01	1.56	7.2854	0.00226448	0.0131018	-	-	-	-
Unigene13569_PB_AHAU	0	9	0.01	1.56	7.2854	0.00226448	0.0130986	-	-	-	-
Unigene13437_PB_AHAU	0	9	0.01	1.56	7.2854	0.00226448	0.0130954	-	GO:0004871//signal transducer activity;GO:0004713//protein tyrosine kinase activity;GO:0032559	GO:0006464//protein modification process	gi|223452496|gb|ACM89575.1|/2.18421e-99/protein kinase-like protein [Glycine max]
Unigene937_PB_AHAU	0	9	0.01	1.56	7.2854	0.00226448	0.0130922	-	GO:0046914//transition metal ion binding	GO:0009416//response to light stimulus	gi|225428354|ref|XP_002283202.1|/3.37754e-52/PREDICTED: hypothetical protein [Vitis vinifera]
Unigene1777_PB_AHAU	0	9	0.01	1.56	7.2854	0.00226448	0.013089	GO:0009526//plastid envelope;GO:0009532//plastid stroma	GO:0016787//hydrolase activity;GO:0019901//protein kinase binding;GO:0032559	GO:0043170	gi|224058653|ref|XP_002299586.1|/1.4948e-35/predicted protein [Populus trichocarpa]
Unigene38638_PB_AHAU	0	9	0.01	1.56	7.2854	0.00226448	0.0130859	GO:0043231//intracellular membrane-bounded organelle	GO:0003676//nucleic acid binding;GO:0032559;GO:0042623//ATPase activity, coupled	-	gi|255582203|ref|XP_002531894.1|/3.39091e-140/dead box ATP-dependent RNA helicase, putative [Ricinus communis]
Unigene5841_PB_AHAU	0	9	0.01	1.56	7.2854	0.00226448	0.0130827	-	GO:0003676//nucleic acid binding	-	gi|296087707|emb|CBI34963.3|/2.8128e-25/unnamed protein product [Vitis vinifera]
Unigene68855_PB_AHAU	0	9	0.01	1.56	7.2854	0.00226448	0.0130795	GO:0031224//intrinsic to membrane;GO:0031410//cytoplasmic vesicle	-	-	gi|255549972|ref|XP_002516037.1|/4.50064e-40/conserved hypothetical protein [Ricinus communis]
Unigene13115_PB_AHAU	0	8	0.01	1.39	7.11894	0.00446244	0.0237213	-	GO:0003676//nucleic acid binding	-	gi|297744422|emb|CBI37684.3|/2.53577e-63/unnamed protein product [Vitis vinifera]
Unigene75711_PB_AHAU	0	8	0.01	1.39	7.11894	0.00446244	0.023716	GO:0009536//plastid	GO:0019206//nucleoside kinase activity;GO:0032559	GO:0006796//phosphate metabolic process	gi|255559925|ref|XP_002520981.1|/2.78855e-104/ATP binding protein, putative [Ricinus communis]
Unigene25118_PB_AHAU	0	8	0.01	1.39	7.11894	0.00446244	0.0237108	-	GO:0030246//carbohydrate binding;GO:0004672//protein kinase activity;GO:0032559	GO:0006464//protein modification process;GO:0008037//cell recognition	gi|224113157|ref|XP_002332644.1|/2.1898e-36/predicted protein [Populus trichocarpa]
Unigene31989_PB_AHAU	0	8	0.01	1.39	7.11894	0.00446244	0.0237055	GO:0044464//cell part	GO:0016405//CoA-ligase activity;GO:0032559	-	gi|255549928|ref|XP_002516015.1|/6.39457e-17/AMP dependent CoA ligase, putative [Ricinus communis]
Unigene74409_PB_AHAU	0	8	0.01	1.39	7.11894	0.00446244	0.0237002	-	-	-	gi|225443644|ref|XP_002280134.1|/3.76174e-34/PREDICTED: hypothetical protein [Vitis vinifera]
Unigene73873_PB_AHAU	0	8	0.01	1.39	7.11894	0.00446244	0.0236949	-	-	-	-
Unigene64527_PB_AHAU	0	8	0.01	1.39	7.11894	0.00446244	0.0236896	GO:0031090//organelle membrane;GO:0043231//intracellular membrane-bounded organelle	GO:0032561	-	gi|255583323|ref|XP_002532424.1|/3.07024e-94/ADP-ribosylation factor, putative [Ricinus communis]
Unigene17347_PB_AHAU	0	8	0.01	1.39	7.11894	0.00446244	0.0236843	GO:0031224//intrinsic to membrane	GO:0070567	GO:0006644//phospholipid metabolic process	gi|3121837|sp|O04940.1|CDS1_SOLTU/1.36761e-49/RecName: Full=Phosphatidate cytidylyltransferase; AltName: Full=CDP-DAG synthase; AltName: Full=CDP-DG synthase; AltName: Full=CDP-diacylglycerol synthase; Short=CDS; AltName: Full=CDP-diglyceride pyrophosphorylase; AltName: Full=CDP-diglyceride synthase; AltName: Full=CTP:phosphatidate cytidylyltransferase
Unigene85962_PB_AHAU	0	8	0.01	1.39	7.11894	0.00446244	0.0236791	-	-	-	-
Unigene2095_PB_AHAU	0	8	0.01	1.39	7.11894	0.00446244	0.0236738	-	GO:0005488//binding	GO:0008152//metabolic process	gi|297733646|emb|CBI14893.3|/1.1282e-60/unnamed protein product [Vitis vinifera]
Unigene928_PB_AHAU	0	8	0.01	1.39	7.11894	0.00446244	0.0236685	GO:0043231//intracellular membrane-bounded organelle	GO:0005515//protein binding	GO:0031050//dsRNA fragmentation;GO:0051052	gi|224099821|ref|XP_002311634.1|/2.00431e-59/predicted protein [Populus trichocarpa]
Unigene16279_PB_AHAU	0	8	0.01	1.39	7.11894	0.00446244	0.0236633	-	-	GO:0050896//response to stimulus	gi|255569048|ref|XP_002525493.1|/8.66141e-73/leucine-rich repeat-containing protein, putative [Ricinus communis]
Unigene49685_PB_AHAU	0	8	0.01	1.39	7.11894	0.00446244	0.023658	-	-	-	-
Unigene6858_PB_AHAU	0	8	0.01	1.39	7.11894	0.00446244	0.0236527	-	-	GO:0009913//epidermal cell differentiation	gi|302398953|gb|ADL36771.1|/2.70509e-13/MYB domain class transcription factor [Malus x domestica]
Unigene75850_PB_AHAU	0	8	0.01	1.39	7.11894	0.00446244	0.0236475	-	-	-	-
Unigene54150_PB_AHAU	0	8	0.01	1.39	7.11894	0.00446244	0.0236422	-	-	-	gi|297737172|emb|CBI26373.3|/3.37056e-45/unnamed protein product [Vitis vinifera]
Unigene2639_PB_AHAU	0	8	0.01	1.39	7.11894	0.00446244	0.0236369	GO:0043234//protein complex;GO:0044464//cell part	GO:0035251//UDP-glucosyltransferase activity	GO:0006074	gi|224057156|ref|XP_002299147.1|/2.86348e-43/predicted protein [Populus trichocarpa]
Unigene5789_PB_AHAU	0	8	0.01	1.39	7.11894	0.00446244	0.0236317	-	-	-	-
Unigene50070_PB_AHAU	0	8	0.01	1.39	7.11894	0.00446244	0.0236264	-	-	-	-
Unigene29551_PB_AHAU	0	8	0.01	1.39	7.11894	0.00446244	0.0236212	-	-	-	gi|118482116|gb|ABK92989.1|/1.33273e-06/unknown [Populus trichocarpa]
Unigene34855_PB_AHAU	0	8	0.01	1.39	7.11894	0.00446244	0.0236159	-	-	-	-
Unigene49370_PB_AHAU	0	8	0.01	1.39	7.11894	0.00446244	0.0236107	-	GO:0035251//UDP-glucosyltransferase activity	-	gi|224106361|ref|XP_002314141.1|/3.09732e-44/predicted protein [Populus trichocarpa]
Unigene35933_PB_AHAU	0	8	0.01	1.39	7.11894	0.00446244	0.0236054	GO:0005618//cell wall	GO:0016787//hydrolase activity	GO:0044238//primary metabolic process	gi|255552566|ref|XP_002517326.1|/6.28866e-141/Alpha-L-fucosidase 2 precursor, putative [Ricinus communis]
Unigene81348_PB_AHAU	0	8	0.01	1.39	7.11894	0.00446244	0.0236002	-	-	-	gi|297794017|ref|XP_002864893.1|/5.96089e-116/hypothetical protein ARALYDRAFT_496629 [Arabidopsis lyrata subsp. lyrata]
Unigene66894_PB_AHAU	0	8	0.01	1.39	7.11894	0.00446244	0.023595	-	-	-	-
Unigene78698_PB_AHAU	0	8	0.01	1.39	7.11894	0.00446244	0.0235897	GO:0043231//intracellular membrane-bounded organelle;GO:0031461//cullin-RING ubiquitin ligase complex	GO:0019899//enzyme binding;GO:0003824//catalytic activity	GO:0048827//phyllome development;GO:0006259//DNA metabolic process;GO:0009756//carbohydrate mediated signaling;GO:0048572;GO:0009640//photomorphogenesis;GO:0019941//modification-dependent protein catabolic process;GO:0016567//protein ubiquitination;GO:0009793//embryo development ending in seed dormancy	gi|224116118|ref|XP_002332001.1|/5.99935e-94/predicted protein [Populus trichocarpa]
Unigene31071_PB_AHAU	0	8	0.01	1.39	7.11894	0.00446244	0.0235845	-	-	-	-
Unigene19065_PB_AHAU	0	8	0.01	1.39	7.11894	0.00446244	0.0235793	-	-	-	-
Unigene89906_PB_AHAU	0	8	0.01	1.39	7.11894	0.00446244	0.023574	-	GO:0016491//oxidoreductase activity	-	gi|224143055|ref|XP_002324836.1|/4.67731e-96/2-oxoglutarate-dependent dioxygenase [Populus trichocarpa]
Unigene2046_PB_AHAU	0	8	0.01	1.39	7.11894	0.00446244	0.0235688	-	GO:0003677//DNA binding	GO:0006351//transcription, DNA-dependent	gi|255634662|gb|ACU17693.1|/7.21762e-27/unknown [Glycine max]
Unigene11380_PB_AHAU	0	8	0.01	1.39	7.11894	0.00446244	0.0235636	GO:0005576//extracellular region	GO:0016772//transferase activity, transferring phosphorus-containing groups;GO:0000166//nucleotide binding	GO:0009607//response to biotic stimulus;GO:0009628//response to abiotic stimulus;GO:0006950//response to stress;GO:0006796//phosphate metabolic process	gi|224137346|ref|XP_002327103.1|/0/nbs-lrr resistance protein [Populus trichocarpa]
Unigene42475_PB_AHAU	0	8	0.01	1.39	7.11894	0.00446244	0.0235584	-	-	-	gi|297803322|ref|XP_002869545.1|/3.90842e-85/hypothetical protein ARALYDRAFT_913755 [Arabidopsis lyrata subsp. lyrata]
Unigene41270_PB_AHAU	0	8	0.01	1.39	7.11894	0.00446244	0.0235531	-	GO:0046914//transition metal ion binding	GO:0006790//sulfur compound metabolic process;GO:0010269//response to selenium ion;GO:0000741//karyogamy;GO:0000302//response to reactive oxygen species	gi|217072772|gb|ACJ84746.1|/1.31172e-62/unknown [Medicago truncatula]
Unigene50214_PB_AHAU	0	8	0.01	1.39	7.11894	0.00446244	0.0235479	GO:0016020//membrane	GO:0005215//transporter activity	GO:0006810//transport	gi|255586649|ref|XP_002533955.1|/1.49179e-52/purine permease, putative [Ricinus communis]
Unigene13782_PB_AHAU	0	8	0.01	1.39	7.11894	0.00446244	0.0235427	-	-	-	gi|297742697|emb|CBI35150.3|/5.08734e-89/unnamed protein product [Vitis vinifera]
Unigene63462_PB_AHAU	0	8	0.01	1.39	7.11894	0.00446244	0.0235375	-	-	-	gi|224086998|ref|XP_002308026.1|/5.56863e-86/predicted protein [Populus trichocarpa]
Unigene34423_PB_AHAU	0	8	0.01	1.39	7.11894	0.00446244	0.0235323	GO:0016020//membrane	-	-	gi|224102631|ref|XP_002312755.1|/1.03019e-21/predicted protein [Populus trichocarpa]
Unigene35074_PB_AHAU	0	8	0.01	1.39	7.11894	0.00446244	0.0235271	-	GO:0003824//catalytic activity	-	gi|296086364|emb|CBI31953.3|/2.72342e-53/unnamed protein product [Vitis vinifera]
Unigene66647_PB_AHAU	0	8	0.01	1.39	7.11894	0.00446244	0.0235219	GO:0009536//plastid	GO:0042623//ATPase activity, coupled;GO:0032559	-	gi|255556636|ref|XP_002519352.1|/1.5368e-20/dead box ATP-dependent RNA helicase, putative [Ricinus communis]
Unigene55195_PB_AHAU	0	8	0.01	1.39	7.11894	0.00446244	0.0235167	-	-	-	-
Unigene17782_PB_AHAU	0	8	0.01	1.39	7.11894	0.00446244	0.0235115	-	GO:0017016//Ras GTPase binding	-	gi|297807193|ref|XP_002871480.1|/1.4163e-50/hypothetical protein ARALYDRAFT_487995 [Arabidopsis lyrata subsp. lyrata]
Unigene27168_PB_AHAU	0	8	0.01	1.39	7.11894	0.00446244	0.0235063	-	-	-	gi|255647472|gb|ACU24200.1|/1.74531e-50/unknown [Glycine max]
Unigene79681_PB_AHAU	0	8	0.01	1.39	7.11894	0.00446244	0.0235011	-	-	-	-
Unigene88525_PB_AHAU	0	8	0.01	1.39	7.11894	0.00446244	0.0234959	GO:0031224//intrinsic to membrane;GO:0031090//organelle membrane;GO:0043231//intracellular membrane-bounded organelle	GO:0005275//amine transmembrane transporter activity	-	gi|255586905|ref|XP_002534057.1|/7.06991e-47/amino acid transporter, putative [Ricinus communis]
Unigene66547_PB_AHAU	0	8	0.01	1.39	7.11894	0.00446244	0.0234907	-	-	-	-
Unigene86033_PB_AHAU	0	8	0.01	1.39	7.11894	0.00446244	0.0234855	GO:0016021//integral to membrane	GO:0005488//binding;GO:0050664//oxidoreductase activity, acting on NADH or NADPH, oxygen as acceptor	GO:0006952//defense response;GO:0009725//response to hormone stimulus;GO:0050794//regulation of cellular process;GO:0008152//metabolic process	gi|28268678|dbj|BAC56864.1|/5.40289e-25/respiratory burst oxidase homolog [Nicotiana benthamiana]
Unigene6395_PB_AHAU	0	8	0.01	1.39	7.11894	0.00446244	0.0234803	GO:0044464//cell part	GO:0004576//oligosaccharyl transferase activity	GO:0006464//protein modification process	gi|225445126|ref|XP_002280521.1|/8.25004e-67/PREDICTED: hypothetical protein [Vitis vinifera]
Unigene27270_PB_AHAU	0	8	0.01	1.39	7.11894	0.00446244	0.0234751	GO:0043231//intracellular membrane-bounded organelle	GO:0005488//binding	-	gi|224074996|ref|XP_002304510.1|/9.04306e-51/predicted protein [Populus trichocarpa]
Unigene84080_PB_AHAU	0	8	0.01	1.39	7.11894	0.00446244	0.0234699	-	-	-	-
Unigene66918_PB_AHAU	0	8	0.01	1.39	7.11894	0.00446244	0.0234648	-	-	-	-
Unigene17127_PB_AHAU	0	8	0.01	1.39	7.11894	0.00446244	0.0234596	-	GO:0004091//carboxylesterase activity	GO:0006007//glucose catabolic process	gi|255644495|gb|ACU22751.1|/3.12293e-26/unknown [Glycine max]
Unigene81599_PB_AHAU	0	8	0.01	1.39	7.11894	0.00446244	0.0234544	GO:0044464//cell part	GO:0005515//protein binding	GO:0044267//cellular protein metabolic process;GO:0009630//gravitropism	gi|225424031|ref|XP_002283449.1|/1.59257e-94/PREDICTED: hypothetical protein [Vitis vinifera]
Unigene19272_PB_AHAU	0	8	0.01	1.39	7.11894	0.00446244	0.0234492	-	-	-	-
Unigene41600_PB_AHAU	0	8	0.01	1.39	7.11894	0.00446244	0.023444	GO:0031224//intrinsic to membrane;GO:0031410//cytoplasmic vesicle	-	-	gi|257219544|gb|ACV50425.1|/1.19246e-21/cold induced plasma membrane protein [Jatropha curcas]
Unigene66966_PB_AHAU	0	8	0.01	1.39	7.11894	0.00446244	0.0234389	-	-	-	-
Unigene13131_PB_AHAU	0	8	0.01	1.39	7.11894	0.00446244	0.0234337	-	-	-	gi|147777785|emb|CAN75734.1|/2.68267e-136/hypothetical protein VITISV_030148 [Vitis vinifera]
Unigene29698_PB_AHAU	0	8	0.01	1.39	7.11894	0.00446244	0.0234285	-	GO:0004871//signal transducer activity;GO:0003913//DNA photolyase activity;GO:0005515//protein binding	GO:0006259//DNA metabolic process	gi|227344531|gb|ACP27856.1|/2.37628e-174/blue light photoreceptor [Fragaria vesca]
Unigene4646_PB_AHAU	0	8	0.01	1.39	7.11894	0.00446244	0.0234234	GO:0044464//cell part	GO:0008375//acetylglucosaminyltransferase activity	-	gi|224129246|ref|XP_002320537.1|/2.25056e-122/predicted protein [Populus trichocarpa]
Unigene51869_PB_AHAU	0	8	0.01	1.39	7.11894	0.00446244	0.0234182	-	-	-	-
Unigene57459_PB_AHAU	0	8	0.01	1.39	7.11894	0.00446244	0.0234131	-	-	-	-
Unigene35216_PB_AHAU	0	8	0.01	1.39	7.11894	0.00446244	0.0234079	GO:0005768//endosome;GO:0044431//Golgi apparatus part;GO:0016020//membrane	GO:0004871//signal transducer activity;GO:0005515//protein binding	GO:0048193//Golgi vesicle transport;GO:0006605//protein targeting	gi|224108956|ref|XP_002315029.1|/2.13994e-92/predicted protein [Populus trichocarpa]
Unigene54690_PB_AHAU	0	8	0.01	1.39	7.11894	0.00446244	0.0234028	GO:0009536//plastid	GO:0016833//oxo-acid-lyase activity;GO:0008483//transaminase activity	GO:0009396//folic acid-containing compound biosynthetic process	gi|224117116|ref|XP_002317480.1|/1.19574e-105/predicted protein [Populus trichocarpa]
Unigene1401_PB_AHAU	0	8	0.01	1.39	7.11894	0.00446244	0.0233976	GO:0031224//intrinsic to membrane	GO:0042625//ATPase activity, coupled to transmembrane movement of ions;GO:0046872//metal ion binding;GO:0005548//phospholipid transporter activity;GO:0005515//protein binding;GO:0032559	GO:0009206;GO:0006869//lipid transport	gi|297818074|ref|XP_002876920.1|/6.77668e-71/hypothetical protein ARALYDRAFT_322706 [Arabidopsis lyrata subsp. lyrata]
Unigene9628_PB_AHAU	0	8	0.01	1.39	7.11894	0.00446244	0.0233925	-	-	-	gi|225432706|ref|XP_002282784.1|/3.52746e-45/PREDICTED: hypothetical protein [Vitis vinifera]
Unigene29613_PB_AHAU	0	8	0.01	1.39	7.11894	0.00446244	0.0233873	-	GO:0016759//cellulose synthase activity;GO:0019187//beta-1,4-mannosyltransferase activity	-	gi|255573030|ref|XP_002527445.1|/0/transferase, transferring glycosyl groups, putative [Ricinus communis]
Unigene84708_PB_AHAU	0	8	0.01	1.39	7.11894	0.00446244	0.0233822	GO:0044464//cell part	GO:0004518//nuclease activity;GO:0005488//binding	-	gi|224124082|ref|XP_002330100.1|/2.14764e-14/predicted protein [Populus trichocarpa]
Unigene6888_PB_AHAU	0	8	0.01	1.39	7.11894	0.00446244	0.023377	-	-	-	-
Unigene33096_PB_AHAU	0	7	0.01	1.21	6.91886	0.00879386	0.0418856	-	-	-	gi|255557273|ref|XP_002519667.1|/1.208e-17/Protein AFR, putative [Ricinus communis]
Unigene82079_PB_AHAU	0	7	0.01	1.21	6.91886	0.00879386	0.0418772	GO:0031224//intrinsic to membrane	GO:0046914//transition metal ion binding;GO:0003824//catalytic activity	GO:0006633//fatty acid biosynthetic process;GO:0007275//multicellular organismal development;GO:0003006//developmental process involved in reproduction	gi|225445726|ref|XP_002270946.1|/1.04587e-123/PREDICTED: hypothetical protein isoform 2 [Vitis vinifera]
Unigene26851_PB_AHAU	0	7	0.01	1.21	6.91886	0.00879386	0.0418688	GO:0009536//plastid	GO:0016731;GO:0043169//cation binding;GO:0051536//iron-sulfur cluster binding;GO:0016783//sulfurtransferase activity	GO:0006633//fatty acid biosynthetic process	gi|308191445|sp|B9I666.1|LISC1_POPTR/1.29003e-99/RecName: Full=Lipoyl synthase 1, chloroplastic; AltName: Full=Lipoate synthase 1; Short=LS 1; Short=Lip-syn 1; AltName: Full=Lipoate synthase, plastidial 1; Short=LIP1p 1; AltName: Full=Lipoic acid synthase 1; Flags: Precursor
Unigene80265_PB_AHAU	0	7	0.01	1.21	6.91886	0.00879386	0.0418605	-	-	-	-
Unigene7418_PB_AHAU	0	7	0.01	1.21	6.91886	0.00879386	0.0418521	-	-	-	gi|297735295|emb|CBI17657.3|/6.2761e-24/unnamed protein product [Vitis vinifera]
Unigene15752_PB_AHAU	0	7	0.01	1.21	6.91886	0.00879386	0.0418437	-	-	-	gi|225461302|ref|XP_002284424.1|/1.12073e-07/PREDICTED: hypothetical protein [Vitis vinifera]
Unigene28073_PB_AHAU	0	7	0.01	1.21	6.91886	0.00879386	0.0418354	GO:0016020//membrane	GO:0015197//peptide transporter activity	GO:0006810//transport	gi|224116528|ref|XP_002331919.1|/3.51618e-31/oligopeptide transporter OPT family [Populus trichocarpa]
Unigene65220_PB_AHAU	0	7	0.01	1.21	6.91886	0.00879386	0.041827	GO:0043231//intracellular membrane-bounded organelle;GO:0016020//membrane	GO:0004871//signal transducer activity;GO:0016301//kinase activity;GO:0032559	GO:0043401//steroid hormone mediated signaling pathway;GO:0006464//protein modification process	gi|225459848|ref|XP_002285927.1|/3.9147e-21/PREDICTED: hypothetical protein isoform 2 [Vitis vinifera]
Unigene88694_PB_AHAU	0	7	0.01	1.21	6.91886	0.00879386	0.0418187	-	-	-	gi|255568725|ref|XP_002525334.1|/1.32849e-118/conserved hypothetical protein [Ricinus communis]
Unigene21299_PB_AHAU	0	7	0.01	1.21	6.91886	0.00879386	0.0418103	GO:0031410//cytoplasmic vesicle;GO:0016020//membrane	GO:0004674//protein serine/threonine kinase activity;GO:0000166//nucleotide binding	GO:0052482;GO:0032412;GO:0009581;GO:0044237//cellular metabolic process	gi|224078972|ref|XP_002305701.1|/4.43179e-36/predicted protein [Populus trichocarpa]
Unigene51429_PB_AHAU	0	7	0.01	1.21	6.91886	0.00879386	0.041802	-	-	-	gi|255548225|ref|XP_002515169.1|/5.38325e-09/Protein CHMP7, putative [Ricinus communis]
Unigene18360_PB_AHAU	0	7	0.01	1.21	6.91886	0.00879386	0.0417936	-	-	-	gi|225470853|ref|XP_002267217.1|/6.78604e-50/PREDICTED: hypothetical protein [Vitis vinifera]
Unigene40776_PB_AHAU	0	7	0.01	1.21	6.91886	0.00879386	0.0417853	-	-	GO:0006351//transcription, DNA-dependent	gi|292668979|gb|ADE41144.1|/2.05907e-75/AP2 domain class transcription factor [Malus x domestica]
Unigene84967_PB_AHAU	0	7	0.01	1.21	6.91886	0.00879386	0.041777	GO:0043231//intracellular membrane-bounded organelle	GO:0042802//identical protein binding;GO:0003677//DNA binding;GO:0001071//nucleic acid binding transcription factor activity	GO:0003002//regionalization;GO:0051301//cell division	gi|224066227|ref|XP_002302035.1|/6.24771e-22/GRAS family transcription factor [Populus trichocarpa]
Unigene64423_PB_AHAU	0	7	0.01	1.21	6.91886	0.00879386	0.0417686	GO:0044464//cell part	GO:0015291//secondary active transmembrane transporter activity	GO:0015893//drug transport	gi|224126053|ref|XP_002319744.1|/4.37973e-102/predicted protein [Populus trichocarpa]
Unigene53855_PB_AHAU	0	7	0.01	1.21	6.91886	0.00879386	0.0417603	GO:0031224//intrinsic to membrane	-	-	gi|225461013|ref|XP_002280849.1|/2.31062e-29/PREDICTED: hypothetical protein [Vitis vinifera]
Unigene28843_PB_AHAU	0	7	0.01	1.21	6.91886	0.00879386	0.041752	GO:0009532//plastid stroma	GO:0016616//oxidoreductase activity, acting on the CH-OH group of donors, NAD or NADP as acceptor;GO:0000166//nucleotide binding;GO:0016836//hydro-lyase activity	GO:0032787//monocarboxylic acid metabolic process;GO:0008652//cellular amino acid biosynthetic process;GO:0003006//developmental process involved in reproduction	gi|297736925|emb|CBI26126.3|/2.25715e-147/unnamed protein product [Vitis vinifera]
Unigene42103_PB_AHAU	0	7	0.01	1.21	6.91886	0.00879386	0.0417437	-	-	-	-
Unigene3858_PB_AHAU	0	7	0.01	1.21	6.91886	0.00879386	0.0417354	-	-	-	gi|255571437|ref|XP_002526666.1|/6.89171e-07/conserved hypothetical protein [Ricinus communis]
Unigene29021_PB_AHAU	0	7	0.01	1.21	6.91886	0.00879386	0.041727	-	GO:0046914//transition metal ion binding;GO:0016706//oxidoreductase activity, acting on paired donors, with incorporation or reduction of molecular oxygen, 2-oxoglutarate as one donor, and incorporation of one atom each of oxygen into both donors	GO:0008152//metabolic process	gi|255040359|gb|ACT99992.1|/1.67443e-27/gibberellin 2-oxidase [Malus x domestica]
Unigene27954_PB_AHAU	0	7	0.01	1.21	6.91886	0.00879386	0.0417187	GO:0009536//plastid	GO:0004091//carboxylesterase activity	GO:0044238//primary metabolic process	gi|255555339|ref|XP_002518706.1|/9.17329e-41/triacylglycerol lipase, putative [Ricinus communis]
Unigene70437_PB_AHAU	0	7	0.01	1.21	6.91886	0.00879386	0.0417104	-	-	-	-
Unigene1934_PB_AHAU	0	7	0.01	1.21	6.91886	0.00879386	0.0417021	-	GO:0005543//phospholipid binding	GO:0023052//signaling;GO:0006629//lipid metabolic process	gi|225424570|ref|XP_002282089.1|/2.80438e-57/PREDICTED: similar to oxysterol-binding family protein [Vitis vinifera]
Unigene38106_PB_AHAU	0	7	0.01	1.21	6.91886	0.00879386	0.0416938	GO:0043231//intracellular membrane-bounded organelle;GO:0016020//membrane	GO:0008641//small protein activating enzyme activity;GO:0019787//small conjugating protein ligase activity;GO:0032559	GO:0019941//modification-dependent protein catabolic process;GO:0009607//response to biotic stimulus;GO:0032446//protein modification by small protein conjugation;GO:0010038//response to metal ion	gi|255571336|ref|XP_002526617.1|/0/ubiquitin-activating enzyme E1, putative [Ricinus communis]
Unigene8375_PB_AHAU	0	7	0.01	1.21	6.91886	0.00879386	0.0416855	GO:0031410//cytoplasmic vesicle	GO:0046914//transition metal ion binding	-	gi|225453756|ref|XP_002270058.1|/8.33679e-61/PREDICTED: hypothetical protein [Vitis vinifera]
Unigene88240_PB_AHAU	0	7	0.01	1.21	6.91886	0.00879386	0.0416772	-	GO:0004674//protein serine/threonine kinase activity;GO:0032559	GO:0006464//protein modification process;GO:0000087//M phase of mitotic cell cycle	gi|86611379|gb|ABD14373.1|/3.97753e-43/cyclin-dependent kinase type A [Prunus dulcis]
Unigene86677_PB_AHAU	0	7	0.01	1.21	6.91886	0.00879386	0.0416689	GO:0031090//organelle membrane	-	-	gi|255539701|ref|XP_002510915.1|/2.96229e-125/Protein PPLZ12, putative [Ricinus communis]
Unigene13936_PB_AHAU	0	7	0.01	1.21	6.91886	0.00879386	0.0416606	-	-	-	gi|255550852|ref|XP_002516474.1|/1.03828e-15/conserved hypothetical protein [Ricinus communis]
Unigene53928_PB_AHAU	0	7	0.01	1.21	6.91886	0.00879386	0.0416524	-	GO:0046914//transition metal ion binding	-	gi|225443415|ref|XP_002268835.1|/8.65118e-16/PREDICTED: hypothetical protein [Vitis vinifera]
Unigene54140_PB_AHAU	0	7	0.01	1.21	6.91886	0.00879386	0.0416441	GO:0043234//protein complex	GO:0043169//cation binding;GO:0004721//phosphoprotein phosphatase activity	GO:0009725//response to hormone stimulus;GO:0006464//protein modification process;GO:0006950//response to stress	gi|224106389|ref|XP_002314150.1|/7.09441e-34/predicted protein [Populus trichocarpa]
Unigene70040_PB_AHAU	0	7	0.01	1.21	6.91886	0.00879386	0.0416358	-	GO:0003824//catalytic activity	GO:0008152//metabolic process	gi|297735021|emb|CBI17383.3|/5.63014e-79/unnamed protein product [Vitis vinifera]
Unigene25059_PB_AHAU	0	7	0.01	1.21	6.91886	0.00879386	0.0416275	GO:0005618//cell wall	GO:0016787//hydrolase activity	-	gi|255565759|ref|XP_002523869.1|/4.47896e-117/Aspartic proteinase nepenthesin-2 precursor, putative [Ricinus communis]
Unigene24480_PB_AHAU	0	7	0.01	1.21	6.91886	0.00879386	0.0416193	GO:0016020//membrane	GO:0005215//transporter activity	GO:0006810//transport	gi|255538430|ref|XP_002510280.1|/1.93768e-31/purine permease, putative [Ricinus communis]
Unigene15687_PB_AHAU	0	7	0.01	1.21	6.91886	0.00879386	0.041611	-	GO:0005488//binding	-	gi|224126149|ref|XP_002329672.1|/7.03613e-84/predicted protein [Populus trichocarpa]
Unigene31293_PB_AHAU	0	7	0.01	1.21	6.91886	0.00879386	0.0416027	-	-	-	-
Unigene83696_PB_AHAU	0	7	0.01	1.21	6.91886	0.00879386	0.0415945	GO:0031981//nuclear lumen	-	-	gi|225440986|ref|XP_002283513.1|/3.31597e-56/PREDICTED: hypothetical protein [Vitis vinifera]
Unigene55146_PB_AHAU	0	7	0.01	1.21	6.91886	0.00879386	0.0415862	GO:0044464//cell part	GO:0015291//secondary active transmembrane transporter activity	GO:0015893//drug transport	gi|297735341|emb|CBI17781.3|/2.89935e-95/unnamed protein product [Vitis vinifera]
Unigene79684_PB_AHAU	0	7	0.01	1.21	6.91886	0.00879386	0.041578	-	-	-	-
Unigene373_PB_AHAU	0	7	0.01	1.21	6.91886	0.00879386	0.0415697	-	-	-	gi|225425934|ref|XP_002267770.1|/0/PREDICTED: hypothetical protein [Vitis vinifera]
Unigene2985_PB_AHAU	0	7	0.01	1.21	6.91886	0.00879386	0.0415615	-	-	-	gi|224129278|ref|XP_002320545.1|/1.76566e-32/predicted protein [Populus trichocarpa]
Unigene26895_PB_AHAU	0	7	0.01	1.21	6.91886	0.00879386	0.0415532	-	GO:0016705//oxidoreductase activity, acting on paired donors, with incorporation or reduction of molecular oxygen	-	gi|255579731|ref|XP_002530704.1|/6.01549e-21/omega-6 desaturase, endoplasmic reticulum [Ricinus communis]
Unigene11836_PB_AHAU	0	7	0.01	1.21	6.91886	0.00879386	0.041545	-	-	-	gi|255635165|gb|ACU17939.1|/1.77126e-16/unknown [Glycine max]
Unigene18982_PB_AHAU	0	7	0.01	1.21	6.91886	0.00879386	0.0415367	-	-	-	gi|87116463|dbj|BAE79384.1|/1.29666e-09/unnamed protein product [Ipomoea batatas]
Unigene63156_PB_AHAU	0	7	0.01	1.21	6.91886	0.00879386	0.0415285	GO:0030313	GO:0042626//ATPase activity, coupled to transmembrane movement of substances;GO:0032559	GO:0043623//cellular protein complex assembly;GO:0009207;GO:0051234//establishment of localization	gi|224142413|ref|XP_002324552.1|/3.29862e-28/ABC transporter family protein [Populus trichocarpa]
Unigene25275_PB_AHAU	0	7	0.01	1.21	6.91886	0.00879386	0.0415203	-	GO:0016301//kinase activity;GO:0019901//protein kinase binding	-	gi|225455730|ref|XP_002267866.1|/2.42609e-48/PREDICTED: hypothetical protein isoform 2 [Vitis vinifera]
Unigene77590_PB_AHAU	0	7	0.01	1.21	6.91886	0.00879386	0.041512	GO:0031224//intrinsic to membrane	GO:0005249//voltage-gated potassium channel activity;GO:0005515//protein binding;GO:0005217//intracellular ligand-gated ion channel activity;GO:0000166//nucleotide binding	GO:0070838//divalent metal ion transport	gi|224135235|ref|XP_002322017.1|/2.62126e-66/predicted protein [Populus trichocarpa]
Unigene61598_PB_AHAU	0	7	0.01	1.21	6.91886	0.00879386	0.0415038	-	-	-	gi|224107102|ref|XP_002314376.1|/5.72511e-21/predicted protein [Populus trichocarpa]
Unigene70923_PB_AHAU	0	7	0.01	1.21	6.91886	0.00879386	0.0414956	-	GO:0001071//nucleic acid binding transcription factor activity;GO:0004674//protein serine/threonine kinase activity;GO:0032559	GO:0006464//protein modification process;GO:0009791//post-embryonic development;GO:0009416//response to light stimulus	gi|224071301|ref|XP_002303393.1|/3.3118e-110/predicted protein [Populus trichocarpa]
Unigene68108_PB_AHAU	0	7	0.01	1.21	6.91886	0.00879386	0.0414874	-	-	-	gi|225457184|ref|XP_002280572.1|/4.32965e-09/PREDICTED: hypothetical protein [Vitis vinifera]
Unigene66681_PB_AHAU	0	7	0.01	1.21	6.91886	0.00879386	0.0414792	-	-	-	-
Unigene77817_PB_AHAU	0	7	0.01	1.21	6.91886	0.00879386	0.0414709	-	GO:0005488//binding;GO:0004871//signal transducer activity	GO:0009725//response to hormone stimulus;GO:0006605//protein targeting	gi|255576643|ref|XP_002529211.1|/8.0803e-89/peroxisomal targeting signal type 1 (pts1) receptor, putative [Ricinus communis]
Unigene5314_PB_AHAU	0	7	0.01	1.21	6.91886	0.00879386	0.0414627	-	-	-	-
Unigene26735_PB_AHAU	0	7	0.01	1.21	6.91886	0.00879386	0.0414545	-	GO:0003676//nucleic acid binding;GO:0046914//transition metal ion binding	-	gi|224106323|ref|XP_002314129.1|/6.45046e-27/predicted protein [Populus trichocarpa]
Unigene332_PB_AHAU	0	7	0.01	1.21	6.91886	0.00879386	0.0414463	-	-	-	gi|255551030|ref|XP_002516563.1|/6.31826e-43/conserved hypothetical protein [Ricinus communis]
Unigene84232_PB_AHAU	0	7	0.01	1.21	6.91886	0.00879386	0.0414381	-	-	GO:0033036	gi|297742188|emb|CBI33975.3|/2.20281e-79/unnamed protein product [Vitis vinifera]
Unigene30213_PB_AHAU	0	7	0.01	1.21	6.91886	0.00879386	0.0414299	-	-	-	gi|255539483|ref|XP_002510806.1|/1.86939e-99/conserved hypothetical protein [Ricinus communis]
Unigene71182_PB_AHAU	0	7	0.01	1.21	6.91886	0.00879386	0.0414217	GO:0031090//organelle membrane	-	-	gi|302142965|emb|CBI20260.3|/4.18977e-128/unnamed protein product [Vitis vinifera]
Unigene57043_PB_AHAU	0	7	0.01	1.21	6.91886	0.00879386	0.0414136	-	-	-	gi|255549371|ref|XP_002515739.1|/2.40116e-138/pentatricopeptide repeat-containing protein, putative [Ricinus communis]
Unigene16131_PB_AHAU	0	7	0.01	1.21	6.91886	0.00879386	0.0414054	-	-	-	-
Unigene59284_PB_AHAU	0	7	0.01	1.21	6.91886	0.00879386	0.0413972	-	-	-	-
Unigene2919_PB_AHAU	0	7	0.01	1.21	6.91886	0.00879386	0.041389	-	-	-	gi|224115154|ref|XP_002316956.1|/3.29852e-34/predicted protein [Populus trichocarpa]
Unigene53837_PB_AHAU	0	7	0.01	1.21	6.91886	0.00879386	0.0413808	GO:0009534//chloroplast thylakoid	-	-	gi|302143846|emb|CBI22707.3|/7.94286e-53/unnamed protein product [Vitis vinifera]
Unigene34713_PB_AHAU	0	7	0.01	1.21	6.91886	0.00879386	0.0413727	-	-	-	-
Unigene28074_PB_AHAU	0	7	0.01	1.21	6.91886	0.00879386	0.0413645	-	-	-	gi|82604209|gb|ABB84756.1|/1.23436e-78/MYB8 [Malus x domestica]
Unigene87108_PB_AHAU	0	7	0.01	1.21	6.91886	0.00879386	0.0413563	-	GO:0003824//catalytic activity;GO:0046914//transition metal ion binding	-	gi|297734758|emb|CBI16992.3|/2.29573e-31/unnamed protein product [Vitis vinifera]
Unigene88919_PB_AHAU	0	7	0.01	1.21	6.91886	0.00879386	0.0413482	-	-	-	gi|225429928|ref|XP_002283782.1|/9.70443e-57/PREDICTED: hypothetical protein [Vitis vinifera]
Unigene70758_PB_AHAU	0	7	0.01	1.21	6.91886	0.00879386	0.04134	-	GO:0016291//acyl-CoA thioesterase activity	GO:0006732//coenzyme metabolic process	gi|30678177|ref|NP_563632.2|/1.69915e-27/acyl-CoA thioesterase family protein [Arabidopsis thaliana]
Unigene51249_PB_AHAU	0	7	0.01	1.21	6.91886	0.00879386	0.0413318	-	GO:0005506//iron ion binding;GO:0004497//monooxygenase activity	-	gi|147777975|emb|CAN74206.1|/9.88055e-20/hypothetical protein VITISV_031128 [Vitis vinifera]
Unigene1668_PB_AHAU	0	7	0.01	1.21	6.91886	0.00879386	0.0413237	-	-	-	-
Unigene38937_PB_AHAU	0	7	0.01	1.21	6.91886	0.00879386	0.0413155	GO:0005771//multivesicular body	GO:0005543//phospholipid binding;GO:0046983//protein dimerization activity	GO:0019538//protein metabolic process;GO:0006810//transport;GO:0009791//post-embryonic development;GO:0009987//cellular process	gi|297736545|emb|CBI25416.3|/1.33464e-67/unnamed protein product [Vitis vinifera]
Unigene16082_PB_AHAU	0	7	0.01	1.21	6.91886	0.00879386	0.0413074	-	-	-	-
Unigene75897_PB_AHAU	0	7	0.01	1.21	6.91886	0.00879386	0.0412992	-	-	-	-
Unigene26583_PB_AHAU	0	7	0.01	1.21	6.91886	0.00879386	0.0412911	-	-	-	-
Unigene70259_PB_AHAU	0	7	0.01	1.21	6.91886	0.00879386	0.041283	GO:0043231//intracellular membrane-bounded organelle	-	-	gi|255631362|gb|ACU16048.1|/3.47849e-17/unknown [Glycine max]
Unigene20951_PB_AHAU	0	7	0.01	1.21	6.91886	0.00879386	0.0412748	GO:0030529//ribonucleoprotein complex;GO:0031410//cytoplasmic vesicle	GO:0003723//RNA binding	GO:0006613//cotranslational protein targeting to membrane	gi|297738340|emb|CBI27541.3|/1.7172e-106/unnamed protein product [Vitis vinifera]
Unigene71042_PB_AHAU	0	7	0.01	1.21	6.91886	0.00879386	0.0412667	-	-	GO:0008152//metabolic process	gi|297806037|ref|XP_002870902.1|/2.12383e-22/hypothetical protein ARALYDRAFT_486898 [Arabidopsis lyrata subsp. lyrata]
Unigene19227_PB_AHAU	0	7	0.01	1.21	6.91886	0.00879386	0.0412586	-	-	-	-
Unigene23322_PB_AHAU	0	7	0.01	1.21	6.91886	0.00879386	0.0412504	-	-	-	gi|255562468|ref|XP_002522240.1|/1.24494e-12/conserved hypothetical protein [Ricinus communis]
Unigene4702_PB_AHAU	0	7	0.01	1.21	6.91886	0.00879386	0.0412423	-	-	-	-
Unigene386_PB_AHAU	0	7	0.01	1.21	6.91886	0.00879386	0.0412342	-	-	-	gi|225445444|ref|XP_002285079.1|/1.1958e-09/PREDICTED: hypothetical protein [Vitis vinifera]
Unigene59191_PB_AHAU	0	7	0.01	1.21	6.91886	0.00879386	0.0412261	-	-	-	-
Unigene74602_PB_AHAU	0	7	0.01	1.21	6.91886	0.00879386	0.041218	-	-	-	gi|224100835|ref|XP_002312032.1|/2.74763e-92/predicted protein [Populus trichocarpa]
Unigene77073_PB_AHAU	0	7	0.01	1.21	6.91886	0.00879386	0.0412099	-	-	-	-
Unigene32216_PB_AHAU	0	7	0.01	1.21	6.91886	0.00879386	0.0412018	-	-	-	-
Unigene46561_PB_AHAU	0	7	0.01	1.21	6.91886	0.00879386	0.0411937	GO:0005737//cytoplasm	-	GO:0009791//post-embryonic development;GO:0030422//production of siRNA involved in RNA interference;GO:0002252	gi|224145626|ref|XP_002325709.1|/9.8553e-28/predicted protein [Populus trichocarpa]
Unigene884_PB_AHAU	0	7	0.01	1.21	6.91886	0.00879386	0.0411856	-	-	-	-
Unigene63417_PB_AHAU	0	7	0.01	1.21	6.91886	0.00879386	0.0411775	-	-	-	-
Unigene42509_PB_AHAU	0	7	0.01	1.21	6.91886	0.00879386	0.0411694	GO:0042579//microbody	GO:0016899//oxidoreductase activity, acting on the CH-OH group of donors, oxygen as acceptor;GO:0000166//nucleotide binding	GO:0009853//photorespiration	gi|304368145|gb|ADM26718.1|/1.08944e-50/glycolate oxidase [Nicotiana benthamiana]
Unigene50486_PB_AHAU	0	7	0.01	1.21	6.91886	0.00879386	0.0411613	-	-	-	gi|297734947|emb|CBI17181.3|/3.76868e-27/unnamed protein product [Vitis vinifera]
Unigene48694_PB_AHAU	0	7	0.01	1.21	6.91886	0.00879386	0.0411532	-	-	-	gi|225424560|ref|XP_002285332.1|/4.26769e-28/PREDICTED: hypothetical protein [Vitis vinifera]
Unigene43938_PB_AHAU	0	7	0.01	1.21	6.91886	0.00879386	0.0411451	-	GO:0005488//binding;GO:0004672//protein kinase activity	GO:0044238//primary metabolic process	gi|296088200|emb|CBI35715.3|/1.76496e-13/unnamed protein product [Vitis vinifera]
Unigene32408_PB_AHAU	0	7	0.01	1.21	6.91886	0.00879386	0.041137	-	-	-	gi|255586885|ref|XP_002534048.1|/1.37065e-12/pentatricopeptide repeat-containing protein, putative [Ricinus communis]
Unigene45716_PB_AHAU	0	7	0.01	1.21	6.91886	0.00879386	0.041129	-	-	-	gi|224133732|ref|XP_002321647.1|/1.48865e-15/predicted protein [Populus trichocarpa]
Unigene37782_PB_AHAU	0	7	0.01	1.21	6.91886	0.00879386	0.0411209	-	-	-	-
Unigene164_PB_AHAU	0	7	0.01	1.21	6.91886	0.00879386	0.0411128	-	GO:0046872//metal ion binding;GO:0016491//oxidoreductase activity	GO:0051707//response to other organism	gi|297733673|emb|CBI14920.3|/4.28924e-48/unnamed protein product [Vitis vinifera]
Unigene29640_PB_AHAU	0	7	0.01	1.21	6.91886	0.00879386	0.0411047	-	GO:0004871//signal transducer activity;GO:0016830//carbon-carbon lyase activity	GO:0006259//DNA metabolic process	gi|227344531|gb|ACP27856.1|/2.85054e-19/blue light photoreceptor [Fragaria vesca]
Unigene83616_PB_AHAU	0	7	0.01	1.21	6.91886	0.00879386	0.0410967	GO:0043231//intracellular membrane-bounded organelle	GO:0016616//oxidoreductase activity, acting on the CH-OH group of donors, NAD or NADP as acceptor	GO:0008152//metabolic process;GO:0010038//response to metal ion	gi|224105287|ref|XP_002313755.1|/1.00657e-24/predicted protein [Populus trichocarpa]
Unigene62501_PB_AHAU	0	7	0.01	1.21	6.91886	0.00879386	0.0410886	-	-	-	-
Unigene84155_PB_AHAU	0	7	0.01	1.21	6.91886	0.00879386	0.0410806	-	-	-	gi|147843035|emb|CAN83309.1|/9.61981e-20/hypothetical protein VITISV_023021 [Vitis vinifera]
Unigene87145_PB_AHAU	0	7	0.01	1.21	6.91886	0.00879386	0.0410725	-	GO:0005488//binding	-	gi|224129106|ref|XP_002320502.1|/1.68337e-11/predicted protein [Populus trichocarpa]
Unigene35237_PB_AHAU	0	7	0.01	1.21	6.91886	0.00879386	0.0410644	-	-	GO:0050794//regulation of cellular process	gi|147858527|emb|CAN81386.1|/1.88825e-07/hypothetical protein VITISV_012325 [Vitis vinifera]
Unigene9101_PB_AHAU	0	7	0.01	1.21	6.91886	0.00879386	0.0410564	-	-	-	gi|255543569|ref|XP_002512847.1|/3.46553e-52/conserved hypothetical protein [Ricinus communis]
Unigene12014_PB_AHAU	0	7	0.01	1.21	6.91886	0.00879386	0.0410484	-	GO:0005488//binding	GO:0009416//response to light stimulus;GO:0007165//signal transduction	gi|225450427|ref|XP_002276198.1|/5.65124e-139/PREDICTED: hypothetical protein [Vitis vinifera]
Unigene83466_PB_AHAU	0	7	0.01	1.21	6.91886	0.00879386	0.0410403	-	GO:0016787//hydrolase activity	-	gi|297736090|emb|CBI24128.3|/4.48291e-35/unnamed protein product [Vitis vinifera]
Unigene19261_PB_AHAU	0	7	0.01	1.21	6.91886	0.00879386	0.0410323	-	-	-	-
Unigene8494_PB_AHAU	0	6	0.01	1.04	6.70044	0.0173295	0.0723936	GO:0044464//cell part	GO:0004175//endopeptidase activity	GO:0019538//protein metabolic process	gi|255561891|ref|XP_002521954.1|/2.30062e-88/gpi-anchor transamidase, putative [Ricinus communis]
Unigene13091_PB_AHAU	0	6	0.01	1.04	6.70044	0.0173295	0.0723809	GO:0009536//plastid	GO:0004312//fatty acid synthase activity	GO:0006633//fatty acid biosynthetic process;GO:0009409//response to cold;GO:0003006//developmental process involved in reproduction	gi|15387709|emb|CAC59946.1|/1.25703e-67/beta-ketoacyl-ACP synthase IV [Cuphea lanceolata]
Unigene13199_PB_AHAU	0	6	0.01	1.04	6.70044	0.0173295	0.0723682	-	-	-	-
Unigene41441_PB_AHAU	0	6	0.01	1.04	6.70044	0.0173295	0.0723555	GO:0005840//ribosome	GO:0016835//carbon-oxygen lyase activity;GO:0005198//structural molecule activity	GO:0022613//ribonucleoprotein complex biogenesis;GO:0006412//translation	gi|225448367|ref|XP_002268645.1|/8.37038e-27/PREDICTED: hypothetical protein [Vitis vinifera]
Unigene7584_PB_AHAU	0	6	0.01	1.04	6.70044	0.0173295	0.0723428	-	-	-	gi|280967725|gb|ACZ98531.1|/6.37785e-58/ARGH17 [Malus x domestica]
Unigene11621_PB_AHAU	0	6	0.01	1.04	6.70044	0.0173295	0.0723302	-	-	-	-
Unigene59813_PB_AHAU	0	6	0.01	1.04	6.70044	0.0173295	0.0723175	-	-	-	-
Unigene49245_PB_AHAU	0	6	0.01	1.04	6.70044	0.0173295	0.0723048	-	-	-	gi|224140427|ref|XP_002323584.1|/6.98466e-16/predicted protein [Populus trichocarpa]
Unigene14587_PB_AHAU	0	6	0.01	1.04	6.70044	0.0173295	0.0722922	-	-	-	gi|225458099|ref|XP_002279562.1|/1.94372e-26/PREDICTED: hypothetical protein [Vitis vinifera]
Unigene71307_PB_AHAU	0	6	0.01	1.04	6.70044	0.0173295	0.0722795	-	-	-	-
Unigene52231_PB_AHAU	0	6	0.01	1.04	6.70044	0.0173295	0.0722668	-	-	-	gi|224081521|ref|XP_002306444.1|/9.03061e-21/predicted protein [Populus trichocarpa]
Unigene9734_PB_AHAU	0	6	0.01	1.04	6.70044	0.0173295	0.0722542	GO:0044464//cell part	GO:0004871//signal transducer activity;GO:0004673//protein histidine kinase activity;GO:0032559	GO:0006468//protein phosphorylation;GO:0007165//signal transduction	gi|54260392|dbj|BAD61002.1|/0/ethylene receptor [Pyrus pyrifolia]
Unigene64008_PB_AHAU	0	6	0.01	1.04	6.70044	0.0173295	0.0722415	-	-	-	-
Unigene50888_PB_AHAU	0	6	0.01	1.04	6.70044	0.0173295	0.0722289	-	-	-	gi|225439715|ref|XP_002268101.1|/1.08612e-33/PREDICTED: hypothetical protein [Vitis vinifera]
Unigene83439_PB_AHAU	0	6	0.01	1.04	6.70044	0.0173295	0.0722163	-	-	-	-
Unigene50062_PB_AHAU	0	6	0.01	1.04	6.70044	0.0173295	0.0722036	-	GO:0030246//carbohydrate binding;GO:0015925;GO:0043167//ion binding	GO:0044238//primary metabolic process	gi|12583687|dbj|BAB21492.1|/1.25291e-56/beta-D-galactosidase [Pyrus pyrifolia]
Unigene12332_PB_AHAU	0	6	0.01	1.04	6.70044	0.0173295	0.072191	GO:0043231//intracellular membrane-bounded organelle	GO:0032559;GO:0004702//receptor signaling protein serine/threonine kinase activity	GO:0009725//response to hormone stimulus;GO:0009867//jasmonic acid mediated signaling pathway;GO:0006796//phosphate metabolic process;GO:0009611//response to wounding;GO:0009627//systemic acquired resistance;GO:0030865//cortical cytoskeleton organization;GO:0006971//hypotonic response;GO:0006464//protein modification process	gi|255537569|ref|XP_002509851.1|/9.46596e-56/big map kinase/bmk, putative [Ricinus communis]
Unigene49892_PB_AHAU	0	6	0.01	1.04	6.70044	0.0173295	0.0721784	GO:0031981//nuclear lumen;GO:0044444//cytoplasmic part	GO:0043021//ribonucleoprotein binding;GO:0008135//translation factor activity, nucleic acid binding	GO:0006412//translation;GO:0003006//developmental process involved in reproduction;GO:0042255//ribosome assembly	gi|116778895|gb|ABK21044.1|/1.61174e-53/unknown [Picea sitchensis]
Unigene81846_PB_AHAU	0	6	0.01	1.04	6.70044	0.0173295	0.0721658	GO:0009534//chloroplast thylakoid;GO:0033178//proton-transporting two-sector ATPase complex, catalytic domain	GO:0015078//hydrogen ion transmembrane transporter activity;GO:0019829//cation-transporting ATPase activity;GO:0032559	GO:0015986//ATP synthesis coupled proton transport	gi|290490116|gb|ADD31465.1|/3.86018e-67/ATP synthase CF1 epsilon subunit protein [Berberidopsis corallina]
Unigene32933_PB_AHAU	0	6	0.01	1.04	6.70044	0.0173295	0.0721532	-	-	-	gi|224139976|ref|XP_002323366.1|/7.87696e-10/predicted protein [Populus trichocarpa]
Unigene35817_PB_AHAU	0	6	0.01	1.04	6.70044	0.0173295	0.0721405	-	-	-	-
Unigene9885_PB_AHAU	0	6	0.01	1.04	6.70044	0.0173295	0.0721279	-	-	-	gi|225426369|ref|XP_002269404.1|/0/PREDICTED: hypothetical protein [Vitis vinifera]
Unigene37112_PB_AHAU	0	6	0.01	1.04	6.70044	0.0173295	0.0721153	-	-	-	-
Unigene73958_PB_AHAU	0	6	0.01	1.04	6.70044	0.0173295	0.0721027	-	-	-	-
Unigene62971_PB_AHAU	0	6	0.01	1.04	6.70044	0.0173295	0.0720902	-	-	-	-
Unigene16569_PB_AHAU	0	6	0.01	1.04	6.70044	0.0173295	0.0720776	-	-	-	gi|296087613|emb|CBI34869.3|/5.83616e-13/unnamed protein product [Vitis vinifera]
Unigene18656_PB_AHAU	0	6	0.01	1.04	6.70044	0.0173295	0.072065	GO:0044464//cell part	-	-	gi|224068677|ref|XP_002326172.1|/4.79064e-58/predicted protein [Populus trichocarpa]
Unigene70391_PB_AHAU	0	6	0.01	1.04	6.70044	0.0173295	0.0720524	-	GO:0001071//nucleic acid binding transcription factor activity	GO:0006351//transcription, DNA-dependent;GO:0032501//multicellular organismal process	gi|302399031|gb|ADL36810.1|/1.81686e-180/NAC domain class transcription factor [Malus x domestica]
Unigene24666_PB_AHAU	0	6	0.01	1.04	6.70044	0.0173295	0.0720398	-	-	-	-
Unigene12757_PB_AHAU	0	6	0.01	1.04	6.70044	0.0173295	0.0720273	GO:0043231//intracellular membrane-bounded organelle	GO:0003676//nucleic acid binding;GO:0030528//transcription regulator activity;GO:0001071//nucleic acid binding transcription factor activity	-	gi|297740435|emb|CBI30617.3|/1.18772e-112/unnamed protein product [Vitis vinifera]
Unigene84672_PB_AHAU	0	6	0.01	1.04	6.70044	0.0173295	0.0720147	-	GO:0004702//receptor signaling protein serine/threonine kinase activity;GO:0032559	GO:0006464//protein modification process	gi|30844109|gb|AAP36697.1|/3.58919e-52/MAP kinase-like protein [Gossypium hirsutum]
Unigene43380_PB_AHAU	0	6	0.01	1.04	6.70044	0.0173295	0.0720021	-	-	-	-
Unigene35701_PB_AHAU	0	6	0.01	1.04	6.70044	0.0173295	0.0719896	-	GO:0046872//metal ion binding;GO:0004448//isocitrate dehydrogenase activity;GO:0000166//nucleotide binding	GO:0009060//aerobic respiration;GO:0019752//carboxylic acid metabolic process	gi|255567385|ref|XP_002524672.1|/3.52026e-09/NADP-specific isocitrate dehydrogenase, putative [Ricinus communis]
Unigene5627_PB_AHAU	0	6	0.01	1.04	6.70044	0.0173295	0.071977	-	-	-	gi|224134673|ref|XP_002321880.1|/1.04876e-09/predicted protein [Populus trichocarpa]
Unigene78945_PB_AHAU	0	6	0.01	1.04	6.70044	0.0173295	0.0719645	GO:0031227//intrinsic to endoplasmic reticulum membrane	GO:0019829//cation-transporting ATPase activity;GO:0032559	GO:0010038//response to metal ion;GO:0009206;GO:0000041//transition metal ion transport;GO:0030003//cellular cation homeostasis;GO:0070838//divalent metal ion transport	gi|225439821|ref|XP_002277306.1|/3.76177e-144/PREDICTED: hypothetical protein [Vitis vinifera]
Unigene12032_PB_AHAU	0	6	0.01	1.04	6.70044	0.0173295	0.0719519	GO:0043231//intracellular membrane-bounded organelle	-	-	gi|297741708|emb|CBI32840.3|/5.44327e-163/unnamed protein product [Vitis vinifera]
Unigene48773_PB_AHAU	0	6	0.01	1.04	6.70044	0.0173295	0.0719394	-	-	-	-
Unigene3553_PB_AHAU	0	6	0.01	1.04	6.70044	0.0173295	0.0719269	-	-	-	-
Unigene54858_PB_AHAU	0	6	0.01	1.04	6.70044	0.0173295	0.0719143	-	GO:0003824//catalytic activity	-	gi|302141793|emb|CBI18996.3|/3.6333e-108/unnamed protein product [Vitis vinifera]
Unigene21013_PB_AHAU	0	6	0.01	1.04	6.70044	0.0173295	0.0719018	-	GO:0003677//DNA binding;GO:0001071//nucleic acid binding transcription factor activity	GO:0010467//gene expression	gi|224057782|ref|XP_002299321.1|/4.34684e-07/predicted protein [Populus trichocarpa]
Unigene11082_PB_AHAU	0	6	0.01	1.04	6.70044	0.0173295	0.0718893	-	-	-	gi|225450081|ref|XP_002274438.1|/1.14782e-109/PREDICTED: hypothetical protein [Vitis vinifera]
Unigene11134_PB_AHAU	0	6	0.01	1.04	6.70044	0.0173295	0.0718768	-	-	-	gi|224120536|ref|XP_002318354.1|/8.33065e-65/predicted protein [Populus trichocarpa]
Unigene80180_PB_AHAU	0	6	0.01	1.04	6.70044	0.0173295	0.0718642	-	-	-	-
Unigene7310_PB_AHAU	0	6	0.01	1.04	6.70044	0.0173295	0.0718517	GO:0009526//plastid envelope;GO:0009532//plastid stroma;GO:0005576//extracellular region	GO:0004175//endopeptidase activity;GO:0046914//transition metal ion binding	GO:0006508//proteolysis;GO:0010038//response to metal ion	gi|225428772|ref|XP_002282024.1|/0/PREDICTED: hypothetical protein [Vitis vinifera]
Unigene83456_PB_AHAU	0	6	0.01	1.04	6.70044	0.0173295	0.0718392	-	GO:0003676//nucleic acid binding	-	gi|297740744|emb|CBI30926.3|/1.3538e-37/unnamed protein product [Vitis vinifera]
Unigene50620_PB_AHAU	0	6	0.01	1.04	6.70044	0.0173295	0.0718267	-	GO:0005515//protein binding;GO:0003676//nucleic acid binding	-	gi|224118994|ref|XP_002331299.1|/6.18562e-116/predicted protein [Populus trichocarpa]
Unigene62095_PB_AHAU	0	6	0.01	1.04	6.70044	0.0173295	0.0718142	-	-	-	-
Unigene77329_PB_AHAU	0	6	0.01	1.04	6.70044	0.0173295	0.0718017	GO:0005576//extracellular region;GO:0016020//membrane;GO:0009536//plastid	GO:0046914//transition metal ion binding;GO:0016879//ligase activity, forming carbon-nitrogen bonds;GO:0032559	GO:0006760//folic acid-containing compound metabolic process;GO:0010038//response to metal ion	gi|225435632|ref|XP_002285654.1|/6.415e-48/PREDICTED: hypothetical protein [Vitis vinifera]
Unigene49554_PB_AHAU	0	6	0.01	1.04	6.70044	0.0173295	0.0717893	GO:0015630//microtubule cytoskeleton;GO:0000228//nuclear chromosome;GO:0044444//cytoplasmic part;GO:0000151//ubiquitin ligase complex	GO:0019899//enzyme binding	GO:0009725//response to hormone stimulus;GO:0019941//modification-dependent protein catabolic process;GO:0007623//circadian rhythm;GO:0043623//cellular protein complex assembly;GO:0007165//signal transduction;GO:0003006//developmental process involved in reproduction	gi|224123204|ref|XP_002330364.1|/1.87011e-120/predicted protein [Populus trichocarpa]
Unigene45492_PB_AHAU	0	6	0.01	1.04	6.70044	0.0173295	0.0717768	-	GO:0016757//transferase activity, transferring glycosyl groups	-	gi|224080189|ref|XP_002306046.1|/3.15878e-52/predicted protein [Populus trichocarpa]
Unigene17479_PB_AHAU	0	6	0.01	1.04	6.70044	0.0173295	0.0717643	-	-	-	gi|225455346|ref|XP_002272343.1|/2.24644e-41/PREDICTED: hypothetical protein [Vitis vinifera]
Unigene79756_PB_AHAU	0	6	0.01	1.04	6.70044	0.0173295	0.0717518	-	-	-	-
Unigene81609_PB_AHAU	0	6	0.01	1.04	6.70044	0.0173295	0.0717393	GO:0005576//extracellular region	-	-	gi|224137346|ref|XP_002327103.1|/2.55847e-12/nbs-lrr resistance protein [Populus trichocarpa]
Unigene69372_PB_AHAU	0	6	0.01	1.04	6.70044	0.0173295	0.0717269	-	GO:0008135//translation factor activity, nucleic acid binding	GO:0006412//translation	gi|296088013|emb|CBI35296.3|/1.68964e-43/unnamed protein product [Vitis vinifera]
Unigene81291_PB_AHAU	0	6	0.01	1.04	6.70044	0.0173295	0.0717144	GO:0016020//membrane	GO:0008172//S-methyltransferase activity	GO:0006730//one-carbon metabolic process	gi|18403505|ref|NP_566715.1|/5.05885e-16/HMT3; homocysteine S-methyltransferase [Arabidopsis thaliana]
Unigene71108_PB_AHAU	0	6	0.01	1.04	6.70044	0.0173295	0.071702	-	GO:0016405//CoA-ligase activity;GO:0032559	-	gi|255543445|ref|XP_002512785.1|/9.75493e-66/acetyl-CoA synthetase, putative [Ricinus communis]
Unigene58915_PB_AHAU	0	6	0.01	1.04	6.70044	0.0173295	0.0716895	-	-	-	-
Unigene29960_PB_AHAU	0	6	0.01	1.04	6.70044	0.0173295	0.0716771	-	-	-	-
Unigene55285_PB_AHAU	0	6	0.01	1.04	6.70044	0.0173295	0.0716646	GO:0043231//intracellular membrane-bounded organelle;GO:0016020//membrane	GO:0016628//oxidoreductase activity, acting on the CH-CH group of donors, NAD or NADP as acceptor;GO:0032559	GO:0006950//response to stress;GO:0008152//metabolic process;GO:0010038//response to metal ion	gi|224115314|ref|XP_002317001.1|/2.89358e-176/predicted protein [Populus trichocarpa]
Unigene40970_PB_AHAU	0	6	0.01	1.04	6.70044	0.0173295	0.0716522	GO:0042579//microbody	GO:0016405//CoA-ligase activity	-	gi|225466185|ref|XP_002263877.1|/2.16171e-155/PREDICTED: hypothetical protein [Vitis vinifera]
Unigene17616_PB_AHAU	0	6	0.01	1.04	6.70044	0.0173295	0.0716397	GO:0009536//plastid	GO:0016620//oxidoreductase activity, acting on the aldehyde or oxo group of donors, NAD or NADP as acceptor;GO:0016616//oxidoreductase activity, acting on the CH-OH group of donors, NAD or NADP as acceptor;GO:0000166//nucleotide binding	GO:0009314//response to radiation;GO:0006779//porphyrin biosynthetic process	gi|302142113|emb|CBI19316.3|/5.36741e-64/unnamed protein product [Vitis vinifera]
Unigene76032_PB_AHAU	0	6	0.01	1.04	6.70044	0.0173295	0.0716273	-	-	-	-
Unigene54083_PB_AHAU	0	6	0.01	1.04	6.70044	0.0173295	0.0716149	-	-	-	-
Unigene6574_PB_AHAU	0	6	0.01	1.04	6.70044	0.0173295	0.0716025	GO:0031981//nuclear lumen;GO:0030684//preribosome	GO:0004683//calmodulin-dependent protein kinase activity	GO:0044238//primary metabolic process;GO:0044260;GO:0042254//ribosome biogenesis;GO:0003006//developmental process involved in reproduction;GO:0009790//embryo development	gi|297737288|emb|CBI26489.3|/1.10504e-97/unnamed protein product [Vitis vinifera]
Unigene81924_PB_AHAU	0	6	0.01	1.04	6.70044	0.0173295	0.07159	-	GO:0004091//carboxylesterase activity	GO:0044238//primary metabolic process	gi|209573263|gb|ACI62779.1|/8.11649e-67/lipase [Jatropha curcas]
Unigene76198_PB_AHAU	0	6	0.01	1.04	6.70044	0.0173295	0.0715776	-	-	-	gi|255586620|ref|XP_002533942.1|/7.00402e-70/protein with unknown function [Ricinus communis]
Unigene33779_PB_AHAU	0	6	0.01	1.04	6.70044	0.0173295	0.0715652	-	-	-	-
Unigene22765_PB_AHAU	0	6	0.01	1.04	6.70044	0.0173295	0.0715528	-	-	-	gi|310892429|gb|ADP37372.1|/2.05577e-16/aintegumenta-like 5 [Glycine max]
Unigene79980_PB_AHAU	0	6	0.01	1.04	6.70044	0.0173295	0.0715404	GO:0043231//intracellular membrane-bounded organelle;GO:0044444//cytoplasmic part	GO:0003676//nucleic acid binding	GO:0010075//regulation of meristem growth;GO:0009909//regulation of flower development	gi|255637610|gb|ACU19130.1|/1.31241e-24/unknown [Glycine max]
Unigene15701_PB_AHAU	0	6	0.01	1.04	6.70044	0.0173295	0.071528	GO:0000325//plant-type vacuole;GO:0031090//organelle membrane	GO:0005253//anion channel activity	GO:0015698//inorganic anion transport	gi|255573878|ref|XP_002527858.1|/5.71005e-106/chloride channel clc, putative [Ricinus communis]
Unigene53076_PB_AHAU	0	6	0.01	1.04	6.70044	0.0173295	0.0715156	GO:0009536//plastid	-	-	gi|255548195|ref|XP_002515154.1|/1.56932e-35/conserved hypothetical protein [Ricinus communis]
Unigene8968_PB_AHAU	0	6	0.01	1.04	6.70044	0.0173295	0.0715032	GO:0043231//intracellular membrane-bounded organelle	GO:0050662//coenzyme binding;GO:0050136//NADH dehydrogenase (quinone) activity	GO:0008152//metabolic process	gi|224076814|ref|XP_002305005.1|/1.511e-128/predicted protein [Populus trichocarpa]
Unigene50108_PB_AHAU	0	6	0.01	1.04	6.70044	0.0173295	0.0714909	GO:0044464//cell part	GO:0005488//binding	-	gi|255587671|ref|XP_002534350.1|/1.15746e-54/pin2-interacting protein x1, putative [Ricinus communis]
Unigene67046_PB_AHAU	0	6	0.01	1.04	6.70044	0.0173295	0.0714785	-	-	-	-
Unigene40831_PB_AHAU	0	6	0.01	1.04	6.70044	0.0173295	0.0714661	-	-	-	-
Unigene6728_PB_AHAU	0	6	0.01	1.04	6.70044	0.0173295	0.0714537	GO:0009536//plastid	GO:0005515//protein binding	GO:0044267//cellular protein metabolic process	gi|255545582|ref|XP_002513851.1|/3.80775e-100/chaperone protein DNAj, putative [Ricinus communis]
Unigene62179_PB_AHAU	0	6	0.01	1.04	6.70044	0.0173295	0.0714414	-	GO:0016773//phosphotransferase activity, alcohol group as acceptor	GO:0044238//primary metabolic process;GO:0006796//phosphate metabolic process	gi|224105323|ref|XP_002313768.1|/6.76187e-80/predicted protein [Populus trichocarpa]
Unigene78833_PB_AHAU	0	6	0.01	1.04	6.70044	0.0173295	0.071429	GO:0005667//transcription factor complex	GO:0003676//nucleic acid binding;GO:0001071//nucleic acid binding transcription factor activity	GO:0006351//transcription, DNA-dependent	gi|225444037|ref|XP_002282043.1|/2.99304e-16/PREDICTED: hypothetical protein isoform 1 [Vitis vinifera]
Unigene12348_PB_AHAU	0	6	0.01	1.04	6.70044	0.0173295	0.0714166	-	-	-	-
Unigene17106_PB_AHAU	0	6	0.01	1.04	6.70044	0.0173295	0.0714043	-	-	-	-
Unigene79059_PB_AHAU	0	6	0.01	1.04	6.70044	0.0173295	0.0713919	-	-	-	gi|225462332|ref|XP_002268572.1|/8.16784e-22/PREDICTED: hypothetical protein [Vitis vinifera]
Unigene56850_PB_AHAU	0	6	0.01	1.04	6.70044	0.0173295	0.0713796	-	-	-	-
Unigene17264_PB_AHAU	0	6	0.01	1.04	6.70044	0.0173295	0.0713673	-	GO:0003723//RNA binding	GO:0006970//response to osmotic stress	gi|224137600|ref|XP_002327166.1|/4.89511e-100/predicted protein [Populus trichocarpa]
Unigene22135_PB_AHAU	0	6	0.01	1.04	6.70044	0.0173295	0.0713549	-	GO:0003677//DNA binding;GO:0001071//nucleic acid binding transcription factor activity	GO:0006351//transcription, DNA-dependent;GO:0032501//multicellular organismal process	gi|302399003|gb|ADL36796.1|/9.22373e-109/NAC domain class transcription factor [Malus x domestica]
Unigene30477_PB_AHAU	0	6	0.01	1.04	6.70044	0.0173295	0.0713426	-	-	-	gi|242041401|ref|XP_002468095.1|/2.21559e-11/hypothetical protein SORBIDRAFT_01g039500 [Sorghum bicolor]
Unigene35052_PB_AHAU	0	6	0.01	1.04	6.70044	0.0173295	0.0713303	-	-	-	-
Unigene80473_PB_AHAU	0	6	0.01	1.04	6.70044	0.0173295	0.0713179	-	-	-	-
Unigene13106_PB_AHAU	0	6	0.01	1.04	6.70044	0.0173295	0.0713056	-	GO:0005515//protein binding	-	gi|297738123|emb|CBI27324.3|/5.71467e-65/unnamed protein product [Vitis vinifera]
Unigene11531_PB_AHAU	0	6	0.01	1.04	6.70044	0.0173295	0.0712933	GO:0031224//intrinsic to membrane	GO:0004871//signal transducer activity;GO:0004713//protein tyrosine kinase activity;GO:0016628//oxidoreductase activity, acting on the CH-CH group of donors, NAD or NADP as acceptor;GO:0032559	GO:0006464//protein modification process	gi|225448381|ref|XP_002271317.1|/1.03497e-60/PREDICTED: hypothetical protein [Vitis vinifera]
Unigene59381_PB_AHAU	0	6	0.01	1.04	6.70044	0.0173295	0.071281	GO:0043234//protein complex	GO:0032561	GO:0006412//translation	gi|224107473|ref|XP_002314491.1|/5.33154e-15/predicted protein [Populus trichocarpa]
Unigene79875_PB_AHAU	0	6	0.01	1.04	6.70044	0.0173295	0.0712687	-	-	-	-
Unigene77399_PB_AHAU	0	6	0.01	1.04	6.70044	0.0173295	0.0712564	-	-	-	-
Unigene14183_PB_AHAU	0	6	0.01	1.04	6.70044	0.0173295	0.0712441	-	GO:0005488//binding	-	gi|255580228|ref|XP_002530944.1|/3.96968e-90/hypothetical protein RCOM_0844850 [Ricinus communis]
Unigene88958_PB_AHAU	0	6	0.01	1.04	6.70044	0.0173295	0.0712318	-	-	-	-
Unigene64361_PB_AHAU	0	6	0.01	1.04	6.70044	0.0173295	0.0712195	-	GO:0016706//oxidoreductase activity, acting on paired donors, with incorporation or reduction of molecular oxygen, 2-oxoglutarate as one donor, and incorporation of one atom each of oxygen into both donors	GO:0008152//metabolic process	gi|61651585|dbj|BAD91162.1|/2.44547e-34/gibberellin 3-beta hydroxylase [Prunus subhirtella]
Unigene31955_PB_AHAU	0	6	0.01	1.04	6.70044	0.0173295	0.0712072	GO:0043231//intracellular membrane-bounded organelle	GO:0016709//oxidoreductase activity, acting on paired donors, with incorporation or reduction of molecular oxygen, NADH or NADPH as one donor, and incorporation of one atom of oxygen;GO:0005506//iron ion binding	GO:0009685//gibberellin metabolic process	gi|255571147|ref|XP_002526524.1|/8.7831e-150/Ent-kaurenoic acid oxidase, putative [Ricinus communis]
Unigene86209_PB_AHAU	0	6	0.01	1.04	6.70044	0.0173295	0.0711949	-	-	-	gi|255536951|ref|XP_002509542.1|/2.98714e-18/conserved hypothetical protein [Ricinus communis]
Unigene70182_PB_AHAU	0	6	0.01	1.04	6.70044	0.0173295	0.0711827	GO:0009536//plastid	-	-	gi|297735250|emb|CBI17612.3|/1.21709e-22/unnamed protein product [Vitis vinifera]
Unigene49708_PB_AHAU	0	6	0.01	1.04	6.70044	0.0173295	0.0711704	GO:0031981//nuclear lumen;GO:0044444//cytoplasmic part	GO:0043021//ribonucleoprotein binding;GO:0008135//translation factor activity, nucleic acid binding	GO:0006412//translation;GO:0003006//developmental process involved in reproduction;GO:0042255//ribosome assembly	gi|297816866|ref|XP_002876316.1|/5.56478e-31/EMB1624 [Arabidopsis lyrata subsp. lyrata]
Unigene6151_PB_AHAU	0	6	0.01	1.04	6.70044	0.0173295	0.0711581	-	-	-	gi|224131864|ref|XP_002328127.1|/1.43221e-26/predicted protein [Populus trichocarpa]
Unigene56159_PB_AHAU	0	6	0.01	1.04	6.70044	0.0173295	0.0711458	-	-	-	-
Unigene74945_PB_AHAU	0	6	0.01	1.04	6.70044	0.0173295	0.0711336	-	-	-	-
Unigene38165_PB_AHAU	0	6	0.01	1.04	6.70044	0.0173295	0.0711213	-	GO:0004497//monooxygenase activity;GO:0005506//iron ion binding	-	gi|224102385|ref|XP_002312659.1|/1.28e-145/cytochrome P450 [Populus trichocarpa]
Unigene89397_PB_AHAU	0	6	0.01	1.04	6.70044	0.0173295	0.0711091	-	GO:0016772//transferase activity, transferring phosphorus-containing groups;GO:0016747//transferase activity, transferring acyl groups other than amino-acyl groups;GO:0008135//translation factor activity, nucleic acid binding	GO:0006412//translation	gi|225465046|ref|XP_002266884.1|/2.42826e-76/PREDICTED: hypothetical protein [Vitis vinifera]
Unigene89716_PB_AHAU	0	6	0.01	1.04	6.70044	0.0173295	0.0710968	-	-	-	-
Unigene33283_PB_AHAU	0	6	0.01	1.04	6.70044	0.0173295	0.0710846	GO:0016020//membrane	GO:0005515//protein binding	-	gi|255571250|ref|XP_002526575.1|/2.21697e-27/calmodulin binding protein, putative [Ricinus communis]
Unigene34919_PB_AHAU	0	6	0.01	1.04	6.70044	0.0173295	0.0710724	GO:0042579//microbody	GO:0050662//coenzyme binding;GO:0016634;GO:0015002//heme-copper terminal oxidase activity	GO:0009062//fatty acid catabolic process	gi|255568361|ref|XP_002525155.1|/2.77364e-59/acyl-CoA oxidase, putative [Ricinus communis]
Unigene5925_PB_AHAU	0	6	0.01	1.04	6.70044	0.0173295	0.0710601	GO:0005789//endoplasmic reticulum membrane	GO:0016758//transferase activity, transferring hexosyl groups	-	gi|224098525|ref|XP_002311207.1|/8.1274e-45/predicted protein [Populus trichocarpa]
Unigene74545_PB_AHAU	0	6	0.01	1.04	6.70044	0.0173295	0.0710479	-	-	-	gi|255586659|ref|XP_002533960.1|/8.90207e-58/Myosin-1, putative [Ricinus communis]
Unigene71084_PB_AHAU	0	6	0.01	1.04	6.70044	0.0173295	0.0710357	GO:0031090//organelle membrane;GO:0043231//intracellular membrane-bounded organelle	GO:0016667//oxidoreductase activity, acting on a sulfur group of donors;GO:0050662//coenzyme binding	GO:0006457//protein folding	gi|255587744|ref|XP_002534381.1|/5.34752e-66/Endoplasmic oxidoreductin-1 precursor, putative [Ricinus communis]
Unigene86605_PB_AHAU	0	6	0.01	1.04	6.70044	0.0173295	0.0710234	GO:0043231//intracellular membrane-bounded organelle	GO:0003677//DNA binding	GO:0006511//ubiquitin-dependent protein catabolic process;GO:0006281//DNA repair	gi|255543415|ref|XP_002512770.1|/8.79029e-39/uv excision repair protein rad23, putative [Ricinus communis]
Unigene45897_PB_AHAU	0	6	0.01	1.04	6.70044	0.0173295	0.0710112	-	-	-	-
Unigene87131_PB_AHAU	0	6	0.01	1.04	6.70044	0.0173295	0.070999	-	-	-	-
Unigene651_PB_AHAU	0	6	0.01	1.04	6.70044	0.0173295	0.0709868	GO:0043234//protein complex;GO:0016020//membrane	GO:0043169//cation binding;GO:0004721//phosphoprotein phosphatase activity	GO:0009725//response to hormone stimulus;GO:0006464//protein modification process	gi|255548720|ref|XP_002515416.1|/2.01129e-104/protein phosphatase 2c, putative [Ricinus communis]
Unigene41865_PB_AHAU	0	6	0.01	1.04	6.70044	0.0173295	0.0709746	GO:0030117//membrane coat	GO:0035091//phosphatidylinositol binding;GO:0005515//protein binding;GO:0016628//oxidoreductase activity, acting on the CH-CH group of donors, NAD or NADP as acceptor	GO:0006901//vesicle coating;GO:0008152//metabolic process	gi|255582313|ref|XP_002531947.1|/1.22589e-54/clathrin assembly protein, putative [Ricinus communis]
Unigene63256_PB_AHAU	0	6	0.01	1.04	6.70044	0.0173295	0.0709624	-	-	-	gi|147770637|emb|CAN64542.1|/6.32659e-15/hypothetical protein VITISV_013764 [Vitis vinifera]
Unigene88441_PB_AHAU	0	6	0.01	1.04	6.70044	0.0173295	0.0709502	-	GO:0015036//disulfide oxidoreductase activity	GO:0019725//cellular homeostasis	gi|225441276|ref|XP_002275008.1|/6.72328e-118/PREDICTED: hypothetical protein [Vitis vinifera]
Unigene23824_PB_AHAU	0	6	0.01	1.04	6.70044	0.0173295	0.070938	-	-	-	-
Unigene87717_PB_AHAU	0	6	0.01	1.04	6.70044	0.0173295	0.0709258	-	-	-	-
Unigene81703_PB_AHAU	0	6	0.01	1.04	6.70044	0.0173295	0.0709136	GO:0016021//integral to membrane;GO:0031410//cytoplasmic vesicle	GO:0016628//oxidoreductase activity, acting on the CH-CH group of donors, NAD or NADP as acceptor;GO:0046872//metal ion binding;GO:0016462//pyrophosphatase activity;GO:0015405	GO:0006818//hydrogen transport;GO:0006570//tyrosine metabolic process	gi|25901033|dbj|BAC41250.1|/7.3805e-98/vacuolar proton-inorganic pyrophosphatase [Pyrus communis]
Unigene60071_PB_AHAU	0	6	0.01	1.04	6.70044	0.0173295	0.0709014	-	-	-	-
Unigene83822_PB_AHAU	0	6	0.01	1.04	6.70044	0.0173295	0.0708893	-	-	-	-
Unigene87069_PB_AHAU	0	6	0.01	1.04	6.70044	0.0173295	0.0708771	-	-	-	gi|225447830|ref|XP_002270418.1|/1.44245e-88/PREDICTED: hypothetical protein isoform 1 [Vitis vinifera]
Unigene65628_PB_AHAU	0	6	0.01	1.04	6.70044	0.0173295	0.0708649	GO:0044464//cell part	GO:0016628//oxidoreductase activity, acting on the CH-CH group of donors, NAD or NADP as acceptor;GO:0005488//binding;GO:0004175//endopeptidase activity	GO:0019538//protein metabolic process	gi|255568345|ref|XP_002525147.1|/1.48572e-15/cysteine protease, putative [Ricinus communis]
Unigene3789_PB_AHAU	0	6	0.01	1.04	6.70044	0.0173295	0.0708528	GO:0030313;GO:0031224//intrinsic to membrane	GO:0008066//glutamate receptor activity;GO:0005231//excitatory extracellular ligand-gated ion channel activity	GO:0007166//cell surface receptor linked signaling pathway;GO:0006810//transport	gi|225447292|ref|XP_002273713.1|/0/PREDICTED: hypothetical protein [Vitis vinifera]
Unigene13154_PB_AHAU	0	6	0.01	1.04	6.70044	0.0173295	0.0708406	-	GO:0016832//aldehyde-lyase activity;GO:0046914//transition metal ion binding;GO:0016616//oxidoreductase activity, acting on the CH-OH group of donors, NAD or NADP as acceptor;GO:0048037//cofactor binding	GO:0006007//glucose catabolic process;GO:0009081//branched chain family amino acid metabolic process;GO:0006351//transcription, DNA-dependent	gi|297734349|emb|CBI15596.3|/0/unnamed protein product [Vitis vinifera]
Unigene7029_PB_AHAU	0	6	0.01	1.04	6.70044	0.0173295	0.0708285	GO:0016020//membrane;GO:0043231//intracellular membrane-bounded organelle;GO:0015630//microtubule cytoskeleton	GO:0004673//protein histidine kinase activity;GO:0005515//protein binding;GO:0004674//protein serine/threonine kinase activity;GO:0032559;GO:0009881//photoreceptor activity	GO:0006351//transcription, DNA-dependent;GO:0007017//microtubule-based process;GO:0010360;GO:0006468//protein phosphorylation;GO:0009606//tropism;GO:0009658//chloroplast organization;GO:0009416//response to light stimulus;GO:0030522//intracellular receptor mediated signaling pathway	gi|255546656|ref|XP_002514387.1|/0/serine/threonine protein kinase, putative [Ricinus communis]
Unigene89053_PB_AHAU	0	6	0.01	1.04	6.70044	0.0173295	0.0708163	-	GO:0005488//binding	-	gi|225450169|ref|XP_002263141.1|/8.73025e-76/PREDICTED: hypothetical protein [Vitis vinifera]
Unigene34527_PB_AHAU	0	6	0.01	1.04	6.70044	0.0173295	0.0708042	GO:0042579//microbody;GO:0031090//organelle membrane	GO:0016628//oxidoreductase activity, acting on the CH-CH group of donors, NAD or NADP as acceptor	GO:0008152//metabolic process	gi|255544592|ref|XP_002513357.1|/1.06993e-34/2,4-dienoyl-CoA reductase, putative [Ricinus communis]
Unigene6602_PB_AHAU	0	6	0.01	1.04	6.70044	0.0173295	0.070792	-	-	-	-
Unigene64821_PB_AHAU	0	6	0.01	1.04	6.70044	0.0173295	0.0707799	-	-	-	gi|255548732|ref|XP_002515422.1|/1.64837e-35/conserved hypothetical protein [Ricinus communis]
Unigene40433_PB_AHAU	0	6	0.01	1.04	6.70044	0.0173295	0.0707677	-	-	-	-
Unigene84673_PB_AHAU	0	6	0.01	1.04	6.70044	0.0173295	0.0707556	-	-	-	-
Unigene68526_PB_AHAU	0	6	0.01	1.04	6.70044	0.0173295	0.0707435	-	-	-	-
Unigene43098_PB_AHAU	0	6	0.01	1.04	6.70044	0.0173295	0.0707314	GO:0009536//plastid	-	-	gi|225244|prf||1211235CC/2.15321e-27/ORF 115
Unigene78664_PB_AHAU	0	6	0.01	1.04	6.70044	0.0173295	0.0707192	-	-	-	-
Unigene85489_PB_AHAU	0	6	0.01	1.04	6.70044	0.0173295	0.0707071	-	-	GO:0006810//transport	gi|255541526|ref|XP_002511827.1|/7.0378e-74/Glutathione-regulated potassium-efflux system protein kefB, putative [Ricinus communis]
Unigene3900_PB_AHAU	0	6	0.01	1.04	6.70044	0.0173295	0.070695	GO:0031981//nuclear lumen;GO:0044444//cytoplasmic part	GO:0016772//transferase activity, transferring phosphorus-containing groups;GO:0004611//phosphoenolpyruvate carboxykinase activity;GO:0032559	GO:0010038//response to metal ion;GO:0009267//cellular response to starvation;GO:0006796//phosphate metabolic process;GO:0006006//glucose metabolic process;GO:0050832//defense response to fungus	gi|1172571|sp|P42066.1|PEPCK_CUCSA/1.36801e-21/RecName: Full=Phosphoenolpyruvate carboxykinase [ATP]; Short=PEP carboxykinase; Short=PEPCK; AltName: Full=Phosphoenolpyruvate carboxylase
Unigene5050_PB_AHAU	0	6	0.01	1.04	6.70044	0.0173295	0.0706829	-	-	-	gi|224111146|ref|XP_002332978.1|/1.2621e-09/predicted protein [Populus trichocarpa]
Unigene87275_PB_AHAU	0	6	0.01	1.04	6.70044	0.0173295	0.0706708	-	-	-	gi|224058393|ref|XP_002299492.1|/0/predicted protein [Populus trichocarpa]
Unigene12011_PB_AHAU	0	6	0.01	1.04	6.70044	0.0173295	0.0706587	-	GO:0060089	GO:0009314//response to radiation;GO:0023052//signaling	gi|255568128|ref|XP_002525040.1|/0/Root phototropism protein, putative [Ricinus communis]
Unigene74576_PB_AHAU	0	6	0.01	1.04	6.70044	0.0173295	0.0706466	-	-	-	-
Unigene79572_PB_AHAU	0	6	0.01	1.04	6.70044	0.0173295	0.0706345	-	-	-	-
Unigene83390_PB_AHAU	0	6	0.01	1.04	6.70044	0.0173295	0.0706224	GO:0044464//cell part	GO:0046872//metal ion binding;GO:0004620//phospholipase activity	GO:0006650//glycerophospholipid metabolic process	gi|255541418|ref|XP_002511773.1|/4.91793e-157/phospholipase d beta, putative [Ricinus communis]
Unigene69814_PB_AHAU	0	6	0.01	1.04	6.70044	0.0173295	0.0706104	GO:0044464//cell part	-	GO:0010876;GO:0009409//response to cold;GO:0048316//seed development	gi|77737576|gb|ABB01618.1|/2.83005e-23/oleosin low molecular weight isoform [Linum usitatissimum]
Unigene29151_PB_AHAU	0	6	0.01	1.04	6.70044	0.0173295	0.0705983	GO:0009536//plastid;GO:0016020//membrane	GO:0016301//kinase activity;GO:0005102//receptor binding;GO:0016160//amylase activity	GO:0003006//developmental process involved in reproduction;GO:0005982//starch metabolic process;GO:0009933//meristem structural organization;GO:0006950//response to stress;GO:0010073//meristem maintenance	gi|296088218|emb|CBI35733.3|/8.51034e-164/unnamed protein product [Vitis vinifera]
Unigene61809_PB_AHAU	0	6	0.01	1.04	6.70044	0.0173295	0.0705862	-	-	-	-
Unigene83437_PB_AHAU	0	6	0.01	1.04	6.70044	0.0173295	0.0705742	GO:0016020//membrane	-	-	gi|255539262|ref|XP_002510696.1|/2.59742e-117/calcium ion binding protein, putative [Ricinus communis]
Unigene69373_PB_AHAU	0	6	0.01	1.04	6.70044	0.0173295	0.0705621	GO:0016020//membrane	-	GO:0000904//cell morphogenesis involved in differentiation	gi|255540685|ref|XP_002511407.1|/1.2288e-38/kinesin light chain, putative [Ricinus communis]
Unigene69555_PB_AHAU	0	6	0.01	1.04	6.70044	0.0173295	0.07055	-	-	-	gi|296085718|emb|CBI29518.3|/1.46659e-115/unnamed protein product [Vitis vinifera]
Unigene49078_PB_AHAU	0	6	0.01	1.04	6.70044	0.0173295	0.070538	GO:0043231//intracellular membrane-bounded organelle	GO:0004871//signal transducer activity;GO:0004673//protein histidine kinase activity;GO:0032559	GO:0006468//protein phosphorylation;GO:0007165//signal transduction	gi|225432171|ref|XP_002267959.1|/2.49812e-38/PREDICTED: hypothetical protein [Vitis vinifera]
Unigene87411_PB_AHAU	0	6	0.01	1.04	6.70044	0.0173295	0.0705259	GO:0043231//intracellular membrane-bounded organelle	-	-	gi|225455573|ref|XP_002268893.1|/6.05383e-68/PREDICTED: hypothetical protein [Vitis vinifera]
Unigene47837_PB_AHAU	0	6	0.01	1.04	6.70044	0.0173295	0.0705139	-	-	-	-
Unigene49649_PB_AHAU	0	6	0.01	1.04	6.70044	0.0173295	0.0705018	GO:0043231//intracellular membrane-bounded organelle	GO:0001071//nucleic acid binding transcription factor activity;GO:0003677//DNA binding	GO:0006351//transcription, DNA-dependent	gi|225426180|ref|XP_002279230.1|/6.48218e-55/PREDICTED: hypothetical protein [Vitis vinifera]
Unigene49389_PB_AHAU	0	6	0.01	1.04	6.70044	0.0173295	0.0704898	GO:0016591//DNA-directed RNA polymerase II, holoenzyme	GO:0034062//RNA polymerase activity;GO:0016757//transferase activity, transferring glycosyl groups;GO:0003676//nucleic acid binding	GO:0006351//transcription, DNA-dependent	gi|225459758|ref|XP_002285900.1|/0/PREDICTED: similar to NRPB1 (RNA POLYMERASE II LARGE SUBUNIT); DNA binding / DNA-directed RNA polymerase [Vitis vinifera]
Unigene43117_PB_AHAU	0	6	0.01	1.04	6.70044	0.0173295	0.0704778	-	-	-	-
Unigene63178_PB_AHAU	0	6	0.01	1.04	6.70044	0.0173295	0.0704657	-	-	-	gi|255544706|ref|XP_002513414.1|/1.3163e-84/conserved hypothetical protein [Ricinus communis]
Unigene19730_PB_AHAU	0	6	0.01	1.04	6.70044	0.0173295	0.0704537	-	-	-	-
Unigene17366_PB_AHAU	0	6	0.01	1.04	6.70044	0.0173295	0.0704417	-	GO:0003774//motor activity;GO:0000166//nucleotide binding	-	gi|224123306|ref|XP_002319046.1|/0/predicted protein [Populus trichocarpa]
Unigene2361_PB_AHAU	0	6	0.01	1.04	6.70044	0.0173295	0.0704297	GO:0042579//microbody	GO:0015645//fatty acid ligase activity	GO:0032787//monocarboxylic acid metabolic process;GO:0042221//response to chemical stimulus	gi|225432604|ref|XP_002277936.1|/2.63168e-132/PREDICTED: hypothetical protein [Vitis vinifera]
Unigene34971_PB_AHAU	0	6	0.01	1.04	6.70044	0.0173295	0.0704176	-	-	-	gi|255557685|ref|XP_002519872.1|/3.25077e-13/conserved hypothetical protein [Ricinus communis]
Unigene10198_PB_AHAU	0	6	0.01	1.04	6.70044	0.0173295	0.0704056	GO:0043231//intracellular membrane-bounded organelle;GO:0044444//cytoplasmic part	GO:0033612//receptor serine/threonine kinase binding	GO:0032446//protein modification by small protein conjugation	gi|225434980|ref|XP_002283992.1|/2.42637e-81/PREDICTED: hypothetical protein [Vitis vinifera]
Unigene54459_PB_AHAU	0	6	0.01	1.04	6.70044	0.0173295	0.0703936	-	-	-	-
Unigene70200_PB_AHAU	0	6	0.01	1.04	6.70044	0.0173295	0.0703816	-	-	-	-
Unigene9176_PB_AHAU	0	6	0.01	1.04	6.70044	0.0173295	0.0703696	-	-	-	gi|224113229|ref|XP_002316429.1|/1.52388e-27/predicted protein [Populus trichocarpa]
Unigene7904_PB_AHAU	0	6	0.01	1.04	6.70044	0.0173295	0.0703576	GO:0043231//intracellular membrane-bounded organelle	GO:0016628//oxidoreductase activity, acting on the CH-CH group of donors, NAD or NADP as acceptor	GO:0008152//metabolic process	gi|307563497|gb|ADN52335.1|/4.39708e-93/bHLH protein [Pyrus pyrifolia]
Unigene50025_PB_AHAU	0	6	0.01	1.04	6.70044	0.0173295	0.0703456	GO:0044464//cell part	GO:0016747//transferase activity, transferring acyl groups other than amino-acyl groups	GO:0006633//fatty acid biosynthetic process;GO:0009314//response to radiation;GO:0007275//multicellular organismal development;GO:0006950//response to stress	gi|224105387|ref|XP_002313793.1|/9.83079e-60/predicted protein [Populus trichocarpa]
Unigene86627_PB_AHAU	0	6	0.01	1.04	6.70044	0.0173295	0.0703337	GO:0043231//intracellular membrane-bounded organelle	GO:0003677//DNA binding;GO:0001071//nucleic acid binding transcription factor activity	GO:0006351//transcription, DNA-dependent	gi|224100855|ref|XP_002312041.1|/2.9669e-42/predicted protein [Populus trichocarpa]
Unigene583_PB_AHAU	0	6	0.01	1.04	6.70044	0.0173295	0.0703217	-	-	-	-
Unigene8149_PB_AHAU	0	6	0.01	1.04	6.70044	0.0173295	0.0703097	-	-	-	-
Unigene7845_PB_AHAU	0	6	0.01	1.04	6.70044	0.0173295	0.0702977	GO:0031224//intrinsic to membrane	GO:0016628//oxidoreductase activity, acting on the CH-CH group of donors, NAD or NADP as acceptor;GO:0022857//transmembrane transporter activity	GO:0008152//metabolic process;GO:0071702	gi|29691878|gb|AAO88965.1|/1.09407e-89/sorbitol transporter [Malus x domestica]
Unigene15006_PB_AHAU	0	6	0.01	1.04	6.70044	0.0173295	0.0702858	-	-	-	-
Unigene6037_PB_AHAU	0	6	0.01	1.04	6.70044	0.0173295	0.0702738	GO:0043231//intracellular membrane-bounded organelle;GO:0031090//organelle membrane	GO:0017111//nucleoside-triphosphatase activity;GO:0032561	GO:0006952//defense response;GO:0006810//transport;GO:0010038//response to metal ion;GO:0009207	gi|255571115|ref|XP_002526508.1|/6.1247e-173/dynamin, putative [Ricinus communis]
Unigene83265_PB_AHAU	0	6	0.01	1.04	6.70044	0.0173295	0.0702618	GO:0005576//extracellular region;GO:0005618//cell wall	GO:0005515//protein binding;GO:0004175//endopeptidase activity	GO:0019538//protein metabolic process;GO:0044092//negative regulation of molecular function	gi|297742465|emb|CBI34614.3|/4.19432e-55/unnamed protein product [Vitis vinifera]
Unigene21951_PB_AHAU	0	6	0.01	1.04	6.70044	0.0173295	0.0702499	-	-	-	gi|302142657|emb|CBI19860.3|/9.15428e-38/unnamed protein product [Vitis vinifera]
Unigene5684_PB_AHAU	2	187	0.36	32.4	6.49185	0.000112216	0.000926515	GO:0031410//cytoplasmic vesicle	-	-	gi|147787837|emb|CAN62925.1|/6.68671e-61/hypothetical protein VITISV_041433 [Vitis vinifera]
Unigene34287_PB_AHAU	0	5	0.01	0.87	6.44294	0.03415	0.120512	-	-	-	-
Unigene84360_PB_AHAU	0	5	0.01	0.87	6.44294	0.03415	0.120494	-	-	-	gi|255539136|ref|XP_002510633.1|/6.41293e-53/scythe/bat3, putative [Ricinus communis]
Unigene28050_PB_AHAU	0	5	0.01	0.87	6.44294	0.03415	0.120476	-	-	-	-
Unigene86480_PB_AHAU	0	5	0.01	0.87	6.44294	0.03415	0.120458	GO:0044464//cell part	GO:0005099//Ras GTPase activator activity	GO:0032318//regulation of Ras GTPase activity	gi|15236337|ref|NP_193109.1|/5.23633e-21/RabGAP/TBC domain-containing protein [Arabidopsis thaliana]
Unigene66642_PB_AHAU	0	5	0.01	0.87	6.44294	0.03415	0.12044	-	-	-	-
Unigene15446_PB_AHAU	0	5	0.01	0.87	6.44294	0.03415	0.120422	-	GO:0003676//nucleic acid binding;GO:0001071//nucleic acid binding transcription factor activity	GO:0006351//transcription, DNA-dependent;GO:0032501//multicellular organismal process	gi|206572099|gb|ACI13682.1|/1.03398e-109/NAC domain protein [Malus x domestica]
Unigene58553_PB_AHAU	0	5	0.01	0.87	6.44294	0.03415	0.120405	-	-	-	-
Unigene38209_PB_AHAU	0	5	0.01	0.87	6.44294	0.03415	0.120387	-	-	-	gi|255559851|ref|XP_002520944.1|/4.70861e-06/nucleic acid binding protein, putative [Ricinus communis]
Unigene8223_PB_AHAU	0	5	0.01	0.87	6.44294	0.03415	0.120369	GO:0043234//protein complex	GO:0004842//ubiquitin-protein ligase activity	GO:0019941//modification-dependent protein catabolic process;GO:0032446//protein modification by small protein conjugation	gi|255584323|ref|XP_002532897.1|/3.61579e-130/ubiquitin-protein ligase, putative [Ricinus communis]
Unigene30050_PB_AHAU	0	5	0.01	0.87	6.44294	0.03415	0.120351	-	-	-	gi|224130848|ref|XP_002328391.1|/2.32992e-19/predicted protein [Populus trichocarpa]
Unigene16244_PB_AHAU	0	5	0.01	0.87	6.44294	0.03415	0.120333	-	-	-	gi|224112353|ref|XP_002316161.1|/5.21062e-46/predicted protein [Populus trichocarpa]
Unigene32903_PB_AHAU	0	5	0.01	0.87	6.44294	0.03415	0.120315	GO:0031090//organelle membrane;GO:0043231//intracellular membrane-bounded organelle	-	GO:0009414//response to water deprivation;GO:0009725//response to hormone stimulus;GO:0009409//response to cold	gi|224094602|ref|XP_002310187.1|/1.21798e-40/predicted protein [Populus trichocarpa]
Unigene83276_PB_AHAU	0	5	0.01	0.87	6.44294	0.03415	0.120298	-	GO:0016814//hydrolase activity, acting on carbon-nitrogen (but not peptide) bonds, in cyclic amidines	GO:0009127//purine nucleoside monophosphate biosynthetic process	gi|224091022|ref|XP_002309149.1|/3.40602e-13/predicted protein [Populus trichocarpa]
Unigene75265_PB_AHAU	0	5	0.01	0.87	6.44294	0.03415	0.12028	GO:0043231//intracellular membrane-bounded organelle	GO:0030528//transcription regulator activity;GO:0001071//nucleic acid binding transcription factor activity;GO:0003677//DNA binding;GO:0008134//transcription factor binding	GO:0009725//response to hormone stimulus;GO:0009845//seed germination;GO:0009743//response to carbohydrate stimulus;GO:0006970//response to osmotic stress;GO:0032583//regulation of gene-specific transcription	gi|302746499|gb|ADL62859.1|/1.23017e-66/abscisic acid insensitive [Prunus armeniaca]
Unigene89999_PB_AHAU	0	5	0.01	0.87	6.44294	0.03415	0.120262	GO:0044444//cytoplasmic part;GO:0043234//protein complex;GO:0043231//intracellular membrane-bounded organelle	-	GO:0006887//exocytosis	gi|224070782|ref|XP_002303234.1|/3.74796e-51/predicted protein [Populus trichocarpa]
Unigene69992_PB_AHAU	0	5	0.01	0.87	6.44294	0.03415	0.120244	-	-	-	-
Unigene61251_PB_AHAU	0	5	0.01	0.87	6.44294	0.03415	0.120227	-	-	-	-
Unigene46233_PB_AHAU	0	5	0.01	0.87	6.44294	0.03415	0.120209	-	-	-	-
Unigene15398_PB_AHAU	0	5	0.01	0.87	6.44294	0.03415	0.120191	-	-	-	gi|296081608|emb|CBI20613.3|/5.05819e-12/unnamed protein product [Vitis vinifera]
Unigene80839_PB_AHAU	0	5	0.01	0.87	6.44294	0.03415	0.120173	-	-	-	gi|225447217|ref|XP_002277685.1|/1.74253e-71/PREDICTED: hypothetical protein isoform 1 [Vitis vinifera]
Unigene74274_PB_AHAU	0	5	0.01	0.87	6.44294	0.03415	0.120156	-	-	-	-
Unigene35296_PB_AHAU	0	5	0.01	0.87	6.44294	0.03415	0.120138	-	-	-	gi|255537351|ref|XP_002509742.1|/1.85771e-47/conserved hypothetical protein [Ricinus communis]
Unigene14455_PB_AHAU	0	5	0.01	0.87	6.44294	0.03415	0.12012	GO:0043231//intracellular membrane-bounded organelle	GO:0019787//small conjugating protein ligase activity	GO:0006464//protein modification process	gi|225446366|ref|XP_002274123.1|/1.24698e-134/PREDICTED: hypothetical protein [Vitis vinifera]
Unigene82077_PB_AHAU	0	5	0.01	0.87	6.44294	0.03415	0.120102	-	GO:0004620//phospholipase activity;GO:0042578//phosphoric ester hydrolase activity	GO:0044238//primary metabolic process;GO:0007165//signal transduction;GO:0006796//phosphate metabolic process	gi|225448443|ref|XP_002274356.1|/1.21487e-33/PREDICTED: hypothetical protein isoform 2 [Vitis vinifera]
Unigene52109_PB_AHAU	0	5	0.01	0.87	6.44294	0.03415	0.120085	-	-	-	-
Unigene37226_PB_AHAU	0	5	0.01	0.87	6.44294	0.03415	0.120067	GO:0043231//intracellular membrane-bounded organelle	GO:0043167//ion binding;GO:0016160//amylase activity	GO:0005976//polysaccharide metabolic process	gi|255541588|ref|XP_002511858.1|/5.00382e-25/Beta-amylase, putative [Ricinus communis]
Unigene39044_PB_AHAU	0	5	0.01	0.87	6.44294	0.03415	0.120049	-	-	-	gi|297813199|ref|XP_002874483.1|/9.96714e-06/hypothetical protein ARALYDRAFT_489694 [Arabidopsis lyrata subsp. lyrata]
Unigene27639_PB_AHAU	0	5	0.01	0.87	6.44294	0.03415	0.120031	GO:0044424//intracellular part	GO:0016811//hydrolase activity, acting on carbon-nitrogen (but not peptide) bonds, in linear amides	GO:0009683	gi|225450991|ref|XP_002284823.1|/3.71958e-19/PREDICTED: hypothetical protein [Vitis vinifera]
Unigene4524_PB_AHAU	0	5	0.01	0.87	6.44294	0.03415	0.120014	-	-	-	-
Unigene14906_PB_AHAU	0	5	0.01	0.87	6.44294	0.03415	0.119996	GO:0043234//protein complex	GO:0016772//transferase activity, transferring phosphorus-containing groups;GO:0019207//kinase regulator activity;GO:0005488//binding	GO:0006796//phosphate metabolic process;GO:0006464//protein modification process	gi|224063639|ref|XP_002301241.1|/6.57068e-30/predicted protein [Populus trichocarpa]
Unigene81847_PB_AHAU	0	5	0.01	0.87	6.44294	0.03415	0.119978	GO:0031410//cytoplasmic vesicle	-	-	gi|255580455|ref|XP_002531053.1|/1.06207e-21/conserved hypothetical protein [Ricinus communis]
Unigene71250_PB_AHAU	0	5	0.01	0.87	6.44294	0.03415	0.119961	GO:0016020//membrane	-	GO:0000904//cell morphogenesis involved in differentiation	gi|297733789|emb|CBI15036.3|/3.56349e-38/unnamed protein product [Vitis vinifera]
Unigene64399_PB_AHAU	0	5	0.01	0.87	6.44294	0.03415	0.119943	-	GO:0003676//nucleic acid binding;GO:0016891//endoribonuclease activity, producing 5'-phosphomonoesters;GO:0034061	GO:0006260//DNA replication	gi|87162496|gb|ABD28291.1|/1.40876e-41/Integrase, catalytic region; Ribonuclease H [Medicago truncatula]
Unigene6597_PB_AHAU	0	5	0.01	0.87	6.44294	0.03415	0.119925	-	-	-	-
Unigene44212_PB_AHAU	0	5	0.01	0.87	6.44294	0.03415	0.119908	-	-	-	-
Unigene21965_PB_AHAU	0	5	0.01	0.87	6.44294	0.03415	0.11989	-	-	-	gi|224118938|ref|XP_002317944.1|/4.17741e-31/predicted protein [Populus trichocarpa]
Unigene69582_PB_AHAU	0	5	0.01	0.87	6.44294	0.03415	0.119872	GO:0031371//ubiquitin conjugating enzyme complex	GO:0005488//binding;GO:0016879//ligase activity, forming carbon-nitrogen bonds	GO:0006464//protein modification process;GO:0006281//DNA repair	gi|297819980|ref|XP_002877873.1|/2.70841e-17/predicted protein [Arabidopsis lyrata subsp. lyrata]
Unigene18685_PB_AHAU	0	5	0.01	0.87	6.44294	0.03415	0.119855	-	-	-	-
Unigene17949_PB_AHAU	0	5	0.01	0.87	6.44294	0.03415	0.119837	GO:0016020//membrane	GO:0005488//binding;GO:0016301//kinase activity	GO:0009987//cellular process;GO:0044238//primary metabolic process	gi|297796847|ref|XP_002866308.1|/1.49255e-29/hypothetical protein ARALYDRAFT_496029 [Arabidopsis lyrata subsp. lyrata]
Unigene21475_PB_AHAU	0	5	0.01	0.87	6.44294	0.03415	0.119819	-	GO:0035251//UDP-glucosyltransferase activity	GO:0005984//disaccharide metabolic process	gi|157313316|gb|ABV32551.1|/1.22305e-62/sucrose phosphate synthase protein 1 [Prunus persica]
Unigene30306_PB_AHAU	0	5	0.01	0.87	6.44294	0.03415	0.119802	GO:0044425//membrane part	-	-	gi|224058597|ref|XP_002299558.1|/4.62439e-66/predicted protein [Populus trichocarpa]
Unigene86757_PB_AHAU	0	5	0.01	0.87	6.44294	0.03415	0.119784	-	-	-	-
Unigene87610_PB_AHAU	0	5	0.01	0.87	6.44294	0.03415	0.119766	GO:0031410//cytoplasmic vesicle;GO:0043231//intracellular membrane-bounded organelle	-	-	gi|224072457|ref|XP_002303741.1|/2.76113e-22/predicted protein [Populus trichocarpa]
Unigene77747_PB_AHAU	0	5	0.01	0.87	6.44294	0.03415	0.119749	-	GO:0030528//transcription regulator activity;GO:0003676//nucleic acid binding;GO:0016787//hydrolase activity	GO:0006354//transcription elongation, DNA-dependent;GO:0006355//regulation of transcription, DNA-dependent	gi|297741709|emb|CBI32841.3|/0/unnamed protein product [Vitis vinifera]
Unigene48310_PB_AHAU	0	5	0.01	0.87	6.44294	0.03415	0.119731	-	-	-	gi|225449152|ref|XP_002275402.1|/5.30317e-10/PREDICTED: hypothetical protein [Vitis vinifera]
Unigene74375_PB_AHAU	0	5	0.01	0.87	6.44294	0.03415	0.119713	GO:0031224//intrinsic to membrane	GO:0005267//potassium channel activity;GO:0003676//nucleic acid binding;GO:0005515//protein binding;GO:0016814//hydrolase activity, acting on carbon-nitrogen (but not peptide) bonds, in cyclic amidines;GO:0000166//nucleotide binding	GO:0010467//gene expression;GO:0030001//metal ion transport	gi|225464333|ref|XP_002272241.1|/8.15686e-96/PREDICTED: hypothetical protein [Vitis vinifera]
Unigene40986_PB_AHAU	0	5	0.01	0.87	6.44294	0.03415	0.119696	-	-	-	gi|63028446|gb|AAY27090.1|/7.23722e-07/UDP-glucose:flavonoid 7-O-glucosyltransferase [Pyrus communis]
Unigene6434_PB_AHAU	0	5	0.01	0.87	6.44294	0.03415	0.119678	-	-	-	-
Unigene89989_PB_AHAU	0	5	0.01	0.87	6.44294	0.03415	0.119661	-	-	-	gi|148909408|gb|ABR17802.1|/4.64231e-09/unknown [Picea sitchensis]
Unigene31617_PB_AHAU	0	5	0.01	0.87	6.44294	0.03415	0.119643	-	-	-	-
Unigene39635_PB_AHAU	0	5	0.01	0.87	6.44294	0.03415	0.119625	-	-	-	-
Unigene83488_PB_AHAU	0	5	0.01	0.87	6.44294	0.03415	0.119608	-	-	-	-
Unigene15228_PB_AHAU	0	5	0.01	0.87	6.44294	0.03415	0.11959	GO:0000325//plant-type vacuole;GO:0009536//plastid;GO:0031090//organelle membrane;GO:0016469//proton-transporting two-sector ATPase complex	GO:0015077//monovalent inorganic cation transmembrane transporter activity;GO:0015405;GO:0003824//catalytic activity	GO:0009651//response to salt stress;GO:0031667//response to nutrient levels;GO:0006754//ATP biosynthetic process;GO:0015988//energy coupled proton transport, against electrochemical gradient	gi|225427716|ref|XP_002265086.1|/3.77655e-35/PREDICTED: hypothetical protein [Vitis vinifera]
Unigene6674_PB_AHAU	0	5	0.01	0.87	6.44294	0.03415	0.119573	-	-	-	gi|225424607|ref|XP_002285440.1|/1.61384e-157/PREDICTED: hypothetical protein [Vitis vinifera]
Unigene50735_PB_AHAU	0	5	0.01	0.87	6.44294	0.03415	0.119555	-	-	-	gi|147766971|emb|CAN67684.1|/7.37854e-61/hypothetical protein VITISV_009913 [Vitis vinifera]
Unigene40495_PB_AHAU	0	5	0.01	0.87	6.44294	0.03415	0.119538	-	-	-	-
Unigene80874_PB_AHAU	0	5	0.01	0.87	6.44294	0.03415	0.11952	-	-	-	gi|225440992|ref|XP_002277401.1|/4.95243e-29/PREDICTED: hypothetical protein [Vitis vinifera]
Unigene17235_PB_AHAU	0	5	0.01	0.87	6.44294	0.03415	0.119502	GO:0016020//membrane;GO:0044444//cytoplasmic part;GO:0043231//intracellular membrane-bounded organelle	-	GO:0050896//response to stimulus	gi|225469906|ref|XP_002272812.1|/1.07855e-77/PREDICTED: hypothetical protein [Vitis vinifera]
Unigene13275_PB_AHAU	0	5	0.01	0.87	6.44294	0.03415	0.119485	GO:0032991//macromolecular complex	-	GO:0022613//ribonucleoprotein complex biogenesis	gi|225432482|ref|XP_002279212.1|/9.03736e-58/PREDICTED: hypothetical protein isoform 2 [Vitis vinifera]
Unigene48439_PB_AHAU	0	5	0.01	0.87	6.44294	0.03415	0.119467	GO:0044464//cell part	GO:0008194//UDP-glycosyltransferase activity	GO:0005975//carbohydrate metabolic process	gi|255567001|ref|XP_002524483.1|/5.63156e-23/acetylglucosaminyltransferase, putative [Ricinus communis]
Unigene13108_PB_AHAU	0	5	0.01	0.87	6.44294	0.03415	0.11945	-	-	-	gi|255560675|ref|XP_002521351.1|/3.15066e-91/conserved hypothetical protein [Ricinus communis]
Unigene7921_PB_AHAU	0	5	0.01	0.87	6.44294	0.03415	0.119432	-	GO:0005488//binding;GO:0003824//catalytic activity	-	gi|296082685|emb|CBI21690.3|/1.05866e-21/unnamed protein product [Vitis vinifera]
Unigene12673_PB_AHAU	0	5	0.01	0.87	6.44294	0.03415	0.119415	GO:0005789//endoplasmic reticulum membrane	GO:0008375//acetylglucosaminyltransferase activity	-	gi|255584380|ref|XP_002532924.1|/1.06961e-81/transferase, transferring glycosyl groups, putative [Ricinus communis]
Unigene87923_PB_AHAU	0	5	0.01	0.87	6.44294	0.03415	0.119397	GO:0044424//intracellular part	GO:0046914//transition metal ion binding;GO:0008238//exopeptidase activity;GO:0008237//metallopeptidase activity	GO:0006464//protein modification process;GO:0051604//protein maturation	gi|225453987|ref|XP_002274528.1|/1.78385e-125/PREDICTED: hypothetical protein [Vitis vinifera]
Unigene87040_PB_AHAU	0	5	0.01	0.87	6.44294	0.03415	0.11938	-	-	-	gi|255537423|ref|XP_002509778.1|/7.59381e-48/RNA-binding protein nob1, putative [Ricinus communis]
Unigene75015_PB_AHAU	0	5	0.01	0.87	6.44294	0.03415	0.119362	-	-	-	-
Unigene4430_PB_AHAU	0	5	0.01	0.87	6.44294	0.03415	0.119345	-	-	-	-
Unigene15833_PB_AHAU	0	5	0.01	0.87	6.44294	0.03415	0.119327	GO:0043231//intracellular membrane-bounded organelle	GO:0046914//transition metal ion binding;GO:0001071//nucleic acid binding transcription factor activity	GO:0006351//transcription, DNA-dependent;GO:0009268//response to pH;GO:0010038//response to metal ion	gi|302398677|gb|ADL36633.1|/6.09577e-62/C2H2L domain class transcription factor [Malus x domestica]
Unigene12524_PB_AHAU	0	5	0.01	0.87	6.44294	0.03415	0.11931	-	GO:0016787//hydrolase activity	-	gi|297735454|emb|CBI17894.3|/6.64785e-134/unnamed protein product [Vitis vinifera]
Unigene33586_PB_AHAU	0	5	0.01	0.87	6.44294	0.03415	0.119292	-	-	-	-
Unigene83655_PB_AHAU	0	5	0.01	0.87	6.44294	0.03415	0.119275	-	-	-	-
Unigene6221_PB_AHAU	0	5	0.01	0.87	6.44294	0.03415	0.119257	-	-	-	-
Unigene76294_PB_AHAU	0	5	0.01	0.87	6.44294	0.03415	0.11924	-	-	-	gi|298205079|emb|CBI40600.3|/1.44869e-23/unnamed protein product [Vitis vinifera]
Unigene80926_PB_AHAU	0	5	0.01	0.87	6.44294	0.03415	0.119222	GO:0031224//intrinsic to membrane;GO:0043234//protein complex;GO:0009526//plastid envelope;GO:0009534//chloroplast thylakoid;GO:0034357	GO:0043169//cation binding;GO:0015078//hydrogen ion transmembrane transporter activity;GO:0051536//iron-sulfur cluster binding;GO:0016679//oxidoreductase activity, acting on diphenols and related substances as donors;GO:0009055//electron carrier activity	GO:0006952//defense response;GO:0022900//electron transport chain;GO:0009628//response to abiotic stimulus;GO:0051234//establishment of localization	gi|255544369|ref|XP_002513246.1|/3.42942e-72/Cytochrome b6-f complex iron-sulfur subunit, chloroplast precursor, putative [Ricinus communis]
Unigene73225_PB_AHAU	0	5	0.01	0.87	6.44294	0.03415	0.119205	-	-	-	-
Unigene34928_PB_AHAU	0	5	0.01	0.87	6.44294	0.03415	0.119187	GO:0044424//intracellular part	GO:0008378//galactosyltransferase activity	GO:0009311//oligosaccharide metabolic process	gi|297743998|emb|CBI36968.3|/4.59253e-144/unnamed protein product [Vitis vinifera]
Unigene72269_PB_AHAU	0	5	0.01	0.87	6.44294	0.03415	0.11917	-	-	-	-
Unigene74968_PB_AHAU	0	5	0.01	0.87	6.44294	0.03415	0.119152	-	-	-	gi|3492806|emb|CAA12386.1|/1.76094e-13/adventitious rooting related oxygenase [Malus x domestica]
Unigene71511_PB_AHAU	0	5	0.01	0.87	6.44294	0.03415	0.119135	-	-	-	-
Unigene29506_PB_AHAU	0	5	0.01	0.87	6.44294	0.03415	0.119117	GO:0043231//intracellular membrane-bounded organelle;GO:0000502//proteasome complex	GO:0004175//endopeptidase activity	GO:0019941//modification-dependent protein catabolic process	gi|224140867|ref|XP_002323800.1|/1.98384e-137/predicted protein [Populus trichocarpa]
Unigene28531_PB_AHAU	0	5	0.01	0.87	6.44294	0.03415	0.1191	GO:0000325//plant-type vacuole;GO:0031224//intrinsic to membrane	GO:0016491//oxidoreductase activity;GO:0005365//myo-inositol transmembrane transporter activity	GO:0015791//polyol transport	gi|255577741|ref|XP_002529745.1|/2.79556e-35/sugar transporter, putative [Ricinus communis]
Unigene62585_PB_AHAU	0	5	0.01	0.87	6.44294	0.03415	0.119083	GO:0031410//cytoplasmic vesicle	-	GO:0055086//nucleobase, nucleoside and nucleotide metabolic process	gi|225429975|ref|XP_002283985.1|/1.60496e-51/PREDICTED: hypothetical protein [Vitis vinifera]
Unigene48615_PB_AHAU	0	5	0.01	0.87	6.44294	0.03415	0.119065	GO:0009536//plastid	GO:0046914//transition metal ion binding;GO:0016836//hydro-lyase activity	-	gi|255568812|ref|XP_002525377.1|/1.92073e-87/carbonic anhydrase, putative [Ricinus communis]
Unigene50956_PB_AHAU	0	5	0.01	0.87	6.44294	0.03415	0.119048	GO:0009534//chloroplast thylakoid	-	-	gi|145282028|gb|ABP49617.1|/2.74531e-108/ubiquitin-protein ligase-like protein [Pyrus communis]
Unigene9383_PB_AHAU	0	5	0.01	0.87	6.44294	0.03415	0.11903	GO:0044464//cell part	-	GO:0051234//establishment of localization	gi|255538726|ref|XP_002510428.1|/1.80861e-147/phosphatidylinositol transporter, putative [Ricinus communis]
Unigene74957_PB_AHAU	0	5	0.01	0.87	6.44294	0.03415	0.119013	-	-	-	gi|296082097|emb|CBI21102.3|/8.6623e-76/unnamed protein product [Vitis vinifera]
Unigene78944_PB_AHAU	0	5	0.01	0.87	6.44294	0.03415	0.118995	-	-	-	-
Unigene38519_PB_AHAU	0	5	0.01	0.87	6.44294	0.03415	0.118978	-	-	-	-
Unigene74287_PB_AHAU	0	5	0.01	0.87	6.44294	0.03415	0.118961	-	GO:0048037//cofactor binding	-	gi|255562713|ref|XP_002522362.1|/4.22748e-123/molybdopterin cofactor sulfurase, putative [Ricinus communis]
Unigene25718_PB_AHAU	0	5	0.01	0.87	6.44294	0.03415	0.118943	-	-	-	-
Unigene87032_PB_AHAU	0	5	0.01	0.87	6.44294	0.03415	0.118926	GO:0030529//ribonucleoprotein complex	GO:0003723//RNA binding;GO:0005198//structural molecule activity	GO:0010467//gene expression	gi|225463002|ref|XP_002264271.1|/8.96562e-51/PREDICTED: hypothetical protein [Vitis vinifera]
Unigene79403_PB_AHAU	0	5	0.01	0.87	6.44294	0.03415	0.118908	-	-	-	-
Unigene44018_PB_AHAU	0	5	0.01	0.87	6.44294	0.03415	0.118891	-	-	-	-
Unigene13665_PB_AHAU	0	5	0.01	0.87	6.44294	0.03415	0.118874	-	-	-	gi|255555857|ref|XP_002518964.1|/1.05281e-10/RING-H2 finger protein ATL5M precursor, putative [Ricinus communis]
Unigene59492_PB_AHAU	0	5	0.01	0.87	6.44294	0.03415	0.118856	GO:0044424//intracellular part	GO:0046914//transition metal ion binding;GO:0016616//oxidoreductase activity, acting on the CH-OH group of donors, NAD or NADP as acceptor	GO:0008152//metabolic process	gi|2641344|gb|AAB86868.1|/8.40884e-11/alcohol dehydrogenase [Pyrus communis]
Unigene16780_PB_AHAU	0	5	0.01	0.87	6.44294	0.03415	0.118839	-	-	-	gi|224114565|ref|XP_002332339.1|/1.03886e-50/predicted protein [Populus trichocarpa]
Unigene8357_PB_AHAU	0	5	0.01	0.87	6.44294	0.03415	0.118822	GO:0016020//membrane;GO:0031410//cytoplasmic vesicle	GO:0004497//monooxygenase activity	GO:0008152//metabolic process	gi|224084449|ref|XP_002307300.1|/6.70054e-50/predicted protein [Populus trichocarpa]
Unigene65025_PB_AHAU	0	5	0.01	0.87	6.44294	0.03415	0.118804	GO:0031224//intrinsic to membrane	-	GO:0009725//response to hormone stimulus;GO:0006972//hyperosmotic response;GO:0009791//post-embryonic development;GO:0048229//gametophyte development;GO:0006914//autophagy	gi|225456377|ref|XP_002284092.1|/6.22178e-22/PREDICTED: hypothetical protein [Vitis vinifera]
Unigene48198_PB_AHAU	0	5	0.01	0.87	6.44294	0.03415	0.118787	-	-	-	-
Unigene56975_PB_AHAU	0	5	0.01	0.87	6.44294	0.03415	0.11877	-	-	-	-
Unigene37542_PB_AHAU	0	5	0.01	0.87	6.44294	0.03415	0.118752	-	-	-	-
Unigene28334_PB_AHAU	0	5	0.01	0.87	6.44294	0.03415	0.118735	-	-	-	gi|302398625|gb|ADL36607.1|/2.27504e-08/BZIP domain class transcription factor [Malus x domestica]
Unigene22289_PB_AHAU	0	5	0.01	0.87	6.44294	0.03415	0.118718	GO:0042579//microbody	GO:0016703;GO:0016408	GO:0009694//jasmonic acid metabolic process;GO:0009850//auxin metabolic process	gi|224136077|ref|XP_002322234.1|/9.40755e-15/acyl:coa ligase [Populus trichocarpa]
Unigene36037_PB_AHAU	0	5	0.01	0.87	6.44294	0.03415	0.1187	-	GO:0048037//cofactor binding	-	gi|225425412|ref|XP_002271377.1|/4.29423e-55/PREDICTED: hypothetical protein [Vitis vinifera]
Unigene88636_PB_AHAU	0	5	0.01	0.87	6.44294	0.03415	0.118683	-	GO:0004721//phosphoprotein phosphatase activity	GO:0006796//phosphate metabolic process	gi|224118160|ref|XP_002331572.1|/3.73864e-11/predicted protein [Populus trichocarpa]
Unigene6478_PB_AHAU	0	5	0.01	0.87	6.44294	0.03415	0.118666	GO:0032991//macromolecular complex	GO:0005488//binding	-	gi|224104601|ref|XP_002313496.1|/4.61349e-09/predicted protein [Populus trichocarpa]
Unigene12061_PB_AHAU	0	5	0.01	0.87	6.44294	0.03415	0.118648	-	GO:0005506//iron ion binding;GO:0004497//monooxygenase activity	GO:0008299//isoprenoid biosynthetic process	gi|255580537|ref|XP_002531093.1|/9.3223e-115/cytochrome P450, putative [Ricinus communis]
Unigene8752_PB_AHAU	0	5	0.01	0.87	6.44294	0.03415	0.118631	-	-	-	-
Unigene52297_PB_AHAU	0	5	0.01	0.87	6.44294	0.03415	0.118614	-	-	-	-
Unigene70250_PB_AHAU	0	5	0.01	0.87	6.44294	0.03415	0.118596	GO:0043231//intracellular membrane-bounded organelle;GO:0016020//membrane	GO:0046914//transition metal ion binding	GO:0042445//hormone metabolic process;GO:0006725//cellular aromatic compound metabolic process;GO:0032446//protein modification by small protein conjugation	gi|255573316|ref|XP_002527586.1|/4.34829e-59/copine, putative [Ricinus communis]
Unigene4635_PB_AHAU	0	5	0.01	0.87	6.44294	0.03415	0.118579	GO:0044436;GO:0009534//chloroplast thylakoid	GO:0070011	GO:0019538//protein metabolic process;GO:0007165//signal transduction	gi|225433320|ref|XP_002285561.1|/2.76969e-85/PREDICTED: hypothetical protein [Vitis vinifera]
Unigene46379_PB_AHAU	0	5	0.01	0.87	6.44294	0.03415	0.118562	-	-	-	-
Unigene30348_PB_AHAU	0	5	0.01	0.87	6.44294	0.03415	0.118545	-	-	-	gi|255583467|ref|XP_002532492.1|/6.48253e-08/Golgin-84, putative [Ricinus communis]
Unigene58389_PB_AHAU	0	5	0.01	0.87	6.44294	0.03415	0.118527	GO:0005576//extracellular region	GO:0046914//transition metal ion binding;GO:0016616//oxidoreductase activity, acting on the CH-OH group of donors, NAD or NADP as acceptor	GO:0009699//phenylpropanoid biosynthetic process	gi|224060461|ref|XP_002300211.1|/7.34613e-39/cinnamyl alcohol dehydrogenase-like protein [Populus trichocarpa]
Unigene38730_PB_AHAU	0	5	0.01	0.87	6.44294	0.03415	0.11851	-	-	-	-
Unigene32303_PB_AHAU	0	5	0.01	0.87	6.44294	0.03415	0.118493	-	-	-	-
Unigene64329_PB_AHAU	0	5	0.01	0.87	6.44294	0.03415	0.118476	-	-	-	gi|296082838|emb|CBI22139.3|/1.87461e-77/unnamed protein product [Vitis vinifera]
Unigene22962_PB_AHAU	0	5	0.01	0.87	6.44294	0.03415	0.118458	-	GO:0016747//transferase activity, transferring acyl groups other than amino-acyl groups	-	gi|296082389|emb|CBI21394.3|/8.98898e-56/unnamed protein product [Vitis vinifera]
Unigene77850_PB_AHAU	0	5	0.01	0.87	6.44294	0.03415	0.118441	GO:0016604//nuclear body;GO:0009536//plastid	GO:0003676//nucleic acid binding;GO:0046914//transition metal ion binding;GO:0001071//nucleic acid binding transcription factor activity	GO:0009955//adaxial/abaxial pattern formation;GO:2000026//regulation of multicellular organismal development;GO:0035196//production of miRNAs involved in gene silencing by miRNA;GO:0030422//production of siRNA involved in RNA interference;GO:0006351//transcription, DNA-dependent;GO:0006325//chromatin organization	gi|225436021|ref|XP_002270387.1|/4.1406e-139/PREDICTED: hypothetical protein [Vitis vinifera]
Unigene25282_PB_AHAU	0	5	0.01	0.87	6.44294	0.03415	0.118424	-	-	-	gi|302398603|gb|ADL36596.1|/4.6963e-06/BHLH domain class transcription factor [Malus x domestica]
Unigene83558_PB_AHAU	0	5	0.01	0.87	6.44294	0.03415	0.118407	GO:0031224//intrinsic to membrane	GO:0015291//secondary active transmembrane transporter activity	GO:0015698//inorganic anion transport	gi|117557146|gb|ABK35750.1|/1.67246e-24/sulfate transporter [Populus tremula x Populus alba]
Unigene11930_PB_AHAU	0	5	0.01	0.87	6.44294	0.03415	0.118389	GO:0016020//membrane;GO:0015630//microtubule cytoskeleton	GO:0003774//motor activity;GO:0032559	GO:0007017//microtubule-based process	gi|255543869|ref|XP_002512997.1|/1.52996e-64/ATP binding protein, putative [Ricinus communis]
Unigene39063_PB_AHAU	0	5	0.01	0.87	6.44294	0.03415	0.118372	-	-	-	-
Unigene85180_PB_AHAU	0	5	0.01	0.87	6.44294	0.03415	0.118355	-	GO:0060089	GO:0009314//response to radiation;GO:0023052//signaling	gi|302398633|gb|ADL36611.1|/0/BZIP domain class transcription factor [Malus x domestica]
Unigene21680_PB_AHAU	0	5	0.01	0.87	6.44294	0.03415	0.118338	-	-	-	-
Unigene57373_PB_AHAU	0	5	0.01	0.87	6.44294	0.03415	0.11832	GO:0009536//plastid	GO:0003824//catalytic activity	GO:0019725//cellular homeostasis	gi|225457739|ref|XP_002278020.1|/3.81907e-106/PREDICTED: hypothetical protein [Vitis vinifera]
Unigene86662_PB_AHAU	0	5	0.01	0.87	6.44294	0.03415	0.118303	-	-	-	-
Unigene44040_PB_AHAU	0	5	0.01	0.87	6.44294	0.03415	0.118286	GO:0044424//intracellular part	GO:0005488//binding;GO:0004721//phosphoprotein phosphatase activity	GO:0009642//response to light intensity;GO:0010118//stomatal movement;GO:0009725//response to hormone stimulus;GO:0030865//cortical cytoskeleton organization;GO:0007127//meiosis I;GO:0009657//plastid organization;GO:0010467//gene expression	gi|255573993|ref|XP_002527914.1|/7.69586e-17/conserved hypothetical protein [Ricinus communis]
Unigene50591_PB_AHAU	0	5	0.01	0.87	6.44294	0.03415	0.118269	GO:0043231//intracellular membrane-bounded organelle	GO:0016759//cellulose synthase activity	-	gi|255552680|ref|XP_002517383.1|/1.05985e-42/transferase, transferring glycosyl groups, putative [Ricinus communis]
Unigene84115_PB_AHAU	0	5	0.01	0.87	6.44294	0.03415	0.118252	GO:0043231//intracellular membrane-bounded organelle	-	GO:0009628//response to abiotic stimulus	gi|24461856|gb|AAN62343.1|AF506028_10/1.17425e-20/nodulin-like protein [Citrus trifoliata]
Unigene71599_PB_AHAU	0	5	0.01	0.87	6.44294	0.03415	0.118234	GO:0043231//intracellular membrane-bounded organelle	-	GO:0048588//developmental cell growth;GO:0006950//response to stress	gi|255636613|gb|ACU18644.1|/4.49419e-47/unknown [Glycine max]
Unigene55445_PB_AHAU	0	5	0.01	0.87	6.44294	0.03415	0.118217	GO:0043231//intracellular membrane-bounded organelle	-	GO:0006970//response to osmotic stress	gi|225458824|ref|XP_002285282.1|/1.43367e-34/PREDICTED: hypothetical protein [Vitis vinifera]
Unigene70922_PB_AHAU	0	5	0.01	0.87	6.44294	0.03415	0.1182	-	-	-	-
Unigene10065_PB_AHAU	0	5	0.01	0.87	6.44294	0.03415	0.118183	-	-	-	gi|297743112|emb|CBI35979.3|/6.81591e-47/unnamed protein product [Vitis vinifera]
Unigene15653_PB_AHAU	0	5	0.01	0.87	6.44294	0.03415	0.118166	GO:0031981//nuclear lumen;GO:0009532//plastid stroma	GO:0016620//oxidoreductase activity, acting on the aldehyde or oxo group of donors, NAD or NADP as acceptor;GO:0046914//transition metal ion binding;GO:0005515//protein binding;GO:0000166//nucleotide binding	GO:0010038//response to metal ion;GO:0006525//arginine metabolic process	gi|225428691|ref|XP_002284953.1|/2.25644e-136/PREDICTED: hypothetical protein [Vitis vinifera]
Unigene26925_PB_AHAU	0	5	0.01	0.87	6.44294	0.03415	0.118149	GO:0016020//membrane;GO:0043231//intracellular membrane-bounded organelle	GO:0033764	GO:0008152//metabolic process	gi|255547512|ref|XP_002514813.1|/7.92751e-93/short-chain dehydrogenase, putative [Ricinus communis]
Unigene3875_PB_AHAU	0	5	0.01	0.87	6.44294	0.03415	0.118131	-	-	-	gi|297744796|emb|CBI38064.3|/8.36829e-27/unnamed protein product [Vitis vinifera]
Unigene79245_PB_AHAU	0	5	0.01	0.87	6.44294	0.03415	0.118114	-	-	-	gi|124360982|gb|ABN08954.1|/6.16419e-11/Ribonuclease H [Medicago truncatula]
Unigene79230_PB_AHAU	0	5	0.01	0.87	6.44294	0.03415	0.118097	GO:0044464//cell part	-	-	gi|255638183|gb|ACU19405.1|/1.91636e-49/unknown [Glycine max]
Unigene9289_PB_AHAU	0	5	0.01	0.87	6.44294	0.03415	0.11808	GO:0016020//membrane;GO:0043231//intracellular membrane-bounded organelle	GO:0070011	-	gi|225443120|ref|XP_002274979.1|/4.98829e-60/PREDICTED: hypothetical protein [Vitis vinifera]
Unigene44053_PB_AHAU	0	5	0.01	0.87	6.44294	0.03415	0.118063	-	-	-	-
Unigene81037_PB_AHAU	0	5	0.01	0.87	6.44294	0.03415	0.118046	GO:0043231//intracellular membrane-bounded organelle	GO:0016836//hydro-lyase activity	GO:0006568//tryptophan metabolic process	gi|255559913|ref|XP_002520975.1|/5.23633e-21/trytophan synthase alpha subunit, putative [Ricinus communis]
Unigene25378_PB_AHAU	0	5	0.01	0.87	6.44294	0.03415	0.118029	-	GO:0046914//transition metal ion binding	GO:0009416//response to light stimulus	gi|297739490|emb|CBI29672.3|/1.05693e-08/unnamed protein product [Vitis vinifera]
Unigene76951_PB_AHAU	0	5	0.01	0.87	6.44294	0.03415	0.118011	-	-	-	gi|225428723|ref|XP_002281956.1|/5.69837e-34/PREDICTED: hypothetical protein [Vitis vinifera]
Unigene1918_PB_AHAU	0	5	0.01	0.87	6.44294	0.03415	0.117994	-	-	-	gi|255542484|ref|XP_002512305.1|/4.02725e-128/phosphoprotein phosphatase, putative [Ricinus communis]
Unigene15351_PB_AHAU	0	5	0.01	0.87	6.44294	0.03415	0.117977	GO:0043231//intracellular membrane-bounded organelle	GO:0005488//binding	-	gi|302141666|emb|CBI18869.3|/3.60142e-112/unnamed protein product [Vitis vinifera]
Unigene45631_PB_AHAU	0	5	0.01	0.87	6.44294	0.03415	0.11796	-	GO:0004175//endopeptidase activity	GO:0019538//protein metabolic process	gi|297734653|emb|CBI16704.3|/1.15738e-12/unnamed protein product [Vitis vinifera]
Unigene24968_PB_AHAU	0	5	0.01	0.87	6.44294	0.03415	0.117943	-	-	-	-
Unigene68714_PB_AHAU	0	5	0.01	0.87	6.44294	0.03415	0.117926	GO:0031981//nuclear lumen	GO:0005488//binding	GO:0009943//adaxial/abaxial axis specification;GO:0048437//floral organ development	gi|224109148|ref|XP_002315100.1|/2.70762e-17/predicted protein [Populus trichocarpa]
Unigene89800_PB_AHAU	0	5	0.01	0.87	6.44294	0.03415	0.117909	GO:0043231//intracellular membrane-bounded organelle	GO:0005488//binding	-	gi|297746331|emb|CBI16387.3|/5.11013e-07/unnamed protein product [Vitis vinifera]
Unigene65768_PB_AHAU	0	5	0.01	0.87	6.44294	0.03415	0.117892	-	-	-	-
Unigene1471_PB_AHAU	0	5	0.01	0.87	6.44294	0.03415	0.117875	GO:0031224//intrinsic to membrane	GO:0015377//cation:chloride symporter activity	GO:0015698//inorganic anion transport;GO:0030001//metal ion transport	gi|297740807|emb|CBI30989.3|/5.86144e-50/unnamed protein product [Vitis vinifera]
Unigene64135_PB_AHAU	0	5	0.01	0.87	6.44294	0.03415	0.117858	-	-	-	-
Unigene4684_PB_AHAU	0	5	0.01	0.87	6.44294	0.03415	0.117841	GO:0031224//intrinsic to membrane	GO:0042625//ATPase activity, coupled to transmembrane movement of ions;GO:0046872//metal ion binding;GO:0005548//phospholipid transporter activity;GO:0032559	GO:0009206;GO:0006869//lipid transport	gi|307136290|gb|ADN34117.1|/1.75076e-79/phospholipid-transporting ATPase [Cucumis melo subsp. melo]
Unigene19696_PB_AHAU	0	5	0.01	0.87	6.44294	0.03415	0.117823	-	-	-	-
Unigene9342_PB_AHAU	0	5	0.01	0.87	6.44294	0.03415	0.117806	GO:0043234//protein complex	GO:0043169//cation binding;GO:0004690//cyclic nucleotide-dependent protein kinase activity;GO:0004721//phosphoprotein phosphatase activity;GO:0032559;GO:0019887//protein kinase regulator activity	GO:0006468//protein phosphorylation	gi|225445148|ref|XP_002280650.1|/3.11062e-125/PREDICTED: hypothetical protein [Vitis vinifera]
Unigene84806_PB_AHAU	0	5	0.01	0.87	6.44294	0.03415	0.117789	-	GO:0016628//oxidoreductase activity, acting on the CH-CH group of donors, NAD or NADP as acceptor;GO:0032559	GO:0009642//response to light intensity;GO:0044267//cellular protein metabolic process;GO:0000302//response to reactive oxygen species	gi|224099789|ref|XP_002311619.1|/2.66209e-146/predicted protein [Populus trichocarpa]
Unigene10005_PB_AHAU	0	5	0.01	0.87	6.44294	0.03415	0.117772	-	GO:0043566//structure-specific DNA binding	GO:0006970//response to osmotic stress	gi|224131664|ref|XP_002321147.1|/4.58082e-32/predicted protein [Populus trichocarpa]
Unigene49235_PB_AHAU	0	5	0.01	0.87	6.44294	0.03415	0.117755	-	-	-	gi|280967725|gb|ACZ98531.1|/1.19635e-68/ARGH17 [Malus x domestica]
Unigene6754_PB_AHAU	0	5	0.01	0.87	6.44294	0.03415	0.117738	-	-	-	gi|296086694|emb|CBI32329.3|/6.45465e-106/unnamed protein product [Vitis vinifera]
Unigene57553_PB_AHAU	0	5	0.01	0.87	6.44294	0.03415	0.117721	-	-	GO:0019725//cellular homeostasis	gi|255559778|ref|XP_002520908.1|/9.8698e-39/hypothetical protein RCOM_0808030 [Ricinus communis]
Unigene48529_PB_AHAU	0	5	0.01	0.87	6.44294	0.03415	0.117704	GO:0042579//microbody	GO:0016628//oxidoreductase activity, acting on the CH-CH group of donors, NAD or NADP as acceptor;GO:0000166//nucleotide binding	GO:0006633//fatty acid biosynthetic process;GO:0006950//response to stress;GO:0009694//jasmonic acid metabolic process;GO:0042221//response to chemical stimulus;GO:0051707//response to other organism	gi|116667814|pdb|2HS6|A/3.24277e-146/Chain A, Crystal Structure Of The E291k Mutant Of 12- Oxophytodienoate Reductase 3 (Opr3) From Tomato
Unigene19562_PB_AHAU	0	5	0.01	0.87	6.44294	0.03415	0.117687	GO:0031224//intrinsic to membrane	GO:0016628//oxidoreductase activity, acting on the CH-CH group of donors, NAD or NADP as acceptor;GO:0022857//transmembrane transporter activity	GO:0008152//metabolic process;GO:0071702	gi|224068735|ref|XP_002302812.1|/1.51364e-12/predicted protein [Populus trichocarpa]
Unigene64019_PB_AHAU	0	5	0.01	0.87	6.44294	0.03415	0.11767	GO:0043231//intracellular membrane-bounded organelle;GO:0044444//cytoplasmic part;GO:0016020//membrane	GO:0004674//protein serine/threonine kinase activity;GO:0032559	GO:0006796//phosphate metabolic process;GO:0031667//response to nutrient levels;GO:0023052//signaling;GO:0071805//potassium ion transmembrane transport;GO:0006950//response to stress;GO:0006464//protein modification process	gi|310913178|emb|CBW30552.1|/3.32194e-91/CBL-interacting protein kinase 04 [Vitis vinifera]
Unigene54543_PB_AHAU	0	5	0.01	0.87	6.44294	0.03415	0.117653	-	-	-	-
Unigene45514_PB_AHAU	0	5	0.01	0.87	6.44294	0.03415	0.117636	GO:0043231//intracellular membrane-bounded organelle	GO:0001071//nucleic acid binding transcription factor activity	GO:0006351//transcription, DNA-dependent	gi|292668967|gb|ADE41138.1|/1.61096e-46/AP2 domain class transcription factor [Malus x domestica]
Unigene64218_PB_AHAU	0	5	0.01	0.87	6.44294	0.03415	0.117619	-	-	-	-
Unigene60256_PB_AHAU	0	5	0.01	0.87	6.44294	0.03415	0.117602	-	-	-	-
Unigene11162_PB_AHAU	0	5	0.01	0.87	6.44294	0.03415	0.117585	-	GO:0008168//methyltransferase activity	-	gi|255543743|ref|XP_002512934.1|/1.33498e-83/Benzoate carboxyl methyltransferase, putative [Ricinus communis]
Unigene82043_PB_AHAU	0	5	0.01	0.87	6.44294	0.03415	0.117568	-	-	-	-
Unigene29892_PB_AHAU	0	5	0.01	0.87	6.44294	0.03415	0.117551	-	GO:0046872//metal ion binding;GO:0016831//carboxy-lyase activity;GO:0019842//vitamin binding	-	gi|211906508|gb|ACJ11747.1|/1.20674e-72/pyruvate decarboxylase [Gossypium hirsutum]
Unigene19448_PB_AHAU	0	5	0.01	0.87	6.44294	0.03415	0.117534	-	-	-	-
Unigene49784_PB_AHAU	0	5	0.01	0.87	6.44294	0.03415	0.117517	-	-	-	gi|225465743|ref|XP_002264820.1|/6.68208e-103/PREDICTED: hypothetical protein [Vitis vinifera]
Unigene80209_PB_AHAU	0	5	0.01	0.87	6.44294	0.03415	0.1175	-	-	-	gi|116268418|gb|ABJ96375.1|/3.34887e-55/hypothetical protein [Prunus persica]
Unigene25678_PB_AHAU	0	5	0.01	0.87	6.44294	0.03415	0.117483	-	-	-	-
Unigene3725_PB_AHAU	0	5	0.01	0.87	6.44294	0.03415	0.117466	GO:0030120//vesicle coat	GO:0005488//binding	GO:0015031//protein transport	gi|255548574|ref|XP_002515343.1|/2.29198e-48/Coatomer subunit beta, putative [Ricinus communis]
Unigene53598_PB_AHAU	0	5	0.01	0.87	6.44294	0.03415	0.117449	-	-	-	gi|296084486|emb|CBI25045.3|/1.42275e-46/unnamed protein product [Vitis vinifera]
Unigene16089_PB_AHAU	0	5	0.01	0.87	6.44294	0.03415	0.117432	-	GO:0003824//catalytic activity	GO:0008152//metabolic process	gi|297735021|emb|CBI17383.3|/7.65717e-56/unnamed protein product [Vitis vinifera]
Unigene63797_PB_AHAU	0	5	0.01	0.87	6.44294	0.03415	0.117415	-	-	-	-
Unigene87646_PB_AHAU	0	5	0.01	0.87	6.44294	0.03415	0.117398	GO:0055028//cortical microtubule;GO:0016020//membrane	GO:0015631//tubulin binding	GO:0003002//regionalization;GO:0042546//cell wall biogenesis;GO:0006996//organelle organization	gi|255570071|ref|XP_002525998.1|/2.53317e-31/Myosin heavy chain, clone, putative [Ricinus communis]
Unigene10918_PB_AHAU	0	5	0.01	0.87	6.44294	0.03415	0.117381	-	-	-	gi|224091102|ref|XP_002309179.1|/8.39168e-13/predicted protein [Populus trichocarpa]
Unigene64368_PB_AHAU	0	5	0.01	0.87	6.44294	0.03415	0.117364	GO:0031981//nuclear lumen	-	GO:0009553//embryo sac development	gi|225441242|ref|XP_002267245.1|/1.61985e-94/PREDICTED: hypothetical protein [Vitis vinifera]
Unigene12968_PB_AHAU	0	5	0.01	0.87	6.44294	0.03415	0.117348	-	-	-	gi|225456329|ref|XP_002283829.1|/6.95184e-42/PREDICTED: hypothetical protein [Vitis vinifera]
Unigene72241_PB_AHAU	0	5	0.01	0.87	6.44294	0.03415	0.117331	GO:0043231//intracellular membrane-bounded organelle	GO:0003824//catalytic activity	GO:0008152//metabolic process	gi|297830838|ref|XP_002883301.1|/1.98625e-93/predicted protein [Arabidopsis lyrata subsp. lyrata]
Unigene4717_PB_AHAU	0	5	0.01	0.87	6.44294	0.03415	0.117314	GO:0016591//DNA-directed RNA polymerase II, holoenzyme;GO:0055029	GO:0034062//RNA polymerase activity;GO:0003676//nucleic acid binding	GO:0010467//gene expression	gi|224136924|ref|XP_002322450.1|/8.26076e-55/predicted protein [Populus trichocarpa]
Unigene56918_PB_AHAU	0	5	0.01	0.87	6.44294	0.03415	0.117297	-	-	-	-
Unigene61185_PB_AHAU	0	5	0.01	0.87	6.44294	0.03415	0.11728	-	-	-	-
Unigene61490_PB_AHAU	0	5	0.01	0.87	6.44294	0.03415	0.117263	-	-	-	-
Unigene88966_PB_AHAU	0	5	0.01	0.87	6.44294	0.03415	0.117246	-	-	-	-
Unigene88195_PB_AHAU	0	5	0.01	0.87	6.44294	0.03415	0.117229	-	-	-	gi|225463067|ref|XP_002268993.1|/4.44804e-127/PREDICTED: hypothetical protein [Vitis vinifera]
Unigene3960_PB_AHAU	0	5	0.01	0.87	6.44294	0.03415	0.117212	-	-	-	gi|224069152|ref|XP_002326287.1|/4.04485e-31/predicted protein [Populus trichocarpa]
Unigene67189_PB_AHAU	0	5	0.01	0.87	6.44294	0.03415	0.117195	-	-	-	-
Unigene4265_PB_AHAU	0	5	0.01	0.87	6.44294	0.03415	0.117178	-	GO:0060089	GO:0023052//signaling;GO:0009314//response to radiation	gi|225438958|ref|XP_002284250.1|/0/PREDICTED: hypothetical protein isoform 2 [Vitis vinifera]
Unigene79794_PB_AHAU	0	5	0.01	0.87	6.44294	0.03415	0.117162	GO:0016020//membrane	GO:0004871//signal transducer activity;GO:0016301//kinase activity;GO:0032559	GO:0006464//protein modification process	gi|225434734|ref|XP_002280021.1|/7.75189e-33/PREDICTED: hypothetical protein [Vitis vinifera]
Unigene78793_PB_AHAU	0	5	0.01	0.87	6.44294	0.03415	0.117145	GO:0009536//plastid	GO:0046914//transition metal ion binding;GO:0003824//catalytic activity;GO:0048037//cofactor binding	-	gi|225423585|ref|XP_002273557.1|/1.86405e-42/PREDICTED: hypothetical protein [Vitis vinifera]
Unigene58994_PB_AHAU	0	5	0.01	0.87	6.44294	0.03415	0.117128	-	-	-	-
Unigene1642_PB_AHAU	0	5	0.01	0.87	6.44294	0.03415	0.117111	-	-	-	-
Unigene83023_PB_AHAU	0	5	0.01	0.87	6.44294	0.03415	0.117094	-	GO:0032559;GO:0042623//ATPase activity, coupled	-	gi|225457229|ref|XP_002284129.1|/0/PREDICTED: hypothetical protein [Vitis vinifera]
Unigene27146_PB_AHAU	0	5	0.01	0.87	6.44294	0.03415	0.117077	-	GO:0004520//endodeoxyribonuclease activity;GO:0005488//binding	GO:0006259//DNA metabolic process	gi|296080968|emb|CBI18600.3|/7.78355e-135/unnamed protein product [Vitis vinifera]
Unigene10155_PB_AHAU	0	5	0.01	0.87	6.44294	0.03415	0.11706	-	-	-	gi|302143946|emb|CBI23051.3|/2.77073e-97/unnamed protein product [Vitis vinifera]
Unigene44807_PB_AHAU	0	5	0.01	0.87	6.44294	0.03415	0.117044	-	-	-	gi|296082097|emb|CBI21102.3|/7.67473e-25/unnamed protein product [Vitis vinifera]
Unigene41873_PB_AHAU	0	5	0.01	0.87	6.44294	0.03415	0.117027	-	GO:0004030//aldehyde dehydrogenase [NAD(P)+] activity	GO:0008152//metabolic process	gi|29373073|gb|AAO72532.1|/6.38712e-30/aldehyde dehydrogenase 1 precursor [Lotus corniculatus]
Unigene13795_PB_AHAU	0	5	0.01	0.87	6.44294	0.03415	0.11701	GO:0031410//cytoplasmic vesicle	GO:0046914//transition metal ion binding	-	gi|255586465|ref|XP_002533876.1|/2.10279e-123/zinc finger protein, putative [Ricinus communis]
Unigene89582_PB_AHAU	0	5	0.01	0.87	6.44294	0.03415	0.116993	-	-	-	gi|147791289|emb|CAN65607.1|/1.56444e-46/hypothetical protein VITISV_042269 [Vitis vinifera]
Unigene11240_PB_AHAU	0	5	0.01	0.87	6.44294	0.03415	0.116976	GO:0043231//intracellular membrane-bounded organelle	GO:0046914//transition metal ion binding	-	gi|255537531|ref|XP_002509832.1|/9.54057e-15/protein binding protein, putative [Ricinus communis]
Unigene69353_PB_AHAU	0	5	0.01	0.87	6.44294	0.03415	0.116959	-	-	-	gi|225463677|ref|XP_002276047.1|/2.82734e-41/PREDICTED: hypothetical protein [Vitis vinifera]
Unigene48567_PB_AHAU	0	5	0.01	0.87	6.44294	0.03415	0.116943	-	GO:0016668//oxidoreductase activity, acting on a sulfur group of donors, NAD or NADP as acceptor	GO:0008152//metabolic process;GO:0019725//cellular homeostasis	gi|41393676|gb|AAS02080.1|/7.53434e-12/protein disulfide isomerase [Quercus suber]
Unigene26777_PB_AHAU	0	5	0.01	0.87	6.44294	0.03415	0.116926	-	-	-	-
Unigene70146_PB_AHAU	0	5	0.01	0.87	6.44294	0.03415	0.116909	-	GO:0046914//transition metal ion binding	-	gi|255639951|gb|ACU20268.1|/9.39062e-55/unknown [Glycine max]
Unigene58175_PB_AHAU	0	5	0.01	0.87	6.44294	0.03415	0.116892	-	-	-	-
Unigene25001_PB_AHAU	0	5	0.01	0.87	6.44294	0.03415	0.116875	-	-	-	gi|297745033|emb|CBI38625.3|/4.11866e-66/unnamed protein product [Vitis vinifera]
Unigene46638_PB_AHAU	0	5	0.01	0.87	6.44294	0.03415	0.116859	-	-	-	gi|147811281|emb|CAN61230.1|/3.30919e-15/hypothetical protein VITISV_010115 [Vitis vinifera]
Unigene70657_PB_AHAU	0	5	0.01	0.87	6.44294	0.03415	0.116842	-	-	-	gi|224091513|ref|XP_002309277.1|/1.11978e-29/predicted protein [Populus trichocarpa]
Unigene30529_PB_AHAU	0	5	0.01	0.87	6.44294	0.03415	0.116825	-	-	-	gi|224095908|ref|XP_002310504.1|/9.58572e-96/predicted protein [Populus trichocarpa]
Unigene45185_PB_AHAU	0	5	0.01	0.87	6.44294	0.03415	0.116808	-	-	-	-
Unigene46827_PB_AHAU	0	5	0.01	0.87	6.44294	0.03415	0.116792	-	-	-	-
Unigene35620_PB_AHAU	0	5	0.01	0.87	6.44294	0.03415	0.116775	-	-	-	-
Unigene7399_PB_AHAU	0	5	0.01	0.87	6.44294	0.03415	0.116758	GO:0030529//ribonucleoprotein complex	GO:0003723//RNA binding;GO:0005198//structural molecule activity	GO:0010467//gene expression	gi|255549228|ref|XP_002515668.1|/5.58945e-125/40S ribosomal protein S4, putative [Ricinus communis]
Unigene2952_PB_AHAU	0	5	0.01	0.87	6.44294	0.03415	0.116741	-	-	-	gi|289540915|gb|ADD09588.1|/4.52671e-51/translation initiation factor-related [Trifolium repens]
Unigene31898_PB_AHAU	0	5	0.01	0.87	6.44294	0.03415	0.116724	GO:0044424//intracellular part	-	GO:0006400//tRNA modification	gi|255541426|ref|XP_002511777.1|/1.13883e-28/Protein C9orf74, putative [Ricinus communis]
Unigene55793_PB_AHAU	0	5	0.01	0.87	6.44294	0.03415	0.116708	-	-	-	-
Unigene1727_PB_AHAU	0	5	0.01	0.87	6.44294	0.03415	0.116691	-	GO:0005515//protein binding	-	gi|297742954|emb|CBI35821.3|/1.88152e-26/unnamed protein product [Vitis vinifera]
Unigene59030_PB_AHAU	0	5	0.01	0.87	6.44294	0.03415	0.116674	-	-	-	-
Unigene87839_PB_AHAU	0	5	0.01	0.87	6.44294	0.03415	0.116658	-	-	-	gi|255710051|gb|ACU30847.1|/5.14059e-29/sequence-specific DNA binding/transcription factor [Jatropha curcas]
Unigene15529_PB_AHAU	0	5	0.01	0.87	6.44294	0.03415	0.116641	-	-	-	-
Unigene50059_PB_AHAU	0	5	0.01	0.87	6.44294	0.03415	0.116624	-	GO:0016772//transferase activity, transferring phosphorus-containing groups	GO:0009987//cellular process;GO:0050789//regulation of biological process;GO:0009791//post-embryonic development;GO:0008152//metabolic process	gi|134142350|gb|ABO61511.1|/8.70586e-70/LRR receptor-like protein kinase m1' [Malus x domestica]
Unigene32623_PB_AHAU	0	5	0.01	0.87	6.44294	0.03415	0.116607	-	-	-	-
Unigene61902_PB_AHAU	0	5	0.01	0.87	6.44294	0.03415	0.116591	-	-	-	-
Unigene24862_PB_AHAU	0	5	0.01	0.87	6.44294	0.03415	0.116574	GO:0031410//cytoplasmic vesicle	-	-	gi|255566379|ref|XP_002524175.1|/3.36275e-53/conserved hypothetical protein [Ricinus communis]
Unigene27985_PB_AHAU	0	5	0.01	0.87	6.44294	0.03415	0.116557	-	-	-	-
Unigene58415_PB_AHAU	0	5	0.01	0.87	6.44294	0.03415	0.116541	GO:0015630//microtubule cytoskeleton;GO:0000228//nuclear chromosome;GO:0044444//cytoplasmic part;GO:0000151//ubiquitin ligase complex	GO:0019899//enzyme binding	GO:0009725//response to hormone stimulus;GO:0019941//modification-dependent protein catabolic process;GO:0007623//circadian rhythm;GO:0043623//cellular protein complex assembly;GO:0007165//signal transduction;GO:0003006//developmental process involved in reproduction	gi|255551707|ref|XP_002516899.1|/2.1831e-94/Cullin-1, putative [Ricinus communis]
Unigene70934_PB_AHAU	0	5	0.01	0.87	6.44294	0.03415	0.116524	GO:0043231//intracellular membrane-bounded organelle;GO:0031090//organelle membrane	GO:0016628//oxidoreductase activity, acting on the CH-CH group of donors, NAD or NADP as acceptor;GO:0008509//anion transmembrane transporter activity;GO:0046915//transition metal ion transmembrane transporter activity	GO:0010035//response to inorganic substance;GO:0006829//zinc ion transport;GO:0008152//metabolic process	gi|225453628|ref|XP_002266346.1|/6.10298e-81/PREDICTED: hypothetical protein [Vitis vinifera]
Unigene72051_PB_AHAU	0	5	0.01	0.87	6.44294	0.03415	0.116507	-	GO:0000166//nucleotide binding;GO:0008943//glyceraldehyde-3-phosphate dehydrogenase activity	GO:0019318//hexose metabolic process	gi|255537011|ref|XP_002509572.1|/3.9678e-62/glyceraldehyde 3-phosphate dehydrogenase, putative [Ricinus communis]
Unigene88022_PB_AHAU	0	5	0.01	0.87	6.44294	0.03415	0.11649	-	-	-	gi|255557965|ref|XP_002520011.1|/4.39594e-52/conserved hypothetical protein [Ricinus communis]
Unigene8496_PB_AHAU	0	5	0.01	0.87	6.44294	0.03415	0.116474	-	GO:0016788//hydrolase activity, acting on ester bonds	-	gi|297742948|emb|CBI35815.3|/1.42466e-58/unnamed protein product [Vitis vinifera]
Unigene86246_PB_AHAU	0	5	0.01	0.87	6.44294	0.03415	0.116457	-	GO:0005488//binding	-	gi|242095626|ref|XP_002438303.1|/2.53407e-38/hypothetical protein SORBIDRAFT_10g011520 [Sorghum bicolor]
Unigene28744_PB_AHAU	0	5	0.01	0.87	6.44294	0.03415	0.11644	-	-	-	-
Unigene25637_PB_AHAU	0	5	0.01	0.87	6.44294	0.03415	0.116424	-	-	-	-
Unigene63554_PB_AHAU	0	5	0.01	0.87	6.44294	0.03415	0.116407	-	GO:0015927//trehalase activity	GO:0005984//disaccharide metabolic process	gi|255555679|ref|XP_002518875.1|/1.39536e-21/alpha,alpha-trehalase, putative [Ricinus communis]
Unigene52272_PB_AHAU	0	5	0.01	0.87	6.44294	0.03415	0.11639	-	-	-	-
Unigene43822_PB_AHAU	0	5	0.01	0.87	6.44294	0.03415	0.116374	-	-	-	-
Unigene63232_PB_AHAU	0	5	0.01	0.87	6.44294	0.03415	0.116357	-	-	-	-
Unigene67165_PB_AHAU	0	5	0.01	0.87	6.44294	0.03415	0.116341	-	-	-	gi|194466221|gb|ACF74341.1|/2.89575e-32/little protein 1 [Arachis hypogaea]
Unigene9406_PB_AHAU	0	5	0.01	0.87	6.44294	0.03415	0.116324	GO:0043231//intracellular membrane-bounded organelle	GO:0008409//5'-3' exonuclease activity;GO:0046914//transition metal ion binding	GO:0031086//nuclear-transcribed mRNA catabolic process, deadenylation-independent decay;GO:0000160//two-component signal transduction system (phosphorelay);GO:0009725//response to hormone stimulus;GO:0010468//regulation of gene expression;GO:0000902//cell morphogenesis;GO:0009606//tropism;GO:0010586//miRNA metabolic process;GO:0043200//response to amino acid stimulus	gi|224131346|ref|XP_002328516.1|/1.1261e-91/predicted protein [Populus trichocarpa]
Unigene82333_PB_AHAU	0	5	0.01	0.87	6.44294	0.03415	0.116307	GO:0048500//signal recognition particle;GO:0030867//rough endoplasmic reticulum membrane	GO:0017111//nucleoside-triphosphatase activity;GO:0043021//ribonucleoprotein binding;GO:0032561	GO:0009207;GO:0006613//cotranslational protein targeting to membrane	gi|224091775|ref|XP_002309350.1|/6.40895e-99/predicted protein [Populus trichocarpa]
Unigene13766_PB_AHAU	0	5	0.01	0.87	6.44294	0.03415	0.116291	-	-	-	-
Unigene82267_PB_AHAU	0	5	0.01	0.87	6.44294	0.03415	0.116274	-	GO:0019783//small conjugating protein-specific protease activity;GO:0016790//thiolester hydrolase activity	GO:0019941//modification-dependent protein catabolic process	gi|296084432|emb|CBI24991.3|/5.60059e-47/unnamed protein product [Vitis vinifera]
Unigene24340_PB_AHAU	0	5	0.01	0.87	6.44294	0.03415	0.116257	-	-	-	-
Unigene37856_PB_AHAU	0	5	0.01	0.87	6.44294	0.03415	0.116241	-	-	-	-
Unigene20589_PB_AHAU	0	5	0.01	0.87	6.44294	0.03415	0.116224	-	-	-	-
Unigene16961_PB_AHAU	0	5	0.01	0.87	6.44294	0.03415	0.116208	-	-	GO:0000741//karyogamy	gi|296085417|emb|CBI29149.3|/7.77167e-81/unnamed protein product [Vitis vinifera]
Unigene14784_PB_AHAU	0	5	0.01	0.87	6.44294	0.03415	0.116191	GO:0044444//cytoplasmic part	GO:0042802//identical protein binding;GO:0030528//transcription regulator activity	GO:0003002//regionalization;GO:0009725//response to hormone stimulus;GO:0003006//developmental process involved in reproduction;GO:0007165//signal transduction	gi|225463556|ref|XP_002268265.1|/1.7259e-12/PREDICTED: hypothetical protein [Vitis vinifera]
Unigene35796_PB_AHAU	0	5	0.01	0.87	6.44294	0.03415	0.116174	-	-	-	-
Unigene637_PB_AHAU	0	5	0.01	0.87	6.44294	0.03415	0.116158	GO:0043231//intracellular membrane-bounded organelle	GO:0046914//transition metal ion binding;GO:0019787//small conjugating protein ligase activity	GO:0009908//flower development;GO:0009696//salicylic acid metabolic process;GO:0009414//response to water deprivation;GO:0040007//growth;GO:0002832;GO:0032446//protein modification by small protein conjugation;GO:0009409//response to cold;GO:0009738//abscisic acid mediated signaling pathway;GO:0009408//response to heat;GO:0009593//detection of chemical stimulus;GO:0002218//activation of innate im…	gi|225435251|ref|XP_002284945.1|/2.6112e-77/PREDICTED: hypothetical protein [Vitis vinifera]
Unigene85435_PB_AHAU	0	5	0.01	0.87	6.44294	0.03415	0.116141	GO:0043231//intracellular membrane-bounded organelle	GO:0001071//nucleic acid binding transcription factor activity;GO:0003677//DNA binding;GO:0005515//protein binding	GO:0009933//meristem structural organization;GO:0009953//dorsal/ventral pattern formation;GO:0009887//organ morphogenesis;GO:0009799//specification of symmetry;GO:0010073//meristem maintenance;GO:0006351//transcription, DNA-dependent;GO:0003006//developmental process involved in reproduction	gi|206572105|gb|ACI13685.1|/3.0116e-37/putative HB15 HD-ZipIII [Malus x domestica]
Unigene68202_PB_AHAU	0	5	0.01	0.87	6.44294	0.03415	0.116125	-	-	-	gi|224127284|ref|XP_002320036.1|/2.5202e-23/predicted protein [Populus trichocarpa]
Unigene75074_PB_AHAU	0	5	0.01	0.87	6.44294	0.03415	0.116108	-	GO:0046872//metal ion binding	GO:0003006//developmental process involved in reproduction	gi|302398717|gb|ADL36653.1|/8.08567e-46/C3HL domain class transcription factor [Malus x domestica]
Unigene28827_PB_AHAU	0	5	0.01	0.87	6.44294	0.03415	0.116091	-	-	-	-
Unigene66472_PB_AHAU	0	5	0.01	0.87	6.44294	0.03415	0.116075	-	-	-	-
Unigene89526_PB_AHAU	0	5	0.01	0.87	6.44294	0.03415	0.116058	GO:0016020//membrane	GO:0015197//peptide transporter activity;GO:0015603	GO:0022414//reproductive process;GO:0009791//post-embryonic development;GO:0051707//response to other organism;GO:0000041//transition metal ion transport;GO:0010038//response to metal ion	gi|255549238|ref|XP_002515673.1|/3.77605e-72/oligopeptide transporter, putative [Ricinus communis]
Unigene44866_PB_AHAU	0	5	0.01	0.87	6.44294	0.03415	0.116042	-	-	-	-
Unigene71114_PB_AHAU	0	5	0.01	0.87	6.44294	0.03415	0.116025	-	-	-	-
Unigene2193_PB_AHAU	0	5	0.01	0.87	6.44294	0.03415	0.116009	-	-	-	gi|255561799|ref|XP_002521909.1|/2.08289e-55/conserved hypothetical protein [Ricinus communis]
Unigene24933_PB_AHAU	2	177	0.36	30.67	6.41269	0.000112216	0.000928123	GO:0031224//intrinsic to membrane;GO:0009532//plastid stroma	GO:0046872//metal ion binding;GO:0016705//oxidoreductase activity, acting on paired donors, with incorporation or reduction of molecular oxygen;GO:0004497//monooxygenase activity;GO:0008374//O-acyltransferase activity	GO:0006633//fatty acid biosynthetic process;GO:0006996//organelle organization;GO:0009725//response to hormone stimulus;GO:0003006//developmental process involved in reproduction;GO:0006950//response to stress;GO:0046471//phosphatidylglycerol metabolic process	gi|255574921|ref|XP_002528367.1|/6.57601e-80/calcium ion binding protein, putative [Ricinus communis]
Unigene1288_PB_AHAU	6	441	1.07	76.41	6.15808	1.47845e-05	0.000146981	-	GO:0005488//binding	-	gi|116787548|gb|ABK24553.1|/1.11647e-116/unknown [Picea sitchensis]
Unigene78266_PB_AHAU	0	4	0.01	0.69	6.10852	0.0672974	0.196666	-	GO:0004672//protein kinase activity;GO:0032559	GO:0006464//protein modification process	gi|225444175|ref|XP_002271235.1|/2.79817e-98/PREDICTED: hypothetical protein [Vitis vinifera]
Unigene74322_PB_AHAU	0	4	0.01	0.69	6.10852	0.0672974	0.196642	-	-	-	-
Unigene63117_PB_AHAU	0	4	0.01	0.69	6.10852	0.0672974	0.196618	GO:0043231//intracellular membrane-bounded organelle	GO:0032561;GO:0017111//nucleoside-triphosphatase activity	GO:0009207	gi|225446513|ref|XP_002278771.1|/2.53756e-74/PREDICTED: hypothetical protein [Vitis vinifera]
Unigene85708_PB_AHAU	0	4	0.01	0.69	6.10852	0.0672974	0.196594	-	-	-	gi|224112269|ref|XP_002332801.1|/7.07219e-10/predicted protein [Populus trichocarpa]
Unigene40610_PB_AHAU	0	4	0.01	0.69	6.10852	0.0672974	0.196569	GO:0043231//intracellular membrane-bounded organelle	GO:0042802//identical protein binding;GO:0001071//nucleic acid binding transcription factor activity;GO:0003677//DNA binding;GO:0046983//protein dimerization activity	GO:0009725//response to hormone stimulus;GO:0000741//karyogamy;GO:0009608//response to symbiont;GO:0006351//transcription, DNA-dependent;GO:0010218//response to far red light	gi|225439446|ref|XP_002266838.1|/2.72525e-42/PREDICTED: hypothetical protein [Vitis vinifera]
Unigene85004_PB_AHAU	0	4	0.01	0.69	6.10852	0.0672974	0.196545	-	-	GO:0009628//response to abiotic stimulus	gi|224116986|ref|XP_002331801.1|/1.90227e-45/predicted protein [Populus trichocarpa]
Unigene45028_PB_AHAU	0	4	0.01	0.69	6.10852	0.0672974	0.196521	-	-	-	-
Unigene41598_PB_AHAU	0	4	0.01	0.69	6.10852	0.0672974	0.196497	GO:0030312//external encapsulating structure;GO:0005746//mitochondrial respiratory chain;GO:0031981//nuclear lumen;GO:0009536//plastid	GO:0004175//endopeptidase activity;GO:0046914//transition metal ion binding	GO:0019538//protein metabolic process	gi|147765656|emb|CAN71501.1|/3.71373e-116/hypothetical protein VITISV_006460 [Vitis vinifera]
Unigene57597_PB_AHAU	0	4	0.01	0.69	6.10852	0.0672974	0.196473	-	-	-	-
Unigene34334_PB_AHAU	0	4	0.01	0.69	6.10852	0.0672974	0.196449	GO:0043231//intracellular membrane-bounded organelle	GO:0030528//transcription regulator activity;GO:0003676//nucleic acid binding;GO:0001071//nucleic acid binding transcription factor activity;GO:0005515//protein binding	GO:0048827//phyllome development;GO:0030522//intracellular receptor mediated signaling pathway;GO:0009606//tropism;GO:0009755//hormone-mediated signaling pathway;GO:0048527//lateral root development;GO:0006351//transcription, DNA-dependent	gi|255550359|ref|XP_002516230.1|/1.16103e-159/Auxin response factor, putative [Ricinus communis]
Unigene7351_PB_AHAU	0	4	0.01	0.69	6.10852	0.0672974	0.196425	GO:0009536//plastid	GO:0001071//nucleic acid binding transcription factor activity	GO:0002218//activation of innate immune response;GO:0006351//transcription, DNA-dependent	gi|224123540|ref|XP_002319105.1|/6.40567e-87/predicted protein [Populus trichocarpa]
Unigene87252_PB_AHAU	0	4	0.01	0.69	6.10852	0.0672974	0.196401	-	-	-	gi|302399093|gb|ADL36841.1|/1.99429e-12/TLP domain class transcription factor [Malus x domestica]
Unigene50608_PB_AHAU	0	4	0.01	0.69	6.10852	0.0672974	0.196377	-	-	-	gi|297734947|emb|CBI17181.3|/6.66536e-69/unnamed protein product [Vitis vinifera]
Unigene13667_PB_AHAU	0	4	0.01	0.69	6.10852	0.0672974	0.196353	-	-	-	-
Unigene48315_PB_AHAU	0	4	0.01	0.69	6.10852	0.0672974	0.196329	GO:0043234//protein complex;GO:0043231//intracellular membrane-bounded organelle	GO:0008135//translation factor activity, nucleic acid binding	GO:0006412//translation	gi|224101189|ref|XP_002312178.1|/1.18338e-91/predicted protein [Populus trichocarpa]
Unigene26781_PB_AHAU	0	4	0.01	0.69	6.10852	0.0672974	0.196305	GO:0043231//intracellular membrane-bounded organelle	GO:0003676//nucleic acid binding;GO:0016787//hydrolase activity;GO:0000166//nucleotide binding	-	gi|255641529|gb|ACU21038.1|/1.21428e-57/unknown [Glycine max]
Unigene55166_PB_AHAU	0	4	0.01	0.69	6.10852	0.0672974	0.196281	-	-	-	-
Unigene41450_PB_AHAU	0	4	0.01	0.69	6.10852	0.0672974	0.196257	-	-	-	-
Unigene74389_PB_AHAU	0	4	0.01	0.69	6.10852	0.0672974	0.196233	GO:0009536//plastid	GO:0003676//nucleic acid binding	-	gi|217074322|gb|ACJ85521.1|/2.49684e-55/unknown [Medicago truncatula]
Unigene960_PB_AHAU	0	4	0.01	0.69	6.10852	0.0672974	0.196209	-	-	-	gi|255544057|ref|XP_002513091.1|/3.98111e-119/conserved hypothetical protein [Ricinus communis]
Unigene8683_PB_AHAU	0	4	0.01	0.69	6.10852	0.0672974	0.196185	GO:0015935//small ribosomal subunit;GO:0016020//membrane;GO:0009536//plastid	GO:0005198//structural molecule activity	GO:0006970//response to osmotic stress;GO:0010467//gene expression	gi|3334320|sp|O22518.1|RSSA_SOYBN/1.8527e-54/RecName: Full=40S ribosomal protein SA; AltName: Full=p40
Unigene50554_PB_AHAU	0	4	0.01	0.69	6.10852	0.0672974	0.196161	GO:0043231//intracellular membrane-bounded organelle	GO:0015291//secondary active transmembrane transporter activity;GO:0008509//anion transmembrane transporter activity	GO:0006810//transport	gi|224054570|ref|XP_002298326.1|/3.28736e-73/predicted protein [Populus trichocarpa]
Unigene8678_PB_AHAU	0	4	0.01	0.69	6.10852	0.0672974	0.196137	GO:0009527//plastid outer membrane;GO:0030659//cytoplasmic vesicle membrane	GO:0035250//UDP-galactosyltransferase activity	GO:0044403//symbiosis, encompassing mutualism through parasitism;GO:0008152//metabolic process	gi|224140022|ref|XP_002323386.1|/3.69275e-51/predicted protein [Populus trichocarpa]
Unigene28867_PB_AHAU	0	4	0.01	0.69	6.10852	0.0672974	0.196113	-	-	-	gi|118484043|gb|ABK93907.1|/1.45217e-09/unknown [Populus trichocarpa]
Unigene71978_PB_AHAU	0	4	0.01	0.69	6.10852	0.0672974	0.196089	-	-	-	-
Unigene1098_PB_AHAU	0	4	0.01	0.69	6.10852	0.0672974	0.196065	GO:0005743//mitochondrial inner membrane	GO:0046872//metal ion binding;GO:0016667//oxidoreductase activity, acting on a sulfur group of donors;GO:0050662//coenzyme binding;GO:0050136//NADH dehydrogenase (quinone) activity	GO:0008152//metabolic process	gi|224124644|ref|XP_002319383.1|/5.58248e-71/predicted protein [Populus trichocarpa]
Unigene78779_PB_AHAU	0	4	0.01	0.69	6.10852	0.0672974	0.196041	-	-	-	-
Unigene49592_PB_AHAU	0	4	0.01	0.69	6.10852	0.0672974	0.196017	GO:0044464//cell part	GO:0032561	GO:0035556//intracellular signal transduction	gi|255557975|ref|XP_002520016.1|/2.52793e-86/ADP-ribosylation factor, arf, putative [Ricinus communis]
Unigene12349_PB_AHAU	0	4	0.01	0.69	6.10852	0.0672974	0.195993	-	GO:0000166//nucleotide binding;GO:0019787//small conjugating protein ligase activity	GO:0009411//response to UV;GO:0016574//histone ubiquitination;GO:0019941//modification-dependent protein catabolic process;GO:0009908//flower development;GO:0009887//organ morphogenesis	gi|294462731|gb|ADE76910.1|/3.92752e-55/unknown [Picea sitchensis]
Unigene32310_PB_AHAU	0	4	0.01	0.69	6.10852	0.0672974	0.195969	GO:0009534//chloroplast thylakoid	-	GO:0019684//photosynthesis, light reaction	gi|225432660|ref|XP_002282406.1|/3.94885e-70/PREDICTED: hypothetical protein [Vitis vinifera]
Unigene36845_PB_AHAU	0	4	0.01	0.69	6.10852	0.0672974	0.195945	GO:0031410//cytoplasmic vesicle	GO:0043167//ion binding;GO:0008422//beta-glucosidase activity	GO:0044238//primary metabolic process	gi|224124850|ref|XP_002329964.1|/4.60862e-145/predicted protein [Populus trichocarpa]
Unigene88897_PB_AHAU	0	4	0.01	0.69	6.10852	0.0672974	0.195921	-	GO:0017111//nucleoside-triphosphatase activity;GO:0003723//RNA binding;GO:0000166//nucleotide binding	-	gi|297737748|emb|CBI26949.3|/3.60541e-47/unnamed protein product [Vitis vinifera]
Unigene1341_PB_AHAU	0	4	0.01	0.69	6.10852	0.0672974	0.195897	-	GO:0003824//catalytic activity	-	gi|255546775|ref|XP_002514446.1|/1.9572e-85/leucine-rich repeat protein, putative [Ricinus communis]
Unigene16565_PB_AHAU	0	4	0.01	0.69	6.10852	0.0672974	0.195873	-	-	-	-
Unigene2410_PB_AHAU	0	4	0.01	0.69	6.10852	0.0672974	0.195849	GO:0016020//membrane;GO:0031410//cytoplasmic vesicle	GO:0004702//receptor signaling protein serine/threonine kinase activity;GO:0032559	GO:0006464//protein modification process	gi|255568426|ref|XP_002525187.1|/0/Nodulation receptor kinase precursor, putative [Ricinus communis]
Unigene45169_PB_AHAU	0	4	0.01	0.69	6.10852	0.0672974	0.195825	-	-	-	-
Unigene37665_PB_AHAU	0	4	0.01	0.69	6.10852	0.0672974	0.195801	-	-	-	gi|255573730|ref|XP_002527786.1|/1.12126e-31/hypothetical protein RCOM_0629030 [Ricinus communis]
Unigene42891_PB_AHAU	0	4	0.01	0.69	6.10852	0.0672974	0.195777	-	-	-	-
Unigene75187_PB_AHAU	0	4	0.01	0.69	6.10852	0.0672974	0.195753	-	-	-	gi|193584702|gb|ACF19651.1|/2.11765e-84/TIR-NBS-LRR RCT1-like resistance protein [Medicago sativa]
Unigene39828_PB_AHAU	0	4	0.01	0.69	6.10852	0.0672974	0.195729	-	GO:0008757//S-adenosylmethionine-dependent methyltransferase activity	GO:0006306//DNA methylation;GO:0009292//genetic transfer	gi|37039880|gb|AAM96952.1|/0/DNA cytosine-5-methyltransferase [Prunus persica]
Unigene40292_PB_AHAU	0	4	0.01	0.69	6.10852	0.0672974	0.195706	-	-	GO:0006952//defense response;GO:0009414//response to water deprivation;GO:0003006//developmental process involved in reproduction;GO:0009642//response to light intensity	gi|255630218|gb|ACU15464.1|/2.62264e-33/unknown [Glycine max]
Unigene49230_PB_AHAU	0	4	0.01	0.69	6.10852	0.0672974	0.195682	-	-	-	gi|296083969|emb|CBI24357.3|/4.73664e-46/unnamed protein product [Vitis vinifera]
Unigene70574_PB_AHAU	0	4	0.01	0.69	6.10852	0.0672974	0.195658	-	GO:0008940//nitrate reductase activity;GO:0005506//iron ion binding;GO:0050662//coenzyme binding	GO:0042126//nitrate metabolic process	gi|14041825|dbj|BAB55002.1|/9.6501e-28/nitrate reductase [Prunus persica]
Unigene292_PB_AHAU	0	4	0.01	0.69	6.10852	0.0672974	0.195634	-	GO:0016645//oxidoreductase activity, acting on the CH-NH group of donors;GO:0050662//coenzyme binding	GO:0009690//cytokinin metabolic process	gi|224092091|ref|XP_002309468.1|/0/cytokinin oxidase [Populus trichocarpa]
Unigene77904_PB_AHAU	0	4	0.01	0.69	6.10852	0.0672974	0.19561	GO:0044464//cell part	GO:0016741;GO:0016772//transferase activity, transferring phosphorus-containing groups	GO:0006730//one-carbon metabolic process;GO:0006796//phosphate metabolic process	gi|6752888|gb|AAF27920.1|AF220204_1/7.53854e-173/unknown [Malus x domestica]
Unigene88121_PB_AHAU	0	4	0.01	0.69	6.10852	0.0672974	0.195586	-	-	-	gi|255586113|ref|XP_002533720.1|/1.60484e-92/conserved hypothetical protein [Ricinus communis]
Unigene57643_PB_AHAU	0	4	0.01	0.69	6.10852	0.0672974	0.195562	-	-	-	-
Unigene23765_PB_AHAU	0	4	0.01	0.69	6.10852	0.0672974	0.195538	-	-	-	-
Unigene39837_PB_AHAU	0	4	0.01	0.69	6.10852	0.0672974	0.195515	-	-	-	-
Unigene47910_PB_AHAU	0	4	0.01	0.69	6.10852	0.0672974	0.195491	-	-	-	gi|224138000|ref|XP_002326493.1|/3.86801e-32/predicted protein [Populus trichocarpa]
Unigene29762_PB_AHAU	0	4	0.01	0.69	6.10852	0.0672974	0.195467	-	-	-	gi|224073168|ref|XP_002304005.1|/1.37921e-45/f-box family protein [Populus trichocarpa]
Unigene33099_PB_AHAU	0	4	0.01	0.69	6.10852	0.0672974	0.195443	-	-	-	-
Unigene40955_PB_AHAU	0	4	0.01	0.69	6.10852	0.0672974	0.195419	GO:0044425//membrane part;GO:0009534//chloroplast thylakoid;GO:0034357	GO:0005488//binding	-	gi|19896|emb|CAA41713.1|/1.60011e-14/photosystem II 23 kDa polypeptide [Nicotiana tabacum]
Unigene30094_PB_AHAU	0	4	0.01	0.69	6.10852	0.0672974	0.195395	-	-	-	-
Unigene54928_PB_AHAU	0	4	0.01	0.69	6.10852	0.0672974	0.195372	GO:0031461//cullin-RING ubiquitin ligase complex	-	-	gi|225437332|ref|XP_002264804.1|/1.30176e-169/PREDICTED: hypothetical protein [Vitis vinifera]
Unigene52462_PB_AHAU	0	4	0.01	0.69	6.10852	0.0672974	0.195348	-	GO:0046914//transition metal ion binding	-	gi|225447639|ref|XP_002271384.1|/5.05391e-105/PREDICTED: hypothetical protein [Vitis vinifera]
Unigene87367_PB_AHAU	0	4	0.01	0.69	6.10852	0.0672974	0.195324	-	-	-	gi|297833806|ref|XP_002884785.1|/1.27039e-26/hypothetical protein ARALYDRAFT_478351 [Arabidopsis lyrata subsp. lyrata]
Unigene2290_PB_AHAU	0	4	0.01	0.69	6.10852	0.0672974	0.1953	-	-	-	-
Unigene55135_PB_AHAU	0	4	0.01	0.69	6.10852	0.0672974	0.195276	-	-	-	gi|224144960|ref|XP_002325475.1|/3.91489e-75/predicted protein [Populus trichocarpa]
Unigene50361_PB_AHAU	0	4	0.01	0.69	6.10852	0.0672974	0.195253	GO:0044444//cytoplasmic part	GO:0046914//transition metal ion binding;GO:0019829//cation-transporting ATPase activity;GO:0016616//oxidoreductase activity, acting on the CH-OH group of donors, NAD or NADP as acceptor;GO:0016755	GO:0015698//inorganic anion transport;GO:0010038//response to metal ion;GO:0019762//glucosinolate catabolic process;GO:0002376//immune system process;GO:0009699//phenylpropanoid biosynthetic process;GO:0043043//peptide biosynthetic process;GO:0052482	gi|225426492|ref|XP_002277375.1|/7.88471e-65/PREDICTED: hypothetical protein [Vitis vinifera]
Unigene1913_PB_AHAU	0	4	0.01	0.69	6.10852	0.0672974	0.195229	GO:0044464//cell part	GO:0005488//binding	-	gi|225445404|ref|XP_002281763.1|/4.4012e-65/PREDICTED: similar to zinc finger (C3HC4-type RING finger) family protein [Vitis vinifera]
Unigene12031_PB_AHAU	0	4	0.01	0.69	6.10852	0.0672974	0.195205	GO:0043231//intracellular membrane-bounded organelle	-	-	gi|255546349|ref|XP_002514234.1|/1.05867e-137/Golgin-84, putative [Ricinus communis]
Unigene38399_PB_AHAU	0	4	0.01	0.69	6.10852	0.0672974	0.195181	GO:0043234//protein complex	GO:0004721//phosphoprotein phosphatase activity	GO:0006464//protein modification process	gi|255648314|gb|ACU24610.1|/7.11017e-96/unknown [Glycine max]
Unigene81441_PB_AHAU	0	4	0.01	0.69	6.10852	0.0672974	0.195158	GO:0043231//intracellular membrane-bounded organelle	GO:0016624//oxidoreductase activity, acting on the aldehyde or oxo group of donors, disulfide as acceptor;GO:0019842//vitamin binding	GO:0006007//glucose catabolic process	gi|224109580|ref|XP_002315242.1|/6.22381e-171/predicted protein [Populus trichocarpa]
Unigene85486_PB_AHAU	0	4	0.01	0.69	6.10852	0.0672974	0.195134	-	-	-	-
Unigene53793_PB_AHAU	0	4	0.01	0.69	6.10852	0.0672974	0.19511	GO:0031224//intrinsic to membrane	GO:0022890//inorganic cation transmembrane transporter activity	GO:0006826//iron ion transport	gi|225439580|ref|XP_002265491.1|/3.03774e-116/PREDICTED: hypothetical protein [Vitis vinifera]
Unigene44338_PB_AHAU	0	4	0.01	0.69	6.10852	0.0672974	0.195086	-	-	-	-
Unigene38691_PB_AHAU	0	4	0.01	0.69	6.10852	0.0672974	0.195063	GO:0043231//intracellular membrane-bounded organelle	-	GO:0000902//cell morphogenesis;GO:0009639//response to red or far red light	gi|255561933|ref|XP_002521975.1|/2.62633e-17/conserved hypothetical protein [Ricinus communis]
Unigene31190_PB_AHAU	0	4	0.01	0.69	6.10852	0.0672974	0.195039	GO:0043231//intracellular membrane-bounded organelle	GO:0005488//binding	-	gi|255644981|gb|ACU22990.1|/7.64487e-20/unknown [Glycine max]
Unigene15697_PB_AHAU	0	4	0.01	0.69	6.10852	0.0672974	0.195015	-	GO:0004672//protein kinase activity;GO:0032559	GO:0006464//protein modification process	gi|255581732|ref|XP_002531668.1|/2.00634e-69/Serine/threonine-protein kinase SAPK1, putative [Ricinus communis]
Unigene77525_PB_AHAU	0	4	0.01	0.69	6.10852	0.0672974	0.194991	-	-	-	-
Unigene10932_PB_AHAU	0	4	0.01	0.69	6.10852	0.0672974	0.194968	-	-	-	gi|296082490|emb|CBI21495.3|/8.20299e-17/unnamed protein product [Vitis vinifera]
Unigene67383_PB_AHAU	0	4	0.01	0.69	6.10852	0.0672974	0.194944	-	-	-	-
Unigene67526_PB_AHAU	0	4	0.01	0.69	6.10852	0.0672974	0.19492	-	-	-	-
Unigene16492_PB_AHAU	0	4	0.01	0.69	6.10852	0.0672974	0.194897	-	-	-	gi|147768778|emb|CAN60458.1|/5.20801e-80/hypothetical protein VITISV_019556 [Vitis vinifera]
Unigene27192_PB_AHAU	0	4	0.01	0.69	6.10852	0.0672974	0.194873	-	GO:0005488//binding	-	gi|224098772|ref|XP_002311262.1|/1.60497e-30/predicted protein [Populus trichocarpa]
Unigene83930_PB_AHAU	0	4	0.01	0.69	6.10852	0.0672974	0.194849	GO:0009532//plastid stroma	GO:0004086//carbamoyl-phosphate synthase activity	GO:0009064//glutamine family amino acid metabolic process;GO:0009267//cellular response to starvation	gi|296088611|emb|CBI37602.3|/3.96159e-85/unnamed protein product [Vitis vinifera]
Unigene4978_PB_AHAU	0	4	0.01	0.69	6.10852	0.0672974	0.194825	-	GO:0016628//oxidoreductase activity, acting on the CH-CH group of donors, NAD or NADP as acceptor;GO:0016772//transferase activity, transferring phosphorus-containing groups	GO:0023052//signaling;GO:0006796//phosphate metabolic process	gi|297734821|emb|CBI17055.3|/1.47221e-81/unnamed protein product [Vitis vinifera]
Unigene9460_PB_AHAU	0	4	0.01	0.69	6.10852	0.0672974	0.194802	-	-	-	gi|296087641|emb|CBI34897.3|/4.16084e-10/unnamed protein product [Vitis vinifera]
Unigene984_PB_AHAU	0	4	0.01	0.69	6.10852	0.0672974	0.194778	-	GO:0004553//hydrolase activity, hydrolyzing O-glycosyl compounds	GO:0044238//primary metabolic process	gi|119507457|dbj|BAF42036.1|/2.30954e-69/cellulase1 [Pyrus communis]
Unigene4441_PB_AHAU	0	4	0.01	0.69	6.10852	0.0672974	0.194754	-	-	-	-
Unigene30_PB_AHAU	0	4	0.01	0.69	6.10852	0.0672974	0.194731	-	-	-	-
Unigene55113_PB_AHAU	0	4	0.01	0.69	6.10852	0.0672974	0.194707	-	GO:0005543//phospholipid binding	GO:0023052//signaling	gi|224071105|ref|XP_002303358.1|/1.63728e-14/predicted protein [Populus trichocarpa]
Unigene10048_PB_AHAU	0	4	0.01	0.69	6.10852	0.0672974	0.194684	-	-	-	gi|224057818|ref|XP_002299339.1|/1.02557e-64/predicted protein [Populus trichocarpa]
Unigene59027_PB_AHAU	0	4	0.01	0.69	6.10852	0.0672974	0.19466	-	-	-	-
Unigene13678_PB_AHAU	0	4	0.01	0.69	6.10852	0.0672974	0.194636	-	-	-	-
Unigene30434_PB_AHAU	0	4	0.01	0.69	6.10852	0.0672974	0.194613	-	-	-	-
Unigene25279_PB_AHAU	0	4	0.01	0.69	6.10852	0.0672974	0.194589	-	-	-	-
Unigene6771_PB_AHAU	0	4	0.01	0.69	6.10852	0.0672974	0.194565	GO:0030529//ribonucleoprotein complex	-	GO:0000087//M phase of mitotic cell cycle	gi|225464217|ref|XP_002265712.1|/7.78492e-67/PREDICTED: hypothetical protein [Vitis vinifera]
Unigene89902_PB_AHAU	0	4	0.01	0.69	6.10852	0.0672974	0.194542	GO:0044464//cell part	GO:0015932//nucleobase, nucleoside, nucleotide and nucleic acid transmembrane transporter activity	GO:0015931//nucleobase, nucleoside, nucleotide and nucleic acid transport	gi|225441112|ref|XP_002264940.1|/2.56832e-20/PREDICTED: hypothetical protein [Vitis vinifera]
Unigene5044_PB_AHAU	0	4	0.01	0.69	6.10852	0.0672974	0.194518	-	GO:0008757//S-adenosylmethionine-dependent methyltransferase activity	GO:0006730//one-carbon metabolic process	gi|255568191|ref|XP_002525071.1|/4.44695e-08/Ribulose-1,5 bisphosphate carboxylase/oxygenase large subunit N-methyltransferase, chloroplast precursor, putative [Ricinus communis]
Unigene83801_PB_AHAU	0	4	0.01	0.69	6.10852	0.0672974	0.194495	-	GO:0004713//protein tyrosine kinase activity;GO:0032559	GO:0006464//protein modification process	gi|225444724|ref|XP_002277991.1|/3.31372e-65/PREDICTED: hypothetical protein [Vitis vinifera]
Unigene36823_PB_AHAU	0	4	0.01	0.69	6.10852	0.0672974	0.194471	-	-	-	-
Unigene6081_PB_AHAU	0	4	0.01	0.69	6.10852	0.0672974	0.194447	GO:0031410//cytoplasmic vesicle	GO:0004030//aldehyde dehydrogenase [NAD(P)+] activity	GO:0008152//metabolic process	gi|255556370|ref|XP_002519219.1|/7.74201e-84/aldehyde dehydrogenase, putative [Ricinus communis]
Unigene84319_PB_AHAU	0	4	0.01	0.69	6.10852	0.0672974	0.194424	-	-	-	-
Unigene6182_PB_AHAU	0	4	0.01	0.69	6.10852	0.0672974	0.1944	GO:0009536//plastid	GO:0016772//transferase activity, transferring phosphorus-containing groups	GO:0006796//phosphate metabolic process	gi|225432552|ref|XP_002280838.1|/3.11454e-42/PREDICTED: hypothetical protein [Vitis vinifera]
Unigene21364_PB_AHAU	0	4	0.01	0.69	6.10852	0.0672974	0.194377	-	-	-	gi|225466033|ref|XP_002267656.1|/8.65557e-86/PREDICTED: hypothetical protein [Vitis vinifera]
Unigene29143_PB_AHAU	0	4	0.01	0.69	6.10852	0.0672974	0.194353	-	-	-	gi|224128189|ref|XP_002329103.1|/3.31247e-41/predicted protein [Populus trichocarpa]
Unigene36158_PB_AHAU	0	4	0.01	0.69	6.10852	0.0672974	0.19433	GO:0043231//intracellular membrane-bounded organelle	GO:0003676//nucleic acid binding;GO:0032559	GO:0015698//inorganic anion transport;GO:0006259//DNA metabolic process	gi|225462994|ref|XP_002263791.1|/1.59619e-58/PREDICTED: hypothetical protein [Vitis vinifera]
Unigene27009_PB_AHAU	0	4	0.01	0.69	6.10852	0.0672974	0.194306	GO:0030529//ribonucleoprotein complex	-	GO:0022613//ribonucleoprotein complex biogenesis	gi|76160923|gb|ABA40425.1|/2.97634e-24/unknown [Solanum tuberosum]
Unigene25808_PB_AHAU	0	4	0.01	0.69	6.10852	0.0672974	0.194282	GO:0009536//plastid	GO:0046914//transition metal ion binding;GO:0032559	GO:0006950//response to stress;GO:0012501//programmed cell death;GO:0044238//primary metabolic process	gi|298204833|emb|CBI25778.3|/2.51068e-15/unnamed protein product [Vitis vinifera]
Unigene24734_PB_AHAU	0	4	0.01	0.69	6.10852	0.0672974	0.194259	GO:0043231//intracellular membrane-bounded organelle	GO:0003676//nucleic acid binding;GO:0017111//nucleoside-triphosphatase activity;GO:0032559	-	gi|225446400|ref|XP_002274640.1|/2.65482e-141/PREDICTED: hypothetical protein [Vitis vinifera]
Unigene60463_PB_AHAU	0	4	0.01	0.69	6.10852	0.0672974	0.194235	GO:0031224//intrinsic to membrane	GO:0042626//ATPase activity, coupled to transmembrane movement of substances;GO:0032559	GO:0009207	gi|224072546|ref|XP_002303777.1|/7.98645e-70/white-brown-complex ABC transporter family [Populus trichocarpa]
Unigene88699_PB_AHAU	0	4	0.01	0.69	6.10852	0.0672974	0.194212	-	-	-	-
Unigene73910_PB_AHAU	0	4	0.01	0.69	6.10852	0.0672974	0.194188	-	-	-	-
Unigene54930_PB_AHAU	0	4	0.01	0.69	6.10852	0.0672974	0.194165	GO:0031224//intrinsic to membrane	GO:0016628//oxidoreductase activity, acting on the CH-CH group of donors, NAD or NADP as acceptor;GO:0005102//receptor binding;GO:0032559;GO:0004702//receptor signaling protein serine/threonine kinase activity	GO:0048869;GO:0009933//meristem structural organization;GO:0009909//regulation of flower development;GO:0007169//transmembrane receptor protein tyrosine kinase signaling pathway;GO:0006464//protein modification process	gi|302142692|emb|CBI19895.3|/3.38664e-52/unnamed protein product [Vitis vinifera]
Unigene10584_PB_AHAU	0	4	0.01	0.69	6.10852	0.0672974	0.194141	GO:0043231//intracellular membrane-bounded organelle	GO:0005488//binding;GO:0016763//transferase activity, transferring pentosyl groups	GO:0010101;GO:0000160//two-component signal transduction system (phosphorelay);GO:0009725//response to hormone stimulus;GO:0008219//cell death;GO:0042742//defense response to bacterium;GO:0006970//response to osmotic stress;GO:0044271//cellular nitrogen compound biosynthetic process;GO:0000305//response to oxygen radical	gi|297742051|emb|CBI33838.3|/6.80472e-25/unnamed protein product [Vitis vinifera]
Unigene53730_PB_AHAU	0	4	0.01	0.69	6.10852	0.0672974	0.194118	-	-	-	gi|224065012|ref|XP_002301629.1|/5.92096e-17/predicted protein [Populus trichocarpa]
Unigene84433_PB_AHAU	0	4	0.01	0.69	6.10852	0.0672974	0.194094	-	-	-	-
Unigene14490_PB_AHAU	0	4	0.01	0.69	6.10852	0.0672974	0.194071	-	-	-	gi|255574042|ref|XP_002527937.1|/1.46671e-77/conserved hypothetical protein [Ricinus communis]
Unigene21255_PB_AHAU	0	4	0.01	0.69	6.10852	0.0672974	0.194047	GO:0043231//intracellular membrane-bounded organelle	GO:0003824//catalytic activity	-	gi|225448631|ref|XP_002274357.1|/2.30797e-67/PREDICTED: hypothetical protein [Vitis vinifera]
Unigene32631_PB_AHAU	0	4	0.01	0.69	6.10852	0.0672974	0.194024	-	-	-	gi|225442422|ref|XP_002283384.1|/1.16761e-09/PREDICTED: hypothetical protein [Vitis vinifera]
Unigene28197_PB_AHAU	0	4	0.01	0.69	6.10852	0.0672974	0.194	-	-	-	gi|209970631|gb|ACJ03074.1|/3.53971e-132/HcrVf4 [Malus floribunda]
Unigene53488_PB_AHAU	0	4	0.01	0.69	6.10852	0.0672974	0.193977	GO:0031410//cytoplasmic vesicle	GO:0016776//phosphotransferase activity, phosphate group as acceptor;GO:0032559	GO:0009209//pyrimidine ribonucleoside triphosphate biosynthetic process;GO:0006796//phosphate metabolic process;GO:0009206;GO:0009132//nucleoside diphosphate metabolic process	gi|225442073|ref|XP_002272468.1|/3.46679e-61/PREDICTED: hypothetical protein [Vitis vinifera]
Unigene1559_PB_AHAU	0	4	0.01	0.69	6.10852	0.0672974	0.193953	-	-	-	-
Unigene30330_PB_AHAU	0	4	0.01	0.69	6.10852	0.0672974	0.19393	-	-	-	gi|255542239|ref|XP_002512183.1|/4.61916e-51/conserved hypothetical protein [Ricinus communis]
Unigene8613_PB_AHAU	0	4	0.01	0.69	6.10852	0.0672974	0.193906	-	-	GO:0009987//cellular process	gi|255570163|ref|XP_002526042.1|/1.05634e-22/smg-7, putative [Ricinus communis]
Unigene40863_PB_AHAU	0	4	0.01	0.69	6.10852	0.0672974	0.193883	GO:0030312//external encapsulating structure	GO:0050662//coenzyme binding;GO:0046993	GO:0008152//metabolic process	gi|225444135|ref|XP_002268361.1|/4.99893e-83/PREDICTED: hypothetical protein [Vitis vinifera]
Unigene82857_PB_AHAU	0	4	0.01	0.69	6.10852	0.0672974	0.193859	-	GO:0030528//transcription regulator activity;GO:0005488//binding;GO:0008415//acyltransferase activity	-	gi|225452177|ref|XP_002270843.1|/1.59729e-112/PREDICTED: hypothetical protein [Vitis vinifera]
Unigene21537_PB_AHAU	0	4	0.01	0.69	6.10852	0.0672974	0.193836	-	GO:0032559;GO:0042623//ATPase activity, coupled	-	gi|225443496|ref|XP_002270644.1|/1.32094e-136/PREDICTED: hypothetical protein [Vitis vinifera]
Unigene70533_PB_AHAU	0	4	0.01	0.69	6.10852	0.0672974	0.193813	GO:0031224//intrinsic to membrane	-	-	gi|225452805|ref|XP_002283468.1|/7.51458e-160/PREDICTED: hypothetical protein [Vitis vinifera]
Unigene58483_PB_AHAU	0	4	0.01	0.69	6.10852	0.0672974	0.193789	GO:0032300//mismatch repair complex;GO:0043231//intracellular membrane-bounded organelle;GO:0016020//membrane	GO:0003690//double-stranded DNA binding;GO:0032559	GO:0010520//regulation of reciprocal meiotic recombination;GO:0006281//DNA repair	gi|297734165|emb|CBI15412.3|/7.53906e-20/unnamed protein product [Vitis vinifera]
Unigene9792_PB_AHAU	0	4	0.01	0.69	6.10852	0.0672974	0.193766	-	-	-	-
Unigene7999_PB_AHAU	0	4	0.01	0.69	6.10852	0.0672974	0.193742	GO:0012510//trans-Golgi network transport vesicle membrane;GO:0009536//plastid;GO:0005905//coated pit	GO:0016301//kinase activity;GO:0032559	GO:0015031//protein transport;GO:0006464//protein modification process	gi|297833602|ref|XP_002884683.1|/1.26742e-35/hypothetical protein ARALYDRAFT_896987 [Arabidopsis lyrata subsp. lyrata]
Unigene82110_PB_AHAU	0	4	0.01	0.69	6.10852	0.0672974	0.193719	GO:0043231//intracellular membrane-bounded organelle	GO:0004672//protein kinase activity;GO:0032559	GO:0006464//protein modification process	gi|297829912|ref|XP_002882838.1|/1.17398e-36/kinase family protein [Arabidopsis lyrata subsp. lyrata]
Unigene911_PB_AHAU	0	4	0.01	0.69	6.10852	0.0672974	0.193696	-	GO:0016741	GO:0006970//response to osmotic stress;GO:0006730//one-carbon metabolic process	gi|224096071|ref|XP_002310527.1|/4.5302e-33/predicted protein [Populus trichocarpa]
Unigene10312_PB_AHAU	0	4	0.01	0.69	6.10852	0.0672974	0.193672	-	-	-	gi|297737210|emb|CBI26411.3|/7.83948e-149/unnamed protein product [Vitis vinifera]
Unigene7779_PB_AHAU	0	4	0.01	0.69	6.10852	0.0672974	0.193649	GO:0043231//intracellular membrane-bounded organelle	GO:0016833//oxo-acid-lyase activity	GO:0051707//response to other organism;GO:0009725//response to hormone stimulus;GO:0009850//auxin metabolic process;GO:0009064//glutamine family amino acid metabolic process;GO:0006568//tryptophan metabolic process;GO:0006970//response to osmotic stress;GO:0048527//lateral root development	gi|225424454|ref|XP_002281633.1|/5.30758e-108/PREDICTED: similar to anthranilate synthase beta subunit [Vitis vinifera]
Unigene34162_PB_AHAU	0	4	0.01	0.69	6.10852	0.0672974	0.193625	-	-	-	-
Unigene19086_PB_AHAU	0	4	0.01	0.69	6.10852	0.0672974	0.193602	-	-	-	gi|297738062|emb|CBI27263.3|/1.69204e-92/unnamed protein product [Vitis vinifera]
Unigene32363_PB_AHAU	0	4	0.01	0.69	6.10852	0.0672974	0.193579	-	-	-	gi|297742528|emb|CBI34677.3|/1.12562e-27/unnamed protein product [Vitis vinifera]
Unigene1871_PB_AHAU	0	4	0.01	0.69	6.10852	0.0672974	0.193555	-	-	-	gi|255560064|ref|XP_002521050.1|/8.93339e-59/Uro-adherence factor A precursor, putative [Ricinus communis]
Unigene87637_PB_AHAU	0	4	0.01	0.69	6.10852	0.0672974	0.193532	-	-	-	-
Unigene3512_PB_AHAU	0	4	0.01	0.69	6.10852	0.0672974	0.193508	-	-	-	gi|226713780|sp|A7NW79.2|U497F_VITVI/4.38093e-22/RecName: Full=UPF0497 membrane protein 15
Unigene14826_PB_AHAU	0	4	0.01	0.69	6.10852	0.0672974	0.193485	GO:0031224//intrinsic to membrane;GO:0009528//plastid inner membrane	GO:0004175//endopeptidase activity	GO:0019538//protein metabolic process;GO:0009657//plastid organization	gi|225447027|ref|XP_002269218.1|/2.3105e-45/PREDICTED: similar to membrane-associated zinc metalloprotease, putative isoform 2 [Vitis vinifera]
Unigene72008_PB_AHAU	0	4	0.01	0.69	6.10852	0.0672974	0.193462	-	-	-	-
Unigene14637_PB_AHAU	0	4	0.01	0.69	6.10852	0.0672974	0.193438	-	GO:0005543//phospholipid binding	GO:0023052//signaling;GO:0006629//lipid metabolic process	gi|224125020|ref|XP_002329871.1|/1.34883e-177/predicted protein [Populus trichocarpa]
Unigene9751_PB_AHAU	0	4	0.01	0.69	6.10852	0.0672974	0.193415	GO:0044464//cell part	-	-	gi|225430519|ref|XP_002283372.1|/3.49475e-57/PREDICTED: hypothetical protein [Vitis vinifera]
Unigene10900_PB_AHAU	0	4	0.01	0.69	6.10852	0.0672974	0.193392	GO:0043231//intracellular membrane-bounded organelle	GO:0046914//transition metal ion binding;GO:0001071//nucleic acid binding transcription factor activity	GO:0006351//transcription, DNA-dependent	gi|302398703|gb|ADL36646.1|/0/C2H2L domain class transcription factor [Malus x domestica]
Unigene42671_PB_AHAU	0	4	0.01	0.69	6.10852	0.0672974	0.193368	GO:0043231//intracellular membrane-bounded organelle;GO:0044444//cytoplasmic part	GO:0030528//transcription regulator activity;GO:0001071//nucleic acid binding transcription factor activity;GO:0003677//DNA binding	GO:0009314//response to radiation;GO:0009720//detection of hormone stimulus;GO:0034097//response to cytokine stimulus;GO:0006351//transcription, DNA-dependent	gi|302398827|gb|ADL36708.1|/1.56835e-25/HD domain class transcription factor [Malus x domestica]
Unigene23871_PB_AHAU	0	4	0.01	0.69	6.10852	0.0672974	0.193345	-	-	-	-
Unigene5707_PB_AHAU	0	4	0.01	0.69	6.10852	0.0672974	0.193322	-	GO:0004497//monooxygenase activity;GO:0005506//iron ion binding	GO:0048827//phyllome development;GO:0048437//floral organ development;GO:0016129;GO:0048878//chemical homeostasis;GO:0009887//organ morphogenesis;GO:0009826//unidimensional cell growth	gi|255560984|ref|XP_002521504.1|/1.00018e-62/cytochrome P450, putative [Ricinus communis]
Unigene2211_PB_AHAU	0	4	0.01	0.69	6.10852	0.0672974	0.193298	-	-	-	gi|296083792|emb|CBI24009.3|/1.76978e-48/unnamed protein product [Vitis vinifera]
Unigene11471_PB_AHAU	0	4	0.01	0.69	6.10852	0.0672974	0.193275	-	-	-	-
Unigene16380_PB_AHAU	0	4	0.01	0.69	6.10852	0.0672974	0.193252	GO:0043231//intracellular membrane-bounded organelle	GO:0015291//secondary active transmembrane transporter activity	GO:0006810//transport	gi|255586001|ref|XP_002533670.1|/8.32735e-103/Inner membrane transport protein yjjL, putative [Ricinus communis]
Unigene41449_PB_AHAU	0	4	0.01	0.69	6.10852	0.0672974	0.193229	-	-	-	-
Unigene18179_PB_AHAU	0	4	0.01	0.69	6.10852	0.0672974	0.193205	-	-	-	gi|225456315|ref|XP_002283742.1|/1.12476e-103/PREDICTED: hypothetical protein [Vitis vinifera]
Unigene82745_PB_AHAU	0	4	0.01	0.69	6.10852	0.0672974	0.193182	GO:0043231//intracellular membrane-bounded organelle	-	GO:0009628//response to abiotic stimulus	gi|24461856|gb|AAN62343.1|AF506028_10/3.25341e-56/nodulin-like protein [Citrus trifoliata]
Unigene53982_PB_AHAU	0	4	0.01	0.69	6.10852	0.0672974	0.193159	GO:0031224//intrinsic to membrane	GO:0015377//cation:chloride symporter activity	GO:0015698//inorganic anion transport;GO:0030001//metal ion transport	gi|297740807|emb|CBI30989.3|/3.61774e-66/unnamed protein product [Vitis vinifera]
Unigene38633_PB_AHAU	0	4	0.01	0.69	6.10852	0.0672974	0.193135	GO:0043231//intracellular membrane-bounded organelle	GO:0042623//ATPase activity, coupled;GO:0032559	-	gi|255548421|ref|XP_002515267.1|/1.75428e-32/hypothetical protein RCOM_1346600 [Ricinus communis]
Unigene11526_PB_AHAU	0	4	0.01	0.69	6.10852	0.0672974	0.193112	-	-	-	-
Unigene70513_PB_AHAU	0	4	0.01	0.69	6.10852	0.0672974	0.193089	GO:0043231//intracellular membrane-bounded organelle;GO:0016020//membrane	GO:0046872//metal ion binding;GO:0004620//phospholipase activity	GO:0006950//response to stress;GO:0008219//cell death;GO:0006650//glycerophospholipid metabolic process	gi|312283027|dbj|BAJ34379.1|/3.99035e-111/unnamed protein product [Thellungiella halophila]
Unigene39970_PB_AHAU	0	4	0.01	0.69	6.10852	0.0672974	0.193066	GO:0044464//cell part	GO:0008194//UDP-glycosyltransferase activity	-	gi|224119868|ref|XP_002331082.1|/6.30631e-67/predicted protein [Populus trichocarpa]
Unigene49342_PB_AHAU	0	4	0.01	0.69	6.10852	0.0672974	0.193042	GO:0031981//nuclear lumen	GO:0042623//ATPase activity, coupled;GO:0032559	GO:0010038//response to metal ion	gi|255548938|ref|XP_002515525.1|/6.00425e-46/dead box ATP-dependent RNA helicase, putative [Ricinus communis]
Unigene54648_PB_AHAU	0	4	0.01	0.69	6.10852	0.0672974	0.193019	GO:0009534//chloroplast thylakoid;GO:0030529//ribonucleoprotein complex	GO:0003723//RNA binding;GO:0005198//structural molecule activity	GO:0010467//gene expression;GO:0022613//ribonucleoprotein complex biogenesis	gi|225426247|ref|XP_002264340.1|/4.36973e-62/PREDICTED: hypothetical protein [Vitis vinifera]
Unigene2561_PB_AHAU	0	4	0.01	0.69	6.10852	0.0672974	0.192996	GO:0043231//intracellular membrane-bounded organelle;GO:0044444//cytoplasmic part	-	-	gi|297743025|emb|CBI35892.3|/1.6701e-27/unnamed protein product [Vitis vinifera]
Unigene34170_PB_AHAU	0	4	0.01	0.69	6.10852	0.0672974	0.192973	-	-	-	-
Unigene30383_PB_AHAU	0	4	0.01	0.69	6.10852	0.0672974	0.192949	GO:0009536//plastid	GO:0004812//aminoacyl-tRNA ligase activity;GO:0032559	GO:0006418//tRNA aminoacylation for protein translation;GO:0003006//developmental process involved in reproduction	gi|255575064|ref|XP_002528437.1|/1.66004e-59/methionine-tRNA synthetase, putative [Ricinus communis]
Unigene71457_PB_AHAU	0	4	0.01	0.69	6.10852	0.0672974	0.192926	-	-	-	-
Unigene71939_PB_AHAU	0	4	0.01	0.69	6.10852	0.0672974	0.192903	-	GO:0005488//binding	-	gi|225445342|ref|XP_002281542.1|/3.26364e-79/PREDICTED: similar to GRV2 (KATAMARI2); binding / heat shock protein binding [Vitis vinifera]
Unigene51273_PB_AHAU	0	4	0.01	0.69	6.10852	0.0672974	0.19288	-	GO:0003824//catalytic activity	-	gi|225445448|ref|XP_002285087.1|/8.58665e-65/PREDICTED: hypothetical protein [Vitis vinifera]
Unigene577_PB_AHAU	0	4	0.01	0.69	6.10852	0.0672974	0.192857	-	-	-	gi|225470340|ref|XP_002267812.1|/1.51436e-51/PREDICTED: hypothetical protein [Vitis vinifera]
Unigene13833_PB_AHAU	0	4	0.01	0.69	6.10852	0.0672974	0.192833	GO:0009536//plastid	GO:0016616//oxidoreductase activity, acting on the CH-OH group of donors, NAD or NADP as acceptor;GO:0000166//nucleotide binding	GO:0006098//pentose-phosphate shunt;GO:0010038//response to metal ion	gi|224140859|ref|XP_002323796.1|/1.31891e-153/predicted protein [Populus trichocarpa]
Unigene41269_PB_AHAU	0	4	0.01	0.69	6.10852	0.0672974	0.19281	-	-	-	-
Unigene39819_PB_AHAU	0	4	0.01	0.69	6.10852	0.0672974	0.192787	-	-	-	-
Unigene81559_PB_AHAU	0	4	0.01	0.69	6.10852	0.0672974	0.192764	GO:0042579//microbody	GO:0016803;GO:0016740//transferase activity	-	gi|300608166|emb|CAZ86693.1|/1.94238e-140/epoxide hydrolase 2 [Prunus persica]
Unigene40615_PB_AHAU	0	4	0.01	0.69	6.10852	0.0672974	0.192741	-	GO:0003677//DNA binding;GO:0001071//nucleic acid binding transcription factor activity	GO:0010467//gene expression	gi|302399127|gb|ADL36858.1|/1.65339e-46/WRKY domain class transcription factor [Malus x domestica]
Unigene33486_PB_AHAU	0	4	0.01	0.69	6.10852	0.0672974	0.192717	GO:0044464//cell part	-	-	gi|225441272|ref|XP_002274851.1|/4.95157e-14/PREDICTED: hypothetical protein [Vitis vinifera]
Unigene9993_PB_AHAU	0	4	0.01	0.69	6.10852	0.0672974	0.192694	GO:0016020//membrane	GO:0016491//oxidoreductase activity;GO:0005215//transporter activity	GO:0006810//transport	gi|255559173|ref|XP_002520608.1|/1.5184e-99/sugar transporter, putative [Ricinus communis]
Unigene13198_PB_AHAU	0	4	0.01	0.69	6.10852	0.0672974	0.192671	GO:0016020//membrane	GO:0015197//peptide transporter activity;GO:0015603	GO:0022414//reproductive process;GO:0009791//post-embryonic development;GO:0051707//response to other organism	gi|255555735|ref|XP_002518903.1|/9.77298e-101/oligopeptide transporter, putative [Ricinus communis]
Unigene1185_PB_AHAU	0	4	0.01	0.69	6.10852	0.0672974	0.192648	-	-	-	-
Unigene16254_PB_AHAU	0	4	0.01	0.69	6.10852	0.0672974	0.192625	GO:0030529//ribonucleoprotein complex;GO:0009536//plastid	GO:0003723//RNA binding;GO:0005198//structural molecule activity	GO:0010467//gene expression	gi|255554769|ref|XP_002518422.1|/1.8058e-42/50S ribosomal protein L4, putative [Ricinus communis]
Unigene2226_PB_AHAU	0	4	0.01	0.69	6.10852	0.0672974	0.192602	-	GO:0017111//nucleoside-triphosphatase activity;GO:0005515//protein binding	GO:0009856//pollination	gi|255569000|ref|XP_002525470.1|/1.38135e-59/adenosine diphosphatase, putative [Ricinus communis]
Unigene44198_PB_AHAU	0	4	0.01	0.69	6.10852	0.0672974	0.192579	-	-	-	-
Unigene43003_PB_AHAU	0	4	0.01	0.69	6.10852	0.0672974	0.192555	-	-	-	-
Unigene67954_PB_AHAU	0	4	0.01	0.69	6.10852	0.0672974	0.192532	-	-	-	-
Unigene36786_PB_AHAU	0	4	0.01	0.69	6.10852	0.0672974	0.192509	-	-	-	gi|255542700|ref|XP_002512413.1|/1.01627e-08/conserved hypothetical protein [Ricinus communis]
Unigene75381_PB_AHAU	0	4	0.01	0.69	6.10852	0.0672974	0.192486	-	-	-	-
Unigene7941_PB_AHAU	0	4	0.01	0.69	6.10852	0.0672974	0.192463	-	GO:0005488//binding;GO:0008238//exopeptidase activity	-	gi|225437598|ref|XP_002271147.1|/8.56605e-54/PREDICTED: hypothetical protein [Vitis vinifera]
Unigene83_PB_AHAU	0	4	0.01	0.69	6.10852	0.0672974	0.19244	-	-	-	gi|225465431|ref|XP_002265419.1|/4.00558e-110/PREDICTED: hypothetical protein [Vitis vinifera]
Unigene41716_PB_AHAU	0	4	0.01	0.69	6.10852	0.0672974	0.192417	-	GO:0016705//oxidoreductase activity, acting on paired donors, with incorporation or reduction of molecular oxygen;GO:0016209//antioxidant activity	GO:0008152//metabolic process;GO:0019725//cellular homeostasis	gi|115187464|gb|ABI84254.1|/8.63113e-25/thioredoxin fold [Arachis hypogaea]
Unigene5248_PB_AHAU	0	4	0.01	0.69	6.10852	0.0672974	0.192394	-	GO:0001948//glycoprotein binding	GO:0051707//response to other organism	gi|261876227|emb|CAZ15547.1|/1.2323e-49/phloem protein 2 [Malus x domestica]
Unigene72130_PB_AHAU	0	4	0.01	0.69	6.10852	0.0672974	0.192371	-	-	-	gi|297743878|emb|CBI36848.3|/5.72829e-06/unnamed protein product [Vitis vinifera]
Unigene25339_PB_AHAU	0	4	0.01	0.69	6.10852	0.0672974	0.192348	-	-	-	-
Unigene59397_PB_AHAU	0	4	0.01	0.69	6.10852	0.0672974	0.192324	-	-	-	-
Unigene67157_PB_AHAU	0	4	0.01	0.69	6.10852	0.0672974	0.192301	GO:0016020//membrane	-	GO:0006810//transport	gi|217071622|gb|ACJ84171.1|/2.07287e-42/unknown [Medicago truncatula]
Unigene60582_PB_AHAU	0	4	0.01	0.69	6.10852	0.0672974	0.192278	-	-	-	-
Unigene77967_PB_AHAU	0	4	0.01	0.69	6.10852	0.0672974	0.192255	-	-	GO:0009987//cellular process;GO:0050789//regulation of biological process;GO:0009725//response to hormone stimulus;GO:0009416//response to light stimulus;GO:0009791//post-embryonic development;GO:0048608//reproductive structure development	gi|255550864|ref|XP_002516480.1|/2.31716e-13/conserved hypothetical protein [Ricinus communis]
Unigene37932_PB_AHAU	0	4	0.01	0.69	6.10852	0.0672974	0.192232	GO:0043231//intracellular membrane-bounded organelle	GO:0034593	GO:0000902//cell morphogenesis;GO:0042546//cell wall biogenesis;GO:0006996//organelle organization	gi|255561602|ref|XP_002521811.1|/2.61535e-36/phosphoinositide 5-phosphatase, putative [Ricinus communis]
Unigene5637_PB_AHAU	0	4	0.01	0.69	6.10852	0.0672974	0.192209	-	GO:0046872//metal ion binding;GO:0016279//protein-lysine N-methyltransferase activity	GO:0016571//histone methylation	gi|255549293|ref|XP_002515700.1|/1.48692e-149/huntingtin interacting protein, putative [Ricinus communis]
Unigene89504_PB_AHAU	0	4	0.01	0.69	6.10852	0.0672974	0.192186	-	-	-	gi|255537349|ref|XP_002509741.1|/0/conserved hypothetical protein [Ricinus communis]
Unigene38984_PB_AHAU	0	4	0.01	0.69	6.10852	0.0672974	0.192163	-	-	-	gi|225462009|ref|XP_002267683.1|/6.2574e-18/PREDICTED: hypothetical protein [Vitis vinifera]
Unigene29153_PB_AHAU	0	4	0.01	0.69	6.10852	0.0672974	0.19214	-	-	GO:0050896//response to stimulus	gi|224101747|ref|XP_002312405.1|/3.97078e-55/predicted protein [Populus trichocarpa]
Unigene7797_PB_AHAU	0	4	0.01	0.69	6.10852	0.0672974	0.192117	GO:0043231//intracellular membrane-bounded organelle	-	-	gi|147835801|emb|CAN61992.1|/5.05102e-73/hypothetical protein VITISV_030445 [Vitis vinifera]
Unigene31014_PB_AHAU	0	4	0.01	0.69	6.10852	0.0672974	0.192094	GO:0031224//intrinsic to membrane;GO:0031410//cytoplasmic vesicle	-	GO:0006810//transport	gi|224092633|ref|XP_002309688.1|/9.34943e-31/predicted protein [Populus trichocarpa]
Unigene48_PB_AHAU	0	4	0.01	0.69	6.10852	0.0672974	0.192071	-	-	-	gi|225437182|ref|XP_002280916.1|/2.45709e-127/PREDICTED: hypothetical protein isoform 1 [Vitis vinifera]
Unigene17066_PB_AHAU	0	4	0.01	0.69	6.10852	0.0672974	0.192048	-	-	-	gi|297797707|ref|XP_002866738.1|/3.45481e-25/hypothetical protein ARALYDRAFT_496922 [Arabidopsis lyrata subsp. lyrata]
Unigene71924_PB_AHAU	0	4	0.01	0.69	6.10852	0.0672974	0.192025	-	-	-	gi|302398953|gb|ADL36771.1|/1.12183e-20/MYB domain class transcription factor [Malus x domestica]
Unigene63611_PB_AHAU	0	4	0.01	0.69	6.10852	0.0672974	0.192002	GO:0005618//cell wall;GO:0031410//cytoplasmic vesicle	GO:0030246//carbohydrate binding;GO:0043167//ion binding;GO:0015925	GO:0009628//response to abiotic stimulus;GO:0044238//primary metabolic process	gi|61162196|dbj|BAD91080.1|/0/beta-D-galactosidase [Pyrus pyrifolia]
Unigene61004_PB_AHAU	0	4	0.01	0.69	6.10852	0.0672974	0.191979	GO:0009536//plastid	GO:0016859//cis-trans isomerase activity;GO:0005527//macrolide binding	GO:0044267//cellular protein metabolic process	gi|224056847|ref|XP_002299053.1|/7.83432e-73/predicted protein [Populus trichocarpa]
Unigene55444_PB_AHAU	0	4	0.01	0.69	6.10852	0.0672974	0.191956	-	-	-	-
Unigene89624_PB_AHAU	0	4	0.01	0.69	6.10852	0.0672974	0.191933	-	-	-	gi|225424001|ref|XP_002283553.1|/6.62269e-08/PREDICTED: hypothetical protein [Vitis vinifera]
Unigene34852_PB_AHAU	0	4	0.01	0.69	6.10852	0.0672974	0.19191	-	-	-	-
Unigene77685_PB_AHAU	0	4	0.01	0.69	6.10852	0.0672974	0.191887	GO:0044464//cell part	GO:0008324//cation transmembrane transporter activity	GO:0006812//cation transport	gi|255557421|ref|XP_002519741.1|/1.53412e-65/conserved hypothetical protein [Ricinus communis]
Unigene36117_PB_AHAU	0	4	0.01	0.69	6.10852	0.0672974	0.191864	-	GO:0004518//nuclease activity;GO:0046030//inositol trisphosphate phosphatase activity	-	gi|255552766|ref|XP_002517426.1|/8.61219e-56/type I inositol polyphosphate 5-phosphatase, putative [Ricinus communis]
Unigene4090_PB_AHAU	0	4	0.01	0.69	6.10852	0.0672974	0.191841	-	-	-	gi|297744883|emb|CBI38367.3|/1.23932e-36/unnamed protein product [Vitis vinifera]
Unigene11264_PB_AHAU	0	4	0.01	0.69	6.10852	0.0672974	0.191818	GO:0044464//cell part	-	-	gi|255565307|ref|XP_002523645.1|/8.29294e-06/catalytic, putative [Ricinus communis]
Unigene79090_PB_AHAU	0	4	0.01	0.69	6.10852	0.0672974	0.191795	GO:0016020//membrane	GO:0046914//transition metal ion binding	GO:0042445//hormone metabolic process;GO:0006725//cellular aromatic compound metabolic process;GO:0032446//protein modification by small protein conjugation	gi|255540451|ref|XP_002511290.1|/8.29632e-152/copine, putative [Ricinus communis]
Unigene41303_PB_AHAU	0	4	0.01	0.69	6.10852	0.0672974	0.191772	-	-	-	-
Unigene29459_PB_AHAU	0	4	0.01	0.69	6.10852	0.0672974	0.191749	-	GO:0003824//catalytic activity;GO:0046914//transition metal ion binding	GO:0008152//metabolic process	gi|37953330|gb|AAP69755.1|/9.46787e-31/NAD-dependent sorbitol dehydrogenase 8 [Malus x domestica]
Unigene13859_PB_AHAU	0	4	0.01	0.69	6.10852	0.0672974	0.191726	-	-	-	gi|255549978|ref|XP_002516040.1|/1.06175e-75/conserved hypothetical protein [Ricinus communis]
Unigene71596_PB_AHAU	0	4	0.01	0.69	6.10852	0.0672974	0.191703	-	-	GO:0050896//response to stimulus	gi|255567754|ref|XP_002524855.1|/2.11544e-38/ATP binding protein, putative [Ricinus communis]
Unigene6954_PB_AHAU	0	4	0.01	0.69	6.10852	0.0672974	0.191681	-	GO:0016705//oxidoreductase activity, acting on paired donors, with incorporation or reduction of molecular oxygen	GO:0009699//phenylpropanoid biosynthetic process	gi|2688828|gb|AAB88878.1|/1.11226e-55/ethylene-forming-enzyme-like dioxygenase [Prunus armeniaca]
Unigene51194_PB_AHAU	0	4	0.01	0.69	6.10852	0.0672974	0.191658	GO:0043231//intracellular membrane-bounded organelle;GO:0016020//membrane	GO:0046873//metal ion transmembrane transporter activity;GO:0005451//monovalent cation:hydrogen antiporter activity	GO:0030001//metal ion transport	gi|297738684|emb|CBI27929.3|/1.37474e-80/unnamed protein product [Vitis vinifera]
Unigene25912_PB_AHAU	0	4	0.01	0.69	6.10852	0.0672974	0.191635	GO:0031410//cytoplasmic vesicle;GO:0043231//intracellular membrane-bounded organelle	-	-	gi|297742170|emb|CBI33957.3|/3.51276e-41/unnamed protein product [Vitis vinifera]
Unigene32274_PB_AHAU	0	4	0.01	0.69	6.10852	0.0672974	0.191612	-	-	-	gi|292698381|dbj|BAI99733.1|/1.12914e-07/flowering locus C-like gene [Pyrus pyrifolia]
Unigene11786_PB_AHAU	0	4	0.01	0.69	6.10852	0.0672974	0.191589	GO:0031090//organelle membrane;GO:0009536//plastid	GO:0046914//transition metal ion binding;GO:0008238//exopeptidase activity	GO:0019538//protein metabolic process;GO:0010038//response to metal ion	gi|225464136|ref|XP_002266672.1|/3.72334e-92/PREDICTED: hypothetical protein [Vitis vinifera]
Unigene89686_PB_AHAU	0	4	0.01	0.69	6.10852	0.0672974	0.191566	-	-	-	gi|225428560|ref|XP_002284653.1|/1.84036e-98/PREDICTED: hypothetical protein [Vitis vinifera]
Unigene55533_PB_AHAU	0	4	0.01	0.69	6.10852	0.0672974	0.191543	GO:0042579//microbody	GO:0046872//metal ion binding;GO:0004674//protein serine/threonine kinase activity;GO:0032559	GO:0006464//protein modification process	gi|154968281|gb|ABS88997.1|/5.353e-57/calcium-dependent calmodulin-independent protein kinase [Malus hupehensis]
Unigene18264_PB_AHAU	0	4	0.01	0.69	6.10852	0.0672974	0.19152	GO:0031224//intrinsic to membrane	-	GO:0006810//transport	gi|224065212|ref|XP_002301719.1|/7.54902e-65/predicted protein [Populus trichocarpa]
Unigene7008_PB_AHAU	0	4	0.01	0.69	6.10852	0.0672974	0.191497	GO:0043234//protein complex	GO:0019787//small conjugating protein ligase activity	GO:0032446//protein modification by small protein conjugation	gi|297791827|ref|XP_002863798.1|/3.0125e-102/binding protein [Arabidopsis lyrata subsp. lyrata]
Unigene34810_PB_AHAU	0	4	0.01	0.69	6.10852	0.0672974	0.191474	GO:0009532//plastid stroma	GO:0043169//cation binding;GO:0016616//oxidoreductase activity, acting on the CH-OH group of donors, NAD or NADP as acceptor	GO:0006090//pyruvate metabolic process;GO:0006721//terpenoid metabolic process;GO:0010038//response to metal ion	gi|46410854|gb|AAS94121.1|/2.12705e-22/putative 1-deoxy-D-xylulose 5-phosphate reductoisomerase [Hevea brasiliensis]
Unigene86046_PB_AHAU	0	4	0.01	0.69	6.10852	0.0672974	0.191452	GO:0031410//cytoplasmic vesicle	GO:0016209//antioxidant activity;GO:0005506//iron ion binding;GO:0003824//catalytic activity	GO:0006950//response to stress;GO:0008152//metabolic process	gi|19698448|gb|AAL93152.1|AF485266_1/2.61923e-20/gaiacol peroxidase [Gossypium hirsutum]
Unigene33538_PB_AHAU	0	4	0.01	0.69	6.10852	0.0672974	0.191429	GO:0044464//cell part	GO:0008375//acetylglucosaminyltransferase activity	GO:0006486//protein glycosylation	gi|297815018|ref|XP_002875392.1|/5.52794e-87/glycosyl transferase family 17 protein [Arabidopsis lyrata subsp. lyrata]
Unigene3956_PB_AHAU	0	4	0.01	0.69	6.10852	0.0672974	0.191406	-	-	-	-
Unigene26606_PB_AHAU	0	4	0.01	0.69	6.10852	0.0672974	0.191383	-	-	-	-
Unigene51215_PB_AHAU	0	4	0.01	0.69	6.10852	0.0672974	0.19136	-	GO:0016881//acid-amino acid ligase activity	GO:0009108//coenzyme biosynthetic process	gi|224063167|ref|XP_002301023.1|/4.14491e-18/predicted protein [Populus trichocarpa]
Unigene31995_PB_AHAU	0	4	0.01	0.69	6.10852	0.0672974	0.191337	-	-	-	-
Unigene54033_PB_AHAU	0	4	0.01	0.69	6.10852	0.0672974	0.191314	GO:0031224//intrinsic to membrane	GO:0015377//cation:chloride symporter activity	GO:0015698//inorganic anion transport;GO:0030001//metal ion transport	gi|294715574|gb|ADF30875.1|/2.0617e-25/cation-chloride cotransporter [Citrus trifoliata]
Unigene80574_PB_AHAU	0	4	0.01	0.69	6.10852	0.0672974	0.191292	-	-	-	-
Unigene7423_PB_AHAU	0	4	0.01	0.69	6.10852	0.0672974	0.191269	-	-	-	gi|224142135|ref|XP_002324414.1|/1.72487e-09/predicted protein [Populus trichocarpa]
Unigene48558_PB_AHAU	0	4	0.01	0.69	6.10852	0.0672974	0.191246	GO:0044464//cell part	-	-	gi|297830166|ref|XP_002882965.1|/2.20946e-47/hypothetical protein ARALYDRAFT_897881 [Arabidopsis lyrata subsp. lyrata]
Unigene62790_PB_AHAU	0	4	0.01	0.69	6.10852	0.0672974	0.191223	-	GO:0005515//protein binding	GO:0044267//cellular protein metabolic process	gi|255573913|ref|XP_002527875.1|/1.13709e-31/conserved hypothetical protein [Ricinus communis]
Unigene17758_PB_AHAU	0	4	0.01	0.69	6.10852	0.0672974	0.1912	GO:0031224//intrinsic to membrane	GO:0004871//signal transducer activity	GO:0006970//response to osmotic stress;GO:0009719;GO:0034285	gi|225446239|ref|XP_002263728.1|/6.01476e-104/PREDICTED: hypothetical protein [Vitis vinifera]
Unigene14996_PB_AHAU	0	4	0.01	0.69	6.10852	0.0672974	0.191178	GO:0009528//plastid inner membrane;GO:0009534//chloroplast thylakoid	GO:0015291//secondary active transmembrane transporter activity;GO:0015103//inorganic anion transmembrane transporter activity	GO:0015698//inorganic anion transport;GO:0009314//response to radiation;GO:0051707//response to other organism	gi|255541620|ref|XP_002511874.1|/8.86258e-144/Sialin, putative [Ricinus communis]
Unigene50099_PB_AHAU	0	4	0.01	0.69	6.10852	0.0672974	0.191155	GO:0005768//endosome;GO:0044431//Golgi apparatus part	GO:0005488//binding;GO:0016301//kinase activity;GO:0019787//small conjugating protein ligase activity	GO:0032446//protein modification by small protein conjugation;GO:0040007//growth;GO:0009755//hormone-mediated signaling pathway;GO:0006950//response to stress	gi|225465817|ref|XP_002263469.1|/0/PREDICTED: hypothetical protein [Vitis vinifera]
Unigene63276_PB_AHAU	0	4	0.01	0.69	6.10852	0.0672974	0.191132	-	-	-	-
Unigene61884_PB_AHAU	0	4	0.01	0.69	6.10852	0.0672974	0.191109	GO:0009536//plastid	-	-	gi|225442857|ref|XP_002285378.1|/5.25208e-13/PREDICTED: hypothetical protein [Vitis vinifera]
Unigene78902_PB_AHAU	0	4	0.01	0.69	6.10852	0.0672974	0.191086	GO:0031090//organelle membrane;GO:0009536//plastid	GO:0016778;GO:0015291//secondary active transmembrane transporter activity	GO:0015893//drug transport;GO:0009725//response to hormone stimulus;GO:0006950//response to stress;GO:0051707//response to other organism	gi|225470573|ref|XP_002272214.1|/2.38947e-45/PREDICTED: hypothetical protein [Vitis vinifera]
Unigene27650_PB_AHAU	0	4	0.01	0.69	6.10852	0.0672974	0.191064	-	-	-	gi|224107561|ref|XP_002314521.1|/2.33456e-26/predicted protein [Populus trichocarpa]
Unigene38190_PB_AHAU	0	4	0.01	0.69	6.10852	0.0672974	0.191041	-	GO:0005515//protein binding;GO:0008171//O-methyltransferase activity	GO:0006730//one-carbon metabolic process	gi|225441106|ref|XP_002264566.1|/2.04532e-17/PREDICTED: hypothetical protein [Vitis vinifera]
Unigene84902_PB_AHAU	0	4	0.01	0.69	6.10852	0.0672974	0.191018	GO:0031224//intrinsic to membrane	GO:0015075//ion transmembrane transporter activity	GO:0006810//transport	gi|296083785|emb|CBI24002.3|/6.05968e-31/unnamed protein product [Vitis vinifera]
Unigene9960_PB_AHAU	0	4	0.01	0.69	6.10852	0.0672974	0.190995	-	GO:0016616//oxidoreductase activity, acting on the CH-OH group of donors, NAD or NADP as acceptor;GO:0046914//transition metal ion binding	GO:0008152//metabolic process	gi|57116679|gb|AAW33814.1|/3.60446e-46/sorbitol dehydrogenase [Malus x domestica]
Unigene85692_PB_AHAU	0	4	0.01	0.69	6.10852	0.0672974	0.190973	GO:0031228//intrinsic to Golgi membrane;GO:0031410//cytoplasmic vesicle	GO:0016757//transferase activity, transferring glycosyl groups	GO:0006464//protein modification process	gi|70663488|emb|CAJ15143.1|/3.58197e-54/sialyltransferase-like protein [Glycine max]
Unigene10545_PB_AHAU	0	4	0.01	0.69	6.10852	0.0672974	0.19095	-	-	-	gi|22775408|dbj|BAC11907.1|/5.34769e-26/MADS-box protein [Malus x domestica]
Unigene35517_PB_AHAU	0	4	0.01	0.69	6.10852	0.0672974	0.190927	-	-	-	gi|296082853|emb|CBI22154.3|/8.98132e-29/unnamed protein product [Vitis vinifera]
Unigene36225_PB_AHAU	0	4	0.01	0.69	6.10852	0.0672974	0.190904	-	-	-	gi|255540691|ref|XP_002511410.1|/4.37794e-12/EXECUTER1 protein, chloroplast precursor, putative [Ricinus communis]
Unigene2142_PB_AHAU	0	4	0.01	0.69	6.10852	0.0672974	0.190882	GO:0031410//cytoplasmic vesicle	GO:0005488//binding	GO:0009861//jasmonic acid and ethylene-dependent systemic resistance;GO:0048764;GO:0010260//organ senescence;GO:0009756//carbohydrate mediated signaling;GO:0010118//stomatal movement;GO:0010039//response to iron ion;GO:0006970//response to osmotic stress;GO:0009738//abscisic acid mediated signaling pathway;GO:0001738//morphogenesis of a polarized epithelium;GO:0052482;GO:0060918//auxin transport;…	gi|113202111|gb|ABI33219.1|/3.23787e-165/ethylene signalling protein [Malus x domestica]
Unigene71918_PB_AHAU	0	4	0.01	0.69	6.10852	0.0672974	0.190859	-	-	-	-
Unigene51008_PB_AHAU	0	4	0.01	0.69	6.10852	0.0672974	0.190836	-	GO:0016709//oxidoreductase activity, acting on paired donors, with incorporation or reduction of molecular oxygen, NADH or NADPH as one donor, and incorporation of one atom of oxygen;GO:0005506//iron ion binding	GO:0008152//metabolic process	gi|255538480|ref|XP_002510305.1|/4.39762e-73/cytochrome P450, putative [Ricinus communis]
Unigene56590_PB_AHAU	0	4	0.01	0.69	6.10852	0.0672974	0.190813	-	GO:0030246//carbohydrate binding;GO:0004672//protein kinase activity;GO:0032559	GO:0006464//protein modification process;GO:0008037//cell recognition	gi|302142258|emb|CBI19461.3|/2.38402e-26/unnamed protein product [Vitis vinifera]
Unigene53835_PB_AHAU	0	4	0.01	0.69	6.10852	0.0672974	0.190791	-	-	-	gi|224131690|ref|XP_002328084.1|/9.61078e-07/predicted protein [Populus trichocarpa]
Unigene52044_PB_AHAU	0	4	0.01	0.69	6.10852	0.0672974	0.190768	-	-	-	gi|297744824|emb|CBI38092.3|/1.17478e-99/unnamed protein product [Vitis vinifera]
Unigene5968_PB_AHAU	0	4	0.01	0.69	6.10852	0.0672974	0.190745	GO:0043231//intracellular membrane-bounded organelle	GO:0046873//metal ion transmembrane transporter activity	GO:0070838//divalent metal ion transport	gi|255542018|ref|XP_002512073.1|/3.88689e-95/RNA splicing protein mrs2, mitochondrial, putative [Ricinus communis]
Unigene10266_PB_AHAU	0	4	0.01	0.69	6.10852	0.0672974	0.190723	-	GO:0046872//metal ion binding	-	gi|255566581|ref|XP_002524275.1|/1.74228e-103/DNA binding protein, putative [Ricinus communis]
Unigene89227_PB_AHAU	0	4	0.01	0.69	6.10852	0.0672974	0.1907	GO:0043231//intracellular membrane-bounded organelle	GO:0003676//nucleic acid binding	-	gi|297804134|ref|XP_002869951.1|/4.8107e-06/hypothetical protein ARALYDRAFT_492869 [Arabidopsis lyrata subsp. lyrata]
Unigene78066_PB_AHAU	0	4	0.01	0.69	6.10852	0.0672974	0.190677	GO:0031090//organelle membrane;GO:0043231//intracellular membrane-bounded organelle	GO:0005515//protein binding;GO:0008289//lipid binding	-	gi|224128926|ref|XP_002320455.1|/8.76007e-55/predicted protein [Populus trichocarpa]
Unigene7036_PB_AHAU	0	4	0.01	0.69	6.10852	0.0672974	0.190655	-	-	-	gi|255647798|gb|ACU24359.1|/1.76379e-14/unknown [Glycine max]
Unigene21088_PB_AHAU	0	4	0.01	0.69	6.10852	0.0672974	0.190632	GO:0043231//intracellular membrane-bounded organelle	-	-	gi|255586750|ref|XP_002533995.1|/6.62063e-134/conserved hypothetical protein [Ricinus communis]
Unigene73365_PB_AHAU	0	4	0.01	0.69	6.10852	0.0672974	0.190609	-	-	-	gi|242041321|ref|XP_002468055.1|/3.299e-08/hypothetical protein SORBIDRAFT_01g038780 [Sorghum bicolor]
Unigene69934_PB_AHAU	0	4	0.01	0.69	6.10852	0.0672974	0.190587	GO:0031224//intrinsic to membrane	GO:0004871//signal transducer activity;GO:0004672//protein kinase activity;GO:0032559	GO:0006464//protein modification process	gi|227184173|gb|ACP20180.1|/5.51055e-30/somatic embryogenesis receptor-like kinase [Citrus sinensis]
Unigene66711_PB_AHAU	0	4	0.01	0.69	6.10852	0.0672974	0.190564	-	-	-	-
Unigene86883_PB_AHAU	0	4	0.01	0.69	6.10852	0.0672974	0.190541	-	GO:0016740//transferase activity	-	gi|224131384|ref|XP_002321071.1|/1.86367e-18/glycosyltransferase [Populus trichocarpa]
Unigene7317_PB_AHAU	0	4	0.01	0.69	6.10852	0.0672974	0.190519	-	GO:0003676//nucleic acid binding;GO:0046914//transition metal ion binding	-	gi|224072821|ref|XP_002303898.1|/3.80634e-40/predicted protein [Populus trichocarpa]
Unigene68689_PB_AHAU	0	4	0.01	0.69	6.10852	0.0672974	0.190496	-	-	-	-
Unigene41593_PB_AHAU	0	4	0.01	0.69	6.10852	0.0672974	0.190473	GO:0030119//AP-type membrane coat adaptor complex	GO:0005515//protein binding;GO:0022892	GO:0015031//protein transport	gi|297742217|emb|CBI34366.3|/1.53451e-76/unnamed protein product [Vitis vinifera]
Unigene42479_PB_AHAU	0	4	0.01	0.69	6.10852	0.0672974	0.190451	GO:0043231//intracellular membrane-bounded organelle	GO:0001071//nucleic acid binding transcription factor activity	GO:0010467//gene expression	gi|292668997|gb|ADE41153.1|/6.07851e-37/ethylene insensitive 3 class transcription factor [Malus x domestica]
Unigene51525_PB_AHAU	0	4	0.01	0.69	6.10852	0.0672974	0.190428	-	-	-	-
Unigene86585_PB_AHAU	0	4	0.01	0.69	6.10852	0.0672974	0.190406	-	-	-	-
Unigene7603_PB_AHAU	0	4	0.01	0.69	6.10852	0.0672974	0.190383	-	-	-	gi|224111298|ref|XP_002315807.1|/8.26776e-11/predicted protein [Populus trichocarpa]
Unigene9679_PB_AHAU	0	4	0.01	0.69	6.10852	0.0672974	0.19036	GO:0043231//intracellular membrane-bounded organelle	GO:0004812//aminoacyl-tRNA ligase activity;GO:0032559	GO:0006418//tRNA aminoacylation for protein translation	gi|225424719|ref|XP_002265302.1|/0/PREDICTED: hypothetical protein [Vitis vinifera]
Unigene54500_PB_AHAU	0	4	0.01	0.69	6.10852	0.0672974	0.190338	-	-	-	gi|225441026|ref|XP_002277682.1|/3.39379e-20/PREDICTED: hypothetical protein [Vitis vinifera]
Unigene6284_PB_AHAU	0	4	0.01	0.69	6.10852	0.0672974	0.190315	GO:0009536//plastid	GO:0003676//nucleic acid binding	GO:0035195//gene silencing by miRNA;GO:0040008//regulation of growth	gi|224124278|ref|XP_002319291.1|/2.87642e-66/predicted protein [Populus trichocarpa]
Unigene16820_PB_AHAU	0	4	0.01	0.69	6.10852	0.0672974	0.190293	GO:0009532//plastid stroma	GO:0015036//disulfide oxidoreductase activity	GO:0006811//ion transport;GO:0019725//cellular homeostasis	gi|225439398|ref|XP_002263823.1|/2.57699e-48/PREDICTED: hypothetical protein [Vitis vinifera]
Unigene1249_PB_AHAU	0	4	0.01	0.69	6.10852	0.0672974	0.19027	-	-	-	gi|225469131|ref|XP_002270366.1|/3.40162e-86/PREDICTED: similar to octicosapeptide/Phox/Bem1p (PB1) domain-containing protein / tetratricopeptide repeat (TPR)-containing protein [Vitis vinifera]
Unigene48228_PB_AHAU	0	4	0.01	0.69	6.10852	0.0672974	0.190247	-	-	-	-
Unigene69683_PB_AHAU	0	4	0.01	0.69	6.10852	0.0672974	0.190225	GO:0031224//intrinsic to membrane;GO:0043231//intracellular membrane-bounded organelle;GO:0031090//organelle membrane	GO:0004673//protein histidine kinase activity;GO:0043169//cation binding;GO:0004871//signal transducer activity;GO:0032559	GO:0006468//protein phosphorylation;GO:0000160//two-component signal transduction system (phosphorelay);GO:0006351//transcription, DNA-dependent	gi|58293963|gb|AAW69924.1|/0/ethylene receptor [Malus x domestica]
Unigene84446_PB_AHAU	0	4	0.01	0.69	6.10852	0.0672974	0.190202	GO:0009532//plastid stroma	-	-	gi|224125688|ref|XP_002319651.1|/3.70147e-37/predicted protein [Populus trichocarpa]
Unigene74442_PB_AHAU	0	4	0.01	0.69	6.10852	0.0672974	0.19018	-	-	-	-
Unigene26234_PB_AHAU	0	4	0.01	0.69	6.10852	0.0672974	0.190157	-	GO:0004497//monooxygenase activity;GO:0005506//iron ion binding	-	gi|255540465|ref|XP_002511297.1|/1.96638e-74/cytochrome P450, putative [Ricinus communis]
Unigene69989_PB_AHAU	0	4	0.01	0.69	6.10852	0.0672974	0.190135	GO:0031224//intrinsic to membrane	GO:0046914//transition metal ion binding;GO:0016209//antioxidant activity;GO:0050662//coenzyme binding;GO:0050664//oxidoreductase activity, acting on NADH or NADPH, oxygen as acceptor	GO:0008152//metabolic process	gi|255543278|ref|XP_002512702.1|/1.68874e-91/respiratory burst oxidase, putative [Ricinus communis]
Unigene71072_PB_AHAU	0	4	0.01	0.69	6.10852	0.0672974	0.190112	GO:0043231//intracellular membrane-bounded organelle	GO:0003676//nucleic acid binding	-	gi|297745623|emb|CBI40788.3|/1.97006e-44/unnamed protein product [Vitis vinifera]
Unigene3304_PB_AHAU	0	4	0.01	0.69	6.10852	0.0672974	0.190089	-	-	-	-
Unigene39313_PB_AHAU	0	4	0.01	0.69	6.10852	0.0672974	0.190067	-	-	-	-
Unigene31363_PB_AHAU	0	4	0.01	0.69	6.10852	0.0672974	0.190044	-	-	-	-
Unigene44347_PB_AHAU	0	4	0.01	0.69	6.10852	0.0672974	0.190022	-	-	-	-
Unigene31110_PB_AHAU	0	4	0.01	0.69	6.10852	0.0672974	0.189999	GO:0009532//plastid stroma;GO:0009526//plastid envelope;GO:0005576//extracellular region	GO:0017111//nucleoside-triphosphatase activity;GO:0008135//translation factor activity, nucleic acid binding;GO:0032561;GO:0032559	GO:0006412//translation;GO:0009207;GO:0009657//plastid organization;GO:0007275//multicellular organismal development	gi|224074699|ref|XP_002304430.1|/3.60018e-81/predicted protein [Populus trichocarpa]
Unigene10465_PB_AHAU	0	4	0.01	0.69	6.10852	0.0672974	0.189977	-	-	-	gi|255547542|ref|XP_002514828.1|/2.59175e-30/Trichohyalin, putative [Ricinus communis]
Unigene11789_PB_AHAU	0	4	0.01	0.69	6.10852	0.0672974	0.189954	GO:0044424//intracellular part	GO:0042083//5,10-methylenetetrahydrofolate-dependent methyltransferase activity;GO:0016646//oxidoreductase activity, acting on the CH-NH group of donors, NAD or NADP as acceptor	GO:0006544//glycine metabolic process;GO:0009177;GO:0006730//one-carbon metabolic process;GO:0009256//10-formyltetrahydrofolate metabolic process	gi|297744418|emb|CBI37680.3|/1.50384e-52/unnamed protein product [Vitis vinifera]
Unigene351_PB_AHAU	0	4	0.01	0.69	6.10852	0.0672974	0.189932	GO:0043234//protein complex;GO:0043231//intracellular membrane-bounded organelle;GO:0016020//membrane	GO:0043169//cation binding;GO:0004721//phosphoprotein phosphatase activity	GO:0006464//protein modification process	gi|224133996|ref|XP_002327730.1|/3.32575e-176/predicted protein [Populus trichocarpa]
Unigene74381_PB_AHAU	0	4	0.01	0.69	6.10852	0.0672974	0.189909	-	-	-	gi|255584099|ref|XP_002532792.1|/1.11101e-19/conserved hypothetical protein [Ricinus communis]
Unigene26092_PB_AHAU	0	4	0.01	0.69	6.10852	0.0672974	0.189887	-	-	-	-
Unigene60453_PB_AHAU	0	4	0.01	0.69	6.10852	0.0672974	0.189864	-	-	-	-
Unigene37054_PB_AHAU	0	4	0.01	0.69	6.10852	0.0672974	0.189842	GO:0031224//intrinsic to membrane	-	GO:0006810//transport	gi|255045895|gb|ACU00104.1|/1.20558e-33/plasma membrane intrinsic protein PIP2.2 [Populus trichocarpa x Populus deltoides]
Unigene50053_PB_AHAU	0	4	0.01	0.69	6.10852	0.0672974	0.189819	-	-	-	gi|117549794|gb|ABK35085.1|/2.10911e-22/EIL1 [Prunus persica]
Unigene61732_PB_AHAU	0	4	0.01	0.69	6.10852	0.0672974	0.189797	-	-	-	gi|255570566|ref|XP_002526240.1|/6.55179e-39/conserved hypothetical protein [Ricinus communis]
Unigene16967_PB_AHAU	0	4	0.01	0.69	6.10852	0.0672974	0.189774	-	-	-	-
Unigene37024_PB_AHAU	0	4	0.01	0.69	6.10852	0.0672974	0.189752	-	-	-	gi|225452674|ref|XP_002276735.1|/5.3154e-146/PREDICTED: hypothetical protein [Vitis vinifera]
Unigene52540_PB_AHAU	0	4	0.01	0.69	6.10852	0.0672974	0.189729	-	-	-	gi|118488325|gb|ABK95981.1|/4.2342e-64/unknown [Populus trichocarpa]
Unigene5554_PB_AHAU	0	4	0.01	0.69	6.10852	0.0672974	0.189707	-	-	-	gi|225456767|ref|XP_002276501.1|/1.46127e-114/PREDICTED: hypothetical protein [Vitis vinifera]
Unigene34237_PB_AHAU	0	4	0.01	0.69	6.10852	0.0672974	0.189685	-	GO:0004175//endopeptidase activity	GO:0019538//protein metabolic process	gi|225433904|ref|XP_002267047.1|/1.79159e-61/PREDICTED: hypothetical protein [Vitis vinifera]
Unigene71512_PB_AHAU	0	4	0.01	0.69	6.10852	0.0672974	0.189662	-	-	-	-
Unigene3171_PB_AHAU	0	4	0.01	0.69	6.10852	0.0672974	0.18964	GO:0043231//intracellular membrane-bounded organelle	GO:0004674//protein serine/threonine kinase activity;GO:0032559	GO:0048869;GO:0051726//regulation of cell cycle;GO:0006464//protein modification process	gi|15419985|gb|AAK97227.1|AF302013_1/8.66757e-148/CDK-activating kinase [Medicago sativa subsp. x varia]
Unigene85009_PB_AHAU	0	4	0.01	0.69	6.10852	0.0672974	0.189617	GO:0031410//cytoplasmic vesicle	GO:0046914//transition metal ion binding;GO:0016682//oxidoreductase activity, acting on diphenols and related substances as donors, oxygen as acceptor	GO:0008152//metabolic process	gi|242094358|ref|XP_002437669.1|/6.02936e-33/hypothetical protein SORBIDRAFT_10g000470 [Sorghum bicolor]
Unigene20802_PB_AHAU	0	4	0.01	0.69	6.10852	0.0672974	0.189595	-	-	-	-
Unigene8612_PB_AHAU	0	4	0.01	0.69	6.10852	0.0672974	0.189572	-	-	GO:0009725//response to hormone stimulus	gi|302398971|gb|ADL36780.1|/2.07823e-89/MYBR domain class transcription factor [Malus x domestica]
Unigene39658_PB_AHAU	0	4	0.01	0.69	6.10852	0.0672974	0.18955	-	-	-	-
Unigene89463_PB_AHAU	0	4	0.01	0.69	6.10852	0.0672974	0.189528	-	-	-	gi|224135381|ref|XP_002322059.1|/1.20024e-23/predicted protein [Populus trichocarpa]
Unigene6281_PB_AHAU	0	4	0.01	0.69	6.10852	0.0672974	0.189505	-	GO:0070815//peptidyl-lysine 5-dioxygenase activity;GO:0046914//transition metal ion binding;GO:0019842//vitamin binding	GO:0008152//metabolic process	gi|255570701|ref|XP_002526305.1|/7.92514e-85/oxidoreductase, putative [Ricinus communis]
Unigene74577_PB_AHAU	0	4	0.01	0.69	6.10852	0.0672974	0.189483	-	-	-	-
Unigene48589_PB_AHAU	0	4	0.01	0.69	6.10852	0.0672974	0.18946	-	-	-	gi|255580677|ref|XP_002531161.1|/2.4689e-122/vacuolar sorting protein, putative [Ricinus communis]
Unigene41607_PB_AHAU	0	4	0.01	0.69	6.10852	0.0672974	0.189438	GO:0009536//plastid	-	-	gi|217071218|gb|ACJ83969.1|/2.09349e-46/unknown [Medicago truncatula]
Unigene8859_PB_AHAU	0	4	0.01	0.69	6.10852	0.0672974	0.189416	-	GO:0017111//nucleoside-triphosphatase activity;GO:0000166//nucleotide binding	-	gi|225437320|ref|XP_002267361.1|/0/PREDICTED: hypothetical protein [Vitis vinifera]
Unigene22366_PB_AHAU	0	4	0.01	0.69	6.10852	0.0672974	0.189393	GO:0031981//nuclear lumen	GO:0004672//protein kinase activity;GO:0032559	GO:0006464//protein modification process	gi|225461963|ref|XP_002266700.1|/3.4045e-44/PREDICTED: hypothetical protein [Vitis vinifera]
Unigene78992_PB_AHAU	0	4	0.01	0.69	6.10852	0.0672974	0.189371	-	GO:0016301//kinase activity;GO:0032559	GO:0006796//phosphate metabolic process;GO:0019400	gi|225471001|ref|XP_002270550.1|/8.70522e-69/PREDICTED: hypothetical protein [Vitis vinifera]
Unigene52685_PB_AHAU	0	4	0.01	0.69	6.10852	0.0672974	0.189348	-	-	-	gi|224111498|ref|XP_002315879.1|/1.79655e-06/predicted protein [Populus trichocarpa]
Unigene54324_PB_AHAU	0	4	0.01	0.69	6.10852	0.0672974	0.189326	-	GO:0005488//binding;GO:0003824//catalytic activity	GO:0016567//protein ubiquitination	gi|225445704|ref|XP_002269428.1|/1.90832e-46/PREDICTED: hypothetical protein [Vitis vinifera]
Unigene84519_PB_AHAU	0	4	0.01	0.69	6.10852	0.0672974	0.189304	-	GO:0004312//fatty acid synthase activity	GO:0006631//fatty acid metabolic process	gi|224114349|ref|XP_002316735.1|/2.01215e-120/predicted protein [Populus trichocarpa]
Unigene24798_PB_AHAU	0	4	0.01	0.69	6.10852	0.0672974	0.189281	-	-	GO:0048856//anatomical structure development	gi|307136358|gb|ADN34172.1|/4.77092e-104/F-box family protein [Cucumis melo subsp. melo]
Unigene48221_PB_AHAU	0	4	0.01	0.69	6.10852	0.0672974	0.189259	-	-	-	-
Unigene78655_PB_AHAU	0	4	0.01	0.69	6.10852	0.0672974	0.189237	GO:0016020//membrane	-	-	gi|307135947|gb|ADN33808.1|/1.09157e-34/sodium/calcium exchanger family protein [Cucumis melo subsp. melo]
Unigene82407_PB_AHAU	0	4	0.01	0.69	6.10852	0.0672974	0.189214	-	GO:0003824//catalytic activity	-	gi|82697945|gb|ABB89007.1|/2.33459e-83/CXE carboxylesterase [Malus pumila]
Unigene7829_PB_AHAU	0	4	0.01	0.69	6.10852	0.0672974	0.189192	-	-	-	-
Unigene90041_PB_AHAU	0	4	0.01	0.69	6.10852	0.0672974	0.18917	GO:0031224//intrinsic to membrane	-	GO:0006810//transport	gi|225459967|ref|XP_002266319.1|/4.31666e-31/PREDICTED: hypothetical protein [Vitis vinifera]
Unigene70676_PB_AHAU	0	4	0.01	0.69	6.10852	0.0672974	0.189147	-	GO:0005488//binding	GO:0009987//cellular process;GO:0050896//response to stimulus;GO:0048856//anatomical structure development;GO:0007275//multicellular organismal development	gi|302398869|gb|ADL36729.1|/9.26292e-85/HSF domain class transcription factor [Malus x domestica]
Unigene5677_PB_AHAU	0	4	0.01	0.69	6.10852	0.0672974	0.189125	-	-	-	-
Unigene25178_PB_AHAU	0	4	0.01	0.69	6.10852	0.0672974	0.189103	-	GO:0005488//binding	-	gi|114432130|gb|ABI74673.1|/3.26528e-09/suppressor of necrosis 1 [Phytophthora infestans]
Unigene47597_PB_AHAU	0	4	0.01	0.69	6.10852	0.0672974	0.18908	-	-	-	-
Unigene31370_PB_AHAU	0	4	0.01	0.69	6.10852	0.0672974	0.189058	-	-	-	gi|224078428|ref|XP_002305539.1|/2.1485e-50/f-box family protein [Populus trichocarpa]
Unigene53390_PB_AHAU	0	4	0.01	0.69	6.10852	0.0672974	0.189036	GO:0009536//plastid	GO:0016757//transferase activity, transferring glycosyl groups	GO:0006073//cellular glucan metabolic process	gi|224078602|ref|XP_002305571.1|/1.91777e-71/predicted protein [Populus trichocarpa]
Unigene7016_PB_AHAU	0	4	0.01	0.69	6.10852	0.0672974	0.189014	GO:0044459//plasma membrane part;GO:0031224//intrinsic to membrane	GO:0015563;GO:0005372//water transmembrane transporter activity;GO:0015103//inorganic anion transmembrane transporter activity	GO:0015698//inorganic anion transport;GO:0034220//ion transmembrane transport;GO:0010036//response to boron-containing substance	gi|225426464|ref|XP_002276319.1|/2.40229e-68/PREDICTED: hypothetical protein [Vitis vinifera]
Unigene76500_PB_AHAU	0	4	0.01	0.69	6.10852	0.0672974	0.188991	-	-	-	-
Unigene44320_PB_AHAU	0	4	0.01	0.69	6.10852	0.0672974	0.188969	GO:0005576//extracellular region;GO:0030312//external encapsulating structure;GO:0009536//plastid	GO:0016788//hydrolase activity, acting on ester bonds	GO:0044238//primary metabolic process	gi|225459955|ref|XP_002266194.1|/9.55131e-47/PREDICTED: hypothetical protein [Vitis vinifera]
Unigene42659_PB_AHAU	0	4	0.01	0.69	6.10852	0.0672974	0.188947	GO:0031090//organelle membrane;GO:0043231//intracellular membrane-bounded organelle;GO:0016021//integral to membrane	GO:0046872//metal ion binding;GO:0015405;GO:0016628//oxidoreductase activity, acting on the CH-CH group of donors, NAD or NADP as acceptor;GO:0016462//pyrophosphatase activity	GO:0006818//hydrogen transport;GO:0008152//metabolic process	gi|255579837|ref|XP_002530755.1|/0/Pyrophosphate-energized vacuolar membrane proton pump, putative [Ricinus communis]
Unigene64087_PB_AHAU	0	4	0.01	0.69	6.10852	0.0672974	0.188924	-	-	-	-
Unigene38928_PB_AHAU	0	4	0.01	0.69	6.10852	0.0672974	0.188902	-	-	-	gi|297744565|emb|CBI37827.3|/8.03166e-06/unnamed protein product [Vitis vinifera]
Unigene53163_PB_AHAU	0	4	0.01	0.69	6.10852	0.0672974	0.18888	-	-	-	gi|302141765|emb|CBI18968.3|/3.07579e-37/unnamed protein product [Vitis vinifera]
Unigene11112_PB_AHAU	0	4	0.01	0.69	6.10852	0.0672974	0.188858	GO:0043231//intracellular membrane-bounded organelle	-	GO:0006865//amino acid transport;GO:0051181//cofactor transport	gi|224108011|ref|XP_002314687.1|/1.15995e-65/predicted protein [Populus trichocarpa]
Unigene62942_PB_AHAU	0	4	0.01	0.69	6.10852	0.0672974	0.188835	-	GO:0035251//UDP-glucosyltransferase activity	GO:0052482;GO:0019758	gi|255558386|ref|XP_002520220.1|/7.02968e-125/UDP-glucosyltransferase, putative [Ricinus communis]
Unigene14634_PB_AHAU	0	4	0.01	0.69	6.10852	0.0672974	0.188813	-	-	-	-
Unigene24866_PB_AHAU	0	4	0.01	0.69	6.10852	0.0672974	0.188791	GO:0044444//cytoplasmic part;GO:0016020//membrane	GO:0005488//binding	GO:0009902//chloroplast relocation;GO:0051707//response to other organism	gi|224111518|ref|XP_002315887.1|/1.7145e-68/predicted protein [Populus trichocarpa]
Unigene9396_PB_AHAU	0	4	0.01	0.69	6.10852	0.0672974	0.188769	GO:0043231//intracellular membrane-bounded organelle	GO:0004721//phosphoprotein phosphatase activity	GO:0006950//response to stress;GO:0030522//intracellular receptor mediated signaling pathway	gi|296088509|emb|CBI37500.3|/3.48535e-26/unnamed protein product [Vitis vinifera]
Unigene44151_PB_AHAU	0	4	0.01	0.69	6.10852	0.0672974	0.188747	-	-	-	-
Unigene23464_PB_AHAU	0	4	0.01	0.69	6.10852	0.0672974	0.188724	-	-	-	-
Unigene85356_PB_AHAU	0	4	0.01	0.69	6.10852	0.0672974	0.188702	-	-	-	-
Unigene47082_PB_AHAU	0	4	0.01	0.69	6.10852	0.0672974	0.18868	-	-	-	-
Unigene89711_PB_AHAU	0	4	0.01	0.69	6.10852	0.0672974	0.188658	-	-	-	gi|292668929|gb|ADE41119.1|/7.8228e-09/AP2 domain class transcription factor [Malus x domestica]
Unigene37546_PB_AHAU	0	4	0.01	0.69	6.10852	0.0672974	0.188635	-	GO:0005488//binding	-	gi|297737264|emb|CBI26465.3|/4.39055e-28/unnamed protein product [Vitis vinifera]
Unigene58686_PB_AHAU	0	4	0.01	0.69	6.10852	0.0672974	0.188613	-	-	-	gi|225432512|ref|XP_002277484.1|/7.80866e-102/PREDICTED: hypothetical protein [Vitis vinifera]
Unigene16596_PB_AHAU	0	4	0.01	0.69	6.10852	0.0672974	0.188591	GO:0043234//protein complex;GO:0031410//cytoplasmic vesicle	GO:0004683//calmodulin-dependent protein kinase activity;GO:0043566//structure-specific DNA binding	GO:0006355//regulation of transcription, DNA-dependent;GO:0009791//post-embryonic development;GO:0015031//protein transport	gi|224065336|ref|XP_002301780.1|/3.50037e-41/predicted protein [Populus trichocarpa]
Unigene1143_PB_AHAU	0	4	0.01	0.69	6.10852	0.0672974	0.188569	-	GO:0005488//binding	-	gi|296083821|emb|CBI24209.3|/1.21993e-19/unnamed protein product [Vitis vinifera]
Unigene82051_PB_AHAU	0	4	0.01	0.69	6.10852	0.0672974	0.188547	GO:0043231//intracellular membrane-bounded organelle	-	-	gi|255579265|ref|XP_002530478.1|/0/conserved hypothetical protein [Ricinus communis]
Unigene30564_PB_AHAU	0	4	0.01	0.69	6.10852	0.0672974	0.188525	-	-	-	-
Unigene88579_PB_AHAU	0	4	0.01	0.69	6.10852	0.0672974	0.188502	-	-	-	-
Unigene59377_PB_AHAU	0	4	0.01	0.69	6.10852	0.0672974	0.18848	-	-	-	-
Unigene83449_PB_AHAU	0	4	0.01	0.69	6.10852	0.0672974	0.188458	GO:0043231//intracellular membrane-bounded organelle;GO:0044444//cytoplasmic part	-	GO:0006810//transport	gi|255562613|ref|XP_002522312.1|/1.92752e-39/nucleotide binding protein, putative [Ricinus communis]
Unigene56874_PB_AHAU	0	4	0.01	0.69	6.10852	0.0672974	0.188436	-	-	-	-
Unigene28059_PB_AHAU	0	4	0.01	0.69	6.10852	0.0672974	0.188414	GO:0043231//intracellular membrane-bounded organelle	GO:0003677//DNA binding;GO:0001071//nucleic acid binding transcription factor activity	GO:0006351//transcription, DNA-dependent	gi|224080389|ref|XP_002306123.1|/2.06316e-64/predicted protein [Populus trichocarpa]
Unigene63870_PB_AHAU	0	4	0.01	0.69	6.10852	0.0672974	0.188392	-	-	-	gi|224106005|ref|XP_002314010.1|/4.16351e-42/predicted protein [Populus trichocarpa]
Unigene13495_PB_AHAU	0	4	0.01	0.69	6.10852	0.0672974	0.188369	-	GO:0016702//oxidoreductase activity, acting on single donors with incorporation of molecular oxygen, incorporation of two atoms of oxygen	GO:0008152//metabolic process	gi|224077604|ref|XP_002305324.1|/2.72663e-14/predicted protein [Populus trichocarpa]
Unigene38227_PB_AHAU	0	4	0.01	0.69	6.10852	0.0672974	0.188347	GO:0031461//cullin-RING ubiquitin ligase complex;GO:0031234//extrinsic to internal side of plasma membrane	-	-	gi|224084698|ref|XP_002307391.1|/1.05173e-75/predicted protein [Populus trichocarpa]
Unigene69414_PB_AHAU	0	4	0.01	0.69	6.10852	0.0672974	0.188325	GO:0009536//plastid	GO:0016301//kinase activity;GO:0032559	GO:0006464//protein modification process	gi|255544980|ref|XP_002513551.1|/2.33697e-53/ATP binding protein, putative [Ricinus communis]
Unigene88306_PB_AHAU	0	4	0.01	0.69	6.10852	0.0672974	0.188303	-	-	-	gi|224106353|ref|XP_002314139.1|/3.61837e-38/predicted protein [Populus trichocarpa]
Unigene10194_PB_AHAU	0	4	0.01	0.69	6.10852	0.0672974	0.188281	GO:0048500//signal recognition particle	GO:0003723//RNA binding;GO:0032561;GO:0016462//pyrophosphatase activity	GO:0006614//SRP-dependent cotranslational protein targeting to membrane	gi|255553241|ref|XP_002517663.1|/8.94628e-116/signal recognition particle 54 kD protein, putative [Ricinus communis]
Unigene70653_PB_AHAU	0	4	0.01	0.69	6.10852	0.0672974	0.188259	-	-	-	gi|255537980|ref|XP_002510055.1|/3.29539e-107/protein binding protein, putative [Ricinus communis]
Unigene5543_PB_AHAU	0	4	0.01	0.69	6.10852	0.0672974	0.188237	-	-	-	gi|302399131|gb|ADL36860.1|/0/WRKY domain class transcription factor [Malus x domestica]
Unigene5833_PB_AHAU	0	4	0.01	0.69	6.10852	0.0672974	0.188215	-	GO:0005506//iron ion binding	-	gi|225452171|ref|XP_002264598.1|/3.08928e-109/PREDICTED: hypothetical protein [Vitis vinifera]
Unigene49840_PB_AHAU	0	4	0.01	0.69	6.10852	0.0672974	0.188193	GO:0009534//chloroplast thylakoid;GO:0016020//membrane	GO:0003824//catalytic activity	GO:0009725//response to hormone stimulus;GO:0009746;GO:0000902//cell morphogenesis;GO:0009250//glucan biosynthetic process;GO:0009827//plant-type cell wall modification	gi|255544101|ref|XP_002513113.1|/5.07731e-45/N-acetyltransferase, putative [Ricinus communis]
Unigene15327_PB_AHAU	0	4	0.01	0.69	6.10852	0.0672974	0.18817	GO:0044464//cell part	GO:0046914//transition metal ion binding	-	gi|224088059|ref|XP_002308310.1|/4.48265e-25/predicted protein [Populus trichocarpa]
Unigene6053_PB_AHAU	0	4	0.01	0.69	6.10852	0.0672974	0.188148	-	-	-	-
Unigene10767_PB_AHAU	0	4	0.01	0.69	6.10852	0.0672974	0.188126	GO:0043231//intracellular membrane-bounded organelle	GO:0016833//oxo-acid-lyase activity	GO:0009081//branched chain family amino acid metabolic process	gi|225435868|ref|XP_002263865.1|/6.74086e-23/PREDICTED: hypothetical protein [Vitis vinifera]
Unigene9772_PB_AHAU	0	4	0.01	0.69	6.10852	0.0672974	0.188104	-	-	-	-
Unigene90171_PB_AHAU	0	4	0.01	0.69	6.10852	0.0672974	0.188082	GO:0016020//membrane	GO:0016301//kinase activity;GO:0000166//nucleotide binding	-	gi|255580209|ref|XP_002530935.1|/1.54126e-31/Protein kinase APK1B, chloroplast precursor, putative [Ricinus communis]
Unigene84059_PB_AHAU	0	4	0.01	0.69	6.10852	0.0672974	0.18806	-	-	-	gi|297736090|emb|CBI24128.3|/1.13993e-66/unnamed protein product [Vitis vinifera]
Unigene6444_PB_AHAU	0	4	0.01	0.69	6.10852	0.0672974	0.188038	GO:0016020//membrane;GO:0043231//intracellular membrane-bounded organelle	-	GO:0009725//response to hormone stimulus;GO:0006950//response to stress	gi|224122882|ref|XP_002330387.1|/1.73291e-48/predicted protein [Populus trichocarpa]
Unigene1994_PB_AHAU	0	4	0.01	0.69	6.10852	0.0672974	0.188016	-	-	-	gi|255570224|ref|XP_002526072.1|/3.41754e-29/conserved hypothetical protein [Ricinus communis]
Unigene7125_PB_AHAU	0	4	0.01	0.69	6.10852	0.0672974	0.187994	-	-	-	gi|297738259|emb|CBI27460.3|/1.11011e-63/unnamed protein product [Vitis vinifera]
Unigene6154_PB_AHAU	0	4	0.01	0.69	6.10852	0.0672974	0.187972	-	-	-	-
Unigene78342_PB_AHAU	0	4	0.01	0.69	6.10852	0.0672974	0.18795	-	-	-	-
Unigene82868_PB_AHAU	0	4	0.01	0.69	6.10852	0.0672974	0.187928	-	-	-	-
Unigene9566_PB_AHAU	0	4	0.01	0.69	6.10852	0.0672974	0.187906	-	GO:0042802//identical protein binding;GO:0004871//signal transducer activity;GO:0004672//protein kinase activity;GO:0032559	GO:0006464//protein modification process	gi|225448439|ref|XP_002272022.1|/0/PREDICTED: hypothetical protein [Vitis vinifera]
Unigene1512_PB_AHAU	0	4	0.01	0.69	6.10852	0.0672974	0.187884	-	-	-	gi|297734484|emb|CBI15731.3|/3.00063e-130/unnamed protein product [Vitis vinifera]
Unigene17113_PB_AHAU	0	4	0.01	0.69	6.10852	0.0672974	0.187862	GO:0043231//intracellular membrane-bounded organelle	GO:0004620//phospholipase activity;GO:0042578//phosphoric ester hydrolase activity	GO:0044238//primary metabolic process;GO:0007165//signal transduction	gi|255574752|ref|XP_002528284.1|/1.03973e-120/phospholipase C, putative [Ricinus communis]
Unigene47360_PB_AHAU	0	4	0.01	0.69	6.10852	0.0672974	0.18784	-	-	-	-
Unigene71230_PB_AHAU	0	4	0.01	0.69	6.10852	0.0672974	0.187818	-	-	-	-
Unigene84474_PB_AHAU	0	4	0.01	0.69	6.10852	0.0672974	0.187796	-	GO:0016655//oxidoreductase activity, acting on NADH or NADPH, quinone or similar compound as acceptor;GO:0046914//transition metal ion binding	GO:0008152//metabolic process	gi|224138152|ref|XP_002326531.1|/1.27458e-51/predicted protein [Populus trichocarpa]
Unigene40018_PB_AHAU	0	4	0.01	0.69	6.10852	0.0672974	0.187774	GO:0043231//intracellular membrane-bounded organelle	-	-	gi|255553141|ref|XP_002517613.1|/1.20026e-53/pentatricopeptide repeat-containing protein, putative [Ricinus communis]
Unigene69350_PB_AHAU	0	4	0.01	0.69	6.10852	0.0672974	0.187752	GO:0044444//cytoplasmic part	GO:0005515//protein binding;GO:0016857//racemase and epimerase activity, acting on carbohydrates and derivatives;GO:0048037//cofactor binding	GO:0070882;GO:0050896//response to stimulus;GO:0019318//hexose metabolic process	gi|225426316|ref|XP_002268779.1|/2.68191e-165/PREDICTED: hypothetical protein [Vitis vinifera]
Unigene31534_PB_AHAU	0	4	0.01	0.69	6.10852	0.0672974	0.18773	-	-	-	-
Unigene88318_PB_AHAU	0	4	0.01	0.69	6.10852	0.0672974	0.187708	GO:0044464//cell part	-	GO:0015833//peptide transport;GO:0015698//inorganic anion transport	gi|297734692|emb|CBI16743.3|/3.05549e-37/unnamed protein product [Vitis vinifera]
Unigene49987_PB_AHAU	0	4	0.01	0.69	6.10852	0.0672974	0.187686	GO:0031966//mitochondrial membrane	GO:0032561;GO:0046872//metal ion binding;GO:0003824//catalytic activity	GO:0007275//multicellular organismal development;GO:0003006//developmental process involved in reproduction;GO:0009207;GO:0006996//organelle organization;GO:0000904//cell morphogenesis involved in differentiation;GO:0034643//establishment of mitochondrion localization, microtubule-mediated;GO:0035556//intracellular signal transduction	gi|255559464|ref|XP_002520752.1|/2.05481e-92/rac-GTP binding protein, putative [Ricinus communis]
Unigene34478_PB_AHAU	0	4	0.01	0.69	6.10852	0.0672974	0.187664	-	-	-	gi|225465075|ref|XP_002268838.1|/1.48941e-22/PREDICTED: hypothetical protein isoform 1 [Vitis vinifera]
Unigene44793_PB_AHAU	0	4	0.01	0.69	6.10852	0.0672974	0.187642	-	-	-	-
Unigene616_PB_AHAU	0	4	0.01	0.69	6.10852	0.0672974	0.18762	GO:0030120//vesicle coat	-	GO:0015031//protein transport	gi|296081749|emb|CBI20754.3|/4.34989e-36/unnamed protein product [Vitis vinifera]
Unigene50168_PB_AHAU	0	4	0.01	0.69	6.10852	0.0672974	0.187598	-	-	-	gi|225434576|ref|XP_002279036.1|/1.14948e-140/PREDICTED: hypothetical protein [Vitis vinifera]
Unigene28468_PB_AHAU	0	4	0.01	0.69	6.10852	0.0672974	0.187576	-	-	-	gi|255578386|ref|XP_002530059.1|/2.54902e-49/conserved hypothetical protein [Ricinus communis]
Unigene76852_PB_AHAU	0	4	0.01	0.69	6.10852	0.0672974	0.187554	-	-	-	-
Unigene66092_PB_AHAU	0	4	0.01	0.69	6.10852	0.0672974	0.187532	GO:0044464//cell part	GO:0070566//adenylyltransferase activity	GO:0010876;GO:0009108//coenzyme biosynthetic process;GO:0006970//response to osmotic stress;GO:0006140;GO:0006810//transport	gi|255561104|ref|XP_002521564.1|/3.13192e-42/syntaxin, putative [Ricinus communis]
Unigene25154_PB_AHAU	0	4	0.01	0.69	6.10852	0.0672974	0.18751	-	GO:0003676//nucleic acid binding;GO:0004518//nuclease activity	GO:0009628//response to abiotic stimulus;GO:0000725//recombinational repair	gi|255580807|ref|XP_002531224.1|/3.00144e-117/DNA repair endonuclease xp-f / mei-9 / rad1, putative [Ricinus communis]
Unigene6145_PB_AHAU	0	4	0.01	0.69	6.10852	0.0672974	0.187488	-	-	-	gi|225439715|ref|XP_002268101.1|/1.09593e-28/PREDICTED: hypothetical protein [Vitis vinifera]
Unigene75848_PB_AHAU	0	4	0.01	0.69	6.10852	0.0672974	0.187466	-	-	-	-
Unigene25129_PB_AHAU	0	4	0.01	0.69	6.10852	0.0672974	0.187444	GO:0043231//intracellular membrane-bounded organelle	GO:0003677//DNA binding;GO:0001071//nucleic acid binding transcription factor activity;GO:0005515//protein binding	GO:0006351//transcription, DNA-dependent	gi|297737848|emb|CBI27049.3|/3.0914e-17/unnamed protein product [Vitis vinifera]
Unigene4763_PB_AHAU	0	4	0.01	0.69	6.10852	0.0672974	0.187422	GO:0009536//plastid	GO:0046914//transition metal ion binding;GO:0051540	GO:0031163;GO:0009657//plastid organization	gi|255576215|ref|XP_002529001.1|/2.03106e-35/Nitrogen fixation protein nifU, putative [Ricinus communis]
Unigene81662_PB_AHAU	0	4	0.01	0.69	6.10852	0.0672974	0.187401	-	GO:0016301//kinase activity;GO:0005515//protein binding	GO:0071241//cellular response to inorganic substance;GO:0043102;GO:0000097//sulfur amino acid biosynthetic process;GO:0010039//response to iron ion;GO:0009723//response to ethylene stimulus;GO:0006796//phosphate metabolic process	gi|224056200|ref|XP_002298752.1|/1.52968e-84/predicted protein [Populus trichocarpa]
Unigene37305_PB_AHAU	0	4	0.01	0.69	6.10852	0.0672974	0.187379	GO:0005840//ribosome	-	-	gi|297743022|emb|CBI35889.3|/1.39558e-28/unnamed protein product [Vitis vinifera]
Unigene75809_PB_AHAU	0	4	0.01	0.69	6.10852	0.0672974	0.187357	-	-	GO:0051234//establishment of localization	gi|7259348|dbj|BAA92779.1|/2.64295e-14/nonclathrin coat protein zeta1-COP [Glycine max]
Unigene77007_PB_AHAU	0	4	0.01	0.69	6.10852	0.0672974	0.187335	-	-	-	-
Unigene21907_PB_AHAU	0	4	0.01	0.69	6.10852	0.0672974	0.187313	-	-	-	-
Unigene13642_PB_AHAU	0	4	0.01	0.69	6.10852	0.0672974	0.187291	-	-	-	gi|224127518|ref|XP_002320094.1|/8.19078e-27/f-box family protein [Populus trichocarpa]
Unigene65514_PB_AHAU	0	4	0.01	0.69	6.10852	0.0672974	0.187269	-	-	-	-
Unigene36220_PB_AHAU	0	4	0.01	0.69	6.10852	0.0672974	0.187247	-	-	-	gi|255538940|ref|XP_002510535.1|/2.32995e-18/conserved hypothetical protein [Ricinus communis]
Unigene65786_PB_AHAU	0	4	0.01	0.69	6.10852	0.0672974	0.187225	-	-	-	-
Unigene6232_PB_AHAU	0	4	0.01	0.69	6.10852	0.0672974	0.187204	-	GO:0016616//oxidoreductase activity, acting on the CH-OH group of donors, NAD or NADP as acceptor	GO:0008152//metabolic process	gi|225434131|ref|XP_002274731.1|/6.18879e-87/PREDICTED: hypothetical protein [Vitis vinifera]
Unigene37654_PB_AHAU	0	4	0.01	0.69	6.10852	0.0672974	0.187182	-	-	-	-
Unigene55323_PB_AHAU	0	4	0.01	0.69	6.10852	0.0672974	0.18716	GO:0009536//plastid	GO:0008169//C-methyltransferase activity	GO:0006783//heme biosynthetic process;GO:0006730//one-carbon metabolic process	gi|255544328|ref|XP_002513226.1|/1.40469e-75/uroporphyrin-III methyltransferase, putative [Ricinus communis]
Unigene75582_PB_AHAU	0	4	0.01	0.69	6.10852	0.0672974	0.187138	-	-	-	-
Unigene9035_PB_AHAU	0	4	0.01	0.69	6.10852	0.0672974	0.187116	GO:0016020//membrane;GO:0043234//protein complex	-	-	gi|255538520|ref|XP_002510325.1|/1.56273e-112/exocyst complex component sec3, putative [Ricinus communis]
Unigene75933_PB_AHAU	0	4	0.01	0.69	6.10852	0.0672974	0.187094	-	-	-	-
Unigene88231_PB_AHAU	0	4	0.01	0.69	6.10852	0.0672974	0.187072	GO:0009536//plastid	GO:0003677//DNA binding;GO:0001071//nucleic acid binding transcription factor activity;GO:0016628//oxidoreductase activity, acting on the CH-CH group of donors, NAD or NADP as acceptor	GO:0006351//transcription, DNA-dependent	gi|302398899|gb|ADL36744.1|/2.18328e-49/MADS domain class transcription factor [Malus x domestica]
Unigene35146_PB_AHAU	0	4	0.01	0.69	6.10852	0.0672974	0.187051	-	-	-	-
Unigene17100_PB_AHAU	0	4	0.01	0.69	6.10852	0.0672974	0.187029	-	-	-	gi|224112493|ref|XP_002316209.1|/5.28578e-13/predicted protein [Populus trichocarpa]
Unigene88617_PB_AHAU	0	4	0.01	0.69	6.10852	0.0672974	0.187007	-	-	-	-
Unigene69444_PB_AHAU	0	4	0.01	0.69	6.10852	0.0672974	0.186985	GO:0043231//intracellular membrane-bounded organelle;GO:0044425//membrane part	GO:0016411//acylglycerol O-acyltransferase activity	GO:0008152//metabolic process	gi|6635840|gb|AAF20003.1|AF213937_1/4.90106e-19/1-acyl-sn-glycerol-3-phosphate acyltransferase [Prunus dulcis]
Unigene40181_PB_AHAU	0	4	0.01	0.69	6.10852	0.0672974	0.186963	GO:0009532//plastid stroma	GO:0016628//oxidoreductase activity, acting on the CH-CH group of donors, NAD or NADP as acceptor	GO:0009085//lysine biosynthetic process;GO:0006091//generation of precursor metabolites and energy	gi|224136862|ref|XP_002322434.1|/2.72864e-128/predicted protein [Populus trichocarpa]
Unigene18335_PB_AHAU	0	4	0.01	0.69	6.10852	0.0672974	0.186942	GO:0031225//anchored to membrane	-	-	gi|255542610|ref|XP_002512368.1|/3.83507e-54/conserved hypothetical protein [Ricinus communis]
Unigene15818_PB_AHAU	0	4	0.01	0.69	6.10852	0.0672974	0.18692	-	-	-	gi|148807205|gb|ABR13312.1|/4.79188e-28/putative wound-induced protein [Prunus dulcis]
Unigene34470_PB_AHAU	0	4	0.01	0.69	6.10852	0.0672974	0.186898	-	GO:0032561;GO:0003723//RNA binding;GO:0017111//nucleoside-triphosphatase activity	GO:0009207	gi|296085337|emb|CBI29069.3|/7.20352e-71/unnamed protein product [Vitis vinifera]
Unigene4088_PB_AHAU	0	4	0.01	0.69	6.10852	0.0672974	0.186876	-	GO:0004672//protein kinase activity;GO:0032559	GO:0006796//phosphate metabolic process;GO:0006464//protein modification process	gi|255554735|ref|XP_002518405.1|/3.89103e-52/protein with unknown function [Ricinus communis]
Unigene89613_PB_AHAU	0	4	0.01	0.69	6.10852	0.0672974	0.186854	-	-	-	gi|15229797|ref|NP_187764.1|/2.49025e-38/unknown protein [Arabidopsis thaliana]
Unigene50565_PB_AHAU	0	4	0.01	0.69	6.10852	0.0672974	0.186833	GO:0016020//membrane	GO:0004871//signal transducer activity;GO:0004713//protein tyrosine kinase activity;GO:0032559	GO:0006464//protein modification process;GO:0007167//enzyme linked receptor protein signaling pathway	gi|255553857|ref|XP_002517969.1|/3.53191e-25/lrr receptor-linked protein kinase, putative [Ricinus communis]
Unigene67809_PB_AHAU	0	4	0.01	0.69	6.10852	0.0672974	0.186811	-	-	-	-
Unigene61516_PB_AHAU	0	4	0.01	0.69	6.10852	0.0672974	0.186789	-	-	-	gi|48717070|dbj|BAD23758.1|/5.60984e-08/NAM-like protein [Oryza sativa Japonica Group]
Unigene52331_PB_AHAU	0	4	0.01	0.69	6.10852	0.0672974	0.186767	-	-	-	gi|255545060|ref|XP_002513591.1|/3.23079e-12/conserved hypothetical protein [Ricinus communis]
Unigene29953_PB_AHAU	0	4	0.01	0.69	6.10852	0.0672974	0.186746	-	GO:0003824//catalytic activity;GO:0046914//transition metal ion binding	GO:0008152//metabolic process	gi|255040359|gb|ACT99992.1|/3.98268e-45/gibberellin 2-oxidase [Malus x domestica]
Unigene64325_PB_AHAU	0	4	0.01	0.69	6.10852	0.0672974	0.186724	-	GO:0005488//binding	-	gi|297736810|emb|CBI26011.3|/1.24846e-13/unnamed protein product [Vitis vinifera]
Unigene6780_PB_AHAU	0	4	0.01	0.69	6.10852	0.0672974	0.186702	GO:0009534//chloroplast thylakoid	-	-	gi|147821837|emb|CAN63743.1|/3.26918e-71/hypothetical protein VITISV_041630 [Vitis vinifera]
Unigene73655_PB_AHAU	0	4	0.01	0.69	6.10852	0.0672974	0.18668	-	-	-	-
Unigene60257_PB_AHAU	0	4	0.01	0.69	6.10852	0.0672974	0.186659	GO:0043231//intracellular membrane-bounded organelle	GO:0046914//transition metal ion binding;GO:0003676//nucleic acid binding;GO:0016787//hydrolase activity;GO:0000166//nucleotide binding	-	gi|255641529|gb|ACU21038.1|/1.33745e-24/unknown [Glycine max]
Unigene65359_PB_AHAU	0	4	0.01	0.69	6.10852	0.0672974	0.186637	-	GO:0004091//carboxylesterase activity;GO:0030234//enzyme regulator activity	-	gi|225426925|ref|XP_002264891.1|/9.45276e-15/PREDICTED: hypothetical protein [Vitis vinifera]
Unigene27811_PB_AHAU	0	4	0.01	0.69	6.10852	0.0672974	0.186615	-	-	-	-
Unigene78044_PB_AHAU	0	4	0.01	0.69	6.10852	0.0672974	0.186593	-	GO:0046914//transition metal ion binding;GO:0004683//calmodulin-dependent protein kinase activity	-	gi|225455491|ref|XP_002280396.1|/9.1573e-86/PREDICTED: similar to ZFWD1 (zinc finger WD40 repeat protein 1); nucleic acid binding / zinc ion binding [Vitis vinifera]
Unigene67685_PB_AHAU	0	4	0.01	0.69	6.10852	0.0672974	0.186572	-	-	-	-
Unigene8931_PB_AHAU	0	4	0.01	0.69	6.10852	0.0672974	0.18655	-	-	-	gi|225434255|ref|XP_002276275.1|/9.12734e-19/PREDICTED: hypothetical protein [Vitis vinifera]
Unigene70026_PB_AHAU	0	4	0.01	0.69	6.10852	0.0672974	0.186528	-	GO:0016741	GO:0006730//one-carbon metabolic process	gi|255571499|ref|XP_002526697.1|/4.33096e-23/conserved hypothetical protein [Ricinus communis]
Unigene32471_PB_AHAU	0	4	0.01	0.69	6.10852	0.0672974	0.186507	-	GO:0004683//calmodulin-dependent protein kinase activity	-	gi|297739990|emb|CBI30172.3|/8.72278e-52/unnamed protein product [Vitis vinifera]
Unigene7362_PB_AHAU	0	4	0.01	0.69	6.10852	0.0672974	0.186485	GO:0005840//ribosome;GO:0043231//intracellular membrane-bounded organelle	GO:0005488//binding;GO:0004312//fatty acid synthase activity	GO:0006633//fatty acid biosynthetic process;GO:0009314//response to radiation;GO:0007275//multicellular organismal development;GO:0006950//response to stress	gi|224064358|ref|XP_002301436.1|/0/predicted protein [Populus trichocarpa]
Unigene13009_PB_AHAU	0	4	0.01	0.69	6.10852	0.0672974	0.186463	-	GO:0003677//DNA binding;GO:0001071//nucleic acid binding transcription factor activity	GO:0010467//gene expression	gi|198449163|gb|ACH88751.1|/9.79733e-74/WRKY DNA binding protein [Fragaria x ananassa]
Unigene1898_PB_AHAU	0	4	0.01	0.69	6.10852	0.0672974	0.186442	-	GO:0032561;GO:0003824//catalytic activity	GO:0006810//transport;GO:0035556//intracellular signal transduction	gi|224070895|ref|XP_002303285.1|/1.08252e-87/predicted protein [Populus trichocarpa]
Unigene30284_PB_AHAU	0	4	0.01	0.69	6.10852	0.0672974	0.18642	GO:0043231//intracellular membrane-bounded organelle	GO:0046914//transition metal ion binding;GO:0003676//nucleic acid binding;GO:0016859//cis-trans isomerase activity	GO:0044267//cellular protein metabolic process	gi|224083978|ref|XP_002307193.1|/7.43682e-168/predicted protein [Populus trichocarpa]
Unigene10113_PB_AHAU	0	4	0.01	0.69	6.10852	0.0672974	0.186398	GO:0043231//intracellular membrane-bounded organelle	GO:0034593	GO:0000902//cell morphogenesis;GO:0042546//cell wall biogenesis;GO:0006996//organelle organization	gi|225463942|ref|XP_002269515.1|/8.87124e-48/PREDICTED: hypothetical protein [Vitis vinifera]
Unigene60612_PB_AHAU	0	4	0.01	0.69	6.10852	0.0672974	0.186376	GO:0031224//intrinsic to membrane;GO:0031410//cytoplasmic vesicle	GO:0015142//tricarboxylic acid transmembrane transporter activity	GO:0006842//tricarboxylic acid transport	gi|255545230|ref|XP_002513676.1|/8.90509e-71/arsenite transport protein, putative [Ricinus communis]
Unigene17812_PB_AHAU	0	4	0.01	0.69	6.10852	0.0672974	0.186355	-	-	-	-
Unigene26204_PB_AHAU	0	4	0.01	0.69	6.10852	0.0672974	0.186333	GO:0009526//plastid envelope;GO:0031224//intrinsic to membrane;GO:0031410//cytoplasmic vesicle	GO:0016491//oxidoreductase activity	GO:0044238//primary metabolic process	gi|224097510|ref|XP_002310966.1|/1.05036e-40/predicted protein [Populus trichocarpa]
Unigene9058_PB_AHAU	0	4	0.01	0.69	6.10852	0.0672974	0.186311	-	GO:0030528//transcription regulator activity;GO:0005515//protein binding	GO:0009409//response to cold	gi|255556643|ref|XP_002519355.1|/2.08764e-53/calmodulin-binding transcription activator (camta), plants, putative [Ricinus communis]
Unigene80503_PB_AHAU	0	4	0.01	0.69	6.10852	0.0672974	0.18629	-	-	-	-
Unigene31637_PB_AHAU	0	4	0.01	0.69	6.10852	0.0672974	0.186268	GO:0012507//ER to Golgi transport vesicle membrane	GO:0046914//transition metal ion binding	GO:0048193//Golgi vesicle transport;GO:0015031//protein transport	gi|224129388|ref|XP_002320574.1|/7.72184e-56/predicted protein [Populus trichocarpa]
Unigene33842_PB_AHAU	0	4	0.01	0.69	6.10852	0.0672974	0.186247	GO:0009532//plastid stroma	GO:0042626//ATPase activity, coupled to transmembrane movement of substances;GO:0032559	GO:0009668;GO:0009207;GO:0051234//establishment of localization;GO:0031163;GO:0003006//developmental process involved in reproduction	gi|224097506|ref|XP_002310964.1|/8.90626e-70/white-brown-complex ABC transporter family [Populus trichocarpa]
Unigene33193_PB_AHAU	0	4	0.01	0.69	6.10852	0.0672974	0.186225	-	-	-	-
Unigene5116_PB_AHAU	0	4	0.01	0.69	6.10852	0.0672974	0.186203	-	-	-	-
Unigene62821_PB_AHAU	0	4	0.01	0.69	6.10852	0.0672974	0.186182	-	GO:0046914//transition metal ion binding	-	gi|118483314|gb|ABK93559.1|/4.54241e-80/unknown [Populus trichocarpa]
Unigene362_PB_AHAU	0	4	0.01	0.69	6.10852	0.0672974	0.18616	-	-	-	-
Unigene86490_PB_AHAU	0	4	0.01	0.69	6.10852	0.0672974	0.186138	GO:0044459//plasma membrane part;GO:0044420//extracellular matrix part;GO:0043231//intracellular membrane-bounded organelle;GO:0031224//intrinsic to membrane	GO:0015301//anion:anion antiporter activity;GO:0015562//efflux transmembrane transporter activity;GO:0015103//inorganic anion transmembrane transporter activity	GO:0006820//anion transport;GO:0010035//response to inorganic substance;GO:0034220//ion transmembrane transport	gi|224099067|ref|XP_002311364.1|/8.05632e-90/anion exchanger family protein [Populus trichocarpa]
Unigene85305_PB_AHAU	0	4	0.01	0.69	6.10852	0.0672974	0.186117	-	GO:0016772//transferase activity, transferring phosphorus-containing groups	GO:0006520//cellular amino acid metabolic process;GO:0006796//phosphate metabolic process	gi|118486766|gb|ABK95218.1|/4.22822e-55/unknown [Populus trichocarpa]
Unigene57771_PB_AHAU	0	4	0.01	0.69	6.10852	0.0672974	0.186095	-	-	-	-
Unigene70695_PB_AHAU	0	4	0.01	0.69	6.10852	0.0672974	0.186074	-	-	-	-
Unigene21880_PB_AHAU	0	4	0.01	0.69	6.10852	0.0672974	0.186052	-	-	-	gi|296089862|emb|CBI39681.3|/2.74966e-96/unnamed protein product [Vitis vinifera]
Unigene50603_PB_AHAU	0	4	0.01	0.69	6.10852	0.0672974	0.18603	-	GO:0005488//binding	-	gi|297733732|emb|CBI14979.3|/1.84471e-72/unnamed protein product [Vitis vinifera]
Unigene42417_PB_AHAU	0	4	0.01	0.69	6.10852	0.0672974	0.186009	GO:0043231//intracellular membrane-bounded organelle;GO:0016020//membrane	GO:0016628//oxidoreductase activity, acting on the CH-CH group of donors, NAD or NADP as acceptor;GO:0032559	GO:0006950//response to stress;GO:0008152//metabolic process;GO:0010038//response to metal ion	gi|225442661|ref|XP_002279789.1|/1.63307e-54/PREDICTED: hypothetical protein [Vitis vinifera]
Unigene3974_PB_AHAU	0	4	0.01	0.69	6.10852	0.0672974	0.185987	-	-	-	gi|225446569|ref|XP_002279986.1|/5.10583e-08/PREDICTED: hypothetical protein [Vitis vinifera]
Unigene63894_PB_AHAU	0	4	0.01	0.69	6.10852	0.0672974	0.185966	-	GO:0004713//protein tyrosine kinase activity;GO:0016803	-	gi|255560992|ref|XP_002521508.1|/3.32766e-43/epoxide hydrolase, putative [Ricinus communis]
Unigene16798_PB_AHAU	0	4	0.01	0.69	6.10852	0.0672974	0.185944	-	GO:0043566//structure-specific DNA binding	GO:0016070//RNA metabolic process;GO:0032392//DNA geometric change;GO:0006950//response to stress	gi|255082406|ref|XP_002504189.1|/2.69698e-09/predicted protein [Micromonas sp. RCC299]
Unigene64072_PB_AHAU	2	141	0.36	24.43	6.08451	0.000112216	0.000926836	GO:0043231//intracellular membrane-bounded organelle	GO:0016705//oxidoreductase activity, acting on paired donors, with incorporation or reduction of molecular oxygen;GO:0004601//peroxidase activity	GO:0009414//response to water deprivation;GO:0003006//developmental process involved in reproduction;GO:0008152//metabolic process;GO:0019725//cellular homeostasis	gi|225432145|ref|XP_002265597.1|/6.08466e-99/PREDICTED: hypothetical protein [Vitis vinifera]
Unigene12830_PB_AHAU	2	126	0.36	21.83	5.92217	0.000112216	0.000928768	-	-	-	-
Unigene44976_PB_AHAU	4	243	0.71	42.1	5.88986	4.3256e-05	0.000392966	-	-	-	gi|296084647|emb|CBI25770.3|/1.11675e-11/unnamed protein product [Vitis vinifera]
Unigene30973_PB_AHAU	0	3	0.01	0.52	5.70044	0.132619	0.301544	-	-	-	gi|225441415|ref|XP_002275316.1|/1.45119e-22/PREDICTED: hypothetical protein [Vitis vinifera]
Unigene71770_PB_AHAU	0	3	0.01	0.52	5.70044	0.132619	0.301515	-	-	-	gi|255558409|ref|XP_002520230.1|/2.78945e-08/thioredoxin m(mitochondrial)-type, putative [Ricinus communis]
Unigene68119_PB_AHAU	0	3	0.01	0.52	5.70044	0.132619	0.301486	-	-	-	gi|297740322|emb|CBI30504.3|/3.99632e-13/unnamed protein product [Vitis vinifera]
Unigene49904_PB_AHAU	0	3	0.01	0.52	5.70044	0.132619	0.301458	GO:0031224//intrinsic to membrane	GO:0016628//oxidoreductase activity, acting on the CH-CH group of donors, NAD or NADP as acceptor;GO:0022891//substrate-specific transmembrane transporter activity	GO:0008152//metabolic process;GO:0071702	gi|310877884|gb|ADP37173.1|/1.23154e-106/putative ERD6-like transporter [Vitis vinifera]
Unigene49808_PB_AHAU	0	3	0.01	0.52	5.70044	0.132619	0.301429	GO:0016020//membrane	GO:0046873//metal ion transmembrane transporter activity	GO:0070838//divalent metal ion transport	gi|296083021|emb|CBI22425.3|/1.36612e-39/unnamed protein product [Vitis vinifera]
Unigene75412_PB_AHAU	0	3	0.01	0.52	5.70044	0.132619	0.3014	-	-	-	gi|225447079|ref|XP_002270552.1|/1.3281e-08/PREDICTED: hypothetical protein [Vitis vinifera]
Unigene7030_PB_AHAU	0	3	0.01	0.52	5.70044	0.132619	0.301371	-	-	-	gi|297735462|emb|CBI17902.3|/3.47358e-44/unnamed protein product [Vitis vinifera]
Unigene10394_PB_AHAU	0	3	0.01	0.52	5.70044	0.132619	0.301343	-	GO:0035251//UDP-glucosyltransferase activity	-	gi|255558888|ref|XP_002520467.1|/8.51021e-53/UDP-glucuronosyltransferase, putative [Ricinus communis]
Unigene56187_PB_AHAU	0	3	0.01	0.52	5.70044	0.132619	0.301314	-	-	-	-
Unigene22225_PB_AHAU	0	3	0.01	0.52	5.70044	0.132619	0.301285	GO:0005618//cell wall	-	GO:0000902//cell morphogenesis;GO:0009827//plant-type cell wall modification	gi|31506015|gb|AAP48989.1|/1.81248e-43/expansin [Sambucus nigra]
Unigene57008_PB_AHAU	0	3	0.01	0.52	5.70044	0.132619	0.301256	GO:0044464//cell part	GO:0008375//acetylglucosaminyltransferase activity	-	gi|255567220|ref|XP_002524591.1|/7.11633e-145/catalytic, putative [Ricinus communis]
Unigene36555_PB_AHAU	0	3	0.01	0.52	5.70044	0.132619	0.301228	-	-	-	gi|225451385|ref|XP_002264925.1|/1.09158e-126/PREDICTED: hypothetical protein [Vitis vinifera]
Unigene26714_PB_AHAU	0	3	0.01	0.52	5.70044	0.132619	0.301199	-	GO:0005488//binding	-	gi|224140477|ref|XP_002323609.1|/4.28359e-23/predicted protein [Populus trichocarpa]
Unigene8550_PB_AHAU	0	3	0.01	0.52	5.70044	0.132619	0.30117	-	-	-	gi|225438416|ref|XP_002276062.1|/8.46896e-33/PREDICTED: hypothetical protein [Vitis vinifera]
Unigene67032_PB_AHAU	0	3	0.01	0.52	5.70044	0.132619	0.301142	-	-	-	-
Unigene2064_PB_AHAU	0	3	0.01	0.52	5.70044	0.132619	0.301113	-	-	-	gi|224062625|ref|XP_002300863.1|/2.62867e-69/NPR1/NIM1-like regulatory protein [Populus trichocarpa]
Unigene63917_PB_AHAU	0	3	0.01	0.52	5.70044	0.132619	0.301084	-	-	-	-
Unigene54045_PB_AHAU	0	3	0.01	0.52	5.70044	0.132619	0.301055	-	-	GO:0003006//developmental process involved in reproduction	gi|255627307|gb|ACU13998.1|/1.94669e-15/unknown [Glycine max]
Unigene27700_PB_AHAU	0	3	0.01	0.52	5.70044	0.132619	0.301027	GO:0043231//intracellular membrane-bounded organelle	GO:0008374//O-acyltransferase activity;GO:0008080//N-acetyltransferase activity;GO:0004672//protein kinase activity	GO:0044238//primary metabolic process	gi|225444798|ref|XP_002278397.1|/0/PREDICTED: hypothetical protein [Vitis vinifera]
Unigene28016_PB_AHAU	0	3	0.01	0.52	5.70044	0.132619	0.300998	-	-	-	-
Unigene7268_PB_AHAU	0	3	0.01	0.52	5.70044	0.132619	0.300969	-	-	-	gi|225467019|ref|XP_002265064.1|/1.91332e-46/PREDICTED: hypothetical protein [Vitis vinifera]
Unigene64494_PB_AHAU	0	3	0.01	0.52	5.70044	0.132619	0.300941	GO:0016020//membrane;GO:0015630//microtubule cytoskeleton	GO:0003774//motor activity;GO:0032559	GO:0007017//microtubule-based process	gi|255579037|ref|XP_002530370.1|/3.51302e-107/kinesin heavy chain, putative [Ricinus communis]
Unigene75104_PB_AHAU	0	3	0.01	0.52	5.70044	0.132619	0.300912	-	-	-	gi|302144171|emb|CBI23298.3|/2.55131e-12/unnamed protein product [Vitis vinifera]
Unigene9612_PB_AHAU	0	3	0.01	0.52	5.70044	0.132619	0.300883	-	-	-	-
Unigene30670_PB_AHAU	0	3	0.01	0.52	5.70044	0.132619	0.300855	-	-	-	-
Unigene7903_PB_AHAU	0	3	0.01	0.52	5.70044	0.132619	0.300826	-	-	-	-
Unigene13842_PB_AHAU	0	3	0.01	0.52	5.70044	0.132619	0.300797	-	-	-	gi|225438561|ref|XP_002276023.1|/2.87197e-53/PREDICTED: hypothetical protein [Vitis vinifera]
Unigene67082_PB_AHAU	0	3	0.01	0.52	5.70044	0.132619	0.300769	-	-	GO:0050896//response to stimulus	gi|224139952|ref|XP_002323356.1|/3.58693e-53/predicted protein [Populus trichocarpa]
Unigene71548_PB_AHAU	0	3	0.01	0.52	5.70044	0.132619	0.30074	-	-	-	gi|225466480|ref|XP_002263216.1|/3.63281e-53/PREDICTED: hypothetical protein, partial [Vitis vinifera]
Unigene10115_PB_AHAU	0	3	0.01	0.52	5.70044	0.132619	0.300712	-	-	-	gi|225426600|ref|XP_002280237.1|/4.0221e-09/PREDICTED: hypothetical protein isoform 2 [Vitis vinifera]
Unigene35912_PB_AHAU	0	3	0.01	0.52	5.70044	0.132619	0.300683	-	-	-	-
Unigene64714_PB_AHAU	0	3	0.01	0.52	5.70044	0.132619	0.300654	GO:0009536//plastid	GO:0004175//endopeptidase activity	GO:0019538//protein metabolic process	gi|255536903|ref|XP_002509518.1|/1.14585e-13/metalloendopeptidase, putative [Ricinus communis]
Unigene50373_PB_AHAU	0	3	0.01	0.52	5.70044	0.132619	0.300626	-	-	-	-
Unigene90125_PB_AHAU	0	3	0.01	0.52	5.70044	0.132619	0.300597	GO:0031410//cytoplasmic vesicle	GO:0008194//UDP-glycosyltransferase activity	-	gi|255545327|ref|XP_002513724.1|/7.05118e-36/conserved hypothetical protein [Ricinus communis]
Unigene25791_PB_AHAU	0	3	0.01	0.52	5.70044	0.132619	0.300569	-	-	-	-
Unigene69140_PB_AHAU	0	3	0.01	0.52	5.70044	0.132619	0.30054	GO:0043231//intracellular membrane-bounded organelle	GO:0046914//transition metal ion binding;GO:0003676//nucleic acid binding	-	gi|225452494|ref|XP_002274643.1|/9.73693e-49/PREDICTED: hypothetical protein [Vitis vinifera]
Unigene43760_PB_AHAU	0	3	0.01	0.52	5.70044	0.132619	0.300511	-	-	-	-
Unigene24595_PB_AHAU	0	3	0.01	0.52	5.70044	0.132619	0.300483	-	GO:0005488//binding	GO:0019941//modification-dependent protein catabolic process	gi|297735832|emb|CBI18552.3|/2.71074e-46/unnamed protein product [Vitis vinifera]
Unigene60313_PB_AHAU	0	3	0.01	0.52	5.70044	0.132619	0.300454	-	-	-	-
Unigene49871_PB_AHAU	0	3	0.01	0.52	5.70044	0.132619	0.300426	-	-	-	gi|255549607|ref|XP_002515855.1|/2.67248e-41/fk506 binding protein, putative [Ricinus communis]
Unigene71818_PB_AHAU	0	3	0.01	0.52	5.70044	0.132619	0.300397	-	-	-	-
Unigene60666_PB_AHAU	0	3	0.01	0.52	5.70044	0.132619	0.300368	-	-	-	-
Unigene17202_PB_AHAU	0	3	0.01	0.52	5.70044	0.132619	0.30034	-	-	-	-
Unigene82359_PB_AHAU	0	3	0.01	0.52	5.70044	0.132619	0.300311	-	GO:0003824//catalytic activity;GO:0046914//transition metal ion binding	-	gi|255580832|ref|XP_002531236.1|/6.18549e-22/zinc finger protein, putative [Ricinus communis]
Unigene65798_PB_AHAU	0	3	0.01	0.52	5.70044	0.132619	0.300283	-	GO:0003824//catalytic activity	-	gi|224080259|ref|XP_002306073.1|/1.35729e-13/predicted protein [Populus trichocarpa]
Unigene73497_PB_AHAU	0	3	0.01	0.52	5.70044	0.132619	0.300254	-	-	-	-
Unigene74534_PB_AHAU	0	3	0.01	0.52	5.70044	0.132619	0.300226	-	-	-	-
Unigene31762_PB_AHAU	0	3	0.01	0.52	5.70044	0.132619	0.300197	-	-	GO:0008152//metabolic process	gi|224090105|ref|XP_002308938.1|/1.139e-20/AP2 domain-containing transcription factor [Populus trichocarpa]
Unigene48926_PB_AHAU	0	3	0.01	0.52	5.70044	0.132619	0.300169	GO:0005618//cell wall;GO:0031090//organelle membrane;GO:0043231//intracellular membrane-bounded organelle;GO:0031224//intrinsic to membrane	GO:0004576//oligosaccharyl transferase activity	GO:0006464//protein modification process	gi|225449032|ref|XP_002273327.1|/1.25427e-30/PREDICTED: hypothetical protein [Vitis vinifera]
Unigene9629_PB_AHAU	0	3	0.01	0.52	5.70044	0.132619	0.30014	GO:0044464//cell part	-	-	gi|225427938|ref|XP_002277315.1|/3.52972e-143/PREDICTED: hypothetical protein [Vitis vinifera]
Unigene62075_PB_AHAU	0	3	0.01	0.52	5.70044	0.132619	0.300112	-	-	-	-
Unigene2990_PB_AHAU	0	3	0.01	0.52	5.70044	0.132619	0.300083	-	-	GO:0050896//response to stimulus	gi|255553307|ref|XP_002517696.1|/1.89222e-49/TMV resistance protein N, putative [Ricinus communis]
Unigene65247_PB_AHAU	0	3	0.01	0.52	5.70044	0.132619	0.300055	-	GO:0003824//catalytic activity	-	gi|297746468|emb|CBI16524.3|/1.57119e-34/unnamed protein product [Vitis vinifera]
Unigene40493_PB_AHAU	0	3	0.01	0.52	5.70044	0.132619	0.300026	-	-	-	gi|224166762|ref|XP_002338965.1|/2.60463e-12/predicted protein [Populus trichocarpa]
Unigene45634_PB_AHAU	0	3	0.01	0.52	5.70044	0.132619	0.299998	-	-	-	-
Unigene55669_PB_AHAU	0	3	0.01	0.52	5.70044	0.132619	0.299969	GO:0043234//protein complex;GO:0043231//intracellular membrane-bounded organelle	GO:0043169//cation binding;GO:0004721//phosphoprotein phosphatase activity	GO:0006464//protein modification process	gi|296087354|emb|CBI33728.3|/2.61465e-42/unnamed protein product [Vitis vinifera]
Unigene28355_PB_AHAU	0	3	0.01	0.52	5.70044	0.132619	0.299941	-	-	-	-
Unigene86971_PB_AHAU	0	3	0.01	0.52	5.70044	0.132619	0.299912	-	-	-	gi|225430328|ref|XP_002282789.1|/1.70156e-158/PREDICTED: hypothetical protein [Vitis vinifera]
Unigene35556_PB_AHAU	0	3	0.01	0.52	5.70044	0.132619	0.299884	GO:0043232;GO:0043231//intracellular membrane-bounded organelle	GO:0005488//binding	GO:0051316	gi|224065020|ref|XP_002301633.1|/1.51936e-57/predicted protein [Populus trichocarpa]
Unigene19982_PB_AHAU	0	3	0.01	0.52	5.70044	0.132619	0.299855	GO:0009536//plastid	GO:0005488//binding	-	gi|225464499|ref|XP_002272003.1|/7.16458e-50/PREDICTED: hypothetical protein [Vitis vinifera]
Unigene30328_PB_AHAU	0	3	0.01	0.52	5.70044	0.132619	0.299827	-	-	-	gi|297818278|ref|XP_002877022.1|/2.13778e-06/hypothetical protein ARALYDRAFT_904929 [Arabidopsis lyrata subsp. lyrata]
Unigene19134_PB_AHAU	0	3	0.01	0.52	5.70044	0.132619	0.299798	-	-	-	-
Unigene24461_PB_AHAU	0	3	0.01	0.52	5.70044	0.132619	0.29977	-	GO:0035251//UDP-glucosyltransferase activity	-	gi|224139594|ref|XP_002323185.1|/4.43893e-63/predicted protein [Populus trichocarpa]
Unigene6928_PB_AHAU	0	3	0.01	0.52	5.70044	0.132619	0.299741	-	GO:0004672//protein kinase activity;GO:0032559	GO:0006464//protein modification process	gi|225426637|ref|XP_002273005.1|/2.2153e-13/PREDICTED: hypothetical protein [Vitis vinifera]
Unigene33870_PB_AHAU	0	3	0.01	0.52	5.70044	0.132619	0.299713	GO:0043231//intracellular membrane-bounded organelle;GO:0044444//cytoplasmic part	GO:0004672//protein kinase activity;GO:0032559	GO:0009725//response to hormone stimulus;GO:0006464//protein modification process;GO:0006796//phosphate metabolic process	gi|297810099|ref|XP_002872933.1|/4.34396e-41/hypothetical protein ARALYDRAFT_490498 [Arabidopsis lyrata subsp. lyrata]
Unigene35845_PB_AHAU	0	3	0.01	0.52	5.70044	0.132619	0.299685	-	-	-	-
Unigene77324_PB_AHAU	0	3	0.01	0.52	5.70044	0.132619	0.299656	GO:0043231//intracellular membrane-bounded organelle	-	-	gi|225429993|ref|XP_002284059.1|/6.42495e-29/PREDICTED: hypothetical protein [Vitis vinifera]
Unigene17792_PB_AHAU	0	3	0.01	0.52	5.70044	0.132619	0.299628	-	-	-	gi|296081949|emb|CBI20954.3|/7.69475e-32/unnamed protein product [Vitis vinifera]
Unigene50951_PB_AHAU	0	3	0.01	0.52	5.70044	0.132619	0.299599	GO:0016020//membrane	GO:0016740//transferase activity	-	gi|255571039|ref|XP_002526470.1|/3.35895e-61/glycosyltransferase, putative [Ricinus communis]
Unigene55281_PB_AHAU	0	3	0.01	0.52	5.70044	0.132619	0.299571	GO:0031224//intrinsic to membrane	GO:0004888//transmembrane receptor activity	GO:0015918//sterol transport	gi|224086046|ref|XP_002307793.1|/1.33483e-32/cholesterol transport protein [Populus trichocarpa]
Unigene10271_PB_AHAU	0	3	0.01	0.52	5.70044	0.132619	0.299542	-	-	-	-
Unigene3145_PB_AHAU	0	3	0.01	0.52	5.70044	0.132619	0.299514	GO:0042579//microbody	GO:0050662//coenzyme binding;GO:0016634	GO:0009062//fatty acid catabolic process;GO:0003006//developmental process involved in reproduction	gi|296083170|emb|CBI22806.3|/1.24781e-63/unnamed protein product [Vitis vinifera]
Unigene20790_PB_AHAU	0	3	0.01	0.52	5.70044	0.132619	0.299486	-	-	-	-
Unigene37823_PB_AHAU	0	3	0.01	0.52	5.70044	0.132619	0.299457	-	-	-	-
Unigene8577_PB_AHAU	0	3	0.01	0.52	5.70044	0.132619	0.299429	-	GO:0005488//binding	-	gi|255648067|gb|ACU24489.1|/2.46364e-39/unknown [Glycine max]
Unigene62487_PB_AHAU	0	3	0.01	0.52	5.70044	0.132619	0.299401	-	-	-	-
Unigene33083_PB_AHAU	0	3	0.01	0.52	5.70044	0.132619	0.299372	-	-	-	-
Unigene64901_PB_AHAU	0	3	0.01	0.52	5.70044	0.132619	0.299344	-	-	-	-
Unigene2545_PB_AHAU	0	3	0.01	0.52	5.70044	0.132619	0.299315	GO:0044464//cell part	GO:0017111//nucleoside-triphosphatase activity;GO:0000166//nucleotide binding	-	gi|297734832|emb|CBI17066.3|/6.67227e-167/unnamed protein product [Vitis vinifera]
Unigene16976_PB_AHAU	0	3	0.01	0.52	5.70044	0.132619	0.299287	-	-	-	gi|225446555|ref|XP_002279581.1|/3.93151e-08/PREDICTED: hypothetical protein [Vitis vinifera]
Unigene7128_PB_AHAU	0	3	0.01	0.52	5.70044	0.132619	0.299259	GO:0043231//intracellular membrane-bounded organelle;GO:0044444//cytoplasmic part	GO:0004672//protein kinase activity;GO:0000166//nucleotide binding	-	gi|297736134|emb|CBI24172.3|/4.80985e-104/unnamed protein product [Vitis vinifera]
Unigene26123_PB_AHAU	0	3	0.01	0.52	5.70044	0.132619	0.29923	GO:0044464//cell part	-	-	gi|225449046|ref|XP_002273970.1|/9.28131e-13/PREDICTED: hypothetical protein [Vitis vinifera]
Unigene51566_PB_AHAU	0	3	0.01	0.52	5.70044	0.132619	0.299202	-	-	-	gi|255545112|ref|XP_002513617.1|/1.10952e-167/conserved hypothetical protein [Ricinus communis]
Unigene24406_PB_AHAU	0	3	0.01	0.52	5.70044	0.132619	0.299174	-	-	-	-
Unigene22964_PB_AHAU	0	3	0.01	0.52	5.70044	0.132619	0.299145	-	-	-	gi|255541822|ref|XP_002511975.1|/2.18629e-19/conserved hypothetical protein [Ricinus communis]
Unigene37016_PB_AHAU	0	3	0.01	0.52	5.70044	0.132619	0.299117	-	-	-	-
Unigene74012_PB_AHAU	0	3	0.01	0.52	5.70044	0.132619	0.299089	GO:0031410//cytoplasmic vesicle	-	-	gi|297740093|emb|CBI30275.3|/1.70844e-51/unnamed protein product [Vitis vinifera]
Unigene12271_PB_AHAU	0	3	0.01	0.52	5.70044	0.132619	0.29906	-	GO:0016405//CoA-ligase activity;GO:0032559	-	gi|255543445|ref|XP_002512785.1|/0/acetyl-CoA synthetase, putative [Ricinus communis]
Unigene22012_PB_AHAU	0	3	0.01	0.52	5.70044	0.132619	0.299032	GO:0043231//intracellular membrane-bounded organelle;GO:0031410//cytoplasmic vesicle	GO:0001071//nucleic acid binding transcription factor activity;GO:0004879//ligand-dependent nuclear receptor activity	GO:0009755//hormone-mediated signaling pathway;GO:0006351//transcription, DNA-dependent	gi|224055641|ref|XP_002298580.1|/2.30216e-37/predicted protein [Populus trichocarpa]
Unigene68194_PB_AHAU	0	3	0.01	0.52	5.70044	0.132619	0.299004	-	-	-	gi|255579359|ref|XP_002530524.1|/1.26744e-19/conserved hypothetical protein [Ricinus communis]
Unigene17614_PB_AHAU	0	3	0.01	0.52	5.70044	0.132619	0.298975	GO:0009536//plastid	GO:0005488//binding	GO:0003006//developmental process involved in reproduction	gi|296084066|emb|CBI24454.3|/7.42034e-80/unnamed protein product [Vitis vinifera]
Unigene11832_PB_AHAU	0	3	0.01	0.52	5.70044	0.132619	0.298947	-	GO:0016709//oxidoreductase activity, acting on paired donors, with incorporation or reduction of molecular oxygen, NADH or NADPH as one donor, and incorporation of one atom of oxygen;GO:0005506//iron ion binding	GO:0008152//metabolic process	gi|147782531|emb|CAN68429.1|/4.36515e-134/hypothetical protein VITISV_012133 [Vitis vinifera]
Unigene83882_PB_AHAU	0	3	0.01	0.52	5.70044	0.132619	0.298919	-	-	-	-
Unigene51259_PB_AHAU	0	3	0.01	0.52	5.70044	0.132619	0.298891	-	-	-	-
Unigene29564_PB_AHAU	0	3	0.01	0.52	5.70044	0.132619	0.298862	GO:0005838//proteasome regulatory particle;GO:0043231//intracellular membrane-bounded organelle;GO:0016020//membrane	GO:0032182//small conjugating protein binding	GO:0019941//modification-dependent protein catabolic process;GO:0009894;GO:0007049//cell cycle	gi|255553635|ref|XP_002517858.1|/2.5808e-138/26S proteasome regulatory subunit rpn1, putative [Ricinus communis]
Unigene34930_PB_AHAU	0	3	0.01	0.52	5.70044	0.132619	0.298834	GO:0031410//cytoplasmic vesicle	GO:0017111//nucleoside-triphosphatase activity;GO:0032561	GO:0009207	gi|224054118|ref|XP_002298101.1|/4.67916e-13/predicted protein [Populus trichocarpa]
Unigene55670_PB_AHAU	0	3	0.01	0.52	5.70044	0.132619	0.298806	GO:0005849//mRNA cleavage factor complex	GO:0003676//nucleic acid binding;GO:0003824//catalytic activity	GO:0016441//posttranscriptional gene silencing;GO:0031124//mRNA 3'-end processing	gi|255553723|ref|XP_002517902.1|/1.22404e-73/cleavage and polyadenylation specificity factor, putative [Ricinus communis]
Unigene65589_PB_AHAU	0	3	0.01	0.52	5.70044	0.132619	0.298778	-	-	-	gi|224066965|ref|XP_002302302.1|/3.26515e-42/predicted protein [Populus trichocarpa]
Unigene89486_PB_AHAU	0	3	0.01	0.52	5.70044	0.132619	0.298749	-	-	-	gi|224104837|ref|XP_002313586.1|/7.65504e-12/predicted protein [Populus trichocarpa]
Unigene62595_PB_AHAU	0	3	0.01	0.52	5.70044	0.132619	0.298721	-	-	-	-
Unigene65832_PB_AHAU	0	3	0.01	0.52	5.70044	0.132619	0.298693	-	-	-	-
Unigene46890_PB_AHAU	0	3	0.01	0.52	5.70044	0.132619	0.298665	GO:0031090//organelle membrane;GO:0030312//external encapsulating structure;GO:0009536//plastid	GO:0005515//protein binding;GO:0016628//oxidoreductase activity, acting on the CH-CH group of donors, NAD or NADP as acceptor;GO:0032559	GO:0006970//response to osmotic stress;GO:0044267//cellular protein metabolic process;GO:0051707//response to other organism;GO:0010038//response to metal ion	gi|224105855|ref|XP_002313955.1|/3.97024e-92/predicted protein [Populus trichocarpa]
Unigene57476_PB_AHAU	0	3	0.01	0.52	5.70044	0.132619	0.298636	-	-	-	gi|255540577|ref|XP_002511353.1|/1.71391e-10/conserved hypothetical protein [Ricinus communis]
Unigene46724_PB_AHAU	0	3	0.01	0.52	5.70044	0.132619	0.298608	-	-	-	-
Unigene88002_PB_AHAU	0	3	0.01	0.52	5.70044	0.132619	0.29858	-	GO:0016746//transferase activity, transferring acyl groups	-	gi|224104303|ref|XP_002333962.1|/6.38615e-28/predicted protein [Populus trichocarpa]
Unigene5812_PB_AHAU	0	3	0.01	0.52	5.70044	0.132619	0.298552	GO:0043231//intracellular membrane-bounded organelle	GO:0046914//transition metal ion binding;GO:0003676//nucleic acid binding;GO:0003824//catalytic activity;GO:0001071//nucleic acid binding transcription factor activity	GO:0006950//response to stress	gi|225447553|ref|XP_002268970.1|/1.04992e-72/PREDICTED: hypothetical protein [Vitis vinifera]
Unigene59977_PB_AHAU	0	3	0.01	0.52	5.70044	0.132619	0.298523	GO:0044427;GO:0043231//intracellular membrane-bounded organelle	GO:0016747//transferase activity, transferring acyl groups other than amino-acyl groups;GO:0008757//S-adenosylmethionine-dependent methyltransferase activity;GO:0003676//nucleic acid binding	GO:0032776//DNA methylation on cytosine;GO:0006325//chromatin organization	gi|255557861|ref|XP_002519960.1|/9.95663e-76/protein with unknown function [Ricinus communis]
Unigene54655_PB_AHAU	0	3	0.01	0.52	5.70044	0.132619	0.298495	-	-	-	gi|118487135|gb|ABK95396.1|/2.97424e-16/unknown [Populus trichocarpa]
Unigene2452_PB_AHAU	0	3	0.01	0.52	5.70044	0.132619	0.298467	-	-	-	gi|302141926|emb|CBI19129.3|/4.43504e-07/unnamed protein product [Vitis vinifera]
Unigene7447_PB_AHAU	0	3	0.01	0.52	5.70044	0.132619	0.298439	-	-	-	gi|225462928|ref|XP_002265858.1|/5.80621e-27/PREDICTED: hypothetical protein [Vitis vinifera]
Unigene30431_PB_AHAU	0	3	0.01	0.52	5.70044	0.132619	0.298411	-	-	GO:0003006//developmental process involved in reproduction	gi|224134174|ref|XP_002327774.1|/5.80804e-36/predicted protein [Populus trichocarpa]
Unigene63458_PB_AHAU	0	3	0.01	0.52	5.70044	0.132619	0.298382	GO:0019866//organelle inner membrane;GO:0043231//intracellular membrane-bounded organelle;GO:0031224//intrinsic to membrane	-	GO:0046907//intracellular transport	gi|225459306|ref|XP_002284152.1|/2.44547e-34/PREDICTED: hypothetical protein [Vitis vinifera]
Unigene28544_PB_AHAU	0	3	0.01	0.52	5.70044	0.132619	0.298354	-	GO:0016671//oxidoreductase activity, acting on a sulfur group of donors, disulfide as acceptor	GO:0008152//metabolic process	gi|224102557|ref|XP_002312724.1|/7.95146e-45/methionine sulfoxide reductase type [Populus trichocarpa]
Unigene49518_PB_AHAU	0	3	0.01	0.52	5.70044	0.132619	0.298326	-	GO:0035251//UDP-glucosyltransferase activity	-	gi|224059420|ref|XP_002299843.1|/4.44295e-48/predicted protein [Populus trichocarpa]
Unigene44109_PB_AHAU	0	3	0.01	0.52	5.70044	0.132619	0.298298	-	-	-	gi|297736355|emb|CBI25078.3|/4.76573e-06/unnamed protein product [Vitis vinifera]
Unigene55832_PB_AHAU	0	3	0.01	0.52	5.70044	0.132619	0.29827	-	-	-	-
Unigene43049_PB_AHAU	0	3	0.01	0.52	5.70044	0.132619	0.298242	-	-	-	-
Unigene24240_PB_AHAU	0	3	0.01	0.52	5.70044	0.132619	0.298213	-	-	-	-
Unigene50074_PB_AHAU	0	3	0.01	0.52	5.70044	0.132619	0.298185	GO:0043234//protein complex	-	-	gi|225451754|ref|XP_002280247.1|/2.78647e-22/PREDICTED: hypothetical protein [Vitis vinifera]
Unigene26819_PB_AHAU	0	3	0.01	0.52	5.70044	0.132619	0.298157	-	-	-	gi|224127284|ref|XP_002320036.1|/3.00862e-21/predicted protein [Populus trichocarpa]
Unigene13666_PB_AHAU	0	3	0.01	0.52	5.70044	0.132619	0.298129	-	-	-	gi|225441209|ref|XP_002266542.1|/3.03778e-34/PREDICTED: hypothetical protein [Vitis vinifera]
Unigene32777_PB_AHAU	0	3	0.01	0.52	5.70044	0.132619	0.298101	GO:0009526//plastid envelope;GO:0009532//plastid stroma	GO:0003723//RNA binding	GO:0006412//translation;GO:0010038//response to metal ion	gi|225445166|ref|XP_002280712.1|/2.33363e-101/PREDICTED: similar to Os12g0541500 [Vitis vinifera]
Unigene89135_PB_AHAU	0	3	0.01	0.52	5.70044	0.132619	0.298073	GO:0043231//intracellular membrane-bounded organelle	GO:0042623//ATPase activity, coupled;GO:0032559	GO:0006396//RNA processing	gi|225457283|ref|XP_002284415.1|/4.89491e-56/PREDICTED: similar to EMB2733/ESP3 (EMBRYO DEFECTIVE 2733); ATP-dependent RNA helicase [Vitis vinifera]
Unigene15009_PB_AHAU	0	3	0.01	0.52	5.70044	0.132619	0.298045	-	-	-	gi|302398705|gb|ADL36647.1|/7.73677e-39/C2H2L domain class transcription factor [Malus x domestica]
Unigene72339_PB_AHAU	0	3	0.01	0.52	5.70044	0.132619	0.298017	-	-	-	-
Unigene79477_PB_AHAU	0	3	0.01	0.52	5.70044	0.132619	0.297988	-	-	-	-
Unigene75322_PB_AHAU	0	3	0.01	0.52	5.70044	0.132619	0.29796	-	-	-	-
Unigene6040_PB_AHAU	0	3	0.01	0.52	5.70044	0.132619	0.297932	GO:0016020//membrane	GO:0004674//protein serine/threonine kinase activity;GO:0032559	GO:0006464//protein modification process	gi|225461467|ref|XP_002285008.1|/2.98815e-113/PREDICTED: hypothetical protein [Vitis vinifera]
Unigene74301_PB_AHAU	0	3	0.01	0.52	5.70044	0.132619	0.297904	-	-	-	-
Unigene67006_PB_AHAU	0	3	0.01	0.52	5.70044	0.132619	0.297876	-	-	-	-
Unigene61130_PB_AHAU	0	3	0.01	0.52	5.70044	0.132619	0.297848	-	-	-	gi|255537119|ref|XP_002509626.1|/2.86363e-45/conserved hypothetical protein [Ricinus communis]
Unigene88268_PB_AHAU	0	3	0.01	0.52	5.70044	0.132619	0.29782	GO:0009536//plastid;GO:0031981//nuclear lumen	GO:0004175//endopeptidase activity;GO:0016628//oxidoreductase activity, acting on the CH-CH group of donors, NAD or NADP as acceptor	GO:0019538//protein metabolic process	gi|296087700|emb|CBI34956.3|/1.98436e-111/unnamed protein product [Vitis vinifera]
Unigene60137_PB_AHAU	0	3	0.01	0.52	5.70044	0.132619	0.297792	-	-	-	-
Unigene33334_PB_AHAU	0	3	0.01	0.52	5.70044	0.132619	0.297764	GO:0044444//cytoplasmic part	GO:0042802//identical protein binding;GO:0030528//transcription regulator activity	GO:0003002//regionalization;GO:0009725//response to hormone stimulus;GO:0003006//developmental process involved in reproduction;GO:0007165//signal transduction	gi|224092524|ref|XP_002309645.1|/2.49191e-90/predicted protein [Populus trichocarpa]
Unigene49975_PB_AHAU	0	3	0.01	0.52	5.70044	0.132619	0.297736	-	GO:0016853//isomerase activity	-	gi|223469143|gb|ACM89978.1|/2.73244e-145/putative beta amyrin synthase [Malus x domestica]
Unigene6841_PB_AHAU	0	3	0.01	0.52	5.70044	0.132619	0.297708	GO:0044464//cell part	-	-	gi|255587734|ref|XP_002534376.1|/3.48879e-17/conserved hypothetical protein [Ricinus communis]
Unigene89427_PB_AHAU	0	3	0.01	0.52	5.70044	0.132619	0.29768	-	-	-	-
Unigene79689_PB_AHAU	0	3	0.01	0.52	5.70044	0.132619	0.297651	-	-	-	-
Unigene11415_PB_AHAU	0	3	0.01	0.52	5.70044	0.132619	0.297623	-	-	-	gi|302142006|emb|CBI19209.3|/1.06422e-08/unnamed protein product [Vitis vinifera]
Unigene6992_PB_AHAU	0	3	0.01	0.52	5.70044	0.132619	0.297595	-	-	-	-
Unigene86763_PB_AHAU	0	3	0.01	0.52	5.70044	0.132619	0.297567	-	-	-	gi|297742539|emb|CBI34688.3|/1.25328e-30/unnamed protein product [Vitis vinifera]
Unigene8204_PB_AHAU	0	3	0.01	0.52	5.70044	0.132619	0.297539	-	-	-	gi|225453598|ref|XP_002264648.1|/1.14614e-91/PREDICTED: hypothetical protein [Vitis vinifera]
Unigene81257_PB_AHAU	0	3	0.01	0.52	5.70044	0.132619	0.297511	-	GO:0005515//protein binding	GO:0044267//cellular protein metabolic process	gi|255638069|gb|ACU19349.1|/1.24914e-14/unknown [Glycine max]
Unigene81114_PB_AHAU	0	3	0.01	0.52	5.70044	0.132619	0.297483	-	GO:0046914//transition metal ion binding	GO:0006091//generation of precursor metabolites and energy	gi|255631256|gb|ACU15995.1|/5.97335e-44/unknown [Glycine max]
Unigene62422_PB_AHAU	0	3	0.01	0.52	5.70044	0.132619	0.297455	GO:0043231//intracellular membrane-bounded organelle;GO:0016020//membrane	GO:0016723//oxidoreductase activity, oxidizing metal ions, NAD or NADP as acceptor;GO:0046914//transition metal ion binding	GO:0051707//response to other organism;GO:0033212;GO:0015682//ferric iron transport	gi|255545200|ref|XP_002513661.1|/2.05577e-41/ferric-chelate reductase, putative [Ricinus communis]
Unigene87083_PB_AHAU	0	3	0.01	0.52	5.70044	0.132619	0.297427	-	-	-	gi|147808028|emb|CAN77671.1|/5.77818e-116/hypothetical protein VITISV_019443 [Vitis vinifera]
Unigene79728_PB_AHAU	0	3	0.01	0.52	5.70044	0.132619	0.297399	-	-	-	-
Unigene31621_PB_AHAU	0	3	0.01	0.52	5.70044	0.132619	0.297371	GO:0043231//intracellular membrane-bounded organelle	GO:0003824//catalytic activity	GO:0008152//metabolic process	gi|297738867|emb|CBI28112.3|/1.98909e-75/unnamed protein product [Vitis vinifera]
Unigene47428_PB_AHAU	0	3	0.01	0.52	5.70044	0.132619	0.297343	-	-	-	gi|225451786|ref|XP_002277860.1|/1.25348e-30/PREDICTED: hypothetical protein [Vitis vinifera]
Unigene40425_PB_AHAU	0	3	0.01	0.52	5.70044	0.132619	0.297315	-	GO:0003824//catalytic activity	-	gi|296082214|emb|CBI21219.3|/4.11024e-10/unnamed protein product [Vitis vinifera]
Unigene13319_PB_AHAU	0	3	0.01	0.52	5.70044	0.132619	0.297287	-	GO:0003676//nucleic acid binding	GO:0006351//transcription, DNA-dependent	gi|290894627|gb|ADD70008.1|/1.08401e-98/WRKY transcription factor [Vitis pseudoreticulata]
Unigene7652_PB_AHAU	0	3	0.01	0.52	5.70044	0.132619	0.297259	-	GO:0046872//metal ion binding;GO:0008757//S-adenosylmethionine-dependent methyltransferase activity;GO:0005515//protein binding	GO:0006730//one-carbon metabolic process;GO:0009943//adaxial/abaxial axis specification	gi|255580766|ref|XP_002531204.1|/2.6958e-109/Benzoate carboxyl methyltransferase, putative [Ricinus communis]
Unigene13894_PB_AHAU	0	3	0.01	0.52	5.70044	0.132619	0.297231	-	-	-	gi|255561286|ref|XP_002521654.1|/1.79705e-54/conserved hypothetical protein [Ricinus communis]
Unigene32905_PB_AHAU	0	3	0.01	0.52	5.70044	0.132619	0.297203	-	-	-	gi|255630631|gb|ACU15675.1|/9.3929e-15/unknown [Glycine max]
Unigene9759_PB_AHAU	0	3	0.01	0.52	5.70044	0.132619	0.297175	GO:0031224//intrinsic to membrane	-	GO:0006810//transport	gi|300068801|dbj|BAJ10464.1|/1.27332e-19/auxin efflux facilitator [Cucumis sativus]
Unigene48921_PB_AHAU	0	3	0.01	0.52	5.70044	0.132619	0.297147	GO:0043231//intracellular membrane-bounded organelle	-	GO:0009987//cellular process	gi|147810960|emb|CAN59802.1|/1.8468e-46/hypothetical protein VITISV_038874 [Vitis vinifera]
Unigene81654_PB_AHAU	0	3	0.01	0.52	5.70044	0.132619	0.29712	-	GO:0005488//binding	-	gi|224137642|ref|XP_002322608.1|/2.53905e-23/predicted protein [Populus trichocarpa]
Unigene84008_PB_AHAU	0	3	0.01	0.52	5.70044	0.132619	0.297092	GO:0031410//cytoplasmic vesicle	GO:0017169//CDP-alcohol phosphatidyltransferase activity	GO:0046474//glycerophospholipid biosynthetic process	gi|255584952|ref|XP_002533188.1|/8.16258e-74/phosphatidylinositol synthase, putative [Ricinus communis]
Unigene11276_PB_AHAU	0	3	0.01	0.52	5.70044	0.132619	0.297064	-	GO:0005515//protein binding	GO:0050896//response to stimulus;GO:0044267//cellular protein metabolic process	gi|224069344|ref|XP_002326335.1|/5.58234e-39/predicted protein [Populus trichocarpa]
Unigene54627_PB_AHAU	0	3	0.01	0.52	5.70044	0.132619	0.297036	GO:0043231//intracellular membrane-bounded organelle;GO:0044444//cytoplasmic part	GO:0004091//carboxylesterase activity	GO:0006787	gi|224111116|ref|XP_002315752.1|/6.71656e-37/predicted protein [Populus trichocarpa]
Unigene50923_PB_AHAU	0	3	0.01	0.52	5.70044	0.132619	0.297008	-	-	-	-
Unigene22378_PB_AHAU	0	3	0.01	0.52	5.70044	0.132619	0.29698	-	-	-	-
Unigene73419_PB_AHAU	0	3	0.01	0.52	5.70044	0.132619	0.296952	-	-	-	-
Unigene22224_PB_AHAU	0	3	0.01	0.52	5.70044	0.132619	0.296924	GO:0031410//cytoplasmic vesicle	-	-	gi|255545882|ref|XP_002514001.1|/1.19843e-81/conserved hypothetical protein [Ricinus communis]
Unigene2819_PB_AHAU	0	3	0.01	0.52	5.70044	0.132619	0.296896	GO:0005887//integral to plasma membrane	GO:0005267//potassium channel activity	GO:0030001//metal ion transport	gi|225426461|ref|XP_002270742.1|/7.64892e-129/PREDICTED: hypothetical protein [Vitis vinifera]
Unigene38800_PB_AHAU	0	3	0.01	0.52	5.70044	0.132619	0.296868	-	-	-	-
Unigene71302_PB_AHAU	0	3	0.01	0.52	5.70044	0.132619	0.29684	-	-	-	-
Unigene40675_PB_AHAU	0	3	0.01	0.52	5.70044	0.132619	0.296812	-	-	-	-
Unigene69172_PB_AHAU	0	3	0.01	0.52	5.70044	0.132619	0.296785	-	-	-	gi|225460131|ref|XP_002275804.1|/2.19725e-48/PREDICTED: similar to Putative callose synthase [Vitis vinifera]
Unigene85658_PB_AHAU	0	3	0.01	0.52	5.70044	0.132619	0.296757	-	-	-	gi|255581892|ref|XP_002531745.1|/5.98898e-72/Protein virR, putative [Ricinus communis]
Unigene17814_PB_AHAU	0	3	0.01	0.52	5.70044	0.132619	0.296729	-	-	-	-
Unigene53204_PB_AHAU	0	3	0.01	0.52	5.70044	0.132619	0.296701	GO:0005798//Golgi-associated vesicle	GO:0005515//protein binding	GO:0016044//cellular membrane organization;GO:0015031//protein transport	gi|224125054|ref|XP_002319491.1|/3.35313e-91/predicted protein [Populus trichocarpa]
Unigene29865_PB_AHAU	0	3	0.01	0.52	5.70044	0.132619	0.296673	GO:0043231//intracellular membrane-bounded organelle	GO:0016772//transferase activity, transferring phosphorus-containing groups;GO:0005488//binding;GO:0004871//signal transducer activity	GO:0006796//phosphate metabolic process;GO:0009743//response to carbohydrate stimulus;GO:0048511//rhythmic process;GO:0009755//hormone-mediated signaling pathway;GO:0006351//transcription, DNA-dependent;GO:0032502//developmental process;GO:0009639//response to red or far red light	gi|224135725|ref|XP_002322145.1|/1.28637e-27/type-a arp3-like response regulator [Populus trichocarpa]
Unigene75763_PB_AHAU	0	3	0.01	0.52	5.70044	0.132619	0.296645	-	-	-	gi|224072514|ref|XP_002303766.1|/5.62599e-09/predicted protein [Populus trichocarpa]
Unigene16791_PB_AHAU	0	3	0.01	0.52	5.70044	0.132619	0.296617	-	-	-	gi|296085521|emb|CBI29253.3|/1.71796e-38/unnamed protein product [Vitis vinifera]
Unigene69213_PB_AHAU	0	3	0.01	0.52	5.70044	0.132619	0.29659	-	-	-	-
Unigene83166_PB_AHAU	0	3	0.01	0.52	5.70044	0.132619	0.296562	-	-	-	-
Unigene51885_PB_AHAU	0	3	0.01	0.52	5.70044	0.132619	0.296534	-	-	-	gi|225438381|ref|XP_002274423.1|/5.921e-19/PREDICTED: hypothetical protein [Vitis vinifera]
Unigene85565_PB_AHAU	0	3	0.01	0.52	5.70044	0.132619	0.296506	-	-	-	-
Unigene29630_PB_AHAU	0	3	0.01	0.52	5.70044	0.132619	0.296478	-	-	-	gi|298204754|emb|CBI25252.3|/1.1959e-09/unnamed protein product [Vitis vinifera]
Unigene20183_PB_AHAU	0	3	0.01	0.52	5.70044	0.132619	0.29645	-	-	-	-
Unigene14285_PB_AHAU	0	3	0.01	0.52	5.70044	0.132619	0.296423	GO:0005622//intracellular	GO:0003676//nucleic acid binding	-	gi|224144032|ref|XP_002325162.1|/1.68435e-52/predicted protein [Populus trichocarpa]
Unigene80723_PB_AHAU	0	3	0.01	0.52	5.70044	0.132619	0.296395	-	-	-	-
Unigene44558_PB_AHAU	0	3	0.01	0.52	5.70044	0.132619	0.296367	-	-	-	-
Unigene11713_PB_AHAU	0	3	0.01	0.52	5.70044	0.132619	0.296339	-	-	-	-
Unigene29778_PB_AHAU	0	3	0.01	0.52	5.70044	0.132619	0.296311	-	-	-	gi|255551022|ref|XP_002516559.1|/6.24087e-14/protein transporter, putative [Ricinus communis]
Unigene62610_PB_AHAU	0	3	0.01	0.52	5.70044	0.132619	0.296284	GO:0043234//protein complex	GO:0030528//transcription regulator activity;GO:0005488//binding	GO:0016049//cell growth;GO:0007015//actin filament organization;GO:0000904//cell morphogenesis involved in differentiation	gi|225423670|ref|XP_002276461.1|/0/PREDICTED: hypothetical protein [Vitis vinifera]
Unigene42522_PB_AHAU	0	3	0.01	0.52	5.70044	0.132619	0.296256	-	-	-	gi|29468339|gb|AAO85509.1|/1.17425e-51/SGT1 [Nicotiana benthamiana]
Unigene4499_PB_AHAU	0	3	0.01	0.52	5.70044	0.132619	0.296228	GO:0009536//plastid	GO:0017111//nucleoside-triphosphatase activity;GO:0008135//translation factor activity, nucleic acid binding;GO:0032561	GO:0006412//translation;GO:0009207	gi|224117542|ref|XP_002317604.1|/4.91654e-48/predicted protein [Populus trichocarpa]
Unigene40447_PB_AHAU	0	3	0.01	0.52	5.70044	0.132619	0.2962	-	-	-	-
Unigene31352_PB_AHAU	0	3	0.01	0.52	5.70044	0.132619	0.296172	GO:0043231//intracellular membrane-bounded organelle	-	GO:0006351//transcription, DNA-dependent;GO:0000902//cell morphogenesis	gi|255545906|ref|XP_002514013.1|/6.78521e-21/transcription factor, putative [Ricinus communis]
Unigene12543_PB_AHAU	0	3	0.01	0.52	5.70044	0.132619	0.296145	-	-	-	gi|225466141|ref|XP_002268910.1|/1.14743e-28/PREDICTED: hypothetical protein [Vitis vinifera]
Unigene84664_PB_AHAU	0	3	0.01	0.52	5.70044	0.132619	0.296117	-	-	-	gi|296087161|emb|CBI33535.3|/7.86101e-48/unnamed protein product [Vitis vinifera]
Unigene23301_PB_AHAU	0	3	0.01	0.52	5.70044	0.132619	0.296089	-	-	-	-
Unigene67083_PB_AHAU	0	3	0.01	0.52	5.70044	0.132619	0.296061	-	-	-	-
Unigene22377_PB_AHAU	0	3	0.01	0.52	5.70044	0.132619	0.296034	-	-	-	-
Unigene34471_PB_AHAU	0	3	0.01	0.52	5.70044	0.132619	0.296006	-	-	-	gi|255548010|ref|XP_002515062.1|/4.63077e-72/Paramyosin, putative [Ricinus communis]
Unigene53521_PB_AHAU	0	3	0.01	0.52	5.70044	0.132619	0.295978	GO:0044464//cell part	GO:0017111//nucleoside-triphosphatase activity;GO:0015604//phosphonate transmembrane transporter activity;GO:0032559	GO:0009207	gi|297737887|emb|CBI27088.3|/1.43418e-31/unnamed protein product [Vitis vinifera]
Unigene81302_PB_AHAU	0	3	0.01	0.52	5.70044	0.132619	0.29595	GO:0043234//protein complex	GO:0005488//binding	GO:0009725//response to hormone stimulus;GO:0000338//protein deneddylation;GO:0009640//photomorphogenesis;GO:0043623//cellular protein complex assembly;GO:0051319;GO:0003006//developmental process involved in reproduction	gi|255574089|ref|XP_002527960.1|/2.7543e-110/jun activation domain binding protein, putative [Ricinus communis]
Unigene72751_PB_AHAU	0	3	0.01	0.52	5.70044	0.132619	0.295923	-	-	-	-
Unigene87432_PB_AHAU	0	3	0.01	0.52	5.70044	0.132619	0.295895	-	GO:0016747//transferase activity, transferring acyl groups other than amino-acyl groups	-	gi|302142453|emb|CBI19656.3|/1.7451e-57/unnamed protein product [Vitis vinifera]
Unigene50472_PB_AHAU	0	3	0.01	0.52	5.70044	0.132619	0.295867	-	-	-	gi|224083386|ref|XP_002307006.1|/6.05436e-14/predicted protein [Populus trichocarpa]
Unigene70752_PB_AHAU	0	3	0.01	0.52	5.70044	0.132619	0.29584	GO:0016020//membrane	-	-	gi|62319788|dbj|BAD93792.1|/1.03467e-61/hypothetical protein [Arabidopsis thaliana]
Unigene75636_PB_AHAU	0	3	0.01	0.52	5.70044	0.132619	0.295812	-	-	-	gi|255586395|ref|XP_002533844.1|/1.01554e-16/conserved hypothetical protein [Ricinus communis]
Unigene13277_PB_AHAU	0	3	0.01	0.52	5.70044	0.132619	0.295784	GO:0031224//intrinsic to membrane;GO:0043231//intracellular membrane-bounded organelle	-	GO:0051234//establishment of localization	gi|224139274|ref|XP_002323032.1|/4.25719e-39/predicted protein [Populus trichocarpa]
Unigene86371_PB_AHAU	0	3	0.01	0.52	5.70044	0.132619	0.295756	GO:0043234//protein complex;GO:0043231//intracellular membrane-bounded organelle	GO:0016751;GO:0016418;GO:0032559	GO:0032787//monocarboxylic acid metabolic process	gi|296090376|emb|CBI40195.3|/2.25647e-15/unnamed protein product [Vitis vinifera]
Unigene22523_PB_AHAU	0	3	0.01	0.52	5.70044	0.132619	0.295729	-	GO:0004674//protein serine/threonine kinase activity;GO:0032559	GO:0006464//protein modification process	gi|47496760|dbj|BAD19066.1|/3.1823e-30/protein kinase [Triticum aestivum]
Unigene6819_PB_AHAU	0	3	0.01	0.52	5.70044	0.132619	0.295701	-	GO:0003677//DNA binding	-	gi|224069515|ref|XP_002326362.1|/8.24383e-30/predicted protein [Populus trichocarpa]
Unigene67739_PB_AHAU	0	3	0.01	0.52	5.70044	0.132619	0.295673	GO:0044436;GO:0009536//plastid	GO:0016853//isomerase activity	-	gi|224091653|ref|XP_002309317.1|/1.44537e-15/predicted protein [Populus trichocarpa]
Unigene63726_PB_AHAU	0	3	0.01	0.52	5.70044	0.132619	0.295646	-	GO:0003824//catalytic activity	-	gi|224116004|ref|XP_002332024.1|/4.66978e-32/predicted protein [Populus trichocarpa]
Unigene37495_PB_AHAU	0	3	0.01	0.52	5.70044	0.132619	0.295618	-	-	-	gi|255639763|gb|ACU20175.1|/2.91403e-48/unknown [Glycine max]
Unigene55494_PB_AHAU	0	3	0.01	0.52	5.70044	0.132619	0.29559	GO:0031410//cytoplasmic vesicle;GO:0031090//organelle membrane	-	-	gi|225452222|ref|XP_002268255.1|/7.73834e-22/PREDICTED: hypothetical protein [Vitis vinifera]
Unigene8280_PB_AHAU	0	3	0.01	0.52	5.70044	0.132619	0.295563	-	-	-	gi|255560719|ref|XP_002521373.1|/3.10071e-57/transcription factor, putative [Ricinus communis]
Unigene38278_PB_AHAU	0	3	0.01	0.52	5.70044	0.132619	0.295535	-	-	-	-
Unigene57066_PB_AHAU	0	3	0.01	0.52	5.70044	0.132619	0.295507	-	-	-	gi|255566084|ref|XP_002524030.1|/1.69007e-19/pentatricopeptide repeat-containing protein, putative [Ricinus communis]
Unigene33231_PB_AHAU	0	3	0.01	0.52	5.70044	0.132619	0.29548	-	-	-	-
Unigene25749_PB_AHAU	0	3	0.01	0.52	5.70044	0.132619	0.295452	GO:0016020//membrane	GO:0004702//receptor signaling protein serine/threonine kinase activity;GO:0032559	GO:0006464//protein modification process	gi|224118794|ref|XP_002317908.1|/7.98193e-122/predicted protein [Populus trichocarpa]
Unigene49445_PB_AHAU	0	3	0.01	0.52	5.70044	0.132619	0.295425	-	-	-	-
Unigene44551_PB_AHAU	0	3	0.01	0.52	5.70044	0.132619	0.295397	-	-	-	-
Unigene24632_PB_AHAU	0	3	0.01	0.52	5.70044	0.132619	0.295369	GO:0019866//organelle inner membrane;GO:0043231//intracellular membrane-bounded organelle;GO:0031224//intrinsic to membrane	-	GO:0046907//intracellular transport	gi|296086342|emb|CBI31931.3|/8.88431e-29/unnamed protein product [Vitis vinifera]
Unigene86426_PB_AHAU	0	3	0.01	0.52	5.70044	0.132619	0.295342	GO:0044464//cell part	-	GO:0051234//establishment of localization	gi|302141931|emb|CBI19134.3|/5.82638e-36/unnamed protein product [Vitis vinifera]
Unigene17196_PB_AHAU	0	3	0.01	0.52	5.70044	0.132619	0.295314	-	GO:0004871//signal transducer activity;GO:0004674//protein serine/threonine kinase activity;GO:0032559	GO:0006464//protein modification process	gi|225455537|ref|XP_002267723.1|/7.75954e-38/PREDICTED: hypothetical protein [Vitis vinifera]
Unigene3921_PB_AHAU	0	3	0.01	0.52	5.70044	0.132619	0.295287	-	-	-	-
Unigene30812_PB_AHAU	0	3	0.01	0.52	5.70044	0.132619	0.295259	-	-	-	gi|225429916|ref|XP_002281160.1|/2.04012e-96/PREDICTED: hypothetical protein [Vitis vinifera]
Unigene14875_PB_AHAU	0	3	0.01	0.52	5.70044	0.132619	0.295231	GO:0000785//chromatin;GO:0043231//intracellular membrane-bounded organelle	GO:0003676//nucleic acid binding	GO:0034728	gi|224099245|ref|XP_002311413.1|/1.34445e-24/predicted protein [Populus trichocarpa]
Unigene69382_PB_AHAU	0	3	0.01	0.52	5.70044	0.132619	0.295204	-	-	-	-
Unigene88592_PB_AHAU	0	3	0.01	0.52	5.70044	0.132619	0.295176	-	-	-	gi|225467333|ref|XP_002264494.1|/3.56763e-41/PREDICTED: hypothetical protein, partial [Vitis vinifera]
Unigene63271_PB_AHAU	0	3	0.01	0.52	5.70044	0.132619	0.295149	-	GO:0016790//thiolester hydrolase activity	GO:0019941//modification-dependent protein catabolic process	gi|255566265|ref|XP_002524120.1|/1.77903e-81/Ubiquitin carboxyl-terminal hydrolase, putative [Ricinus communis]
Unigene30221_PB_AHAU	0	3	0.01	0.52	5.70044	0.132619	0.295121	GO:0043231//intracellular membrane-bounded organelle	-	-	gi|255557849|ref|XP_002519954.1|/3.26491e-105/conserved hypothetical protein [Ricinus communis]
Unigene21205_PB_AHAU	0	3	0.01	0.52	5.70044	0.132619	0.295093	GO:0016020//membrane	-	GO:0009103//lipopolysaccharide biosynthetic process	gi|255574137|ref|XP_002527984.1|/1.43082e-39/Ubiquinone biosynthesis protein coq-8, putative [Ricinus communis]
Unigene51513_PB_AHAU	0	3	0.01	0.52	5.70044	0.132619	0.295066	GO:0009536//plastid	-	-	gi|255569303|ref|XP_002525619.1|/3.41003e-24/conserved hypothetical protein [Ricinus communis]
Unigene57515_PB_AHAU	0	3	0.01	0.52	5.70044	0.132619	0.295038	-	-	-	-
Unigene33224_PB_AHAU	0	3	0.01	0.52	5.70044	0.132619	0.295011	GO:0043231//intracellular membrane-bounded organelle	GO:0004091//carboxylesterase activity	-	gi|224125740|ref|XP_002329706.1|/1.21128e-30/predicted protein [Populus trichocarpa]
Unigene12099_PB_AHAU	0	3	0.01	0.52	5.70044	0.132619	0.294983	GO:0009536//plastid;GO:0031090//organelle membrane;GO:0005576//extracellular region	GO:0005488//binding	GO:0048827//phyllome development;GO:0043401//steroid hormone mediated signaling pathway;GO:0010038//response to metal ion	gi|302398813|gb|ADL36701.1|/1.27884e-121/GRF domain class transcription factor [Malus x domestica]
Unigene954_PB_AHAU	0	3	0.01	0.52	5.70044	0.132619	0.294956	-	-	GO:0006351//transcription, DNA-dependent	gi|255578890|ref|XP_002530298.1|/0/transcription factor, putative [Ricinus communis]
Unigene52778_PB_AHAU	0	3	0.01	0.52	5.70044	0.132619	0.294928	-	-	-	-
Unigene49515_PB_AHAU	0	3	0.01	0.52	5.70044	0.132619	0.294901	-	-	-	-
Unigene88458_PB_AHAU	0	3	0.01	0.52	5.70044	0.132619	0.294873	GO:0016020//membrane	GO:0008092//cytoskeletal protein binding	GO:0007010//cytoskeleton organization	gi|297733937|emb|CBI15184.3|/5.10416e-32/unnamed protein product [Vitis vinifera]
Unigene81383_PB_AHAU	0	3	0.01	0.52	5.70044	0.132619	0.294846	-	-	GO:0006810//transport	gi|255555735|ref|XP_002518903.1|/1.8013e-45/oligopeptide transporter, putative [Ricinus communis]
Unigene88575_PB_AHAU	0	3	0.01	0.52	5.70044	0.132619	0.294818	-	-	-	-
Unigene78850_PB_AHAU	0	3	0.01	0.52	5.70044	0.132619	0.294791	GO:0043231//intracellular membrane-bounded organelle	GO:0001948//glycoprotein binding	GO:0051707//response to other organism	gi|297737969|emb|CBI27170.3|/4.18697e-61/unnamed protein product [Vitis vinifera]
Unigene27145_PB_AHAU	0	3	0.01	0.52	5.70044	0.132619	0.294763	GO:0043231//intracellular membrane-bounded organelle;GO:0031224//intrinsic to membrane	GO:0005249//voltage-gated potassium channel activity;GO:0005515//protein binding;GO:0000166//nucleotide binding	GO:0009725//response to hormone stimulus;GO:0006873//cellular ion homeostasis;GO:0030001//metal ion transport	gi|225447945|ref|XP_002268924.1|/1.55282e-114/PREDICTED: hypothetical protein [Vitis vinifera]
Unigene76687_PB_AHAU	0	3	0.01	0.52	5.70044	0.132619	0.294735	-	-	-	-
Unigene16593_PB_AHAU	0	3	0.01	0.52	5.70044	0.132619	0.294708	GO:0031410//cytoplasmic vesicle	GO:0005515//protein binding;GO:0032559	-	gi|224106001|ref|XP_002314008.1|/3.05862e-21/predicted protein [Populus trichocarpa]
Unigene27350_PB_AHAU	0	3	0.01	0.52	5.70044	0.132619	0.294681	GO:0016020//membrane	GO:0003779//actin binding;GO:0016307//phosphatidylinositol phosphate kinase activity;GO:0032559	GO:0046488//phosphatidylinositol metabolic process;GO:0006796//phosphate metabolic process	gi|224063146|ref|XP_002301013.1|/1.68994e-35/predicted protein [Populus trichocarpa]
Unigene82184_PB_AHAU	0	3	0.01	0.52	5.70044	0.132619	0.294653	GO:0043234//protein complex;GO:0044444//cytoplasmic part	GO:0008443//phosphofructokinase activity;GO:0032559	GO:0006796//phosphate metabolic process;GO:0006007//glucose catabolic process	gi|224122506|ref|XP_002330498.1|/7.81485e-54/predicted protein [Populus trichocarpa]
Unigene9703_PB_AHAU	0	3	0.01	0.52	5.70044	0.132619	0.294626	GO:0043234//protein complex;GO:0043231//intracellular membrane-bounded organelle	GO:0043169//cation binding;GO:0004721//phosphoprotein phosphatase activity	GO:0006464//protein modification process	gi|225441453|ref|XP_002279599.1|/7.19291e-39/PREDICTED: hypothetical protein [Vitis vinifera]
Unigene4958_PB_AHAU	0	3	0.01	0.52	5.70044	0.132619	0.294598	-	GO:0008415//acyltransferase activity	-	gi|224136059|ref|XP_002322229.1|/6.14288e-16/global transcription factor group [Populus trichocarpa]
Unigene49355_PB_AHAU	0	3	0.01	0.52	5.70044	0.132619	0.294571	-	-	-	gi|255569106|ref|XP_002525522.1|/1.02517e-33/nucleic acid binding protein, putative [Ricinus communis]
Unigene9841_PB_AHAU	0	3	0.01	0.52	5.70044	0.132619	0.294543	-	-	-	gi|147836509|emb|CAN70888.1|/1.2815e-28/hypothetical protein VITISV_005593 [Vitis vinifera]
Unigene43281_PB_AHAU	0	3	0.01	0.52	5.70044	0.132619	0.294516	-	-	-	-
Unigene22330_PB_AHAU	0	3	0.01	0.52	5.70044	0.132619	0.294488	-	GO:0030246//carbohydrate binding;GO:0004672//protein kinase activity;GO:0032559	GO:0006464//protein modification process;GO:0008037//cell recognition	gi|224117314|ref|XP_002317539.1|/1.83965e-50/predicted protein [Populus trichocarpa]
Unigene27964_PB_AHAU	0	3	0.01	0.52	5.70044	0.132619	0.294461	-	-	-	-
Unigene18204_PB_AHAU	0	3	0.01	0.52	5.70044	0.132619	0.294433	-	-	-	-
Unigene83544_PB_AHAU	0	3	0.01	0.52	5.70044	0.132619	0.294406	-	GO:0016757//transferase activity, transferring glycosyl groups	-	gi|302777000|gb|ADL67595.1|/9.16556e-46/glycosyltransferase 1 [Populus tomentosa]
Unigene27890_PB_AHAU	0	3	0.01	0.52	5.70044	0.132619	0.294378	-	GO:0004672//protein kinase activity;GO:0032559	GO:0006464//protein modification process	gi|297816390|ref|XP_002876078.1|/2.93888e-19/hypothetical protein ARALYDRAFT_323685 [Arabidopsis lyrata subsp. lyrata]
Unigene23874_PB_AHAU	0	3	0.01	0.52	5.70044	0.132619	0.294351	-	-	-	-
Unigene58675_PB_AHAU	0	3	0.01	0.52	5.70044	0.132619	0.294324	GO:0009534//chloroplast thylakoid	-	GO:0009657//plastid organization	gi|255555471|ref|XP_002518772.1|/4.44261e-65/conserved hypothetical protein [Ricinus communis]
Unigene11091_PB_AHAU	0	3	0.01	0.52	5.70044	0.132619	0.294296	GO:0031090//organelle membrane	GO:0046873//metal ion transmembrane transporter activity	GO:0034220//ion transmembrane transport;GO:0030001//metal ion transport	gi|225448277|ref|XP_002274579.1|/0/PREDICTED: hypothetical protein [Vitis vinifera]
Unigene82772_PB_AHAU	0	3	0.01	0.52	5.70044	0.132619	0.294269	-	GO:0032559;GO:0042623//ATPase activity, coupled	-	gi|255572389|ref|XP_002527133.1|/3.41358e-33/ATP-dependent RNA helicase, putative [Ricinus communis]
Unigene31704_PB_AHAU	0	3	0.01	0.52	5.70044	0.132619	0.294241	-	-	GO:0050896//response to stimulus	gi|225448116|ref|XP_002274951.1|/1.48682e-06/PREDICTED: hypothetical protein [Vitis vinifera]
Unigene89218_PB_AHAU	0	3	0.01	0.52	5.70044	0.132619	0.294214	-	-	-	gi|255554002|ref|XP_002518041.1|/2.65051e-64/conserved hypothetical protein [Ricinus communis]
Unigene81212_PB_AHAU	0	3	0.01	0.52	5.70044	0.132619	0.294187	GO:0016020//membrane;GO:0044424//intracellular part	GO:0005515//protein binding;GO:0032559	GO:0044267//cellular protein metabolic process	gi|242093346|ref|XP_002437163.1|/1.2141e-30/hypothetical protein SORBIDRAFT_10g022220 [Sorghum bicolor]
Unigene4042_PB_AHAU	0	3	0.01	0.52	5.70044	0.132619	0.294159	GO:0031090//organelle membrane	-	-	gi|255541240|ref|XP_002511684.1|/3.16513e-36/conserved hypothetical protein [Ricinus communis]
Unigene89207_PB_AHAU	0	3	0.01	0.52	5.70044	0.132619	0.294132	-	-	-	gi|255636527|gb|ACU18602.1|/9.84632e-20/unknown [Glycine max]
Unigene75768_PB_AHAU	0	3	0.01	0.52	5.70044	0.132619	0.294104	GO:0031224//intrinsic to membrane	GO:0005275//amine transmembrane transporter activity	GO:0006865//amino acid transport	gi|224057048|ref|XP_002299117.1|/3.45405e-160/neutral amino acid transport protein [Populus trichocarpa]
Unigene63950_PB_AHAU	0	3	0.01	0.52	5.70044	0.132619	0.294077	-	-	-	-
Unigene12552_PB_AHAU	0	3	0.01	0.52	5.70044	0.132619	0.29405	GO:0043231//intracellular membrane-bounded organelle	GO:0032559;GO:0042623//ATPase activity, coupled	-	gi|297739789|emb|CBI29971.3|/2.56276e-119/unnamed protein product [Vitis vinifera]
Unigene64299_PB_AHAU	0	3	0.01	0.52	5.70044	0.132619	0.294022	GO:0043231//intracellular membrane-bounded organelle;GO:0016020//membrane	GO:0004871//signal transducer activity;GO:0016301//kinase activity;GO:0032559	GO:0043401//steroid hormone mediated signaling pathway;GO:0006464//protein modification process	gi|225459846|ref|XP_002285926.1|/9.22423e-78/PREDICTED: hypothetical protein isoform 1 [Vitis vinifera]
Unigene4512_PB_AHAU	0	3	0.01	0.52	5.70044	0.132619	0.293995	-	GO:0005488//binding	-	gi|224122872|ref|XP_002318937.1|/1.70994e-105/chromatin remodeling complex subunit [Populus trichocarpa]
Unigene54022_PB_AHAU	0	3	0.01	0.52	5.70044	0.132619	0.293968	GO:0044427;GO:0043231//intracellular membrane-bounded organelle	GO:0016616//oxidoreductase activity, acting on the CH-OH group of donors, NAD or NADP as acceptor;GO:0048037//cofactor binding	GO:0006325//chromatin organization;GO:0008152//metabolic process	gi|224106125|ref|XP_002314052.1|/2.86312e-08/cinnamoyl CoA reductase-like protein [Populus trichocarpa]
Unigene2586_PB_AHAU	0	3	0.01	0.52	5.70044	0.132619	0.29394	-	-	-	gi|302398801|gb|ADL36695.1|/1.16525e-12/GATA domain class transcription factor [Malus x domestica]
Unigene42533_PB_AHAU	0	3	0.01	0.52	5.70044	0.132619	0.293913	GO:0044424//intracellular part	GO:0046872//metal ion binding;GO:0003824//catalytic activity	-	gi|50086713|gb|AAT70237.1|/7.57381e-90/farnesene synthase [Pyrus communis]
Unigene47560_PB_AHAU	0	3	0.01	0.52	5.70044	0.132619	0.293885	-	-	-	-
Unigene27092_PB_AHAU	0	3	0.01	0.52	5.70044	0.132619	0.293858	GO:0015630//microtubule cytoskeleton	GO:0003774//motor activity;GO:0032559	GO:0007017//microtubule-based process;GO:0030198//extracellular matrix organization	gi|224067254|ref|XP_002302432.1|/1.17867e-72/predicted protein [Populus trichocarpa]
Unigene87419_PB_AHAU	0	3	0.01	0.52	5.70044	0.132619	0.293831	-	-	-	gi|224117172|ref|XP_002317497.1|/9.18725e-18/predicted protein [Populus trichocarpa]
Unigene45230_PB_AHAU	0	3	0.01	0.52	5.70044	0.132619	0.293803	-	-	-	-
Unigene2595_PB_AHAU	0	3	0.01	0.52	5.70044	0.132619	0.293776	-	-	-	gi|255574556|ref|XP_002528189.1|/1.26474e-06/coatomer beta subunit, putative [Ricinus communis]
Unigene25545_PB_AHAU	0	3	0.01	0.52	5.70044	0.132619	0.293749	-	-	-	-
Unigene75716_PB_AHAU	0	3	0.01	0.52	5.70044	0.132619	0.293722	-	-	GO:0006810//transport	gi|225444235|ref|XP_002277559.1|/2.55612e-83/PREDICTED: hypothetical protein [Vitis vinifera]
Unigene9115_PB_AHAU	0	3	0.01	0.52	5.70044	0.132619	0.293694	GO:0009536//plastid	GO:0016757//transferase activity, transferring glycosyl groups	GO:0006073//cellular glucan metabolic process	gi|225452843|ref|XP_002278470.1|/0/PREDICTED: similar to starch synthase [Vitis vinifera]
Unigene81337_PB_AHAU	0	3	0.01	0.52	5.70044	0.132619	0.293667	-	-	-	gi|225453301|ref|XP_002269466.1|/2.39511e-10/PREDICTED: hypothetical protein [Vitis vinifera]
Unigene79016_PB_AHAU	0	3	0.01	0.52	5.70044	0.132619	0.29364	GO:0043234//protein complex;GO:0031988//membrane-bounded vesicle;GO:0044444//cytoplasmic part	-	GO:0006887//exocytosis	gi|296082201|emb|CBI21206.3|/3.37954e-34/unnamed protein product [Vitis vinifera]
Unigene26048_PB_AHAU	0	3	0.01	0.52	5.70044	0.132619	0.293612	-	GO:0005488//binding;GO:0004721//phosphoprotein phosphatase activity	GO:0044238//primary metabolic process;GO:0044260	gi|225443373|ref|XP_002266961.1|/1.54882e-31/PREDICTED: hypothetical protein [Vitis vinifera]
Unigene77681_PB_AHAU	0	3	0.01	0.52	5.70044	0.132619	0.293585	GO:0042598//vesicular fraction;GO:0005618//cell wall;GO:0031090//organelle membrane;GO:0031224//intrinsic to membrane;GO:0031410//cytoplasmic vesicle;GO:0009536//plastid	GO:0046872//metal ion binding;GO:0030246//carbohydrate binding;GO:0005515//protein binding	GO:0051234//establishment of localization;GO:0044267//cellular protein metabolic process	gi|224286627|gb|ACN41018.1|/4.62891e-54/unknown [Picea sitchensis]
Unigene80680_PB_AHAU	0	3	0.01	0.52	5.70044	0.132619	0.293558	GO:0043231//intracellular membrane-bounded organelle	GO:0046914//transition metal ion binding;GO:0019787//small conjugating protein ligase activity	GO:0019941//modification-dependent protein catabolic process;GO:0032501//multicellular organismal process;GO:0032446//protein modification by small protein conjugation	gi|225426294|ref|XP_002267317.1|/3.87328e-128/PREDICTED: hypothetical protein [Vitis vinifera]
Unigene25380_PB_AHAU	0	3	0.01	0.52	5.70044	0.132619	0.29353	-	-	-	gi|224126723|ref|XP_002329457.1|/1.46178e-09/tir-nbs-lrr resistance protein [Populus trichocarpa]
Unigene76700_PB_AHAU	0	3	0.01	0.52	5.70044	0.132619	0.293503	-	-	-	-
Unigene42240_PB_AHAU	0	3	0.01	0.52	5.70044	0.132619	0.293476	GO:0005634//nucleus	GO:0046872//metal ion binding	-	gi|225440996|ref|XP_002277422.1|/8.37469e-30/PREDICTED: hypothetical protein [Vitis vinifera]
Unigene22710_PB_AHAU	0	3	0.01	0.52	5.70044	0.132619	0.293449	GO:0031410//cytoplasmic vesicle	-	-	gi|225468648|ref|XP_002268069.1|/1.48998e-89/PREDICTED: hypothetical protein [Vitis vinifera]
Unigene83925_PB_AHAU	0	3	0.01	0.52	5.70044	0.132619	0.293421	-	GO:0008252//nucleotidase activity	GO:0044237//cellular metabolic process	gi|224093434|ref|XP_002309920.1|/7.06994e-47/predicted protein [Populus trichocarpa]
Unigene27727_PB_AHAU	0	3	0.01	0.52	5.70044	0.132619	0.293394	GO:0031090//organelle membrane;GO:0009536//plastid	GO:0046914//transition metal ion binding;GO:0019787//small conjugating protein ligase activity	GO:0032446//protein modification by small protein conjugation	gi|255537347|ref|XP_002509740.1|/8.80947e-35/cleavage and polyadenylation specificity factor, putative [Ricinus communis]
Unigene26292_PB_AHAU	0	3	0.01	0.52	5.70044	0.132619	0.293367	GO:0044464//cell part	-	-	gi|224081054|ref|XP_002306278.1|/1.04281e-21/predicted protein [Populus trichocarpa]
Unigene16310_PB_AHAU	0	3	0.01	0.52	5.70044	0.132619	0.29334	GO:0043231//intracellular membrane-bounded organelle	GO:0030528//transcription regulator activity;GO:0003676//nucleic acid binding;GO:0001071//nucleic acid binding transcription factor activity	GO:0010467//gene expression	gi|255538668|ref|XP_002510399.1|/2.59727e-63/transcription factor, putative [Ricinus communis]
Unigene30260_PB_AHAU	0	3	0.01	0.52	5.70044	0.132619	0.293312	-	GO:0016787//hydrolase activity	-	gi|255645168|gb|ACU23082.1|/1.65211e-11/unknown [Glycine max]
Unigene23570_PB_AHAU	0	3	0.01	0.52	5.70044	0.132619	0.293285	-	GO:0005515//protein binding	-	gi|255556474|ref|XP_002519271.1|/3.82841e-16/conserved hypothetical protein [Ricinus communis]
Unigene15551_PB_AHAU	0	3	0.01	0.52	5.70044	0.132619	0.293258	-	-	-	gi|225465743|ref|XP_002264820.1|/1.17404e-27/PREDICTED: hypothetical protein [Vitis vinifera]
Unigene44848_PB_AHAU	0	3	0.01	0.52	5.70044	0.132619	0.293231	-	-	-	-
Unigene70041_PB_AHAU	0	3	0.01	0.52	5.70044	0.132619	0.293204	GO:0044444//cytoplasmic part;GO:0043231//intracellular membrane-bounded organelle	GO:0016863//intramolecular oxidoreductase activity, transposing C=C bonds;GO:0005488//binding;GO:0008238//exopeptidase activity	GO:0019538//protein metabolic process	gi|224108599|ref|XP_002333368.1|/9.44236e-139/predicted protein [Populus trichocarpa]
Unigene7465_PB_AHAU	0	3	0.01	0.52	5.70044	0.132619	0.293176	-	-	-	gi|225424148|ref|XP_002283981.1|/4.16725e-18/PREDICTED: hypothetical protein [Vitis vinifera]
Unigene19429_PB_AHAU	0	3	0.01	0.52	5.70044	0.132619	0.293149	-	-	-	-
Unigene85831_PB_AHAU	0	3	0.01	0.52	5.70044	0.132619	0.293122	-	-	-	-
Unigene4707_PB_AHAU	0	3	0.01	0.52	5.70044	0.132619	0.293095	-	-	-	-
Unigene54710_PB_AHAU	0	3	0.01	0.52	5.70044	0.132619	0.293068	GO:0031410//cytoplasmic vesicle	GO:0008324//cation transmembrane transporter activity	GO:0006812//cation transport	gi|255582020|ref|XP_002531807.1|/4.20203e-51/metal ion transporter, putative [Ricinus communis]
Unigene81528_PB_AHAU	0	3	0.01	0.52	5.70044	0.132619	0.29304	-	-	-	gi|224118914|ref|XP_002331379.1|/1.50569e-20/nbs-lrr resistance protein [Populus trichocarpa]
Unigene68280_PB_AHAU	0	3	0.01	0.52	5.70044	0.132619	0.293013	-	-	-	-
Unigene52371_PB_AHAU	0	3	0.01	0.52	5.70044	0.132619	0.292986	-	-	-	gi|255583521|ref|XP_002532518.1|/4.9082e-57/Xyloglucan galactosyltransferase KATAMARI1, putative [Ricinus communis]
Unigene42782_PB_AHAU	0	3	0.01	0.52	5.70044	0.132619	0.292959	GO:0043231//intracellular membrane-bounded organelle	GO:0034062//RNA polymerase activity;GO:0003676//nucleic acid binding;GO:0001882//nucleoside binding	GO:0010467//gene expression	gi|147800491|emb|CAN62043.1|/4.29508e-116/hypothetical protein VITISV_038847 [Vitis vinifera]
Unigene63037_PB_AHAU	0	3	0.01	0.52	5.70044	0.132619	0.292932	GO:0031090//organelle membrane;GO:0043231//intracellular membrane-bounded organelle	GO:0016741	GO:0045489//pectin biosynthetic process;GO:0006730//one-carbon metabolic process;GO:0048513//organ development	gi|147802498|emb|CAN64161.1|/2.85002e-93/hypothetical protein VITISV_040644 [Vitis vinifera]
Unigene23699_PB_AHAU	0	3	0.01	0.52	5.70044	0.132619	0.292905	GO:0043231//intracellular membrane-bounded organelle	GO:0005488//binding	-	gi|224058829|ref|XP_002299637.1|/9.79307e-59/predicted protein [Populus trichocarpa]
Unigene85878_PB_AHAU	0	3	0.01	0.52	5.70044	0.132619	0.292877	-	-	-	-
Unigene85184_PB_AHAU	0	3	0.01	0.52	5.70044	0.132619	0.29285	-	GO:0022892	GO:0015031//protein transport	gi|296081118|emb|CBI18250.3|/1.17871e-61/unnamed protein product [Vitis vinifera]
Unigene5039_PB_AHAU	0	3	0.01	0.52	5.70044	0.132619	0.292823	GO:0044464//cell part	GO:0030246//carbohydrate binding;GO:0004713//protein tyrosine kinase activity;GO:0004674//protein serine/threonine kinase activity;GO:0032559	GO:0006464//protein modification process;GO:0048229//gametophyte development	gi|224090779|ref|XP_002309078.1|/2.65876e-95/predicted protein [Populus trichocarpa]
Unigene22081_PB_AHAU	0	3	0.01	0.52	5.70044	0.132619	0.292796	GO:0005618//cell wall;GO:0043231//intracellular membrane-bounded organelle	GO:0004091//carboxylesterase activity	GO:0071555;GO:0005976//polysaccharide metabolic process	gi|255578282|ref|XP_002530008.1|/5.49018e-39/Pectinesterase precursor, putative [Ricinus communis]
Unigene69381_PB_AHAU	0	3	0.01	0.52	5.70044	0.132619	0.292769	GO:0031090//organelle membrane;GO:0043231//intracellular membrane-bounded organelle	GO:0019901//protein kinase binding	-	gi|151347473|gb|ABS01349.1|/1.45651e-45/hypersensitive-induced response protein [Carica papaya]
Unigene73372_PB_AHAU	0	3	0.01	0.52	5.70044	0.132619	0.292742	-	-	-	-
Unigene38370_PB_AHAU	0	3	0.01	0.52	5.70044	0.132619	0.292715	-	-	-	gi|225442885|ref|XP_002263563.1|/1.41471e-18/PREDICTED: hypothetical protein [Vitis vinifera]
Unigene79187_PB_AHAU	0	3	0.01	0.52	5.70044	0.132619	0.292687	GO:0043231//intracellular membrane-bounded organelle;GO:0044427	GO:0046914//transition metal ion binding;GO:0003676//nucleic acid binding;GO:0004386//helicase activity;GO:0032559	GO:0006355//regulation of transcription, DNA-dependent;GO:0048527//lateral root development;GO:0009738//abscisic acid mediated signaling pathway;GO:0006325//chromatin organization	gi|296082077|emb|CBI21082.3|/2.01212e-41/unnamed protein product [Vitis vinifera]
Unigene21579_PB_AHAU	0	3	0.01	0.52	5.70044	0.132619	0.29266	GO:0031410//cytoplasmic vesicle	-	-	gi|255573977|ref|XP_002527906.1|/8.17019e-22/catalytic, putative [Ricinus communis]
Unigene71244_PB_AHAU	0	3	0.01	0.52	5.70044	0.132619	0.292633	-	-	-	gi|147865649|emb|CAN81170.1|/1.02024e-24/hypothetical protein VITISV_022560 [Vitis vinifera]
Unigene39764_PB_AHAU	0	3	0.01	0.52	5.70044	0.132619	0.292606	-	-	-	-
Unigene42616_PB_AHAU	0	3	0.01	0.52	5.70044	0.132619	0.292579	GO:0016020//membrane;GO:0043231//intracellular membrane-bounded organelle	GO:0005488//binding	-	gi|225461473|ref|XP_002285016.1|/8.6806e-29/PREDICTED: hypothetical protein [Vitis vinifera]
Unigene83389_PB_AHAU	0	3	0.01	0.52	5.70044	0.132619	0.292552	GO:0012507//ER to Golgi transport vesicle membrane	GO:0046914//transition metal ion binding	GO:0048193//Golgi vesicle transport;GO:0015031//protein transport	gi|225464936|ref|XP_002275292.1|/1.66453e-99/PREDICTED: hypothetical protein [Vitis vinifera]
Unigene22908_PB_AHAU	0	3	0.01	0.52	5.70044	0.132619	0.292525	-	-	-	gi|296085177|emb|CBI28672.3|/3.51732e-35/unnamed protein product [Vitis vinifera]
Unigene71243_PB_AHAU	0	3	0.01	0.52	5.70044	0.132619	0.292498	-	-	-	-
Unigene36580_PB_AHAU	0	3	0.01	0.52	5.70044	0.132619	0.292471	GO:0043231//intracellular membrane-bounded organelle	GO:0016791//phosphatase activity;GO:0004518//nuclease activity	GO:0048878//chemical homeostasis;GO:0009725//response to hormone stimulus;GO:0009756//carbohydrate mediated signaling;GO:0031667//response to nutrient levels;GO:0009888//tissue development;GO:0006950//response to stress;GO:0048513//organ development;GO:0009416//response to light stimulus	gi|225470648|ref|XP_002266301.1|/3.13942e-79/PREDICTED: hypothetical protein, partial [Vitis vinifera]
Unigene87297_PB_AHAU	0	3	0.01	0.52	5.70044	0.132619	0.292444	GO:0043231//intracellular membrane-bounded organelle	GO:0046872//metal ion binding;GO:0042802//identical protein binding;GO:0019787//small conjugating protein ligase activity	GO:0000086//G2/M transition of mitotic cell cycle;GO:0016574//histone ubiquitination;GO:0040007//growth;GO:0006513//protein monoubiquitination;GO:0009887//organ morphogenesis;GO:0003006//developmental process involved in reproduction;GO:0050832//defense response to fungus;GO:0040034//regulation of development, heterochronic	gi|255541120|ref|XP_002511624.1|/1.21692e-22/protein binding protein, putative [Ricinus communis]
Unigene82849_PB_AHAU	0	3	0.01	0.52	5.70044	0.132619	0.292416	GO:0043231//intracellular membrane-bounded organelle	GO:0046914//transition metal ion binding	-	gi|224129640|ref|XP_002328766.1|/1.71732e-93/predicted protein [Populus trichocarpa]
Unigene73594_PB_AHAU	0	3	0.01	0.52	5.70044	0.132619	0.292389	-	-	-	gi|296085227|emb|CBI28722.3|/2.51169e-110/unnamed protein product [Vitis vinifera]
Unigene71020_PB_AHAU	0	3	0.01	0.52	5.70044	0.132619	0.292362	GO:0031090//organelle membrane	GO:0004437//inositol or phosphatidylinositol phosphatase activity	GO:0006796//phosphate metabolic process	gi|255559517|ref|XP_002520778.1|/1.48508e-31/Multiple inositol polyphosphate phosphatase 1 precursor, putative [Ricinus communis]
Unigene88125_PB_AHAU	0	3	0.01	0.52	5.70044	0.132619	0.292335	-	GO:0008092//cytoskeletal protein binding	GO:0000902//cell morphogenesis;GO:0007010//cytoskeleton organization	gi|225428497|ref|XP_002284362.1|/1.38389e-29/PREDICTED: hypothetical protein [Vitis vinifera]
Unigene70783_PB_AHAU	0	3	0.01	0.52	5.70044	0.132619	0.292308	-	GO:0043169//cation binding;GO:0019842//vitamin binding;GO:0016641//oxidoreductase activity, acting on the CH-NH2 group of donors, oxygen as acceptor	GO:0003006//developmental process involved in reproduction;GO:0009692	gi|4586409|dbj|BAA76387.1|/1.38351e-78/ACC oxidase [Pyrus pyrifolia]
Unigene24990_PB_AHAU	0	3	0.01	0.52	5.70044	0.132619	0.292281	-	-	-	gi|297733659|emb|CBI14906.3|/7.76856e-33/unnamed protein product [Vitis vinifera]
Unigene54635_PB_AHAU	0	3	0.01	0.52	5.70044	0.132619	0.292254	GO:0044424//intracellular part	-	GO:0009411//response to UV	gi|224083557|ref|XP_002307065.1|/6.59633e-86/predicted protein [Populus trichocarpa]
Unigene42677_PB_AHAU	0	3	0.01	0.52	5.70044	0.132619	0.292227	GO:0030529//ribonucleoprotein complex	GO:0005198//structural molecule activity	GO:0010467//gene expression	gi|3947719|emb|CAA10101.1|/1.48534e-20/ribosomal protein S28 [Prunus persica]
Unigene7709_PB_AHAU	0	3	0.01	0.52	5.70044	0.132619	0.2922	-	GO:0046914//transition metal ion binding	-	gi|255570019|ref|XP_002525972.1|/3.30537e-99/nucleic acid binding protein, putative [Ricinus communis]
Unigene24767_PB_AHAU	0	3	0.01	0.52	5.70044	0.132619	0.292173	GO:0031224//intrinsic to membrane;GO:0005618//cell wall	GO:0005488//binding;GO:0016740//transferase activity	GO:0050896//response to stimulus	gi|255580373|ref|XP_002531014.1|/1.65073e-74/ATP binding protein, putative [Ricinus communis]
Unigene89955_PB_AHAU	0	3	0.01	0.52	5.70044	0.132619	0.292146	-	-	-	-
Unigene84971_PB_AHAU	0	3	0.01	0.52	5.70044	0.132619	0.292119	-	-	-	-
Unigene12998_PB_AHAU	0	3	0.01	0.52	5.70044	0.132619	0.292092	-	GO:0031406//carboxylic acid binding	-	gi|225425204|ref|XP_002266641.1|/9.16858e-58/PREDICTED: hypothetical protein [Vitis vinifera]
Unigene40918_PB_AHAU	0	3	0.01	0.52	5.70044	0.132619	0.292065	-	-	-	gi|297841031|ref|XP_002888397.1|/5.27184e-18/predicted protein [Arabidopsis lyrata subsp. lyrata]
Unigene54704_PB_AHAU	0	3	0.01	0.52	5.70044	0.132619	0.292038	-	-	-	gi|297734168|emb|CBI15415.3|/1.0564e-29/unnamed protein product [Vitis vinifera]
Unigene40405_PB_AHAU	0	3	0.01	0.52	5.70044	0.132619	0.292011	-	-	-	-
Unigene21571_PB_AHAU	0	3	0.01	0.52	5.70044	0.132619	0.291984	GO:0043231//intracellular membrane-bounded organelle;GO:0016020//membrane	GO:0004713//protein tyrosine kinase activity;GO:0032559	GO:0006464//protein modification process	gi|225440370|ref|XP_002266032.1|/1.05155e-97/PREDICTED: hypothetical protein [Vitis vinifera]
Unigene31889_PB_AHAU	0	3	0.01	0.52	5.70044	0.132619	0.291957	-	-	-	gi|297740406|emb|CBI30588.3|/1.24594e-29/unnamed protein product [Vitis vinifera]
Unigene57647_PB_AHAU	0	3	0.01	0.52	5.70044	0.132619	0.29193	-	-	-	-
Unigene52788_PB_AHAU	0	3	0.01	0.52	5.70044	0.132619	0.291903	-	GO:0005488//binding;GO:0016779//nucleotidyltransferase activity	-	gi|255582063|ref|XP_002531828.1|/7.51516e-69/DNA-directed RNA polymerase III largest subunit, putative [Ricinus communis]
Unigene76659_PB_AHAU	0	3	0.01	0.52	5.70044	0.132619	0.291876	GO:0031966//mitochondrial membrane	GO:0005488//binding;GO:0004871//signal transducer activity;GO:0005244//voltage-gated ion channel activity	GO:0043269//regulation of ion transport	gi|255544135|ref|XP_002513130.1|/1.06895e-25/mitochondrial import receptor subunit tom40, putative [Ricinus communis]
Unigene17156_PB_AHAU	0	3	0.01	0.52	5.70044	0.132619	0.291849	-	-	-	-
Unigene69340_PB_AHAU	0	3	0.01	0.52	5.70044	0.132619	0.291822	-	-	-	gi|225428847|ref|XP_002282377.1|/2.58419e-12/PREDICTED: hypothetical protein [Vitis vinifera]
Unigene66287_PB_AHAU	0	3	0.01	0.52	5.70044	0.132619	0.291795	-	-	-	-
Unigene43005_PB_AHAU	0	3	0.01	0.52	5.70044	0.132619	0.291768	-	-	-	gi|224115216|ref|XP_002332190.1|/3.82497e-24/predicted protein [Populus trichocarpa]
Unigene82609_PB_AHAU	0	3	0.01	0.52	5.70044	0.132619	0.291741	-	-	-	-
Unigene48188_PB_AHAU	0	3	0.01	0.52	5.70044	0.132619	0.291714	-	-	-	-
Unigene28654_PB_AHAU	0	3	0.01	0.52	5.70044	0.132619	0.291687	GO:0044462;GO:0016020//membrane	GO:0004672//protein kinase activity	GO:0006468//protein phosphorylation;GO:0032501//multicellular organismal process;GO:0006950//response to stress	gi|255537884|ref|XP_002510007.1|/4.94495e-42/Receptor protein kinase CLAVATA1 precursor, putative [Ricinus communis]
Unigene39039_PB_AHAU	0	3	0.01	0.52	5.70044	0.132619	0.291661	-	-	-	gi|297734534|emb|CBI16585.3|/8.24886e-27/unnamed protein product [Vitis vinifera]
Unigene9880_PB_AHAU	0	3	0.01	0.52	5.70044	0.132619	0.291634	-	-	-	gi|296082054|emb|CBI21059.3|/1.44129e-25/unnamed protein product [Vitis vinifera]
Unigene9636_PB_AHAU	0	3	0.01	0.52	5.70044	0.132619	0.291607	GO:0009536//plastid	GO:0005506//iron ion binding;GO:0016712//oxidoreductase activity, acting on paired donors, with incorporation or reduction of molecular oxygen, reduced flavin or flavoprotein as one donor, and incorporation of one atom of oxygen	GO:0016117//carotenoid biosynthetic process	gi|255543092|ref|XP_002512609.1|/7.13707e-120/cytochrome P450, putative [Ricinus communis]
Unigene57537_PB_AHAU	0	3	0.01	0.52	5.70044	0.132619	0.29158	GO:0043231//intracellular membrane-bounded organelle	-	-	gi|225444971|ref|XP_002279824.1|/1.06779e-87/PREDICTED: hypothetical protein [Vitis vinifera]
Unigene7489_PB_AHAU	0	3	0.01	0.52	5.70044	0.132619	0.291553	-	-	-	gi|224131138|ref|XP_002321010.1|/5.29555e-68/predicted protein [Populus trichocarpa]
Unigene84923_PB_AHAU	0	3	0.01	0.52	5.70044	0.132619	0.291526	-	GO:0046872//metal ion binding;GO:0016160//amylase activity	GO:0044238//primary metabolic process	gi|60652319|gb|AAX33232.1|/5.15182e-113/secreted alpha-amylase [Malus x domestica]
Unigene11827_PB_AHAU	0	3	0.01	0.52	5.70044	0.132619	0.291499	GO:0016020//membrane	GO:0005215//transporter activity	GO:0006810//transport	gi|297734847|emb|CBI17081.3|/1.28283e-86/unnamed protein product [Vitis vinifera]
Unigene79597_PB_AHAU	0	3	0.01	0.52	5.70044	0.132619	0.291472	GO:0031461//cullin-RING ubiquitin ligase complex	-	-	gi|224053675|ref|XP_002297923.1|/6.56986e-24/predicted protein [Populus trichocarpa]
Unigene19795_PB_AHAU	0	3	0.01	0.52	5.70044	0.132619	0.291445	-	-	-	-
Unigene72912_PB_AHAU	0	3	0.01	0.52	5.70044	0.132619	0.291418	GO:0043231//intracellular membrane-bounded organelle;GO:0044444//cytoplasmic part;GO:0016020//membrane	GO:0004674//protein serine/threonine kinase activity;GO:0000166//nucleotide binding	-	gi|7339534|emb|CAB82852.1|/5.20816e-22/protein kinase MK6 [Mesembryanthemum crystallinum]
Unigene69339_PB_AHAU	0	3	0.01	0.52	5.70044	0.132619	0.291391	-	GO:0016853//isomerase activity	GO:0006950//response to stress	gi|224126439|ref|XP_002329554.1|/7.60197e-36/predicted protein [Populus trichocarpa]
Unigene18691_PB_AHAU	0	3	0.01	0.52	5.70044	0.132619	0.291365	-	-	-	gi|225450245|ref|XP_002265510.1|/8.38381e-11/PREDICTED: hypothetical protein [Vitis vinifera]
Unigene13213_PB_AHAU	0	3	0.01	0.52	5.70044	0.132619	0.291338	GO:0071944//cell periphery;GO:0016020//membrane	GO:0016301//kinase activity	GO:0050896//response to stimulus;GO:0006468//protein phosphorylation;GO:0032501//multicellular organismal process;GO:0032502//developmental process	gi|255537884|ref|XP_002510007.1|/1.52519e-44/Receptor protein kinase CLAVATA1 precursor, putative [Ricinus communis]
Unigene73213_PB_AHAU	0	3	0.01	0.52	5.70044	0.132619	0.291311	-	-	-	-
Unigene16305_PB_AHAU	0	3	0.01	0.52	5.70044	0.132619	0.291284	-	GO:0060089;GO:0005488//binding	GO:0007165//signal transduction	gi|255558228|ref|XP_002520141.1|/2.1462e-70/twin lov protein, putative [Ricinus communis]
Unigene22713_PB_AHAU	0	3	0.01	0.52	5.70044	0.132619	0.291257	-	-	-	-
Unigene55090_PB_AHAU	0	3	0.01	0.52	5.70044	0.132619	0.29123	-	GO:0003824//catalytic activity	-	gi|255567349|ref|XP_002524654.1|/4.68721e-44/conserved hypothetical protein [Ricinus communis]
Unigene35257_PB_AHAU	0	3	0.01	0.52	5.70044	0.132619	0.291203	-	GO:0005488//binding	-	gi|225467307|ref|XP_002262686.1|/2.54537e-35/PREDICTED: hypothetical protein [Vitis vinifera]
Unigene10290_PB_AHAU	0	3	0.01	0.52	5.70044	0.132619	0.291177	-	GO:0016301//kinase activity	-	gi|255547862|ref|XP_002514988.1|/4.51658e-43/cdk10/11, putative [Ricinus communis]
Unigene52437_PB_AHAU	0	3	0.01	0.52	5.70044	0.132619	0.29115	-	-	-	gi|225431423|ref|XP_002280019.1|/1.38569e-162/PREDICTED: hypothetical protein [Vitis vinifera]
Unigene84838_PB_AHAU	0	3	0.01	0.52	5.70044	0.132619	0.291123	-	-	GO:0050896//response to stimulus	gi|307136298|gb|ADN34122.1|/3.44983e-25/heat shock protein 70 [Cucumis melo subsp. melo]
Unigene4533_PB_AHAU	0	3	0.01	0.52	5.70044	0.132619	0.291096	-	-	-	-
Unigene15657_PB_AHAU	0	3	0.01	0.52	5.70044	0.132619	0.291069	GO:0009536//plastid	GO:0004812//aminoacyl-tRNA ligase activity;GO:0032559	GO:0012501//programmed cell death;GO:0010038//response to metal ion;GO:0000741//karyogamy;GO:0007007//inner mitochondrial membrane organization;GO:0006418//tRNA aminoacylation for protein translation	gi|255585350|ref|XP_002533372.1|/2.69262e-51/cysteinyl-tRNA synthetase, putative [Ricinus communis]
Unigene51847_PB_AHAU	0	3	0.01	0.52	5.70044	0.132619	0.291042	-	-	-	-
Unigene52314_PB_AHAU	0	3	0.01	0.52	5.70044	0.132619	0.291016	-	GO:0033612//receptor serine/threonine kinase binding;GO:0019787//small conjugating protein ligase activity	GO:0032446//protein modification by small protein conjugation	gi|224133420|ref|XP_002321563.1|/3.41471e-22/predicted protein [Populus trichocarpa]
Unigene88494_PB_AHAU	0	3	0.01	0.52	5.70044	0.132619	0.290989	GO:0031224//intrinsic to membrane;GO:0031410//cytoplasmic vesicle	-	-	gi|225451954|ref|XP_002283161.1|/1.20627e-78/PREDICTED: hypothetical protein [Vitis vinifera]
Unigene53631_PB_AHAU	0	3	0.01	0.52	5.70044	0.132619	0.290962	GO:0031410//cytoplasmic vesicle	GO:0016491//oxidoreductase activity;GO:0005506//iron ion binding	GO:0008152//metabolic process	gi|255538298|ref|XP_002510214.1|/4.95917e-24/cytochrome P450, putative [Ricinus communis]
Unigene69904_PB_AHAU	0	3	0.01	0.52	5.70044	0.132619	0.290935	GO:0043231//intracellular membrane-bounded organelle;GO:0031461//cullin-RING ubiquitin ligase complex	GO:0003676//nucleic acid binding	GO:0006355//regulation of transcription, DNA-dependent;GO:0009640//photomorphogenesis;GO:0007602//phototransduction;GO:0003006//developmental process involved in reproduction	gi|255571318|ref|XP_002526608.1|/2.22221e-94/DNA repair protein xp-E, putative [Ricinus communis]
Unigene63106_PB_AHAU	0	3	0.01	0.52	5.70044	0.132619	0.290908	-	GO:0017111//nucleoside-triphosphatase activity;GO:0016772//transferase activity, transferring phosphorus-containing groups	GO:0006796//phosphate metabolic process	gi|302143498|emb|CBI22059.3|/4.51751e-80/unnamed protein product [Vitis vinifera]
Unigene37409_PB_AHAU	0	3	0.01	0.52	5.70044	0.132619	0.290882	-	-	-	-
Unigene21868_PB_AHAU	0	3	0.01	0.52	5.70044	0.132619	0.290855	GO:0044421//extracellular region part	GO:0016788//hydrolase activity, acting on ester bonds	GO:0044238//primary metabolic process;GO:0002218//activation of innate immune response;GO:0009861//jasmonic acid and ethylene-dependent systemic resistance;GO:0050832//defense response to fungus;GO:0009734//auxin mediated signaling pathway	gi|225442009|ref|XP_002271802.1|/1.92413e-23/PREDICTED: hypothetical protein [Vitis vinifera]
Unigene44669_PB_AHAU	0	3	0.01	0.52	5.70044	0.132619	0.290828	-	-	-	-
Unigene36322_PB_AHAU	0	3	0.01	0.52	5.70044	0.132619	0.290801	-	-	-	-
Unigene50706_PB_AHAU	0	3	0.01	0.52	5.70044	0.132619	0.290775	-	-	-	-
Unigene85604_PB_AHAU	0	3	0.01	0.52	5.70044	0.132619	0.290748	-	GO:0003676//nucleic acid binding;GO:0016866//intramolecular transferase activity	GO:0001522//pseudouridine synthesis	gi|225451285|ref|XP_002272750.1|/3.1016e-83/PREDICTED: hypothetical protein [Vitis vinifera]
Unigene53475_PB_AHAU	0	3	0.01	0.52	5.70044	0.132619	0.290721	GO:0005743//mitochondrial inner membrane;GO:0031224//intrinsic to membrane	GO:0008320//protein transmembrane transporter activity	GO:0006810//transport	gi|224069860|ref|XP_002303058.1|/7.91763e-57/predicted protein [Populus trichocarpa]
Unigene61036_PB_AHAU	0	3	0.01	0.52	5.70044	0.132619	0.290694	-	-	-	gi|302398715|gb|ADL36652.1|/1.21649e-25/C3HL domain class transcription factor [Malus x domestica]
Unigene6207_PB_AHAU	0	3	0.01	0.52	5.70044	0.132619	0.290668	GO:0031224//intrinsic to membrane	GO:0004713//protein tyrosine kinase activity;GO:0016628//oxidoreductase activity, acting on the CH-CH group of donors, NAD or NADP as acceptor;GO:0032559	GO:0006464//protein modification process	gi|255585401|ref|XP_002533396.1|/2.0942e-60/serine-threonine protein kinase, plant-type, putative [Ricinus communis]
Unigene85749_PB_AHAU	0	3	0.01	0.52	5.70044	0.132619	0.290641	GO:0043231//intracellular membrane-bounded organelle	GO:0003676//nucleic acid binding	-	gi|225469523|ref|XP_002272588.1|/6.65594e-38/PREDICTED: hypothetical protein [Vitis vinifera]
Unigene59257_PB_AHAU	0	3	0.01	0.52	5.70044	0.132619	0.290614	GO:0044444//cytoplasmic part;GO:0043231//intracellular membrane-bounded organelle	-	GO:0006887//exocytosis	gi|224060303|ref|XP_002300132.1|/2.40388e-18/predicted protein [Populus trichocarpa]
Unigene2262_PB_AHAU	0	3	0.01	0.52	5.70044	0.132619	0.290587	-	GO:0003824//catalytic activity	GO:0019941//modification-dependent protein catabolic process	gi|224109986|ref|XP_002315377.1|/2.74535e-44/predicted protein [Populus trichocarpa]
Unigene60634_PB_AHAU	0	3	0.01	0.52	5.70044	0.132619	0.290561	-	-	-	-
Unigene22591_PB_AHAU	0	3	0.01	0.52	5.70044	0.132619	0.290534	-	GO:0005488//binding	-	gi|255539555|ref|XP_002510842.1|/1.3737e-34/arginine/serine-rich splicing factor, putative [Ricinus communis]
Unigene6532_PB_AHAU	0	3	0.01	0.52	5.70044	0.132619	0.290507	-	-	-	-
Unigene51810_PB_AHAU	0	3	0.01	0.52	5.70044	0.132619	0.29048	-	-	-	gi|147835623|emb|CAN66272.1|/2.13071e-47/hypothetical protein VITISV_018033 [Vitis vinifera]
Unigene41440_PB_AHAU	0	3	0.01	0.52	5.70044	0.132619	0.290454	GO:0016020//membrane;GO:0043231//intracellular membrane-bounded organelle	GO:0005488//binding	-	gi|217074682|gb|ACJ85701.1|/3.66725e-37/unknown [Medicago truncatula]
Unigene37558_PB_AHAU	0	3	0.01	0.52	5.70044	0.132619	0.290427	-	-	-	gi|224058206|ref|XP_002299464.1|/1.36936e-45/predicted protein [Populus trichocarpa]
Unigene54189_PB_AHAU	0	3	0.01	0.52	5.70044	0.132619	0.2904	-	GO:0016491//oxidoreductase activity	GO:0008152//metabolic process	gi|224098461|ref|XP_002311182.1|/4.58009e-99/predicted protein [Populus trichocarpa]
Unigene29213_PB_AHAU	0	3	0.01	0.52	5.70044	0.132619	0.290374	-	GO:0003824//catalytic activity	-	gi|224111448|ref|XP_002315859.1|/2.16539e-42/predicted protein [Populus trichocarpa]
Unigene30511_PB_AHAU	0	3	0.01	0.52	5.70044	0.132619	0.290347	GO:0009536//plastid	-	-	gi|224088635|ref|XP_002308506.1|/1.29228e-66/predicted protein [Populus trichocarpa]
Unigene33896_PB_AHAU	0	3	0.01	0.52	5.70044	0.132619	0.29032	-	-	-	-
Unigene63334_PB_AHAU	0	3	0.01	0.52	5.70044	0.132619	0.290294	-	GO:0046914//transition metal ion binding;GO:0016307//phosphatidylinositol phosphate kinase activity;GO:0032559	GO:0046488//phosphatidylinositol metabolic process;GO:0019538//protein metabolic process;GO:0006796//phosphate metabolic process	gi|255585234|ref|XP_002533319.1|/3.28985e-47/phosphatidylinositol-4-phosphate 5-kinase, putative [Ricinus communis]
Unigene16393_PB_AHAU	0	3	0.01	0.52	5.70044	0.132619	0.290267	GO:0005813//centrosome	GO:0042623//ATPase activity, coupled;GO:0032559	GO:0016049//cell growth;GO:0030865//cortical cytoskeleton organization;GO:0042546//cell wall biogenesis;GO:0000904//cell morphogenesis involved in differentiation	gi|32478841|gb|AAP83637.1|/0/katanin [Gossypium hirsutum]
Unigene80520_PB_AHAU	0	3	0.01	0.52	5.70044	0.132619	0.29024	-	GO:0003824//catalytic activity	-	gi|224082644|ref|XP_002306777.1|/7.99354e-103/copalyl diphosphate synthase [Populus trichocarpa]
Unigene29032_PB_AHAU	0	3	0.01	0.52	5.70044	0.132619	0.290214	-	GO:0005515//protein binding	GO:0044267//cellular protein metabolic process;GO:0050896//response to stimulus	gi|225457731|ref|XP_002278176.1|/9.78107e-92/PREDICTED: hypothetical protein [Vitis vinifera]
Unigene33416_PB_AHAU	0	3	0.01	0.52	5.70044	0.132619	0.290187	-	-	-	gi|225429626|ref|XP_002279612.1|/7.49261e-33/PREDICTED: hypothetical protein [Vitis vinifera]
Unigene37712_PB_AHAU	0	3	0.01	0.52	5.70044	0.132619	0.29016	GO:0043231//intracellular membrane-bounded organelle	GO:0004175//endopeptidase activity;GO:0042623//ATPase activity, coupled;GO:0032559	GO:0019538//protein metabolic process	gi|296085962|emb|CBI31403.3|/9.17293e-34/unnamed protein product [Vitis vinifera]
Unigene28704_PB_AHAU	0	3	0.01	0.52	5.70044	0.132619	0.290134	-	GO:0016702//oxidoreductase activity, acting on single donors with incorporation of molecular oxygen, incorporation of two atoms of oxygen	GO:0006558//L-phenylalanine metabolic process;GO:0006570//tyrosine metabolic process	gi|8131905|gb|AAF73132.1|AF149017_1/1.00558e-110/homogentisate 1,2-dioxygenase [Solanum lycopersicum]
Unigene86017_PB_AHAU	0	3	0.01	0.52	5.70044	0.132619	0.290107	GO:0031410//cytoplasmic vesicle;GO:0043231//intracellular membrane-bounded organelle	GO:0004180//carboxypeptidase activity	GO:0019538//protein metabolic process	gi|225424228|ref|XP_002280671.1|/1.80917e-13/PREDICTED: hypothetical protein [Vitis vinifera]
Unigene5202_PB_AHAU	0	3	0.01	0.52	5.70044	0.132619	0.29008	GO:0005618//cell wall;GO:0043231//intracellular membrane-bounded organelle	GO:0015929//hexosaminidase activity	-	gi|225448843|ref|XP_002282535.1|/8.07068e-52/PREDICTED: hypothetical protein [Vitis vinifera]
Unigene32205_PB_AHAU	0	3	0.01	0.52	5.70044	0.132619	0.290054	GO:0016020//membrane	GO:0016757//transferase activity, transferring glycosyl groups	-	gi|225452021|ref|XP_002280181.1|/2.53657e-23/PREDICTED: hypothetical protein [Vitis vinifera]
Unigene72254_PB_AHAU	0	3	0.01	0.52	5.70044	0.132619	0.290027	-	-	-	-
Unigene37984_PB_AHAU	0	3	0.01	0.52	5.70044	0.132619	0.29	-	-	-	-
Unigene38158_PB_AHAU	0	3	0.01	0.52	5.70044	0.132619	0.289974	-	-	-	-
Unigene66581_PB_AHAU	0	3	0.01	0.52	5.70044	0.132619	0.289947	-	-	-	-
Unigene45093_PB_AHAU	0	3	0.01	0.52	5.70044	0.132619	0.289921	GO:0044464//cell part	GO:0015077//monovalent inorganic cation transmembrane transporter activity	GO:0006810//transport	gi|225444959|ref|XP_002282458.1|/4.74303e-24/PREDICTED: hypothetical protein [Vitis vinifera]
Unigene5868_PB_AHAU	0	3	0.01	0.52	5.70044	0.132619	0.289894	-	-	-	-
Unigene42309_PB_AHAU	0	3	0.01	0.52	5.70044	0.132619	0.289867	-	-	-	gi|255547996|ref|XP_002515055.1|/3.67982e-06/hydrolase, hydrolyzing O-glycosyl compounds, putative [Ricinus communis]
Unigene23035_PB_AHAU	0	3	0.01	0.52	5.70044	0.132619	0.289841	-	-	-	gi|255537463|ref|XP_002509798.1|/1.63111e-49/conserved hypothetical protein [Ricinus communis]
Unigene78292_PB_AHAU	0	3	0.01	0.52	5.70044	0.132619	0.289814	GO:0042598//vesicular fraction;GO:0005618//cell wall;GO:0031090//organelle membrane;GO:0031224//intrinsic to membrane;GO:0031410//cytoplasmic vesicle;GO:0009536//plastid	GO:0046872//metal ion binding;GO:0030246//carbohydrate binding;GO:0005515//protein binding	GO:0044267//cellular protein metabolic process	gi|225425320|ref|XP_002273708.1|/2.06276e-28/PREDICTED: hypothetical protein [Vitis vinifera]
Unigene48787_PB_AHAU	0	3	0.01	0.52	5.70044	0.132619	0.289788	GO:0043231//intracellular membrane-bounded organelle;GO:0031224//intrinsic to membrane	GO:0015165//pyrimidine nucleotide sugar transmembrane transporter activity	GO:0015785//UDP-galactose transport	gi|225459544|ref|XP_002285850.1|/1.06893e-42/PREDICTED: hypothetical protein isoform 1 [Vitis vinifera]
Unigene77214_PB_AHAU	0	3	0.01	0.52	5.70044	0.132619	0.289761	-	-	-	-
Unigene8904_PB_AHAU	0	3	0.01	0.52	5.70044	0.132619	0.289734	-	-	-	gi|225427570|ref|XP_002266784.1|/2.13576e-139/PREDICTED: hypothetical protein [Vitis vinifera]
Unigene84178_PB_AHAU	0	3	0.01	0.52	5.70044	0.132619	0.289708	-	-	-	gi|297740744|emb|CBI30926.3|/2.8203e-06/unnamed protein product [Vitis vinifera]
Unigene10698_PB_AHAU	0	3	0.01	0.52	5.70044	0.132619	0.289681	-	-	-	gi|223452288|gb|ACM89472.1|/2.55477e-07/FERONIA receptor-like kinase [Glycine max]
Unigene74347_PB_AHAU	0	3	0.01	0.52	5.70044	0.132619	0.289655	-	-	-	-
Unigene52464_PB_AHAU	0	3	0.01	0.52	5.70044	0.132619	0.289628	GO:0043231//intracellular membrane-bounded organelle	GO:0030528//transcription regulator activity;GO:0001071//nucleic acid binding transcription factor activity;GO:0005515//protein binding	GO:0003002//regionalization;GO:0009790//embryo development;GO:0009755//hormone-mediated signaling pathway;GO:0048513//organ development	gi|302398577|gb|ADL36583.1|/1.07663e-27/ARF domain class transcription factor [Malus x domestica]
Unigene42679_PB_AHAU	0	3	0.01	0.52	5.70044	0.132619	0.289602	-	-	-	-
Unigene17314_PB_AHAU	0	3	0.01	0.52	5.70044	0.132619	0.289575	-	-	-	gi|116268422|gb|ABJ96379.1|/8.12679e-149/expressed protein [Prunus persica]
Unigene47670_PB_AHAU	0	3	0.01	0.52	5.70044	0.132619	0.289549	-	-	-	-
Unigene53732_PB_AHAU	0	3	0.01	0.52	5.70044	0.132619	0.289522	GO:0031410//cytoplasmic vesicle	-	-	gi|118488719|gb|ABK96170.1|/4.91963e-127/unknown [Populus trichocarpa]
Unigene19977_PB_AHAU	0	3	0.01	0.52	5.70044	0.132619	0.289496	-	-	-	-
Unigene64626_PB_AHAU	0	3	0.01	0.52	5.70044	0.132619	0.289469	GO:0031224//intrinsic to membrane	GO:0022892	GO:0010876	gi|224138472|ref|XP_002326611.1|/1.39304e-58/predicted protein [Populus trichocarpa]
Unigene23303_PB_AHAU	0	3	0.01	0.52	5.70044	0.132619	0.289442	GO:0043231//intracellular membrane-bounded organelle	GO:0005515//protein binding	GO:0044267//cellular protein metabolic process	gi|224141891|ref|XP_002324294.1|/1.65457e-38/predicted protein [Populus trichocarpa]
Unigene14195_PB_AHAU	0	3	0.01	0.52	5.70044	0.132619	0.289416	-	-	-	gi|224092224|ref|XP_002309517.1|/3.10284e-07/predicted protein [Populus trichocarpa]
Unigene9421_PB_AHAU	0	3	0.01	0.52	5.70044	0.132619	0.289389	GO:0043231//intracellular membrane-bounded organelle	-	-	gi|255582860|ref|XP_002532202.1|/0/Protein ABC1, mitochondrial precursor, putative [Ricinus communis]
Unigene16572_PB_AHAU	0	3	0.01	0.52	5.70044	0.132619	0.289363	-	-	-	gi|224125520|ref|XP_002329825.1|/1.44727e-121/predicted protein [Populus trichocarpa]
Unigene22322_PB_AHAU	0	3	0.01	0.52	5.70044	0.132619	0.289336	-	GO:0016884//carbon-nitrogen ligase activity, with glutamine as amido-N-donor	GO:0009064//glutamine family amino acid metabolic process;GO:0006528//asparagine metabolic process	gi|224081148|ref|XP_002306310.1|/0/predicted protein [Populus trichocarpa]
Unigene49900_PB_AHAU	0	3	0.01	0.52	5.70044	0.132619	0.28931	-	-	-	-
Unigene21741_PB_AHAU	0	3	0.01	0.52	5.70044	0.132619	0.289283	-	-	-	-
Unigene78855_PB_AHAU	0	3	0.01	0.52	5.70044	0.132619	0.289257	-	-	-	gi|225433674|ref|XP_002266027.1|/5.69193e-07/PREDICTED: hypothetical protein [Vitis vinifera]
Unigene84147_PB_AHAU	0	3	0.01	0.52	5.70044	0.132619	0.28923	-	-	-	-
Unigene42352_PB_AHAU	0	3	0.01	0.52	5.70044	0.132619	0.289204	-	GO:0046914//transition metal ion binding;GO:0019787//small conjugating protein ligase activity	GO:0032446//protein modification by small protein conjugation;GO:0006970//response to osmotic stress;GO:0009738//abscisic acid mediated signaling pathway;GO:0080134//regulation of response to stress	gi|224101783|ref|XP_002312419.1|/1.04587e-18/predicted protein [Populus trichocarpa]
Unigene27499_PB_AHAU	0	3	0.01	0.52	5.70044	0.132619	0.289178	-	-	-	gi|302143912|emb|CBI23017.3|/5.1263e-37/unnamed protein product [Vitis vinifera]
Unigene85855_PB_AHAU	0	3	0.01	0.52	5.70044	0.132619	0.289151	GO:0016020//membrane;GO:0042579//microbody;GO:0031981//nuclear lumen	GO:0042623//ATPase activity, coupled;GO:0032559	-	gi|225445460|ref|XP_002285108.1|/9.83796e-18/PREDICTED: hypothetical protein [Vitis vinifera]
Unigene26096_PB_AHAU	0	3	0.01	0.52	5.70044	0.132619	0.289125	-	-	-	gi|224132702|ref|XP_002321388.1|/3.25914e-33/predicted protein [Populus trichocarpa]
Unigene6998_PB_AHAU	0	3	0.01	0.52	5.70044	0.132619	0.289098	GO:0044464//cell part	-	-	gi|224141933|ref|XP_002324315.1|/9.68232e-95/predicted protein [Populus trichocarpa]
Unigene11914_PB_AHAU	0	3	0.01	0.52	5.70044	0.132619	0.289072	-	-	-	gi|5777906|gb|AAD51423.1|U78950_1/2.51165e-100/MADS-box protein 4 [Malus x domestica]
Unigene1321_PB_AHAU	0	3	0.01	0.52	5.70044	0.132619	0.289045	-	GO:0008483//transaminase activity;GO:0048037//cofactor binding;GO:0016846//carbon-sulfur lyase activity	GO:0008652//cellular amino acid biosynthetic process	gi|255539669|ref|XP_002510899.1|/5.48395e-176/acc synthase, putative [Ricinus communis]
Unigene69338_PB_AHAU	0	3	0.01	0.52	5.70044	0.132619	0.289019	GO:0043231//intracellular membrane-bounded organelle	GO:0046914//transition metal ion binding;GO:0008409//5'-3' exonuclease activity	GO:0010586//miRNA metabolic process	gi|302142638|emb|CBI19841.3|/1.44376e-63/unnamed protein product [Vitis vinifera]
Unigene64742_PB_AHAU	0	3	0.01	0.52	5.70044	0.132619	0.288992	-	-	-	-
Unigene65669_PB_AHAU	0	3	0.01	0.52	5.70044	0.132619	0.288966	-	-	-	-
Unigene12869_PB_AHAU	0	3	0.01	0.52	5.70044	0.132619	0.288939	GO:0043231//intracellular membrane-bounded organelle	-	GO:0006412//translation;GO:0031086//nuclear-transcribed mRNA catabolic process, deadenylation-independent decay;GO:0022618//ribonucleoprotein complex assembly	gi|225423849|ref|XP_002281060.1|/6.06833e-81/PREDICTED: hypothetical protein [Vitis vinifera]
Unigene31598_PB_AHAU	0	3	0.01	0.52	5.70044	0.132619	0.288913	-	GO:0004553//hydrolase activity, hydrolyzing O-glycosyl compounds;GO:0043167//ion binding	GO:0044238//primary metabolic process	gi|296085954|emb|CBI31395.3|/4.00069e-116/unnamed protein product [Vitis vinifera]
Unigene17079_PB_AHAU	0	3	0.01	0.52	5.70044	0.132619	0.288887	-	-	-	gi|255567307|ref|XP_002524634.1|/2.71635e-17/conserved hypothetical protein [Ricinus communis]
Unigene52493_PB_AHAU	0	3	0.01	0.52	5.70044	0.132619	0.28886	-	GO:0016741	GO:0006730//one-carbon metabolic process	gi|297741046|emb|CBI31358.3|/1.06078e-37/unnamed protein product [Vitis vinifera]
Unigene80316_PB_AHAU	0	3	0.01	0.52	5.70044	0.132619	0.288834	-	-	-	-
Unigene69679_PB_AHAU	0	3	0.01	0.52	5.70044	0.132619	0.288807	-	-	-	gi|224101603|ref|XP_002312349.1|/1.00558e-16/predicted protein [Populus trichocarpa]
Unigene49741_PB_AHAU	0	3	0.01	0.52	5.70044	0.132619	0.288781	GO:0016020//membrane	GO:0005215//transporter activity	GO:0006810//transport	gi|51849623|dbj|BAD42343.1|/1.02295e-24/sorbitol transporter [Malus x domestica]
Unigene30029_PB_AHAU	0	3	0.01	0.52	5.70044	0.132619	0.288755	GO:0043231//intracellular membrane-bounded organelle	-	-	gi|297735889|emb|CBI18658.3|/1.11296e-31/unnamed protein product [Vitis vinifera]
Unigene84499_PB_AHAU	0	3	0.01	0.52	5.70044	0.132619	0.288728	-	-	-	gi|255555953|ref|XP_002519011.1|/6.19007e-32/hypothetical protein RCOM_0934860 [Ricinus communis]
Unigene55364_PB_AHAU	0	3	0.01	0.52	5.70044	0.132619	0.288702	-	-	-	gi|224107425|ref|XP_002314476.1|/1.1072e-31/predicted protein [Populus trichocarpa]
Unigene29050_PB_AHAU	0	3	0.01	0.52	5.70044	0.132619	0.288675	-	-	-	-
Unigene75706_PB_AHAU	0	3	0.01	0.52	5.70044	0.132619	0.288649	-	GO:0070529;GO:0016846//carbon-sulfur lyase activity;GO:0048037//cofactor binding	GO:0009888//tissue development;GO:0009683;GO:0009725//response to hormone stimulus;GO:0010051//xylem and phloem pattern formation;GO:0010015//root morphogenesis;GO:0009630//gravitropism;GO:0048438//floral whorl development;GO:0009793//embryo development ending in seed dormancy	gi|255540565|ref|XP_002511347.1|/1.27006e-133/Alliin lyase precursor, putative [Ricinus communis]
Unigene12150_PB_AHAU	0	3	0.01	0.52	5.70044	0.132619	0.288623	-	-	-	-
Unigene32290_PB_AHAU	0	3	0.01	0.52	5.70044	0.132619	0.288596	GO:0043231//intracellular membrane-bounded organelle	GO:0016831//carboxy-lyase activity	GO:0006644//phospholipid metabolic process	gi|255644593|gb|ACU22799.1|/7.89274e-65/unknown [Glycine max]
Unigene55656_PB_AHAU	0	3	0.01	0.52	5.70044	0.132619	0.28857	-	-	-	-
Unigene23693_PB_AHAU	0	3	0.01	0.52	5.70044	0.132619	0.288544	-	-	-	gi|224154694|ref|XP_002337504.1|/6.05341e-14/predicted protein [Populus trichocarpa]
Unigene63465_PB_AHAU	0	3	0.01	0.52	5.70044	0.132619	0.288517	-	-	-	gi|225468921|ref|XP_002270547.1|/5.34452e-32/PREDICTED: hypothetical protein [Vitis vinifera]
Unigene83068_PB_AHAU	0	3	0.01	0.52	5.70044	0.132619	0.288491	GO:0043231//intracellular membrane-bounded organelle;GO:0032991//macromolecular complex	GO:0016876//ligase activity, forming aminoacyl-tRNA and related compounds;GO:0032559	GO:0010467//gene expression	gi|225449863|ref|XP_002265279.1|/5.39433e-58/PREDICTED: hypothetical protein [Vitis vinifera]
Unigene23515_PB_AHAU	0	3	0.01	0.52	5.70044	0.132619	0.288465	-	-	-	-
Unigene49086_PB_AHAU	0	3	0.01	0.52	5.70044	0.132619	0.288438	-	-	-	-
Unigene30175_PB_AHAU	0	3	0.01	0.52	5.70044	0.132619	0.288412	-	-	-	-
Unigene46213_PB_AHAU	0	3	0.01	0.52	5.70044	0.132619	0.288386	-	-	-	-
Unigene77991_PB_AHAU	0	3	0.01	0.52	5.70044	0.132619	0.288359	GO:0043234//protein complex	GO:0004871//signal transducer activity;GO:0004672//protein kinase activity;GO:0019787//small conjugating protein ligase activity;GO:0032559	GO:0032446//protein modification by small protein conjugation	gi|87240964|gb|ABD32822.1|/9.80348e-88/Protein kinase; U box [Medicago truncatula]
Unigene2509_PB_AHAU	0	3	0.01	0.52	5.70044	0.132619	0.288333	GO:0032991//macromolecular complex;GO:0044444//cytoplasmic part	-	GO:0043623//cellular protein complex assembly	gi|302144155|emb|CBI23282.3|/7.25318e-115/unnamed protein product [Vitis vinifera]
Unigene70866_PB_AHAU	0	3	0.01	0.52	5.70044	0.132619	0.288307	-	GO:0016301//kinase activity;GO:0032559	GO:0006464//protein modification process	gi|225448717|ref|XP_002280879.1|/3.89925e-156/PREDICTED: hypothetical protein isoform 2 [Vitis vinifera]
Unigene9292_PB_AHAU	0	3	0.01	0.52	5.70044	0.132619	0.28828	-	-	-	gi|225459006|ref|XP_002285601.1|/2.28464e-16/PREDICTED: hypothetical protein [Vitis vinifera]
Unigene61792_PB_AHAU	0	3	0.01	0.52	5.70044	0.132619	0.288254	-	-	-	-
Unigene45057_PB_AHAU	0	3	0.01	0.52	5.70044	0.132619	0.288228	-	-	-	-
Unigene51752_PB_AHAU	0	3	0.01	0.52	5.70044	0.132619	0.288201	-	-	-	gi|297745177|emb|CBI39169.3|/4.16211e-100/unnamed protein product [Vitis vinifera]
Unigene17463_PB_AHAU	0	3	0.01	0.52	5.70044	0.132619	0.288175	-	-	-	gi|255551623|ref|XP_002516857.1|/4.09944e-08/conserved hypothetical protein [Ricinus communis]
Unigene39611_PB_AHAU	0	3	0.01	0.52	5.70044	0.132619	0.288149	GO:0044425//membrane part	GO:0004872//receptor activity;GO:0016462//pyrophosphatase activity;GO:0032559	GO:0006952//defense response;GO:0012501//programmed cell death;GO:0023052//signaling	gi|224093591|ref|XP_002309940.1|/8.13579e-14/predicted protein [Populus trichocarpa]
Unigene70097_PB_AHAU	0	3	0.01	0.52	5.70044	0.132619	0.288122	GO:0043231//intracellular membrane-bounded organelle;GO:0016020//membrane	GO:0004620//phospholipase activity	GO:0006950//response to stress;GO:0008219//cell death;GO:0006650//glycerophospholipid metabolic process	gi|296084063|emb|CBI24451.3|/1.46565e-57/unnamed protein product [Vitis vinifera]
Unigene20219_PB_AHAU	0	3	0.01	0.52	5.70044	0.132619	0.288096	-	-	-	gi|225452370|ref|XP_002273380.1|/1.47616e-48/PREDICTED: hypothetical protein [Vitis vinifera]
Unigene74738_PB_AHAU	0	3	0.01	0.52	5.70044	0.132619	0.28807	-	-	-	gi|297738977|emb|CBI28222.3|/4.65929e-06/unnamed protein product [Vitis vinifera]
Unigene13001_PB_AHAU	0	3	0.01	0.52	5.70044	0.132619	0.288044	-	-	-	gi|225454284|ref|XP_002275378.1|/7.08825e-61/PREDICTED: hypothetical protein [Vitis vinifera]
Unigene12758_PB_AHAU	0	3	0.01	0.52	5.70044	0.132619	0.288017	GO:0043231//intracellular membrane-bounded organelle	GO:0003676//nucleic acid binding	-	gi|71041106|gb|AAZ20441.1|/8.54778e-85/MYB91 [Malus x domestica]
Unigene69719_PB_AHAU	0	3	0.01	0.52	5.70044	0.132619	0.287991	-	-	-	gi|255560493|ref|XP_002521261.1|/6.00461e-42/conserved hypothetical protein [Ricinus communis]
Unigene82788_PB_AHAU	0	3	0.01	0.52	5.70044	0.132619	0.287965	GO:0043231//intracellular membrane-bounded organelle	GO:0003723//RNA binding	GO:0000956//nuclear-transcribed mRNA catabolic process;GO:0009908//flower development	gi|224112381|ref|XP_002316170.1|/8.20807e-90/predicted protein [Populus trichocarpa]
Unigene5938_PB_AHAU	0	3	0.01	0.52	5.70044	0.132619	0.287939	-	-	-	gi|225437000|ref|XP_002277553.1|/5.53149e-25/PREDICTED: hypothetical protein [Vitis vinifera]
Unigene74033_PB_AHAU	0	3	0.01	0.52	5.70044	0.132619	0.287912	-	-	-	-
Unigene72597_PB_AHAU	0	3	0.01	0.52	5.70044	0.132619	0.287886	-	GO:0004871//signal transducer activity;GO:0004672//protein kinase activity;GO:0032559	GO:0006464//protein modification process	gi|296084035|emb|CBI24423.3|/2.23044e-46/unnamed protein product [Vitis vinifera]
Unigene32031_PB_AHAU	0	3	0.01	0.52	5.70044	0.132619	0.28786	GO:0016020//membrane	-	-	gi|224090695|ref|XP_002309063.1|/2.04422e-41/predicted protein [Populus trichocarpa]
Unigene71344_PB_AHAU	0	3	0.01	0.52	5.70044	0.132619	0.287834	-	-	-	-
Unigene26771_PB_AHAU	0	3	0.01	0.52	5.70044	0.132619	0.287807	GO:0043231//intracellular membrane-bounded organelle	GO:0017111//nucleoside-triphosphatase activity;GO:0008135//translation factor activity, nucleic acid binding;GO:0032561	GO:0006412//translation;GO:0009207	gi|296089697|emb|CBI39516.3|/1.13973e-23/unnamed protein product [Vitis vinifera]
Unigene32435_PB_AHAU	0	3	0.01	0.52	5.70044	0.132619	0.287781	GO:0044464//cell part	GO:0046914//transition metal ion binding;GO:0001071//nucleic acid binding transcription factor activity	GO:0006351//transcription, DNA-dependent	gi|302398699|gb|ADL36644.1|/1.57602e-41/C2H2L domain class transcription factor [Malus x domestica]
Unigene74597_PB_AHAU	0	3	0.01	0.52	5.70044	0.132619	0.287755	-	-	-	-
Unigene12018_PB_AHAU	0	3	0.01	0.52	5.70044	0.132619	0.287729	-	-	GO:0031326;GO:0006351//transcription, DNA-dependent;GO:0051171//regulation of nitrogen compound metabolic process	gi|225446455|ref|XP_002275230.1|/6.97289e-88/PREDICTED: hypothetical protein [Vitis vinifera]
Unigene47574_PB_AHAU	0	3	0.01	0.52	5.70044	0.132619	0.287703	-	-	-	-
Unigene48599_PB_AHAU	0	3	0.01	0.52	5.70044	0.132619	0.287676	GO:0031410//cytoplasmic vesicle	GO:0004175//endopeptidase activity;GO:0042623//ATPase activity, coupled;GO:0032559	GO:0019538//protein metabolic process	gi|255549242|ref|XP_002515675.1|/4.36211e-52/Protein MSP1, putative [Ricinus communis]
Unigene16249_PB_AHAU	0	3	0.01	0.52	5.70044	0.132619	0.28765	GO:0044424//intracellular part	GO:0046914//transition metal ion binding;GO:0019787//small conjugating protein ligase activity	GO:0032446//protein modification by small protein conjugation	gi|224072194|ref|XP_002303646.1|/5.75666e-170/predicted protein [Populus trichocarpa]
Unigene57414_PB_AHAU	0	3	0.01	0.52	5.70044	0.132619	0.287624	GO:0009526//plastid envelope	-	-	gi|225450017|ref|XP_002274669.1|/2.75717e-46/PREDICTED: hypothetical protein [Vitis vinifera]
Unigene15418_PB_AHAU	0	3	0.01	0.52	5.70044	0.132619	0.287598	GO:0031234//extrinsic to internal side of plasma membrane;GO:0031461//cullin-RING ubiquitin ligase complex;GO:0043231//intracellular membrane-bounded organelle	GO:0004468//lysine N-acetyltransferase activity	GO:0006259//DNA metabolic process;GO:0009411//response to UV	gi|224127270|ref|XP_002320030.1|/6.3156e-78/predicted protein [Populus trichocarpa]
Unigene86143_PB_AHAU	0	3	0.01	0.52	5.70044	0.132619	0.287572	-	GO:0032559;GO:0042623//ATPase activity, coupled	-	gi|225468923|ref|XP_002273212.1|/3.38259e-116/PREDICTED: hypothetical protein [Vitis vinifera]
Unigene69896_PB_AHAU	0	3	0.01	0.52	5.70044	0.132619	0.287546	-	GO:0034062//RNA polymerase activity;GO:0005488//binding	-	gi|119370382|gb|ABL68088.1|/1.88999e-55/putative RNA-directed RNA polymerase 1 [Nicotiana attenuata]
Unigene12004_PB_AHAU	0	3	0.01	0.52	5.70044	0.132619	0.287519	-	-	-	gi|225448697|ref|XP_002275231.1|/5.95277e-82/PREDICTED: hypothetical protein [Vitis vinifera]
Unigene78821_PB_AHAU	0	3	0.01	0.52	5.70044	0.132619	0.287493	-	-	GO:0050896//response to stimulus;GO:0009987//cellular process	gi|237770135|gb|ACR19031.1|/2.60763e-41/TIR-NBS-LRR-type disease resistance-like protein [Pyrus x bretschneideri]
Unigene29699_PB_AHAU	0	3	0.01	0.52	5.70044	0.132619	0.287467	GO:0043231//intracellular membrane-bounded organelle	GO:0048037//cofactor binding;GO:0008483//transaminase activity	-	gi|224086589|ref|XP_002307913.1|/1.12218e-63/predicted protein [Populus trichocarpa]
Unigene28746_PB_AHAU	0	3	0.01	0.52	5.70044	0.132619	0.287441	-	-	-	-
Unigene4877_PB_AHAU	0	3	0.01	0.52	5.70044	0.132619	0.287415	-	-	-	gi|224114167|ref|XP_002332417.1|/3.85228e-74/predicted protein [Populus trichocarpa]
Unigene53308_PB_AHAU	0	3	0.01	0.52	5.70044	0.132619	0.287389	GO:0031224//intrinsic to membrane	-	-	gi|225445360|ref|XP_002284876.1|/1.66682e-67/PREDICTED: hypothetical protein [Vitis vinifera]
Unigene55117_PB_AHAU	0	3	0.01	0.52	5.70044	0.132619	0.287362	-	GO:0046914//transition metal ion binding	-	gi|255553403|ref|XP_002517743.1|/3.22714e-80/conserved hypothetical protein [Ricinus communis]
Unigene84063_PB_AHAU	0	3	0.01	0.52	5.70044	0.132619	0.287336	GO:0043234//protein complex	GO:0005488//binding	GO:0009057//macromolecule catabolic process;GO:0000338//protein deneddylation;GO:0009639//response to red or far red light	gi|224106658|ref|XP_002314240.1|/0/predicted protein [Populus trichocarpa]
Unigene18410_PB_AHAU	0	3	0.01	0.52	5.70044	0.132619	0.28731	-	-	-	-
Unigene19278_PB_AHAU	0	3	0.01	0.52	5.70044	0.132619	0.287284	-	-	-	gi|296081946|emb|CBI20951.3|/6.56453e-10/unnamed protein product [Vitis vinifera]
Unigene43258_PB_AHAU	0	3	0.01	0.52	5.70044	0.132619	0.287258	-	-	-	gi|225468910|ref|XP_002269140.1|/5.78484e-25/PREDICTED: hypothetical protein [Vitis vinifera]
Unigene77563_PB_AHAU	0	3	0.01	0.52	5.70044	0.132619	0.287232	-	-	-	-
Unigene12818_PB_AHAU	0	3	0.01	0.52	5.70044	0.132619	0.287206	GO:0043231//intracellular membrane-bounded organelle	GO:0008194//UDP-glycosyltransferase activity	-	gi|225452380|ref|XP_002275670.1|/3.17238e-162/PREDICTED: hypothetical protein [Vitis vinifera]
Unigene89746_PB_AHAU	0	3	0.01	0.52	5.70044	0.132619	0.28718	-	-	-	gi|225458856|ref|XP_002283353.1|/5.21843e-49/PREDICTED: hypothetical protein [Vitis vinifera]
Unigene18535_PB_AHAU	0	3	0.01	0.52	5.70044	0.132619	0.287153	GO:0044424//intracellular part	-	-	gi|225456894|ref|XP_002277480.1|/3.68521e-19/PREDICTED: similar to ubiquitin-associated protein [Vitis vinifera]
Unigene54201_PB_AHAU	0	3	0.01	0.52	5.70044	0.132619	0.287127	-	GO:0015036//disulfide oxidoreductase activity	GO:0007165//signal transduction;GO:0019725//cellular homeostasis	gi|302141902|emb|CBI19105.3|/1.11798e-131/unnamed protein product [Vitis vinifera]
Unigene17200_PB_AHAU	0	3	0.01	0.52	5.70044	0.132619	0.287101	-	-	-	gi|255585154|ref|XP_002533282.1|/3.6855e-17/zinc ion binding protein, putative [Ricinus communis]
Unigene21515_PB_AHAU	0	3	0.01	0.52	5.70044	0.132619	0.287075	-	GO:0003824//catalytic activity;GO:0046914//transition metal ion binding	-	gi|225465698|ref|XP_002273428.1|/1.06675e-21/PREDICTED: hypothetical protein [Vitis vinifera]
Unigene36193_PB_AHAU	0	3	0.01	0.52	5.70044	0.132619	0.287049	-	-	-	gi|147864514|emb|CAN82628.1|/5.04123e-119/hypothetical protein VITISV_028129 [Vitis vinifera]
Unigene77739_PB_AHAU	0	3	0.01	0.52	5.70044	0.132619	0.287023	GO:0044424//intracellular part	GO:0004812//aminoacyl-tRNA ligase activity;GO:0032559	GO:0006418//tRNA aminoacylation for protein translation	gi|225465204|ref|XP_002264666.1|/3.88268e-40/PREDICTED: hypothetical protein [Vitis vinifera]
Unigene88305_PB_AHAU	0	3	0.01	0.52	5.70044	0.132619	0.286997	GO:0034357;GO:0043231//intracellular membrane-bounded organelle	-	GO:0000302//response to reactive oxygen species	gi|147839111|emb|CAN68092.1|/6.5661e-35/hypothetical protein VITISV_012749 [Vitis vinifera]
Unigene52214_PB_AHAU	0	3	0.01	0.52	5.70044	0.132619	0.286971	-	-	-	-
Unigene71303_PB_AHAU	0	3	0.01	0.52	5.70044	0.132619	0.286945	-	-	-	gi|255541094|ref|XP_002511611.1|/5.21434e-109/conserved hypothetical protein [Ricinus communis]
Unigene48912_PB_AHAU	0	3	0.01	0.52	5.70044	0.132619	0.286919	GO:0043231//intracellular membrane-bounded organelle	-	-	gi|255567594|ref|XP_002524776.1|/3.26921e-78/breast carcinoma amplified sequence, putative [Ricinus communis]
Unigene88989_PB_AHAU	0	3	0.01	0.52	5.70044	0.132619	0.286893	GO:0005838//proteasome regulatory particle;GO:0043231//intracellular membrane-bounded organelle;GO:0016020//membrane	-	GO:0019941//modification-dependent protein catabolic process	gi|224133850|ref|XP_002321676.1|/8.16215e-30/predicted protein [Populus trichocarpa]
Unigene89730_PB_AHAU	0	3	0.01	0.52	5.70044	0.132619	0.286867	GO:0016020//membrane	GO:0004674//protein serine/threonine kinase activity;GO:0032559	GO:0006464//protein modification process	gi|224114928|ref|XP_002316895.1|/2.86032e-59/predicted protein [Populus trichocarpa]
Unigene71605_PB_AHAU	0	3	0.01	0.52	5.70044	0.132619	0.286841	-	-	-	gi|224057060|ref|XP_002299119.1|/3.29683e-07/predicted protein [Populus trichocarpa]
Unigene77181_PB_AHAU	0	3	0.01	0.52	5.70044	0.132619	0.286815	-	-	-	-
Unigene78531_PB_AHAU	0	3	0.01	0.52	5.70044	0.132619	0.286788	GO:0043234//protein complex;GO:0043231//intracellular membrane-bounded organelle	GO:0003676//nucleic acid binding;GO:0003682//chromatin binding;GO:0017111//nucleoside-triphosphatase activity;GO:0032559	GO:0006338//chromatin remodeling	gi|255551667|ref|XP_002516879.1|/6.87569e-37/helicase, putative [Ricinus communis]
Unigene7768_PB_AHAU	0	3	0.01	0.52	5.70044	0.132619	0.286762	-	GO:0043169//cation binding	GO:0006812//cation transport	gi|225455189|ref|XP_002270308.1|/4.04196e-39/PREDICTED: hypothetical protein [Vitis vinifera]
Unigene60723_PB_AHAU	0	3	0.01	0.52	5.70044	0.132619	0.286736	-	-	-	-
Unigene32250_PB_AHAU	0	3	0.01	0.52	5.70044	0.132619	0.28671	-	-	-	gi|225443758|ref|XP_002270114.1|/4.55501e-36/PREDICTED: hypothetical protein [Vitis vinifera]
Unigene69027_PB_AHAU	0	3	0.01	0.52	5.70044	0.132619	0.286684	-	GO:0016740//transferase activity	-	gi|224107681|ref|XP_002314561.1|/1.13594e-14/predicted protein [Populus trichocarpa]
Unigene3539_PB_AHAU	0	3	0.01	0.52	5.70044	0.132619	0.286658	-	-	-	-
Unigene11906_PB_AHAU	0	3	0.01	0.52	5.70044	0.132619	0.286632	-	GO:0005515//protein binding	-	gi|224111830|ref|XP_002315993.1|/2.26485e-63/predicted protein [Populus trichocarpa]
Unigene54181_PB_AHAU	0	3	0.01	0.52	5.70044	0.132619	0.286606	GO:0031461//cullin-RING ubiquitin ligase complex	GO:0005488//binding	-	gi|225445832|ref|XP_002277519.1|/7.79698e-80/PREDICTED: hypothetical protein [Vitis vinifera]
Unigene10058_PB_AHAU	0	3	0.01	0.52	5.70044	0.132619	0.28658	-	-	-	-
Unigene10179_PB_AHAU	0	3	0.01	0.52	5.70044	0.132619	0.286554	-	GO:0030695//GTPase regulator activity	-	gi|297735158|emb|CBI17520.3|/2.11268e-153/unnamed protein product [Vitis vinifera]
Unigene52681_PB_AHAU	0	3	0.01	0.52	5.70044	0.132619	0.286528	-	-	-	-
Unigene14585_PB_AHAU	0	3	0.01	0.52	5.70044	0.132619	0.286502	GO:0009534//chloroplast thylakoid	GO:0005488//binding	GO:0010876	gi|225427023|ref|XP_002271461.1|/7.47885e-43/PREDICTED: hypothetical protein isoform 1 [Vitis vinifera]
Unigene64466_PB_AHAU	0	3	0.01	0.52	5.70044	0.132619	0.286476	-	GO:0005488//binding	-	gi|255552612|ref|XP_002517349.1|/5.85117e-150/DNA binding protein, putative [Ricinus communis]
Unigene75053_PB_AHAU	0	3	0.01	0.52	5.70044	0.132619	0.28645	-	GO:0016791//phosphatase activity	-	gi|224137202|ref|XP_002327067.1|/3.45381e-68/predicted protein [Populus trichocarpa]
Unigene87741_PB_AHAU	0	3	0.01	0.52	5.70044	0.132619	0.286424	-	-	-	gi|225429191|ref|XP_002276036.1|/3.03113e-24/PREDICTED: hypothetical protein [Vitis vinifera]
Unigene21396_PB_AHAU	0	3	0.01	0.52	5.70044	0.132619	0.286398	-	-	-	gi|297809881|ref|XP_002872824.1|/2.29746e-08/hypothetical protein ARALYDRAFT_490290 [Arabidopsis lyrata subsp. lyrata]
Unigene11036_PB_AHAU	0	3	0.01	0.52	5.70044	0.132619	0.286373	-	-	-	gi|296083169|emb|CBI22805.3|/6.21708e-60/unnamed protein product [Vitis vinifera]
Unigene11509_PB_AHAU	0	3	0.01	0.52	5.70044	0.132619	0.286347	GO:0044464//cell part	GO:0017111//nucleoside-triphosphatase activity;GO:0015604//phosphonate transmembrane transporter activity;GO:0032559	GO:0009725//response to hormone stimulus;GO:0009207;GO:0006970//response to osmotic stress	gi|224054944|ref|XP_002298391.1|/5.09836e-147/white-brown-complex ABC transporter family [Populus trichocarpa]
Unigene2951_PB_AHAU	0	3	0.01	0.52	5.70044	0.132619	0.286321	GO:0009536//plastid	GO:0005488//binding	GO:0008152//metabolic process	gi|224062087|ref|XP_002300748.1|/3.98606e-48/predicted protein [Populus trichocarpa]
Unigene2617_PB_AHAU	0	3	0.01	0.52	5.70044	0.132619	0.286295	-	-	-	gi|296086724|emb|CBI32359.3|/1.10776e-23/unnamed protein product [Vitis vinifera]
Unigene67028_PB_AHAU	0	3	0.01	0.52	5.70044	0.132619	0.286269	-	-	-	-
Unigene64191_PB_AHAU	0	3	0.01	0.52	5.70044	0.132619	0.286243	-	-	-	gi|255572789|ref|XP_002527327.1|/7.65927e-40/F-box/LRR-repeat protein, putative [Ricinus communis]
Unigene43068_PB_AHAU	0	3	0.01	0.52	5.70044	0.132619	0.286217	-	-	-	-
Unigene2362_PB_AHAU	0	3	0.01	0.52	5.70044	0.132619	0.286191	GO:0031224//intrinsic to membrane;GO:0043231//intracellular membrane-bounded organelle	GO:0015662//ATPase activity, coupled to transmembrane movement of ions, phosphorylative mechanism;GO:0019829//cation-transporting ATPase activity;GO:0032559	GO:0009206;GO:0055080//cation homeostasis;GO:0000041//transition metal ion transport;GO:0048513//organ development;GO:0070838//divalent metal ion transport	gi|224081875|ref|XP_002306511.1|/1.46888e-137/endoplasmic reticulum [ER]-type calcium ATPase [Populus trichocarpa]
Unigene37585_PB_AHAU	0	3	0.01	0.52	5.70044	0.132619	0.286165	-	-	-	gi|255564158|ref|XP_002523076.1|/4.58458e-37/conserved hypothetical protein [Ricinus communis]
Unigene70949_PB_AHAU	0	3	0.01	0.52	5.70044	0.132619	0.286139	-	GO:0016301//kinase activity	GO:0007186//G-protein coupled receptor protein signaling pathway;GO:0006796//phosphate metabolic process	gi|296084956|emb|CBI28371.3|/1.25087e-87/unnamed protein product [Vitis vinifera]
Unigene13046_PB_AHAU	0	3	0.01	0.52	5.70044	0.132619	0.286113	-	-	-	gi|296082057|emb|CBI21062.3|/8.44965e-26/unnamed protein product [Vitis vinifera]
Unigene34894_PB_AHAU	0	3	0.01	0.52	5.70044	0.132619	0.286087	GO:0043231//intracellular membrane-bounded organelle	-	-	gi|224087409|ref|XP_002308155.1|/2.2129e-15/predicted protein [Populus trichocarpa]
Unigene22388_PB_AHAU	0	3	0.01	0.52	5.70044	0.132619	0.286061	-	-	-	gi|225452568|ref|XP_002280628.1|/3.1832e-27/PREDICTED: hypothetical protein [Vitis vinifera]
Unigene85096_PB_AHAU	0	3	0.01	0.52	5.70044	0.132619	0.286035	-	-	-	gi|255552217|ref|XP_002517153.1|/1.25349e-35/conserved hypothetical protein [Ricinus communis]
Unigene38028_PB_AHAU	0	3	0.01	0.52	5.70044	0.132619	0.28601	-	-	-	-
Unigene71007_PB_AHAU	0	3	0.01	0.52	5.70044	0.132619	0.285984	-	GO:0017111//nucleoside-triphosphatase activity;GO:0016491//oxidoreductase activity;GO:0000166//nucleotide binding	GO:0055085//transmembrane transport;GO:0008152//metabolic process	gi|255571322|ref|XP_002526610.1|/1.91763e-55/mgatp-energized glutathione s-conjugate pump, putative [Ricinus communis]
Unigene38821_PB_AHAU	0	3	0.01	0.52	5.70044	0.132619	0.285958	GO:0016020//membrane;GO:0031410//cytoplasmic vesicle	-	GO:0060918//auxin transport	gi|148608655|gb|ABQ95657.1|/1.35104e-153/auxin hydrogen symporter [Malus x domestica]
Unigene48294_PB_AHAU	0	3	0.01	0.52	5.70044	0.132619	0.285932	-	-	-	-
Unigene81864_PB_AHAU	0	3	0.01	0.52	5.70044	0.132619	0.285906	-	-	-	gi|225469608|ref|XP_002263194.1|/9.47568e-95/PREDICTED: hypothetical protein [Vitis vinifera]
Unigene31533_PB_AHAU	0	3	0.01	0.52	5.70044	0.132619	0.28588	-	-	-	gi|224125406|ref|XP_002319578.1|/2.44593e-26/predicted protein [Populus trichocarpa]
Unigene33430_PB_AHAU	0	3	0.01	0.52	5.70044	0.132619	0.285854	-	-	-	gi|224066157|ref|XP_002302019.1|/3.51234e-19/predicted protein [Populus trichocarpa]
Unigene62597_PB_AHAU	0	3	0.01	0.52	5.70044	0.132619	0.285828	GO:0043231//intracellular membrane-bounded organelle	GO:0032559	GO:0007059//chromosome segregation;GO:0000725//recombinational repair;GO:0010212//response to ionizing radiation	gi|297744975|emb|CBI38567.3|/3.20435e-103/unnamed protein product [Vitis vinifera]
Unigene86210_PB_AHAU	0	3	0.01	0.52	5.70044	0.132619	0.285803	-	GO:0016788//hydrolase activity, acting on ester bonds;GO:0003676//nucleic acid binding	GO:0006281//DNA repair	gi|224133568|ref|XP_002327627.1|/1.4011e-46/predicted protein [Populus trichocarpa]
Unigene5192_PB_AHAU	0	3	0.01	0.52	5.70044	0.132619	0.285777	-	GO:0016616//oxidoreductase activity, acting on the CH-OH group of donors, NAD or NADP as acceptor	GO:0008152//metabolic process	gi|225449408|ref|XP_002282755.1|/9.63474e-54/PREDICTED: hypothetical protein [Vitis vinifera]
Unigene41281_PB_AHAU	0	3	0.01	0.52	5.70044	0.132619	0.285751	GO:0043229//intracellular organelle	GO:0016616//oxidoreductase activity, acting on the CH-OH group of donors, NAD or NADP as acceptor;GO:0048037//cofactor binding	GO:0009987//cellular process;GO:0008152//metabolic process	gi|255553494|ref|XP_002517788.1|/1.12695e-127/cinnamoyl-CoA reductase, putative [Ricinus communis]
Unigene18727_PB_AHAU	0	3	0.01	0.52	5.70044	0.132619	0.285725	GO:0009536//plastid	GO:0004091//carboxylesterase activity	-	gi|224134256|ref|XP_002327794.1|/4.79688e-90/predicted protein [Populus trichocarpa]
Unigene15983_PB_AHAU	0	3	0.01	0.52	5.70044	0.132619	0.285699	-	-	-	-
Unigene30660_PB_AHAU	0	3	0.01	0.52	5.70044	0.132619	0.285673	-	GO:0003824//catalytic activity	-	gi|225450649|ref|XP_002282861.1|/3.77927e-19/PREDICTED: hypothetical protein isoform 2 [Vitis vinifera]
Unigene32815_PB_AHAU	0	3	0.01	0.52	5.70044	0.132619	0.285647	-	GO:0005488//binding	-	gi|224139070|ref|XP_002326760.1|/1.05206e-48/predicted protein [Populus trichocarpa]
Unigene88468_PB_AHAU	0	3	0.01	0.52	5.70044	0.132619	0.285622	-	-	-	gi|296087362|emb|CBI33736.3|/4.67132e-73/unnamed protein product [Vitis vinifera]
Unigene51820_PB_AHAU	0	3	0.01	0.52	5.70044	0.132619	0.285596	-	-	-	-
Unigene64205_PB_AHAU	0	3	0.01	0.52	5.70044	0.132619	0.28557	GO:0043231//intracellular membrane-bounded organelle	GO:0005488//binding	GO:0006950//response to stress;GO:0010038//response to metal ion	gi|255538020|ref|XP_002510075.1|/5.66251e-141/peptidylprolyl isomerase, putative [Ricinus communis]
Unigene83472_PB_AHAU	0	3	0.01	0.52	5.70044	0.132619	0.285544	-	-	-	-
Unigene65403_PB_AHAU	0	3	0.01	0.52	5.70044	0.132619	0.285518	-	-	-	gi|224090990|ref|XP_002309136.1|/1.93876e-20/predicted protein [Populus trichocarpa]
Unigene62514_PB_AHAU	0	3	0.01	0.52	5.70044	0.132619	0.285493	GO:0044444//cytoplasmic part	GO:0016412//serine O-acyltransferase activity	GO:0006563//L-serine metabolic process	gi|224135619|ref|XP_002327263.1|/2.247e-28/predicted protein [Populus trichocarpa]
Unigene68937_PB_AHAU	0	3	0.01	0.52	5.70044	0.132619	0.285467	-	-	-	-
Unigene23081_PB_AHAU	0	3	0.01	0.52	5.70044	0.132619	0.285441	-	-	-	gi|242063702|ref|XP_002453140.1|/3.81475e-08/hypothetical protein SORBIDRAFT_04g000750 [Sorghum bicolor]
Unigene82787_PB_AHAU	0	3	0.01	0.52	5.70044	0.132619	0.285415	-	GO:0005488//binding	-	gi|297741313|emb|CBI32444.3|/3.89473e-16/unnamed protein product [Vitis vinifera]
Unigene80266_PB_AHAU	0	3	0.01	0.52	5.70044	0.132619	0.285389	-	-	-	gi|224111336|ref|XP_002315818.1|/2.66187e-40/predicted protein [Populus trichocarpa]
Unigene25744_PB_AHAU	0	3	0.01	0.52	5.70044	0.132619	0.285364	-	GO:0046914//transition metal ion binding	-	gi|224115458|ref|XP_002317039.1|/2.63886e-11/predicted protein [Populus trichocarpa]
Unigene174_PB_AHAU	0	3	0.01	0.52	5.70044	0.132619	0.285338	-	GO:0019787//small conjugating protein ligase activity;GO:0032559	GO:0019941//modification-dependent protein catabolic process;GO:0032446//protein modification by small protein conjugation	gi|224089873|ref|XP_002308845.1|/1.61151e-39/predicted protein [Populus trichocarpa]
Unigene1057_PB_AHAU	0	3	0.01	0.52	5.70044	0.132619	0.285312	-	-	GO:0050896//response to stimulus	gi|255553023|ref|XP_002517554.1|/6.26334e-35/signal transducer, putative [Ricinus communis]
Unigene45156_PB_AHAU	0	3	0.01	0.52	5.70044	0.132619	0.285286	-	-	-	-
Unigene5899_PB_AHAU	0	3	0.01	0.52	5.70044	0.132619	0.285261	-	GO:0005488//binding	GO:0006887//exocytosis	gi|224071599|ref|XP_002303535.1|/2.94127e-137/predicted protein [Populus trichocarpa]
Unigene48623_PB_AHAU	0	3	0.01	0.52	5.70044	0.132619	0.285235	-	-	-	-
Unigene74851_PB_AHAU	0	3	0.01	0.52	5.70044	0.132619	0.285209	-	-	-	gi|224059382|ref|XP_002299837.1|/7.72147e-48/predicted protein [Populus trichocarpa]
Unigene81994_PB_AHAU	0	3	0.01	0.52	5.70044	0.132619	0.285183	GO:0044424//intracellular part	GO:0005515//protein binding;GO:0008428//ribonuclease inhibitor activity;GO:0016741	GO:0019219;GO:0006730//one-carbon metabolic process;GO:0060699//regulation of endoribonuclease activity	gi|211906464|gb|ACJ11725.1|/3.33721e-82/dimethylmenaquinone methyltransferase [Gossypium hirsutum]
Unigene16079_PB_AHAU	0	3	0.01	0.52	5.70044	0.132619	0.285158	-	-	-	-
Unigene40505_PB_AHAU	0	3	0.01	0.52	5.70044	0.132619	0.285132	-	-	-	-
Unigene10302_PB_AHAU	0	3	0.01	0.52	5.70044	0.132619	0.285106	-	-	-	gi|110083901|gb|ABG49123.1|/5.69893e-108/dehydroascorbate reductase [Malus x domestica]
Unigene79158_PB_AHAU	0	3	0.01	0.52	5.70044	0.132619	0.28508	-	GO:0003676//nucleic acid binding;GO:0005515//protein binding	GO:0007275//multicellular organismal development	gi|297738996|emb|CBI28241.3|/1.28921e-102/unnamed protein product [Vitis vinifera]
Unigene3405_PB_AHAU	0	3	0.01	0.52	5.70044	0.132619	0.285055	-	GO:0017111//nucleoside-triphosphatase activity;GO:0003676//nucleic acid binding;GO:0032559	-	gi|224090059|ref|XP_002308925.1|/1.44361e-50/chromatin remodeling complex subunit [Populus trichocarpa]
Unigene71535_PB_AHAU	0	3	0.01	0.52	5.70044	0.132619	0.285029	-	-	-	-
Unigene2786_PB_AHAU	0	3	0.01	0.52	5.70044	0.132619	0.285003	GO:0043231//intracellular membrane-bounded organelle	GO:0016703;GO:0016709//oxidoreductase activity, acting on paired donors, with incorporation or reduction of molecular oxygen, NADH or NADPH as one donor, and incorporation of one atom of oxygen;GO:0051536//iron-sulfur cluster binding;GO:0043169//cation binding	GO:0008152//metabolic process	gi|296082166|emb|CBI21171.3|/1.31921e-40/unnamed protein product [Vitis vinifera]
Unigene31257_PB_AHAU	0	3	0.01	0.52	5.70044	0.132619	0.284977	-	-	-	-
Unigene74338_PB_AHAU	0	3	0.01	0.52	5.70044	0.132619	0.284952	-	GO:0003824//catalytic activity	-	gi|225457393|ref|XP_002281967.1|/3.54313e-16/PREDICTED: hypothetical protein [Vitis vinifera]
Unigene7237_PB_AHAU	0	3	0.01	0.52	5.70044	0.132619	0.284926	-	-	-	gi|86438848|emb|CAJ44366.1|/1.02124e-26/putative CC-NBS-LRR resistance protein [Malus x domestica]
Unigene48922_PB_AHAU	0	3	0.01	0.52	5.70044	0.132619	0.2849	GO:0009526//plastid envelope;GO:0009532//plastid stroma	GO:0043169//cation binding;GO:0004672//protein kinase activity;GO:0032559	GO:0009409//response to cold;GO:0009608//response to symbiont;GO:0006796//phosphate metabolic process;GO:0044238//primary metabolic process	gi|255573969|ref|XP_002527902.1|/4.02307e-86/alpha-glucan water dikinase, chloroplast precursor, putative [Ricinus communis]
Unigene82707_PB_AHAU	0	3	0.01	0.52	5.70044	0.132619	0.284875	-	-	-	-
Unigene3281_PB_AHAU	0	3	0.01	0.52	5.70044	0.132619	0.284849	GO:0044424//intracellular part	GO:0016812//hydrolase activity, acting on carbon-nitrogen (but not peptide) bonds, in cyclic amides	GO:0006749//glutathione metabolic process	gi|225440310|ref|XP_002262987.1|/0/PREDICTED: hypothetical protein [Vitis vinifera]
Unigene66546_PB_AHAU	0	3	0.01	0.52	5.70044	0.132619	0.284823	GO:0044444//cytoplasmic part	GO:0042802//identical protein binding;GO:0030528//transcription regulator activity	GO:0003002//regionalization;GO:0009725//response to hormone stimulus;GO:0003006//developmental process involved in reproduction;GO:0007165//signal transduction	gi|224092524|ref|XP_002309645.1|/1.37351e-13/predicted protein [Populus trichocarpa]
Unigene55348_PB_AHAU	0	3	0.01	0.52	5.70044	0.132619	0.284798	-	-	-	gi|18252327|gb|AAL66195.1|AF386513_1/9.2101e-10/putative desiccation protectant protein [Pyrus communis]
Unigene33145_PB_AHAU	0	3	0.01	0.52	5.70044	0.132619	0.284772	-	-	-	gi|297746445|emb|CBI16501.3|/5.90888e-122/unnamed protein product [Vitis vinifera]
Unigene488_PB_AHAU	0	3	0.01	0.52	5.70044	0.132619	0.284746	-	-	-	gi|147807651|emb|CAN64389.1|/2.95891e-88/hypothetical protein VITISV_018647 [Vitis vinifera]
Unigene63361_PB_AHAU	0	3	0.01	0.52	5.70044	0.132619	0.284721	-	-	-	-
Unigene508_PB_AHAU	0	3	0.01	0.52	5.70044	0.132619	0.284695	-	GO:0004175//endopeptidase activity	GO:0019538//protein metabolic process	gi|118486628|gb|ABK95151.1|/3.44766e-64/unknown [Populus trichocarpa]
Unigene71325_PB_AHAU	0	3	0.01	0.52	5.70044	0.132619	0.284669	-	-	-	-
Unigene36024_PB_AHAU	0	3	0.01	0.52	5.70044	0.132619	0.284644	-	-	-	-
Unigene35384_PB_AHAU	0	3	0.01	0.52	5.70044	0.132619	0.284618	GO:0009536//plastid	GO:0016491//oxidoreductase activity;GO:0016860//intramolecular oxidoreductase activity	GO:0016117//carotenoid biosynthetic process;GO:0009687//abscisic acid metabolic process	gi|255565695|ref|XP_002523837.1|/2.24508e-100/Capsanthin/capsorubin synthase, chloroplast precursor, putative [Ricinus communis]
Unigene68927_PB_AHAU	0	3	0.01	0.52	5.70044	0.132619	0.284592	GO:0031224//intrinsic to membrane;GO:0009534//chloroplast thylakoid	GO:0048037//cofactor binding;GO:0050136//NADH dehydrogenase (quinone) activity	GO:0022904//respiratory electron transport chain	gi|309321483|gb|ADO65024.1|/0/NADH-plastoquinone oxidoreductase subunit 4 [Prunus persica]
Unigene14663_PB_AHAU	0	3	0.01	0.52	5.70044	0.132619	0.284567	GO:0009532//plastid stroma;GO:0009526//plastid envelope;GO:0031090//organelle membrane	GO:0005515//protein binding;GO:0032559	GO:0010035//response to inorganic substance;GO:0044267//cellular protein metabolic process;GO:0009416//response to light stimulus;GO:0006970//response to osmotic stress;GO:0003006//developmental process involved in reproduction	gi|225447572|ref|XP_002270014.1|/4.94387e-46/PREDICTED: hypothetical protein [Vitis vinifera]
Unigene21606_PB_AHAU	0	3	0.01	0.52	5.70044	0.132619	0.284541	GO:0009536//plastid	GO:0016620//oxidoreductase activity, acting on the aldehyde or oxo group of donors, NAD or NADP as acceptor;GO:0016616//oxidoreductase activity, acting on the CH-OH group of donors, NAD or NADP as acceptor;GO:0000166//nucleotide binding	GO:0009314//response to radiation;GO:0006779//porphyrin biosynthetic process;GO:0006950//response to stress	gi|225458990|ref|XP_002285583.1|/5.07832e-76/PREDICTED: hypothetical protein [Vitis vinifera]
Unigene6123_PB_AHAU	0	3	0.01	0.52	5.70044	0.132619	0.284515	-	GO:0016301//kinase activity	GO:0006972//hyperosmotic response;GO:0010053//root epidermal cell differentiation;GO:0008615//pyridoxine biosynthetic process	gi|217074138|gb|ACJ85429.1|/8.6806e-29/unknown [Medicago truncatula]
Unigene56840_PB_AHAU	0	3	0.01	0.52	5.70044	0.132619	0.28449	-	-	-	gi|255582160|ref|XP_002531874.1|/5.788e-36/conserved hypothetical protein [Ricinus communis]
Unigene25442_PB_AHAU	0	3	0.01	0.52	5.70044	0.132619	0.284464	-	GO:0017111//nucleoside-triphosphatase activity;GO:0046914//transition metal ion binding;GO:0003676//nucleic acid binding;GO:0032559	-	gi|255567695|ref|XP_002524826.1|/8.16752e-55/DNA repair helicase rad5,16, putative [Ricinus communis]
Unigene2274_PB_AHAU	0	3	0.01	0.52	5.70044	0.132619	0.284439	GO:0043231//intracellular membrane-bounded organelle;GO:0016020//membrane	GO:0004175//endopeptidase activity;GO:0046914//transition metal ion binding	GO:0019538//protein metabolic process	gi|255549792|ref|XP_002515947.1|/9.0558e-18/mitochondrial processing peptidase alpha subunit, putative [Ricinus communis]
Unigene34862_PB_AHAU	0	3	0.01	0.52	5.70044	0.132619	0.284413	-	-	-	gi|255538980|ref|XP_002510555.1|/1.40251e-62/conserved hypothetical protein [Ricinus communis]
Unigene23309_PB_AHAU	0	3	0.01	0.52	5.70044	0.132619	0.284387	-	GO:0016740//transferase activity	-	gi|224104303|ref|XP_002333962.1|/4.59865e-49/predicted protein [Populus trichocarpa]
Unigene89093_PB_AHAU	0	3	0.01	0.52	5.70044	0.132619	0.284362	GO:0031224//intrinsic to membrane;GO:0031410//cytoplasmic vesicle	GO:0004871//signal transducer activity;GO:0004713//protein tyrosine kinase activity;GO:0032559	GO:0007047//cellular cell wall organization;GO:0000902//cell morphogenesis;GO:0007167//enzyme linked receptor protein signaling pathway;GO:0006464//protein modification process	gi|296085503|emb|CBI29235.3|/8.09619e-51/unnamed protein product [Vitis vinifera]
Unigene75589_PB_AHAU	0	3	0.01	0.52	5.70044	0.132619	0.284336	-	-	-	-
Unigene71120_PB_AHAU	0	3	0.01	0.52	5.70044	0.132619	0.284311	GO:0009536//plastid	-	-	gi|225456077|ref|XP_002277812.1|/4.60752e-32/PREDICTED: hypothetical protein [Vitis vinifera]
Unigene30353_PB_AHAU	0	3	0.01	0.52	5.70044	0.132619	0.284285	GO:0043231//intracellular membrane-bounded organelle	GO:0016651//oxidoreductase activity, acting on NADH or NADPH	GO:0008152//metabolic process	gi|297736678|emb|CBI25695.3|/3.52003e-46/unnamed protein product [Vitis vinifera]
Unigene7541_PB_AHAU	0	3	0.01	0.52	5.70044	0.132619	0.284259	GO:0043231//intracellular membrane-bounded organelle	GO:0046914//transition metal ion binding	-	gi|224100879|ref|XP_002312050.1|/1.13596e-67/predicted protein [Populus trichocarpa]
Unigene25065_PB_AHAU	0	3	0.01	0.52	5.70044	0.132619	0.284234	-	-	-	gi|147833684|emb|CAN73055.1|/1.64826e-06/hypothetical protein VITISV_007595 [Vitis vinifera]
Unigene13006_PB_AHAU	0	3	0.01	0.52	5.70044	0.132619	0.284208	GO:0043231//intracellular membrane-bounded organelle	-	GO:0009628//response to abiotic stimulus	gi|224103219|ref|XP_002312970.1|/2.50259e-47/predicted protein [Populus trichocarpa]
Unigene71928_PB_AHAU	0	3	0.01	0.52	5.70044	0.132619	0.284183	-	-	-	-
Unigene21717_PB_AHAU	0	3	0.01	0.52	5.70044	0.132619	0.284157	-	-	-	gi|224116568|ref|XP_002331929.1|/3.91093e-16/predicted protein [Populus trichocarpa]
Unigene88902_PB_AHAU	0	3	0.01	0.52	5.70044	0.132619	0.284132	-	-	-	gi|225446843|ref|XP_002279618.1|/8.15176e-06/PREDICTED: hypothetical protein [Vitis vinifera]
Unigene25172_PB_AHAU	0	3	0.01	0.52	5.70044	0.132619	0.284106	-	GO:0004520//endodeoxyribonuclease activity	-	gi|255648299|gb|ACU24602.1|/2.41386e-151/unknown [Glycine max]
Unigene56900_PB_AHAU	0	3	0.01	0.52	5.70044	0.132619	0.28408	-	-	-	-
Unigene41188_PB_AHAU	0	3	0.01	0.52	5.70044	0.132619	0.284055	-	GO:0004712//protein serine/threonine/tyrosine kinase activity;GO:0032559;GO:0019887//protein kinase regulator activity	GO:0006355//regulation of transcription, DNA-dependent;GO:0002239//response to oomycetes;GO:0009692;GO:0009700//indole phytoalexin biosynthetic process;GO:0006970//response to osmotic stress;GO:0001932//regulation of protein phosphorylation;GO:0060918//auxin transport;GO:0000160//two-component signal transduction system (phosphorelay);GO:0009627//systemic acquired resistance	gi|118489678|gb|ABK96640.1|/6.97224e-95/unknown [Populus trichocarpa x Populus deltoides]
Unigene80722_PB_AHAU	0	3	0.01	0.52	5.70044	0.132619	0.284029	-	-	-	-
Unigene25953_PB_AHAU	0	3	0.01	0.52	5.70044	0.132619	0.284004	-	-	-	gi|255551241|ref|XP_002516667.1|/1.75335e-08/conserved hypothetical protein [Ricinus communis]
Unigene53965_PB_AHAU	0	3	0.01	0.52	5.70044	0.132619	0.283978	-	GO:0032559;GO:0042623//ATPase activity, coupled	-	gi|225434327|ref|XP_002266157.1|/5.82615e-69/PREDICTED: hypothetical protein [Vitis vinifera]
Unigene13120_PB_AHAU	0	3	0.01	0.52	5.70044	0.132619	0.283953	GO:0043231//intracellular membrane-bounded organelle	GO:0016741	GO:0045489//pectin biosynthetic process;GO:0006730//one-carbon metabolic process;GO:0048513//organ development	gi|224082113|ref|XP_002306569.1|/1.73398e-144/predicted protein [Populus trichocarpa]
[truncated: 21,861 more rows]
