# Supplementary material for: Transcriptome profiling of fruit development and maturation in Chinese white pear (Pyrus bretschneideri Rehd)
Source: BMC Genomics. 2013 Nov 23;14(1):823. doi: 10.1186/1471-2164-14-823 (PMC4046828; doi:10.1186/1471-2164-14-823)
Supplement: Supplementary file 4 — Additional file 4: Differentially expressed genes between fruit stage 4 (FS4) and fruit stage 3 (FS3). TPM: transcript copies per million tags. Raw intensity: the total number of tags sequenced for each gene. FDR: false discovery rate. FDR < 0.001 and the absolute value of log2Ratio ≤1 were used as the threshold to judge the significance of gene expression difference. In order to calculate the log2Ratio and FDR, TPM value of 0.001 instead of 0 for genes that do not express in one sample was used. (XLS 7 MB) [file 12864_2013_5518_MOESM4_ESM.xls]

## Sheet: fs3vsfs4.DiffGeneExp
Gene ID	RawIntensity-fs3	RawIntensity-fs4	TPM-FS3	TPM-FS4	log2 Ratio(fs4/fs3)	P-Value	FDR	GO Component	GO Function	GO Process	blast nr
Unigene78925_PB_AHAU	0	1254	0.01	209.44	14.3542	0	0	-	-	-	gi|225451015|ref|XP_002280966.1|/4.85898e-112/PREDICTED: hypothetical protein [Vitis vinifera]
Unigene9633_PB_AHAU	0	41	0.01	6.85	9.41996	9.73888e-13	2.57916e-11	GO:0044464//cell part	GO:0015197//peptide transporter activity	GO:0015833//peptide transport	gi|296089951|emb|CBI39770.3|/1.9812e-99/unnamed protein product [Vitis vinifera]
Unigene77342_PB_AHAU	0	38	0.01	6.35	9.31061	7.38786e-12	1.75673e-10	-	-	-	-
Unigene44201_PB_AHAU	0	28	0.01	4.68	8.87036	6.30946e-09	1.10401e-07	-	-	-	-
Unigene25278_PB_AHAU	0	27	0.01	4.51	8.81698	1.23917e-08	2.10409e-07	GO:0043231//intracellular membrane-bounded organelle	GO:0016772//transferase activity, transferring phosphorus-containing groups	GO:0006796//phosphate metabolic process	gi|224067842|ref|XP_002302560.1|/3.69016e-106/predicted protein [Populus trichocarpa]
Unigene53142_PB_AHAU	0	23	0.01	3.84	8.58496	1.84369e-07	2.70819e-06	-	-	-	-
Unigene29830_PB_AHAU	0	23	0.01	3.84	8.58496	1.84369e-07	2.7065e-06	-	GO:0004702//receptor signaling protein serine/threonine kinase activity;GO:0032559	GO:0006464//protein modification process	gi|147821544|emb|CAN72253.1|/3.50407e-61/hypothetical protein VITISV_034184 [Vitis vinifera]
Unigene64840_PB_AHAU	0	22	0.01	3.67	8.51964	3.621e-07	5.10522e-06	-	-	-	-
Unigene24664_PB_AHAU	0	22	0.01	3.67	8.51964	3.621e-07	5.10216e-06	-	GO:0016709//oxidoreductase activity, acting on paired donors, with incorporation or reduction of molecular oxygen, NADH or NADPH as one donor, and incorporation of one atom of oxygen;GO:0005506//iron ion binding	GO:0008152//metabolic process	gi|255549934|ref|XP_002516018.1|/1.49423e-133/flavonoid 3-hydroxylase, putative [Ricinus communis]
Unigene40766_PB_AHAU	0	21	0.01	3.51	8.45533	7.1116e-07	9.60066e-06	GO:0031224//intrinsic to membrane	GO:0016759//cellulose synthase activity	GO:0045229//external encapsulating structure organization;GO:0009250//glucan biosynthetic process	gi|225426255|ref|XP_002264299.1|/7.94686e-59/PREDICTED: hypothetical protein [Vitis vinifera]
Unigene49462_PB_AHAU	0	21	0.01	3.51	8.45533	7.1116e-07	9.59515e-06	GO:0043231//intracellular membrane-bounded organelle	GO:0016791//phosphatase activity	GO:0006796//phosphate metabolic process	gi|225424460|ref|XP_002285163.1|/1.73794e-66/PREDICTED: hypothetical protein isoform 2 [Vitis vinifera]
Unigene41842_PB_AHAU	0	20	0.01	3.34	8.3837	1.39671e-06	1.78513e-05	-	GO:0003676//nucleic acid binding;GO:0030528//transcription regulator activity;GO:0001071//nucleic acid binding transcription factor activity	GO:0010087//phloem or xylem histogenesis;GO:0032501//multicellular organismal process	gi|302399017|gb|ADL36803.1|/6.82969e-134/NAC domain class transcription factor [Malus x domestica]
Unigene66220_PB_AHAU	0	20	0.01	3.34	8.3837	1.39671e-06	1.78416e-05	-	-	-	-
Unigene33590_PB_AHAU	0	19	0.01	3.17	8.30834	2.74312e-06	3.32354e-05	-	GO:0046914//transition metal ion binding;GO:0016861//intramolecular oxidoreductase activity, interconverting aldoses and ketoses	GO:0044238//primary metabolic process;GO:0019852//L-ascorbic acid metabolic process	gi|255581330|ref|XP_002531475.1|/7.61881e-46/mannose-6-phosphate isomerase, putative [Ricinus communis]
Unigene67476_PB_AHAU	0	18	0.01	3.01	8.23362	5.38746e-06	6.22589e-05	-	-	-	gi|224124418|ref|XP_002330018.1|/6.92075e-44/predicted protein [Populus trichocarpa]
Unigene55038_PB_AHAU	0	18	0.01	3.01	8.23362	5.38746e-06	6.22283e-05	-	-	-	-
Unigene49215_PB_AHAU	0	18	0.01	3.01	8.23362	5.38746e-06	6.21978e-05	-	GO:0000166//nucleotide binding	-	gi|255562651|ref|XP_002522331.1|/6.10464e-33/Disease resistance protein ADR1, putative [Ricinus communis]
Unigene79718_PB_AHAU	0	18	0.01	3.01	8.23362	5.38746e-06	6.21673e-05	-	-	-	gi|255575594|ref|XP_002528697.1|/2.84196e-42/WRKY transcription factor, putative [Ricinus communis]
Unigene4489_PB_AHAU	0	18	0.01	3.01	8.23362	5.38746e-06	6.21368e-05	-	-	-	-
Unigene9650_PB_AHAU	0	17	0.01	2.84	8.14975	1.05809e-05	0.000116222	GO:0031410//cytoplasmic vesicle;GO:0043231//intracellular membrane-bounded organelle	GO:0004180//carboxypeptidase activity	GO:0019538//protein metabolic process	gi|224100813|ref|XP_002312024.1|/1.51459e-52/predicted protein [Populus trichocarpa]
Unigene37967_PB_AHAU	0	17	0.01	2.84	8.14975	1.05809e-05	0.000116168	GO:0031224//intrinsic to membrane;GO:0009534//chloroplast thylakoid	GO:0022891//substrate-specific transmembrane transporter activity	GO:0006810//transport	gi|224117372|ref|XP_002317556.1|/1.37656e-89/predicted protein [Populus trichocarpa]
Unigene455_PB_AHAU	0	17	0.01	2.84	8.14975	1.05809e-05	0.000116114	GO:0031224//intrinsic to membrane	GO:0042625//ATPase activity, coupled to transmembrane movement of ions;GO:0046872//metal ion binding;GO:0005548//phospholipid transporter activity;GO:0005515//protein binding;GO:0032559	GO:0009206;GO:0006869//lipid transport	gi|225423810|ref|XP_002280479.1|/2.27655e-85/PREDICTED: hypothetical protein isoform 3 [Vitis vinifera]
Unigene69745_PB_AHAU	0	16	0.01	2.67	8.0607	2.07808e-05	0.000216049	-	GO:0003824//catalytic activity	-	gi|255554026|ref|XP_002518053.1|/2.90053e-74/S-adenosylmethionine-dependent methyltransferase, putative [Ricinus communis]
Unigene31026_PB_AHAU	0	16	0.01	2.67	8.0607	2.07808e-05	0.000215953	-	-	-	gi|297739616|emb|CBI29798.3|/5.35962e-07/unnamed protein product [Vitis vinifera]
Unigene58161_PB_AHAU	0	16	0.01	2.67	8.0607	2.07808e-05	0.000215858	-	-	-	-
Unigene84353_PB_AHAU	0	15	0.01	2.51	7.97154	4.08134e-05	0.000399421	GO:0043231//intracellular membrane-bounded organelle	GO:0005488//binding	-	gi|255540243|ref|XP_002511186.1|/2.78778e-125/conserved hypothetical protein [Ricinus communis]
Unigene21500_PB_AHAU	0	15	0.01	2.51	7.97154	4.08134e-05	0.000399255	-	-	-	-
Unigene71088_PB_AHAU	0	15	0.01	2.51	7.97154	4.08134e-05	0.000399089	-	-	-	-
Unigene20773_PB_AHAU	0	15	0.01	2.51	7.97154	4.08134e-05	0.000398923	-	-	-	-
Unigene5902_PB_AHAU	0	14	0.01	2.34	7.87036	8.0157e-05	0.00074098	GO:0031410//cytoplasmic vesicle;GO:0043231//intracellular membrane-bounded organelle	GO:0004175//endopeptidase activity	GO:0019538//protein metabolic process	gi|224118038|ref|XP_002331542.1|/6.62195e-16/predicted protein [Populus trichocarpa]
Unigene3719_PB_AHAU	0	14	0.01	2.34	7.87036	8.0157e-05	0.000740688	GO:0044427	-	GO:0048229//gametophyte development;GO:0009908//flower development;GO:0031124//mRNA 3'-end processing;GO:0006342//chromatin silencing	gi|307136258|gb|ADN34086.1|/5.29721e-17/RNA-binding protein [Cucumis melo subsp. melo]
Unigene60913_PB_AHAU	0	13	0.01	2.17	7.76155	0.000157428	0.00136664	-	-	-	-
Unigene8341_PB_AHAU	0	13	0.01	2.17	7.76155	0.000157428	0.00136613	-	GO:0004721//phosphoprotein phosphatase activity	GO:0006796//phosphate metabolic process	gi|225469129|ref|XP_002273080.1|/4.84455e-60/PREDICTED: hypothetical protein [Vitis vinifera]
Unigene55221_PB_AHAU	0	13	0.01	2.17	7.76155	0.000157428	0.00136563	GO:0009503	-	GO:0009687//abscisic acid metabolic process;GO:0009416//response to light stimulus;GO:0016116//carotenoid metabolic process;GO:0042554//superoxide anion generation	gi|224127472|ref|XP_002329286.1|/8.43674e-24/predicted protein [Populus trichocarpa]
Unigene33531_PB_AHAU	0	13	0.01	2.17	7.76155	0.000157428	0.00136513	GO:0031224//intrinsic to membrane	-	-	gi|225467604|ref|XP_002264538.1|/1.85147e-18/PREDICTED: hypothetical protein [Vitis vinifera]
Unigene39343_PB_AHAU	0	13	0.01	2.17	7.76155	0.000157428	0.00136462	-	-	-	-
Unigene7162_PB_AHAU	0	13	0.01	2.17	7.76155	0.000157428	0.00136412	-	-	-	gi|298204574|emb|CBI23849.3|/1.47532e-07/unnamed protein product [Vitis vinifera]
Unigene89171_PB_AHAU	0	13	0.01	2.17	7.76155	0.000157428	0.00136362	-	GO:0003824//catalytic activity	-	gi|225447578|ref|XP_002270154.1|/5.04336e-32/PREDICTED: hypothetical protein [Vitis vinifera]
Unigene28342_PB_AHAU	0	13	0.01	2.17	7.76155	0.000157428	0.00136312	GO:0044464//cell part	GO:0004175//endopeptidase activity	GO:0019538//protein metabolic process;GO:0009987//cellular process	gi|224065128|ref|XP_002301682.1|/1.02046e-154/predicted protein [Populus trichocarpa]
Unigene84844_PB_AHAU	0	13	0.01	2.17	7.76155	0.000157428	0.00136261	-	-	-	gi|255544109|ref|XP_002513117.1|/2.0816e-86/conserved hypothetical protein [Ricinus communis]
Unigene81713_PB_AHAU	0	12	0.01	2	7.64386	0.000309186	0.00250902	-	GO:0016740//transferase activity	-	gi|52139953|gb|AAU14879.2|/2.19723e-56/alcohol acyl transferase [Malus x domestica]
Unigene16007_PB_AHAU	0	12	0.01	2	7.64386	0.000309186	0.00250815	GO:0031224//intrinsic to membrane;GO:0031410//cytoplasmic vesicle	-	GO:0006952//defense response;GO:0006972//hyperosmotic response	gi|255577047|ref|XP_002529408.1|/8.9505e-29/Hydrophobic protein OSR8, putative [Ricinus communis]
Unigene72433_PB_AHAU	0	12	0.01	2	7.64386	0.000309186	0.00250729	-	-	-	-
Unigene23276_PB_AHAU	0	12	0.01	2	7.64386	0.000309186	0.00250642	-	-	-	-
Unigene27128_PB_AHAU	0	12	0.01	2	7.64386	0.000309186	0.00250556	-	-	-	-
Unigene16355_PB_AHAU	0	12	0.01	2	7.64386	0.000309186	0.00250469	-	-	-	gi|255632093|gb|ACU16399.1|/7.59267e-17/unknown [Glycine max]
Unigene18453_PB_AHAU	0	12	0.01	2	7.64386	0.000309186	0.00250383	-	GO:0005488//binding;GO:0003824//catalytic activity	-	gi|224130386|ref|XP_002320824.1|/2.37159e-12/predicted protein [Populus trichocarpa]
Unigene71245_PB_AHAU	0	12	0.01	2	7.64386	0.000309186	0.00250297	GO:0031224//intrinsic to membrane;GO:0009941//chloroplast envelope	-	GO:0051234//establishment of localization	gi|224098964|ref|XP_002311336.1|/1.16128e-60/predicted protein [Populus trichocarpa]
Unigene37375_PB_AHAU	0	12	0.01	2	7.64386	0.000309186	0.00250211	-	-	-	-
Unigene20988_PB_AHAU	0	12	0.01	2	7.64386	0.000309186	0.00250125	GO:0031410//cytoplasmic vesicle	GO:0046873//metal ion transmembrane transporter activity	GO:0034220//ion transmembrane transport;GO:0030001//metal ion transport	gi|296082247|emb|CBI21252.3|/3.3977e-49/unnamed protein product [Vitis vinifera]
Unigene54969_PB_AHAU	0	12	0.01	2	7.64386	0.000309186	0.00250039	GO:0016020//membrane	-	GO:0006810//transport;GO:0009987//cellular process	gi|225439526|ref|XP_002262844.1|/1.24018e-78/PREDICTED: hypothetical protein [Vitis vinifera]
Unigene26046_PB_AHAU	0	12	0.01	2	7.64386	0.000309186	0.00249953	GO:0005840//ribosome;GO:0009532//plastid stroma;GO:0009526//plastid envelope;GO:0005576//extracellular region;GO:0016020//membrane	GO:0005515//protein binding;GO:0032559	GO:0051084//'de novo' posttranslational protein folding;GO:0009814//defense response, incompatible interaction	gi|297738225|emb|CBI27426.3|/1.26404e-19/unnamed protein product [Vitis vinifera]
Unigene68479_PB_AHAU	0	12	0.01	2	7.64386	0.000309186	0.00249867	-	-	-	-
Unigene36883_PB_AHAU	0	12	0.01	2	7.64386	0.000309186	0.00249781	-	-	-	-
Unigene66710_PB_AHAU	0	11	0.01	1.84	7.52356	0.000607238	0.0046051	-	-	-	-
Unigene17285_PB_AHAU	0	11	0.01	1.84	7.52356	0.000607238	0.00460362	-	-	-	gi|225424590|ref|XP_002282172.1|/2.8837e-32/PREDICTED: hypothetical protein [Vitis vinifera]
Unigene33657_PB_AHAU	0	11	0.01	1.84	7.52356	0.000607238	0.00460213	-	GO:0016634;GO:0005506//iron ion binding	GO:0008152//metabolic process	gi|224111860|ref|XP_002316006.1|/1.12021e-47/predicted protein [Populus trichocarpa]
Unigene4239_PB_AHAU	0	11	0.01	1.84	7.52356	0.000607238	0.00460065	-	-	-	gi|225457983|ref|XP_002279991.1|/2.57678e-50/PREDICTED: hypothetical protein [Vitis vinifera]
Unigene48614_PB_AHAU	0	11	0.01	1.84	7.52356	0.000607238	0.00459917	GO:0044424//intracellular part	GO:0004812//aminoacyl-tRNA ligase activity;GO:0000166//nucleotide binding	GO:0006412//translation;GO:0043039//tRNA aminoacylation	gi|297737925|emb|CBI27126.3|/6.55482e-29/unnamed protein product [Vitis vinifera]
Unigene13623_PB_AHAU	0	11	0.01	1.84	7.52356	0.000607238	0.00459769	-	-	-	gi|225432484|ref|XP_002279111.1|/7.18531e-33/PREDICTED: similar to BSD domain-containing protein [Vitis vinifera]
Unigene87093_PB_AHAU	0	11	0.01	1.84	7.52356	0.000607238	0.00459621	-	-	-	-
Unigene42391_PB_AHAU	0	11	0.01	1.84	7.52356	0.000607238	0.00459473	GO:0044424//intracellular part	GO:0005515//protein binding;GO:0032559	GO:0044267//cellular protein metabolic process;GO:0050896//response to stimulus	gi|208964722|gb|ACI31551.1|/5.21273e-61/heat shock protein 90-2 [Glycine max]
Unigene24168_PB_AHAU	0	11	0.01	1.84	7.52356	0.000607238	0.00459325	-	GO:0032559;GO:0042623//ATPase activity, coupled	-	gi|255572389|ref|XP_002527133.1|/1.60855e-30/ATP-dependent RNA helicase, putative [Ricinus communis]
Unigene41443_PB_AHAU	0	11	0.01	1.84	7.52356	0.000607238	0.00459177	-	-	-	-
Unigene4459_PB_AHAU	0	11	0.01	1.84	7.52356	0.000607238	0.0045903	GO:0009526//plastid envelope;GO:0016020//membrane	GO:0005488//binding	GO:0009987//cellular process	gi|225437318|ref|XP_002267274.1|/1.37729e-32/PREDICTED: hypothetical protein [Vitis vinifera]
Unigene28247_PB_AHAU	0	11	0.01	1.84	7.52356	0.000607238	0.00458882	-	-	-	-
Unigene46019_PB_AHAU	0	11	0.01	1.84	7.52356	0.000607238	0.00458735	-	-	-	-
Unigene22448_PB_AHAU	0	10	0.01	1.67	7.3837	0.00119261	0.00833976	-	-	-	-
Unigene54701_PB_AHAU	0	10	0.01	1.67	7.3837	0.00119261	0.00833728	GO:0005743//mitochondrial inner membrane	GO:0046872//metal ion binding;GO:0016667//oxidoreductase activity, acting on a sulfur group of donors;GO:0050662//coenzyme binding;GO:0050136//NADH dehydrogenase (quinone) activity	GO:0008152//metabolic process	gi|224124644|ref|XP_002319383.1|/1.65705e-167/predicted protein [Populus trichocarpa]
Unigene71714_PB_AHAU	0	10	0.01	1.67	7.3837	0.00119261	0.0083348	-	-	-	-
Unigene52691_PB_AHAU	0	10	0.01	1.67	7.3837	0.00119261	0.00833233	-	GO:0035251//UDP-glucosyltransferase activity	-	gi|255567909|ref|XP_002524932.1|/1.38689e-36/UDP-glucosyltransferase, putative [Ricinus communis]
Unigene79734_PB_AHAU	0	10	0.01	1.67	7.3837	0.00119261	0.00832985	-	-	-	-
Unigene63787_PB_AHAU	0	10	0.01	1.67	7.3837	0.00119261	0.00832738	GO:0044464//cell part	GO:0016628//oxidoreductase activity, acting on the CH-CH group of donors, NAD or NADP as acceptor;GO:0046914//transition metal ion binding	GO:0008152//metabolic process	gi|224060971|ref|XP_002300301.1|/2.85598e-43/predicted protein [Populus trichocarpa]
Unigene51072_PB_AHAU	0	10	0.01	1.67	7.3837	0.00119261	0.00832491	-	GO:0005488//binding	GO:0009987//cellular process	gi|255549996|ref|XP_002516049.1|/1.18419e-87/conserved hypothetical protein [Ricinus communis]
Unigene7430_PB_AHAU	0	10	0.01	1.67	7.3837	0.00119261	0.00832244	GO:0031224//intrinsic to membrane;GO:0043231//intracellular membrane-bounded organelle	-	-	gi|255554489|ref|XP_002518283.1|/6.71388e-118/UDP-glucuronic acid/UDP-N-acetylgalactosamine transporter, putative [Ricinus communis]
Unigene9291_PB_AHAU	0	10	0.01	1.67	7.3837	0.00119261	0.00831997	GO:0009526//plastid envelope	-	-	gi|213868273|gb|ACJ54183.1|/1.4484e-74/PB1 domain-containing protein [Nicotiana benthamiana]
Unigene80423_PB_AHAU	0	10	0.01	1.67	7.3837	0.00119261	0.0083175	-	-	-	-
Unigene19952_PB_AHAU	0	10	0.01	1.67	7.3837	0.00119261	0.00831503	GO:0044464//cell part	-	-	gi|224068735|ref|XP_002302812.1|/2.44807e-16/predicted protein [Populus trichocarpa]
Unigene87996_PB_AHAU	0	10	0.01	1.67	7.3837	0.00119261	0.00831257	GO:0043229//intracellular organelle	-	-	gi|297741622|emb|CBI32754.3|/8.53392e-51/unnamed protein product [Vitis vinifera]
Unigene33011_PB_AHAU	0	10	0.01	1.67	7.3837	0.00119261	0.00831011	GO:0044464//cell part	-	-	gi|255580455|ref|XP_002531053.1|/3.00375e-08/conserved hypothetical protein [Ricinus communis]
Unigene70142_PB_AHAU	0	10	0.01	1.67	7.3837	0.00119261	0.00830764	-	-	-	gi|163881526|gb|ABY47995.1|/7.25525e-07/carotenoid cleavage dioxygenase 4 [Malus x domestica]
Unigene3463_PB_AHAU	0	10	0.01	1.67	7.3837	0.00119261	0.00830518	-	-	-	-
Unigene45743_PB_AHAU	0	10	0.01	1.67	7.3837	0.00119261	0.00830273	-	-	-	-
Unigene61519_PB_AHAU	0	10	0.01	1.67	7.3837	0.00119261	0.00830027	-	-	-	-
Unigene15491_PB_AHAU	0	10	0.01	1.67	7.3837	0.00119261	0.00829781	GO:0043231//intracellular membrane-bounded organelle;GO:0031224//intrinsic to membrane	GO:0030246//carbohydrate binding;GO:0035250//UDP-galactosyltransferase activity	GO:0006464//protein modification process	gi|255540853|ref|XP_002511491.1|/3.43538e-90/galactosyltransferase, putative [Ricinus communis]
Unigene1080_PB_AHAU	0	10	0.01	1.67	7.3837	0.00119261	0.00829536	-	-	-	gi|224114075|ref|XP_002316660.1|/6.91946e-27/predicted protein [Populus trichocarpa]
Unigene58690_PB_AHAU	0	10	0.01	1.67	7.3837	0.00119261	0.00829291	-	-	-	-
Unigene84586_PB_AHAU	0	10	0.01	1.67	7.3837	0.00119261	0.00829046	GO:0043231//intracellular membrane-bounded organelle;GO:0031410//cytoplasmic vesicle	GO:0005488//binding	GO:0006325//chromatin organization;GO:0034641//cellular nitrogen compound metabolic process;GO:0009292//genetic transfer	gi|255627147|gb|ACU13918.1|/1.623e-29/unknown [Glycine max]
Unigene84215_PB_AHAU	0	10	0.01	1.67	7.3837	0.00119261	0.00828801	GO:0009536//plastid	GO:0016772//transferase activity, transferring phosphorus-containing groups;GO:0016763//transferase activity, transferring pentosyl groups;GO:0032561;GO:0032559	GO:0019860//uracil metabolic process;GO:0009267//cellular response to starvation	gi|255577989|ref|XP_002529866.1|/1.59911e-22/uracil phosphoribosyltransferase, putative [Ricinus communis]
Unigene46002_PB_AHAU	0	10	0.01	1.67	7.3837	0.00119261	0.00828556	-	-	-	-
Unigene12651_PB_AHAU	0	10	0.01	1.67	7.3837	0.00119261	0.00828311	GO:0009941//chloroplast envelope;GO:0031224//intrinsic to membrane	GO:0005342//organic acid transmembrane transporter activity;GO:0015145//monosaccharide transmembrane transporter activity	GO:0015717//triose phosphate transport;GO:0009642//response to light intensity;GO:0015711//organic anion transport	gi|255536723|ref|XP_002509428.1|/1.10564e-159/Triose phosphate/phosphate translocator, chloroplast precursor, putative [Ricinus communis]
Unigene89018_PB_AHAU	0	10	0.01	1.67	7.3837	0.00119261	0.00828066	-	-	-	-
Unigene62060_PB_AHAU	0	10	0.01	1.67	7.3837	0.00119261	0.00827822	-	-	-	-
Unigene65404_PB_AHAU	0	10	0.01	1.67	7.3837	0.00119261	0.00827578	-	-	-	-
Unigene56573_PB_AHAU	0	10	0.01	1.67	7.3837	0.00119261	0.00827334	-	-	-	-
Unigene65364_PB_AHAU	0	9	0.01	1.5	7.22882	0.00234228	0.0149439	GO:0031224//intrinsic to membrane	GO:0015175//neutral amino acid transmembrane transporter activity	GO:0003333//amino acid transmembrane transport;GO:0015804//neutral amino acid transport	gi|297598153|ref|NP_001045145.2|/5.58716e-39/Os01g0908600 [Oryza sativa Japonica Group]
Unigene89049_PB_AHAU	0	9	0.01	1.5	7.22882	0.00234228	0.0149399	-	-	-	-
Unigene52395_PB_AHAU	0	9	0.01	1.5	7.22882	0.00234228	0.0149358	-	-	-	-
Unigene39834_PB_AHAU	0	9	0.01	1.5	7.22882	0.00234228	0.0149318	GO:0044444//cytoplasmic part	GO:0004674//protein serine/threonine kinase activity;GO:0032559	GO:0007349//cellularization;GO:0006464//protein modification process	gi|297737352|emb|CBI26553.3|/3.47052e-81/unnamed protein product [Vitis vinifera]
Unigene57637_PB_AHAU	0	9	0.01	1.5	7.22882	0.00234228	0.0149278	-	-	-	-
Unigene41778_PB_AHAU	0	9	0.01	1.5	7.22882	0.00234228	0.0149237	GO:0030312//external encapsulating structure;GO:0009536//plastid;GO:0031090//organelle membrane;GO:0005576//extracellular region	GO:0003729//mRNA binding;GO:0051536//iron-sulfur cluster binding;GO:0046914//transition metal ion binding;GO:0016641//oxidoreductase activity, acting on the CH-NH2 group of donors, oxygen as acceptor;GO:0016836//hydro-lyase activity;GO:0032559	GO:0009725//response to hormone stimulus;GO:0010039//response to iron ion;GO:0009692;GO:0044262//cellular carbohydrate metabolic process;GO:0006970//response to osmotic stress;GO:0072350	gi|15233349|ref|NP_195308.1|/3.84211e-56/aconitate hydratase, cytoplasmic / citrate hydro-lyase / aconitase (ACO) [Arabidopsis thaliana]
Unigene35595_PB_AHAU	0	9	0.01	1.5	7.22882	0.00234228	0.0149197	-	GO:0016788//hydrolase activity, acting on ester bonds	-	gi|297844792|ref|XP_002890277.1|/4.5979e-09/lipase family protein [Arabidopsis lyrata subsp. lyrata]
Unigene25492_PB_AHAU	0	9	0.01	1.5	7.22882	0.00234228	0.0149156	GO:0031224//intrinsic to membrane	GO:0016628//oxidoreductase activity, acting on the CH-CH group of donors, NAD or NADP as acceptor;GO:0022857//transmembrane transporter activity	GO:0008152//metabolic process;GO:0071702	gi|298205031|emb|CBI34338.3|/9.44935e-50/unnamed protein product [Vitis vinifera]
Unigene37541_PB_AHAU	0	9	0.01	1.5	7.22882	0.00234228	0.0149116	-	-	-	-
Unigene88499_PB_AHAU	0	9	0.01	1.5	7.22882	0.00234228	0.0149076	GO:0016020//membrane	GO:0004674//protein serine/threonine kinase activity;GO:0000166//nucleotide binding	GO:0009987//cellular process;GO:0023052//signaling	gi|297737701|emb|CBI26902.3|/5.38611e-49/unnamed protein product [Vitis vinifera]
Unigene70963_PB_AHAU	0	9	0.01	1.5	7.22882	0.00234228	0.0149035	-	-	-	gi|296086073|emb|CBI31514.3|/1.07341e-18/unnamed protein product [Vitis vinifera]
Unigene14574_PB_AHAU	0	9	0.01	1.5	7.22882	0.00234228	0.0148995	GO:0032991//macromolecular complex;GO:0009536//plastid	GO:0017111//nucleoside-triphosphatase activity;GO:0032561	GO:0043623//cellular protein complex assembly;GO:0009207	gi|225443833|ref|XP_002266892.1|/2.19747e-59/PREDICTED: hypothetical protein [Vitis vinifera]
Unigene8967_PB_AHAU	0	9	0.01	1.5	7.22882	0.00234228	0.0148955	-	-	-	gi|224126739|ref|XP_002329461.1|/9.01269e-78/predicted protein [Populus trichocarpa]
Unigene4936_PB_AHAU	0	9	0.01	1.5	7.22882	0.00234228	0.0148914	-	-	-	-
Unigene35677_PB_AHAU	0	9	0.01	1.5	7.22882	0.00234228	0.0148874	-	-	-	-
Unigene35098_PB_AHAU	0	9	0.01	1.5	7.22882	0.00234228	0.0148834	GO:0043231//intracellular membrane-bounded organelle	GO:0017169//CDP-alcohol phosphatidyltransferase activity	GO:0006656//phosphatidylcholine biosynthetic process	gi|255546949|ref|XP_002514532.1|/5.78902e-53/Diacylglycerol Cholinephosphotransferase [Ricinus communis]
Unigene30243_PB_AHAU	0	9	0.01	1.5	7.22882	0.00234228	0.0148794	-	GO:0016757//transferase activity, transferring glycosyl groups	-	gi|84579744|dbj|BAE72453.1|/2.24882e-48/UDP-glucose: flavonol 3-O-glucosyltransferase [Rosa hybrid cultivar]
Unigene15972_PB_AHAU	0	9	0.01	1.5	7.22882	0.00234228	0.0148753	GO:0016020//membrane;GO:0043231//intracellular membrane-bounded organelle	GO:0005488//binding	GO:0019725//cellular homeostasis	gi|307135926|gb|ADN33788.1|/1.31102e-09/selenoprotein t precursor [Cucumis melo subsp. melo]
Unigene1204_PB_AHAU	0	9	0.01	1.5	7.22882	0.00234228	0.0148713	GO:0043231//intracellular membrane-bounded organelle	-	-	gi|255539336|ref|XP_002510733.1|/2.52237e-38/conserved hypothetical protein [Ricinus communis]
Unigene51767_PB_AHAU	0	9	0.01	1.5	7.22882	0.00234228	0.0148673	GO:0043231//intracellular membrane-bounded organelle	GO:0015556//C4-dicarboxylate transmembrane transporter activity	GO:0015743//malate transport;GO:0030641//regulation of cellular pH	gi|116804319|gb|ABK27327.1|/8.16771e-14/vacuolar citrate/H+ symporter [Citrus sinensis]
Unigene18142_PB_AHAU	0	9	0.01	1.5	7.22882	0.00234228	0.0148633	-	-	-	-
Unigene77286_PB_AHAU	0	9	0.01	1.5	7.22882	0.00234228	0.0148593	GO:0016020//membrane	GO:0032561;GO:0003824//catalytic activity	GO:0035556//intracellular signal transduction;GO:0006810//transport	gi|255626919|gb|ACU13804.1|/2.57298e-44/unknown [Glycine max]
Unigene70270_PB_AHAU	0	9	0.01	1.5	7.22882	0.00234228	0.0148553	-	-	-	gi|225423650|ref|XP_002276261.1|/7.21616e-15/PREDICTED: hypothetical protein [Vitis vinifera]
Unigene514_PB_AHAU	0	9	0.01	1.5	7.22882	0.00234228	0.0148513	-	-	-	-
Unigene16147_PB_AHAU	0	9	0.01	1.5	7.22882	0.00234228	0.0148473	-	GO:0005488//binding;GO:0016301//kinase activity	GO:0044237//cellular metabolic process;GO:0044238//primary metabolic process	gi|225444589|ref|XP_002277309.1|/0/PREDICTED: hypothetical protein [Vitis vinifera]
Unigene28698_PB_AHAU	0	9	0.01	1.5	7.22882	0.00234228	0.0148433	-	-	-	gi|260159572|gb|ACX32461.1|/8.00187e-22/thaumatin-like protein [Pyrus x bretschneideri]
Unigene5117_PB_AHAU	0	9	0.01	1.5	7.22882	0.00234228	0.0148393	-	-	-	gi|225428104|ref|XP_002278241.1|/0/PREDICTED: hypothetical protein [Vitis vinifera]
Unigene34800_PB_AHAU	0	9	0.01	1.5	7.22882	0.00234228	0.0148353	-	GO:0016741	GO:0006730//one-carbon metabolic process	gi|218197399|gb|EEC79826.1|/4.47183e-20/hypothetical protein OsI_21282 [Oryza sativa Indica Group]
Unigene44093_PB_AHAU	0	9	0.01	1.5	7.22882	0.00234228	0.0148313	-	-	-	-
Unigene14890_PB_AHAU	0	9	0.01	1.5	7.22882	0.00234228	0.0148273	-	-	-	-
Unigene33233_PB_AHAU	0	9	0.01	1.5	7.22882	0.00234228	0.0148233	-	-	-	-
Unigene28637_PB_AHAU	0	8	0.01	1.34	7.06609	0.0046002	0.0264312	-	GO:0008375//acetylglucosaminyltransferase activity	GO:0006486//protein glycosylation	gi|255562045|ref|XP_002522031.1|/7.44143e-38/o-linked n-acetylglucosamine transferase, ogt, putative [Ricinus communis]
Unigene28361_PB_AHAU	0	8	0.01	1.34	7.06609	0.0046002	0.0264247	-	-	-	-
Unigene89190_PB_AHAU	0	8	0.01	1.34	7.06609	0.0046002	0.0264183	GO:0043231//intracellular membrane-bounded organelle	GO:0070011	-	gi|255547784|ref|XP_002514949.1|/7.69004e-63/OTU domain-containing protein 6B, putative [Ricinus communis]
Unigene140_PB_AHAU	0	8	0.01	1.34	7.06609	0.0046002	0.0264118	-	-	GO:0050896//response to stimulus	gi|296084546|emb|CBI25567.3|/1.18348e-42/unnamed protein product [Vitis vinifera]
Unigene52873_PB_AHAU	0	8	0.01	1.34	7.06609	0.0046002	0.0264054	-	-	-	gi|224140511|ref|XP_002323626.1|/9.94545e-20/predicted protein [Populus trichocarpa]
Unigene23091_PB_AHAU	0	8	0.01	1.34	7.06609	0.0046002	0.026399	-	-	-	gi|297742086|emb|CBI33873.3|/8.30828e-06/unnamed protein product [Vitis vinifera]
Unigene13429_PB_AHAU	0	8	0.01	1.34	7.06609	0.0046002	0.0263925	GO:0016020//membrane;GO:0031410//cytoplasmic vesicle	GO:0016307//phosphatidylinositol phosphate kinase activity;GO:0032559	GO:0046488//phosphatidylinositol metabolic process;GO:0006796//phosphate metabolic process	gi|225447998|ref|XP_002270419.1|/0/PREDICTED: hypothetical protein [Vitis vinifera]
Unigene14632_PB_AHAU	0	8	0.01	1.34	7.06609	0.0046002	0.0263861	-	-	-	gi|296081618|emb|CBI20623.3|/7.62996e-09/unnamed protein product [Vitis vinifera]
Unigene11483_PB_AHAU	0	8	0.01	1.34	7.06609	0.0046002	0.0263796	-	-	GO:0051707//response to other organism	gi|255632534|gb|ACU16617.1|/1.03342e-21/unknown [Glycine max]
Unigene28483_PB_AHAU	0	8	0.01	1.34	7.06609	0.0046002	0.0263732	-	GO:0043169//cation binding;GO:0008135//translation factor activity, nucleic acid binding	GO:0006412//translation	gi|7522212|pir||T17104/9.38554e-105/translation initiation factor eIF-2 beta chain - apple tree (fragment)
Unigene41112_PB_AHAU	0	8	0.01	1.34	7.06609	0.0046002	0.0263668	GO:0044464//cell part	GO:0030528//transcription regulator activity;GO:0003676//nucleic acid binding;GO:0001071//nucleic acid binding transcription factor activity	GO:0000160//two-component signal transduction system (phosphorelay);GO:0006351//transcription, DNA-dependent	gi|292668897|gb|ADE41103.1|/8.61703e-32/AP2 domain class transcription factor [Malus x domestica]
Unigene81673_PB_AHAU	0	8	0.01	1.34	7.06609	0.0046002	0.0263604	-	-	-	-
Unigene38873_PB_AHAU	0	8	0.01	1.34	7.06609	0.0046002	0.0263539	-	-	-	gi|255545248|ref|XP_002513685.1|/9.92652e-133/ATP binding protein, putative [Ricinus communis]
Unigene46059_PB_AHAU	0	8	0.01	1.34	7.06609	0.0046002	0.0263475	-	-	-	-
Unigene48904_PB_AHAU	0	8	0.01	1.34	7.06609	0.0046002	0.0263411	-	-	-	-
Unigene30197_PB_AHAU	0	8	0.01	1.34	7.06609	0.0046002	0.0263347	GO:0044464//cell part	GO:0008375//acetylglucosaminyltransferase activity	GO:0006486//protein glycosylation	gi|255640040|gb|ACU20311.1|/1.79729e-13/unknown [Glycine max]
Unigene39189_PB_AHAU	0	8	0.01	1.34	7.06609	0.0046002	0.0263283	-	-	-	-
Unigene82727_PB_AHAU	0	8	0.01	1.34	7.06609	0.0046002	0.0263219	GO:0016020//membrane;GO:0043231//intracellular membrane-bounded organelle	-	GO:0015031//protein transport	gi|255578029|ref|XP_002529885.1|/1.19948e-18/gamma-soluble nsf attachment protein, putative [Ricinus communis]
Unigene63615_PB_AHAU	0	8	0.01	1.34	7.06609	0.0046002	0.0263155	-	GO:0005488//binding	GO:0012501//programmed cell death;GO:0009555//pollen development;GO:0009900	gi|297745761|emb|CBI15817.3|/2.08467e-45/unnamed protein product [Vitis vinifera]
Unigene48840_PB_AHAU	0	8	0.01	1.34	7.06609	0.0046002	0.0263091	-	-	-	-
Unigene75658_PB_AHAU	0	8	0.01	1.34	7.06609	0.0046002	0.0263027	-	-	-	-
Unigene3483_PB_AHAU	0	8	0.01	1.34	7.06609	0.0046002	0.0262963	-	-	-	-
Unigene41664_PB_AHAU	0	8	0.01	1.34	7.06609	0.0046002	0.0262899	-	-	-	-
Unigene76747_PB_AHAU	0	8	0.01	1.34	7.06609	0.0046002	0.0262835	-	-	-	gi|255568295|ref|XP_002525122.1|/2.92538e-14/conserved hypothetical protein [Ricinus communis]
Unigene32412_PB_AHAU	0	8	0.01	1.34	7.06609	0.0046002	0.0262771	-	GO:0016491//oxidoreductase activity	GO:0008152//metabolic process	gi|255562582|ref|XP_002522297.1|/9.4127e-09/Xylem serine proteinase 1 precursor, putative [Ricinus communis]
Unigene4361_PB_AHAU	0	8	0.01	1.34	7.06609	0.0046002	0.0262707	-	-	GO:0006972//hyperosmotic response	gi|255575052|ref|XP_002528431.1|/5.72848e-136/conserved hypothetical protein [Ricinus communis]
Unigene49774_PB_AHAU	0	8	0.01	1.34	7.06609	0.0046002	0.0262644	-	-	-	-
Unigene33333_PB_AHAU	0	8	0.01	1.34	7.06609	0.0046002	0.026258	GO:0043231//intracellular membrane-bounded organelle;GO:0044427	-	GO:0009987//cellular process	gi|255548558|ref|XP_002515335.1|/1.99258e-59/conserved hypothetical protein [Ricinus communis]
Unigene15792_PB_AHAU	0	8	0.01	1.34	7.06609	0.0046002	0.0262516	-	GO:0000166//nucleotide binding	GO:0006952//defense response;GO:0009987//cellular process	gi|302398845|gb|ADL36717.1|/1.69856e-72/HD domain class transcription factor [Malus x domestica]
Unigene84425_PB_AHAU	0	8	0.01	1.34	7.06609	0.0046002	0.0262452	GO:0043231//intracellular membrane-bounded organelle	GO:0046914//transition metal ion binding;GO:0003677//DNA binding;GO:0001071//nucleic acid binding transcription factor activity	GO:0006351//transcription, DNA-dependent	gi|302398807|gb|ADL36698.1|/8.03619e-37/GATA domain class transcription factor [Malus x domestica]
Unigene32263_PB_AHAU	0	8	0.01	1.34	7.06609	0.0046002	0.0262389	GO:0009570//chloroplast stroma	GO:0016301//kinase activity	-	gi|296087563|emb|CBI34152.3|/3.49213e-42/unnamed protein product [Vitis vinifera]
Unigene41459_PB_AHAU	0	8	0.01	1.34	7.06609	0.0046002	0.0262325	-	-	-	-
Unigene63060_PB_AHAU	0	8	0.01	1.34	7.06609	0.0046002	0.0262262	-	-	-	gi|255583036|ref|XP_002532286.1|/1.19857e-22/protein binding protein, putative [Ricinus communis]
Unigene82461_PB_AHAU	0	8	0.01	1.34	7.06609	0.0046002	0.0262198	-	GO:0004091//carboxylesterase activity	-	gi|255566923|ref|XP_002524444.1|/9.7247e-59/Acyl-protein thioesterase, putative [Ricinus communis]
Unigene12660_PB_AHAU	0	8	0.01	1.34	7.06609	0.0046002	0.0262134	-	-	-	-
Unigene84304_PB_AHAU	0	8	0.01	1.34	7.06609	0.0046002	0.0262071	-	GO:0016757//transferase activity, transferring glycosyl groups	GO:0005975//carbohydrate metabolic process;GO:0006950//response to stress	gi|255548353|ref|XP_002515233.1|/1.78862e-115/conserved hypothetical protein [Ricinus communis]
Unigene7549_PB_AHAU	0	8	0.01	1.34	7.06609	0.0046002	0.0262008	GO:0044464//cell part	-	-	gi|224141131|ref|XP_002323928.1|/9.26445e-10/predicted protein [Populus trichocarpa]
Unigene29667_PB_AHAU	0	8	0.01	1.34	7.06609	0.0046002	0.0261944	-	-	-	-
Unigene37571_PB_AHAU	0	8	0.01	1.34	7.06609	0.0046002	0.0261881	-	-	-	-
Unigene38934_PB_AHAU	0	8	0.01	1.34	7.06609	0.0046002	0.0261817	-	GO:0003677//DNA binding;GO:0001071//nucleic acid binding transcription factor activity	GO:0006351//transcription, DNA-dependent	gi|225442489|ref|XP_002283948.1|/2.17339e-54/PREDICTED: hypothetical protein [Vitis vinifera]
Unigene11122_PB_AHAU	0	8	0.01	1.34	7.06609	0.0046002	0.0261754	-	-	-	gi|225455062|ref|XP_002263933.1|/3.03581e-118/PREDICTED: hypothetical protein [Vitis vinifera]
Unigene15724_PB_AHAU	0	8	0.01	1.34	7.06609	0.0046002	0.0261691	-	-	-	gi|255571855|ref|XP_002526870.1|/1.84197e-35/conserved hypothetical protein [Ricinus communis]
Unigene87872_PB_AHAU	0	8	0.01	1.34	7.06609	0.0046002	0.0261627	-	GO:0005488//binding	GO:0006351//transcription, DNA-dependent	gi|255637690|gb|ACU19168.1|/6.14217e-09/unknown [Glycine max]
Unigene13346_PB_AHAU	0	8	0.01	1.34	7.06609	0.0046002	0.0261564	-	GO:0000989//transcription factor binding transcription factor activity	GO:0006351//transcription, DNA-dependent	gi|296085347|emb|CBI29079.3|/3.80469e-08/unnamed protein product [Vitis vinifera]
Unigene12865_PB_AHAU	0	8	0.01	1.34	7.06609	0.0046002	0.0261501	-	-	-	-
Unigene65255_PB_AHAU	0	8	0.01	1.34	7.06609	0.0046002	0.0261438	-	GO:0016312//inositol bisphosphate phosphatase activity;GO:0016772//transferase activity, transferring phosphorus-containing groups;GO:0008252//nucleotidase activity	GO:0044237//cellular metabolic process	gi|225461347|ref|XP_002281902.1|/9.20952e-110/PREDICTED: hypothetical protein [Vitis vinifera]
Unigene61796_PB_AHAU	0	8	0.01	1.34	7.06609	0.0046002	0.0261374	-	-	-	-
Unigene19355_PB_AHAU	0	8	0.01	1.34	7.06609	0.0046002	0.0261311	-	-	-	-
Unigene26510_PB_AHAU	0	8	0.01	1.34	7.06609	0.0046002	0.0261248	GO:0044424//intracellular part	GO:0005515//protein binding;GO:0008047//enzyme activator activity	-	gi|255573797|ref|XP_002527818.1|/1.6098e-49/conserved hypothetical protein [Ricinus communis]
Unigene1792_PB_AHAU	0	8	0.01	1.34	7.06609	0.0046002	0.0261185	-	-	-	gi|224139426|ref|XP_002323106.1|/2.94179e-45/predicted protein [Populus trichocarpa]
Unigene3914_PB_AHAU	0	8	0.01	1.34	7.06609	0.0046002	0.0261122	GO:0044424//intracellular part	GO:0005515//protein binding;GO:0032559	GO:0044267//cellular protein metabolic process	gi|302399081|gb|ADL36835.1|/0/TCP domain class transcription factor [Malus x domestica]
Unigene82022_PB_AHAU	0	8	0.01	1.34	7.06609	0.0046002	0.0261059	GO:0012510//trans-Golgi network transport vesicle membrane;GO:0009536//plastid;GO:0005905//coated pit	-	GO:0015031//protein transport	gi|225448483|ref|XP_002269905.1|/0/PREDICTED: hypothetical protein [Vitis vinifera]
Unigene80596_PB_AHAU	0	8	0.01	1.34	7.06609	0.0046002	0.0260996	-	-	-	-
Unigene30059_PB_AHAU	0	8	0.01	1.34	7.06609	0.0046002	0.0260933	-	-	-	-
Unigene28127_PB_AHAU	0	8	0.01	1.34	7.06609	0.0046002	0.026087	-	-	-	-
Unigene71536_PB_AHAU	0	8	0.01	1.34	7.06609	0.0046002	0.0260807	-	-	-	-
Unigene26326_PB_AHAU	0	8	0.01	1.34	7.06609	0.0046002	0.0260745	-	-	-	-
Unigene36077_PB_AHAU	0	8	0.01	1.34	7.06609	0.0046002	0.0260682	-	-	-	-
Unigene72360_PB_AHAU	0	7	0.01	1.17	6.87036	0.00903476	0.0463707	-	-	-	-
Unigene34912_PB_AHAU	0	7	0.01	1.17	6.87036	0.00903476	0.0463606	-	GO:0005488//binding	GO:0009416//response to light stimulus;GO:0019941//modification-dependent protein catabolic process;GO:0009908//flower development;GO:0048511//rhythmic process;GO:0006351//transcription, DNA-dependent	gi|225424384|ref|XP_002281284.1|/3.687e-90/PREDICTED: hypothetical protein [Vitis vinifera]
Unigene4552_PB_AHAU	0	7	0.01	1.17	6.87036	0.00903476	0.0463504	-	-	-	-
Unigene10209_PB_AHAU	0	7	0.01	1.17	6.87036	0.00903476	0.0463403	-	GO:0019787//small conjugating protein ligase activity	GO:0070646;GO:0019941//modification-dependent protein catabolic process;GO:0032446//protein modification by small protein conjugation	gi|255540105|ref|XP_002511117.1|/4.51945e-56/ubiquitin-conjugating enzyme E2-25kD, putative [Ricinus communis]
Unigene72832_PB_AHAU	0	7	0.01	1.17	6.87036	0.00903476	0.0463302	-	-	-	-
Unigene71875_PB_AHAU	0	7	0.01	1.17	6.87036	0.00903476	0.0463201	-	-	-	gi|147867222|emb|CAN79949.1|/9.55803e-25/hypothetical protein VITISV_044422 [Vitis vinifera]
Unigene14905_PB_AHAU	0	7	0.01	1.17	6.87036	0.00903476	0.04631	-	-	-	gi|90657631|gb|ABD96929.1|/8.67502e-71/hypothetical protein [Cleome spinosa]
Unigene10677_PB_AHAU	0	7	0.01	1.17	6.87036	0.00903476	0.0462999	GO:0043231//intracellular membrane-bounded organelle	GO:0005515//protein binding	GO:0009755//hormone-mediated signaling pathway	gi|113700403|gb|ABI36490.1|/1.43259e-20/AUX/IAA7 C [Malus x domestica]
Unigene16800_PB_AHAU	0	7	0.01	1.17	6.87036	0.00903476	0.0462899	-	GO:0005488//binding	-	gi|255564713|ref|XP_002523351.1|/1.08865e-32/eukaryotic translation initiation factor 3 subunit, putative [Ricinus communis]
Unigene2962_PB_AHAU	0	7	0.01	1.17	6.87036	0.00903476	0.0462798	GO:0042579//microbody	GO:0046872//metal ion binding;GO:0004674//protein serine/threonine kinase activity;GO:0032559	GO:0006464//protein modification process	gi|255566227|ref|XP_002524101.1|/3.02512e-54/calcium-dependent protein kinase, putative [Ricinus communis]
Unigene14454_PB_AHAU	0	7	0.01	1.17	6.87036	0.00903476	0.0462697	GO:0031090//organelle membrane;GO:0042579//microbody	GO:0005488//binding;GO:0004674//protein serine/threonine kinase activity	GO:0006464//protein modification process	gi|255566207|ref|XP_002524091.1|/1.06202e-105/calcium-dependent protein kinase, putative [Ricinus communis]
Unigene69953_PB_AHAU	0	7	0.01	1.17	6.87036	0.00903476	0.0462596	GO:0043231//intracellular membrane-bounded organelle	GO:0030528//transcription regulator activity;GO:0003676//nucleic acid binding;GO:0004871//signal transducer activity	GO:0006913//nucleocytoplasmic transport;GO:0048511//rhythmic process;GO:0007165//signal transduction;GO:0006351//transcription, DNA-dependent;GO:0009639//response to red or far red light	gi|157399680|gb|ABV53464.1|/1.24141e-38/pseudo-response regulator 5 [Castanea sativa]
Unigene57847_PB_AHAU	0	7	0.01	1.17	6.87036	0.00903476	0.0462496	-	-	-	gi|225436779|ref|XP_002268145.1|/1.25915e-36/PREDICTED: hypothetical protein [Vitis vinifera]
Unigene54585_PB_AHAU	0	7	0.01	1.17	6.87036	0.00903476	0.0462395	GO:0031224//intrinsic to membrane	GO:0046915//transition metal ion transmembrane transporter activity;GO:0016628//oxidoreductase activity, acting on the CH-CH group of donors, NAD or NADP as acceptor	GO:0006829//zinc ion transport;GO:0008152//metabolic process	gi|147782968|emb|CAN74488.1|/1.39153e-59/hypothetical protein VITISV_029272 [Vitis vinifera]
Unigene55989_PB_AHAU	0	7	0.01	1.17	6.87036	0.00903476	0.0462294	-	-	-	-
Unigene54568_PB_AHAU	0	7	0.01	1.17	6.87036	0.00903476	0.0462194	-	-	-	-
Unigene44045_PB_AHAU	0	7	0.01	1.17	6.87036	0.00903476	0.0462093	-	-	-	-
Unigene6711_PB_AHAU	0	7	0.01	1.17	6.87036	0.00903476	0.0461993	-	-	-	-
Unigene34491_PB_AHAU	0	7	0.01	1.17	6.87036	0.00903476	0.0461892	GO:0043231//intracellular membrane-bounded organelle	GO:0003676//nucleic acid binding;GO:0003678//DNA helicase activity;GO:0042623//ATPase activity, coupled;GO:0032559	GO:0042221//response to chemical stimulus;GO:0009411//response to UV;GO:0006281//DNA repair	gi|297742218|emb|CBI34367.3|/0/unnamed protein product [Vitis vinifera]
Unigene72239_PB_AHAU	0	7	0.01	1.17	6.87036	0.00903476	0.0461792	-	-	-	gi|224127114|ref|XP_002329402.1|/8.30615e-08/predicted protein [Populus trichocarpa]
Unigene9647_PB_AHAU	0	7	0.01	1.17	6.87036	0.00903476	0.0461692	-	-	GO:0009725//response to hormone stimulus;GO:0003006//developmental process involved in reproduction;GO:0009791//post-embryonic development	gi|89275331|gb|ABD66069.1|/3.32905e-28/EMZ08 [Elaeis guineensis]
Unigene41663_PB_AHAU	0	7	0.01	1.17	6.87036	0.00903476	0.0461591	GO:0044421//extracellular region part	GO:0043167//ion binding;GO:0008422//beta-glucosidase activity	GO:0044238//primary metabolic process;GO:0006950//response to stress	gi|62362438|gb|AAX81590.1|/2.10544e-22/beta-1,3-glucanase [Fragaria x ananassa]
Unigene38210_PB_AHAU	0	7	0.01	1.17	6.87036	0.00903476	0.0461491	-	-	-	-
Unigene74425_PB_AHAU	0	7	0.01	1.17	6.87036	0.00903476	0.0461391	-	-	-	-
Unigene54560_PB_AHAU	0	7	0.01	1.17	6.87036	0.00903476	0.0461291	-	-	-	-
Unigene53009_PB_AHAU	0	7	0.01	1.17	6.87036	0.00903476	0.046119	-	-	-	gi|224140517|ref|XP_002323629.1|/1.22777e-33/predicted protein [Populus trichocarpa]
Unigene65591_PB_AHAU	0	7	0.01	1.17	6.87036	0.00903476	0.046109	-	-	-	-
Unigene86717_PB_AHAU	0	7	0.01	1.17	6.87036	0.00903476	0.046099	-	-	-	gi|296085470|emb|CBI29202.3|/4.68953e-06/unnamed protein product [Vitis vinifera]
Unigene33234_PB_AHAU	0	7	0.01	1.17	6.87036	0.00903476	0.046089	GO:0044424//intracellular part	GO:0016211//ammonia ligase activity;GO:0032559	GO:0006541//glutamine metabolic process;GO:0071941	gi|159138929|gb|ABW89464.1|/2.91077e-56/glutamine synthetase [Gossypium hirsutum]
Unigene79894_PB_AHAU	0	7	0.01	1.17	6.87036	0.00903476	0.046079	GO:0012505//endomembrane system	GO:0005488//binding	-	gi|297745685|emb|CBI40970.3|/7.91261e-22/unnamed protein product [Vitis vinifera]
Unigene37148_PB_AHAU	0	7	0.01	1.17	6.87036	0.00903476	0.046069	-	-	-	-
Unigene40243_PB_AHAU	0	7	0.01	1.17	6.87036	0.00903476	0.0460591	-	-	-	-
Unigene44658_PB_AHAU	0	7	0.01	1.17	6.87036	0.00903476	0.0460491	-	-	-	-
Unigene12395_PB_AHAU	0	7	0.01	1.17	6.87036	0.00903476	0.0460391	-	-	-	gi|35187466|gb|AAQ84324.1|/9.78228e-12/fiber protein Fb32 [Gossypium barbadense]
Unigene81612_PB_AHAU	0	7	0.01	1.17	6.87036	0.00903476	0.0460291	-	GO:0004553//hydrolase activity, hydrolyzing O-glycosyl compounds	GO:0005975//carbohydrate metabolic process	gi|224142433|ref|XP_002324562.1|/2.06866e-19/predicted protein [Populus trichocarpa]
Unigene50728_PB_AHAU	0	7	0.01	1.17	6.87036	0.00903476	0.0460192	-	-	-	gi|224099697|ref|XP_002311582.1|/1.15343e-42/predicted protein [Populus trichocarpa]
Unigene2641_PB_AHAU	0	7	0.01	1.17	6.87036	0.00903476	0.0460092	GO:0009526//plastid envelope;GO:0031224//intrinsic to membrane	GO:0046914//transition metal ion binding;GO:0000254//C-4 methylsterol oxidase activity	GO:0006694//steroid biosynthetic process;GO:0006631//fatty acid metabolic process	gi|255558964|ref|XP_002520505.1|/2.21395e-112/C-4 methyl sterol oxidase, putative [Ricinus communis]
Unigene57561_PB_AHAU	0	7	0.01	1.17	6.87036	0.00903476	0.0459992	-	-	-	-
Unigene29528_PB_AHAU	0	7	0.01	1.17	6.87036	0.00903476	0.0459893	-	GO:0016740//transferase activity	GO:0006486//protein glycosylation	gi|225430656|ref|XP_002270163.1|/8.05145e-98/PREDICTED: hypothetical protein [Vitis vinifera]
Unigene4671_PB_AHAU	0	7	0.01	1.17	6.87036	0.00903476	0.0459793	-	GO:0016787//hydrolase activity	GO:0008152//metabolic process	gi|297745271|emb|CBI40351.3|/4.12402e-31/unnamed protein product [Vitis vinifera]
Unigene23388_PB_AHAU	0	7	0.01	1.17	6.87036	0.00903476	0.0459694	GO:0043231//intracellular membrane-bounded organelle;GO:0031410//cytoplasmic vesicle;GO:0016020//membrane	GO:0016791//phosphatase activity;GO:0004713//protein tyrosine kinase activity;GO:0032559	GO:0007167//enzyme linked receptor protein signaling pathway;GO:0006464//protein modification process	gi|255584451|ref|XP_002532956.1|/0/ATP binding protein, putative [Ricinus communis]
Unigene60188_PB_AHAU	0	7	0.01	1.17	6.87036	0.00903476	0.0459594	-	-	-	-
Unigene49872_PB_AHAU	0	7	0.01	1.17	6.87036	0.00903476	0.0459495	-	-	-	gi|225445092|ref|XP_002280434.1|/1.76294e-16/PREDICTED: hypothetical protein [Vitis vinifera]
Unigene6808_PB_AHAU	0	7	0.01	1.17	6.87036	0.00903476	0.0459396	-	-	-	gi|224128125|ref|XP_002320250.1|/7.47992e-177/predicted protein [Populus trichocarpa]
Unigene68756_PB_AHAU	0	7	0.01	1.17	6.87036	0.00903476	0.0459296	-	-	-	-
Unigene89087_PB_AHAU	0	7	0.01	1.17	6.87036	0.00903476	0.0459197	-	-	-	-
Unigene54803_PB_AHAU	0	7	0.01	1.17	6.87036	0.00903476	0.0459098	-	-	-	gi|224146457|ref|XP_002326013.1|/2.33578e-45/predicted protein [Populus trichocarpa]
Unigene77558_PB_AHAU	0	7	0.01	1.17	6.87036	0.00903476	0.0458999	-	GO:0005488//binding	-	gi|255583972|ref|XP_002532732.1|/4.32649e-94/RNA binding protein, putative [Ricinus communis]
Unigene16132_PB_AHAU	0	7	0.01	1.17	6.87036	0.00903476	0.0458899	GO:0009536//plastid	-	-	gi|225448225|ref|XP_002269948.1|/4.13648e-85/PREDICTED: hypothetical protein [Vitis vinifera]
Unigene55354_PB_AHAU	0	7	0.01	1.17	6.87036	0.00903476	0.04588	GO:0043231//intracellular membrane-bounded organelle	-	-	gi|255562320|ref|XP_002522167.1|/5.7201e-102/pentatricopeptide repeat-containing protein, putative [Ricinus communis]
Unigene73685_PB_AHAU	0	7	0.01	1.17	6.87036	0.00903476	0.0458701	-	-	-	-
Unigene64658_PB_AHAU	0	7	0.01	1.17	6.87036	0.00903476	0.0458602	-	-	-	-
Unigene12258_PB_AHAU	0	7	0.01	1.17	6.87036	0.00903476	0.0458503	GO:0016021//integral to membrane	GO:0046914//transition metal ion binding;GO:0016209//antioxidant activity;GO:0050664//oxidoreductase activity, acting on NADH or NADPH, oxygen as acceptor;GO:0050662//coenzyme binding	GO:0012501//programmed cell death;GO:0006952//defense response;GO:0010118//stomatal movement;GO:0009755//hormone-mediated signaling pathway;GO:0042743//hydrogen peroxide metabolic process;GO:0002252	gi|297742252|emb|CBI34401.3|/4.10603e-59/unnamed protein product [Vitis vinifera]
Unigene13485_PB_AHAU	0	7	0.01	1.17	6.87036	0.00903476	0.0458404	-	-	-	-
Unigene17915_PB_AHAU	0	7	0.01	1.17	6.87036	0.00903476	0.0458306	-	-	-	-
Unigene88941_PB_AHAU	0	7	0.01	1.17	6.87036	0.00903476	0.0458207	-	-	-	-
Unigene53135_PB_AHAU	0	7	0.01	1.17	6.87036	0.00903476	0.0458108	GO:0005911//cell-cell junction	-	GO:0010496	gi|255571200|ref|XP_002526550.1|/9.78893e-23/DUF26 domain-containing protein 2 precursor, putative [Ricinus communis]
Unigene50089_PB_AHAU	0	7	0.01	1.17	6.87036	0.00903476	0.0458009	-	GO:0016706//oxidoreductase activity, acting on paired donors, with incorporation or reduction of molecular oxygen, 2-oxoglutarate as one donor, and incorporation of one atom each of oxygen into both donors;GO:0019842//vitamin binding;GO:0043169//cation binding;GO:0016701//oxidoreductase activity, acting on single donors with incorporation of molecular oxygen	GO:0009699//phenylpropanoid biosynthetic process	gi|81295652|gb|ABB70119.1|/1.13411e-138/anthocyanidin synthase [Pyrus communis]
Unigene14703_PB_AHAU	0	7	0.01	1.17	6.87036	0.00903476	0.045791	-	GO:0004407//histone deacetylase activity	GO:0050789//regulation of biological process;GO:0051704;GO:0016570//histone modification	gi|255581997|ref|XP_002531796.1|/3.00161e-22/histone deacetylase 1, 2 ,3, putative [Ricinus communis]
Unigene59237_PB_AHAU	0	7	0.01	1.17	6.87036	0.00903476	0.0457812	-	-	-	-
Unigene8413_PB_AHAU	0	7	0.01	1.17	6.87036	0.00903476	0.0457713	GO:0043231//intracellular membrane-bounded organelle	GO:0070717	GO:0019222//regulation of metabolic process;GO:0006066//alcohol metabolic process;GO:0006090//pyruvate metabolic process;GO:0006084//acetyl-CoA metabolic process;GO:0048513//organ development	gi|15242278|ref|NP_197038.1|/8.38186e-11/pentatricopeptide (PPR) repeat-containing protein [Arabidopsis thaliana]
Unigene76084_PB_AHAU	0	7	0.01	1.17	6.87036	0.00903476	0.0457615	-	-	-	-
Unigene8391_PB_AHAU	0	7	0.01	1.17	6.87036	0.00903476	0.0457516	-	GO:0048037//cofactor binding;GO:0016857//racemase and epimerase activity, acting on carbohydrates and derivatives	GO:0006139//nucleobase, nucleoside, nucleotide and nucleic acid metabolic process	gi|211906522|gb|ACJ11754.1|/0/UDP-D-glucuronic acid 4-epimerase [Gossypium hirsutum]
Unigene42135_PB_AHAU	0	7	0.01	1.17	6.87036	0.00903476	0.0457418	GO:0044424//intracellular part	GO:0005488//binding	GO:0006950//response to stress;GO:0009642//response to light intensity	gi|157849736|gb|ABV89651.1|/1.15879e-26/ERD15 protein [Brassica rapa]
Unigene68485_PB_AHAU	0	7	0.01	1.17	6.87036	0.00903476	0.0457319	-	-	-	gi|255570120|ref|XP_002526022.1|/4.95856e-19/conserved hypothetical protein [Ricinus communis]
Unigene16696_PB_AHAU	0	7	0.01	1.17	6.87036	0.00903476	0.0457221	-	-	-	gi|225442527|ref|XP_002278844.1|/3.34581e-91/PREDICTED: hypothetical protein [Vitis vinifera]
Unigene29332_PB_AHAU	0	7	0.01	1.17	6.87036	0.00903476	0.0457122	-	GO:0016628//oxidoreductase activity, acting on the CH-CH group of donors, NAD or NADP as acceptor	GO:0008152//metabolic process	gi|225438289|ref|XP_002269639.1|/1.37614e-13/PREDICTED: hypothetical protein [Vitis vinifera]
Unigene5321_PB_AHAU	0	7	0.01	1.17	6.87036	0.00903476	0.0457024	-	GO:0005488//binding;GO:0008168//methyltransferase activity	GO:0034641//cellular nitrogen compound metabolic process;GO:0003006//developmental process involved in reproduction;GO:0006730//one-carbon metabolic process	gi|255545222|ref|XP_002513672.1|/5.79666e-154/conserved hypothetical protein [Ricinus communis]
Unigene78480_PB_AHAU	0	7	0.01	1.17	6.87036	0.00903476	0.0456926	GO:0044444//cytoplasmic part	GO:0016301//kinase activity	GO:0009725//response to hormone stimulus	gi|255566076|ref|XP_002524026.1|/4.82521e-58/ATP binding protein, putative [Ricinus communis]
Unigene8417_PB_AHAU	0	7	0.01	1.17	6.87036	0.00903476	0.0456827	-	GO:0004871//signal transducer activity;GO:0004674//protein serine/threonine kinase activity;GO:0032559	GO:0006464//protein modification process	gi|255545008|ref|XP_002513565.1|/8.99753e-85/kinase, putative [Ricinus communis]
Unigene30553_PB_AHAU	0	7	0.01	1.17	6.87036	0.00903476	0.0456729	-	-	-	-
Unigene32365_PB_AHAU	0	7	0.01	1.17	6.87036	0.00903476	0.0456631	-	-	-	gi|255540995|ref|XP_002511562.1|/2.53548e-15/conserved hypothetical protein [Ricinus communis]
Unigene25516_PB_AHAU	0	7	0.01	1.17	6.87036	0.00903476	0.0456533	-	GO:0004497//monooxygenase activity;GO:0050662//coenzyme binding	GO:0006743//ubiquinone metabolic process	gi|225464065|ref|XP_002269379.1|/0/PREDICTED: hypothetical protein [Vitis vinifera]
Unigene42531_PB_AHAU	0	7	0.01	1.17	6.87036	0.00903476	0.0456435	-	-	-	-
Unigene59248_PB_AHAU	0	7	0.01	1.17	6.87036	0.00903476	0.0456337	-	-	-	-
Unigene51035_PB_AHAU	0	6	0.01	1	6.64386	0.0177442	0.0789872	GO:0044444//cytoplasmic part	GO:0019144//ADP-sugar diphosphatase activity;GO:0000166//nucleotide binding	GO:0006950//response to stress	gi|255637466|gb|ACU19060.1|/1.19908e-17/unknown [Glycine max]
Unigene33727_PB_AHAU	0	6	0.01	1	6.64386	0.0177442	0.0789723	-	GO:0004091//carboxylesterase activity	GO:0044238//primary metabolic process	gi|297844792|ref|XP_002890277.1|/1.25726e-31/lipase family protein [Arabidopsis lyrata subsp. lyrata]
Unigene13514_PB_AHAU	0	6	0.01	1	6.64386	0.0177442	0.0789573	-	-	-	-
Unigene53903_PB_AHAU	0	6	0.01	1	6.64386	0.0177442	0.0789424	-	-	-	-
Unigene11918_PB_AHAU	0	6	0.01	1	6.64386	0.0177442	0.0789274	GO:0031224//intrinsic to membrane;GO:0031410//cytoplasmic vesicle	-	-	gi|255561417|ref|XP_002521719.1|/3.06812e-40/conserved hypothetical protein [Ricinus communis]
Unigene4650_PB_AHAU	0	6	0.01	1	6.64386	0.0177442	0.0789125	-	-	-	gi|225450753|ref|XP_002283567.1|/2.2266e-51/PREDICTED: hypothetical protein [Vitis vinifera]
Unigene66874_PB_AHAU	0	6	0.01	1	6.64386	0.0177442	0.0788976	-	-	-	-
Unigene42382_PB_AHAU	0	6	0.01	1	6.64386	0.0177442	0.0788827	-	-	-	-
Unigene5337_PB_AHAU	0	6	0.01	1	6.64386	0.0177442	0.0788678	GO:0043234//protein complex;GO:0044464//cell part	GO:0035251//UDP-glucosyltransferase activity	GO:0006074	gi|297741214|emb|CBI32165.3|/0/unnamed protein product [Vitis vinifera]
Unigene22082_PB_AHAU	0	6	0.01	1	6.64386	0.0177442	0.0788529	-	-	-	gi|255570224|ref|XP_002526072.1|/1.83632e-26/conserved hypothetical protein [Ricinus communis]
Unigene24399_PB_AHAU	0	6	0.01	1	6.64386	0.0177442	0.078838	GO:0044464//cell part	-	-	gi|224143225|ref|XP_002324886.1|/6.21478e-109/predicted protein [Populus trichocarpa]
Unigene69988_PB_AHAU	0	6	0.01	1	6.64386	0.0177442	0.0788231	-	-	-	gi|225443241|ref|XP_002271570.1|/0/PREDICTED: hypothetical protein [Vitis vinifera]
Unigene13105_PB_AHAU	0	6	0.01	1	6.64386	0.0177442	0.0788082	-	GO:0046914//transition metal ion binding	GO:0009725//response to hormone stimulus	gi|225428977|ref|XP_002264651.1|/3.44536e-56/PREDICTED: hypothetical protein [Vitis vinifera]
Unigene19394_PB_AHAU	0	6	0.01	1	6.64386	0.0177442	0.0787933	GO:0009536//plastid	-	-	gi|302801864|ref|XP_002982688.1|/9.76885e-23/hypothetical protein SELMODRAFT_58026 [Selaginella moellendorffii]
Unigene64420_PB_AHAU	0	6	0.01	1	6.64386	0.0177442	0.0787784	GO:0030529//ribonucleoprotein complex;GO:0009536//plastid	GO:0005198//structural molecule activity	GO:0010467//gene expression	gi|309321455|gb|ADO64996.1|/9.41494e-32/ribosomal protein L33 [Prunus persica]
Unigene28605_PB_AHAU	0	6	0.01	1	6.64386	0.0177442	0.0787636	-	GO:0016491//oxidoreductase activity;GO:0005506//iron ion binding	GO:0008152//metabolic process	gi|255587896|ref|XP_002534433.1|/7.521e-11/cytochrome P450, putative [Ricinus communis]
Unigene15593_PB_AHAU	0	6	0.01	1	6.64386	0.0177442	0.0787487	-	-	-	gi|255561074|ref|XP_002521549.1|/2.56098e-76/conserved hypothetical protein [Ricinus communis]
Unigene28256_PB_AHAU	0	6	0.01	1	6.64386	0.0177442	0.0787339	-	-	-	gi|225459856|ref|XP_002285930.1|/7.81043e-158/PREDICTED: hypothetical protein [Vitis vinifera]
Unigene30083_PB_AHAU	0	6	0.01	1	6.64386	0.0177442	0.078719	GO:0031224//intrinsic to membrane;GO:0043231//intracellular membrane-bounded organelle;GO:0031410//cytoplasmic vesicle	GO:0042625//ATPase activity, coupled to transmembrane movement of ions;GO:0046872//metal ion binding;GO:0005548//phospholipid transporter activity;GO:0032559	GO:0009206;GO:0006869//lipid transport	gi|297735533|emb|CBI18027.3|/1.61036e-44/unnamed protein product [Vitis vinifera]
Unigene56953_PB_AHAU	0	6	0.01	1	6.64386	0.0177442	0.0787042	-	-	-	-
Unigene57981_PB_AHAU	0	6	0.01	1	6.64386	0.0177442	0.0786893	-	-	-	-
Unigene28185_PB_AHAU	0	6	0.01	1	6.64386	0.0177442	0.0786745	-	-	-	-
Unigene4107_PB_AHAU	0	6	0.01	1	6.64386	0.0177442	0.0786596	GO:0031410//cytoplasmic vesicle	GO:0016787//hydrolase activity	GO:0044238//primary metabolic process	gi|297733630|emb|CBI14877.3|/1.66885e-87/unnamed protein product [Vitis vinifera]
Unigene67992_PB_AHAU	0	6	0.01	1	6.64386	0.0177442	0.0786448	-	-	-	-
Unigene33839_PB_AHAU	0	6	0.01	1	6.64386	0.0177442	0.07863	-	-	-	gi|255540189|ref|XP_002511159.1|/1.79002e-22/conserved hypothetical protein [Ricinus communis]
Unigene18242_PB_AHAU	0	6	0.01	1	6.64386	0.0177442	0.0786152	-	-	-	-
Unigene88790_PB_AHAU	0	6	0.01	1	6.64386	0.0177442	0.0786004	-	-	GO:0015031//protein transport	gi|225442541|ref|XP_002284183.1|/6.45667e-19/PREDICTED: hypothetical protein [Vitis vinifera]
Unigene7866_PB_AHAU	0	6	0.01	1	6.64386	0.0177442	0.0785856	-	GO:0005488//binding	-	gi|297742133|emb|CBI33920.3|/6.69934e-55/unnamed protein product [Vitis vinifera]
Unigene42542_PB_AHAU	0	6	0.01	1	6.64386	0.0177442	0.0785708	GO:0043231//intracellular membrane-bounded organelle	GO:0001071//nucleic acid binding transcription factor activity	GO:0010467//gene expression	gi|292669001|gb|ADE41155.1|/9.83721e-28/ethylene insensitive 3 class transcription factor [Malus x domestica]
Unigene56667_PB_AHAU	0	6	0.01	1	6.64386	0.0177442	0.078556	-	-	-	-
Unigene77628_PB_AHAU	0	6	0.01	1	6.64386	0.0177442	0.0785412	-	GO:0004702//receptor signaling protein serine/threonine kinase activity;GO:0004713//protein tyrosine kinase activity;GO:0016628//oxidoreductase activity, acting on the CH-CH group of donors, NAD or NADP as acceptor;GO:0032559	GO:0006464//protein modification process	gi|296089254|emb|CBI39026.3|/6.84642e-94/unnamed protein product [Vitis vinifera]
Unigene14367_PB_AHAU	0	6	0.01	1	6.64386	0.0177442	0.0785264	GO:0031224//intrinsic to membrane	GO:0016759//cellulose synthase activity	GO:0045229//external encapsulating structure organization;GO:0009250//glucan biosynthetic process	gi|224072232|ref|XP_002303664.1|/0/predicted protein [Populus trichocarpa]
Unigene83649_PB_AHAU	0	6	0.01	1	6.64386	0.0177442	0.0785116	GO:0043231//intracellular membrane-bounded organelle	GO:0046914//transition metal ion binding;GO:0016812//hydrolase activity, acting on carbon-nitrogen (but not peptide) bonds, in cyclic amides	GO:0000255//allantoin metabolic process	gi|225444434|ref|XP_002266485.1|/1.66619e-59/PREDICTED: hypothetical protein [Vitis vinifera]
Unigene11701_PB_AHAU	0	6	0.01	1	6.64386	0.0177442	0.0784969	-	-	-	-
Unigene49552_PB_AHAU	0	6	0.01	1	6.64386	0.0177442	0.0784821	-	-	-	-
Unigene65831_PB_AHAU	0	6	0.01	1	6.64386	0.0177442	0.0784674	-	-	-	-
Unigene50113_PB_AHAU	0	6	0.01	1	6.64386	0.0177442	0.0784526	GO:0031224//intrinsic to membrane;GO:0043231//intracellular membrane-bounded organelle;GO:0031090//organelle membrane	GO:0032561;GO:0016787//hydrolase activity	GO:0007010//cytoskeleton organization;GO:0009913//epidermal cell differentiation;GO:0048193//Golgi vesicle transport;GO:0009826//unidimensional cell growth;GO:0042546//cell wall biogenesis	gi|255549544|ref|XP_002515824.1|/5.60141e-31/Protein SEY1, putative [Ricinus communis]
Unigene73083_PB_AHAU	0	6	0.01	1	6.64386	0.0177442	0.0784379	-	-	-	-
Unigene45082_PB_AHAU	0	6	0.01	1	6.64386	0.0177442	0.0784231	-	-	-	-
Unigene60494_PB_AHAU	0	6	0.01	1	6.64386	0.0177442	0.0784084	-	-	-	-
Unigene21594_PB_AHAU	0	6	0.01	1	6.64386	0.0177442	0.0783937	-	GO:0016301//kinase activity;GO:0004871//signal transducer activity;GO:0032559	GO:0006464//protein modification process	gi|297740205|emb|CBI30387.3|/1.4112e-144/unnamed protein product [Vitis vinifera]
Unigene6146_PB_AHAU	0	6	0.01	1	6.64386	0.0177442	0.0783789	-	-	GO:0006952//defense response;GO:0033554//cellular response to stress	gi|297803200|ref|XP_002869484.1|/8.69234e-16/hypothetical protein ARALYDRAFT_328829 [Arabidopsis lyrata subsp. lyrata]
Unigene5593_PB_AHAU	0	6	0.01	1	6.64386	0.0177442	0.0783642	-	-	-	gi|224077072|ref|XP_002305119.1|/8.85107e-23/predicted protein [Populus trichocarpa]
Unigene76955_PB_AHAU	0	6	0.01	1	6.64386	0.0177442	0.0783495	-	-	-	gi|296085819|emb|CBI31143.3|/1.29997e-32/unnamed protein product [Vitis vinifera]
Unigene40487_PB_AHAU	0	6	0.01	1	6.64386	0.0177442	0.0783348	-	-	-	-
Unigene23120_PB_AHAU	0	6	0.01	1	6.64386	0.0177442	0.0783201	-	GO:0005488//binding	GO:0009725//response to hormone stimulus	gi|224101449|ref|XP_002312285.1|/6.12728e-16/predicted protein [Populus trichocarpa]
Unigene66240_PB_AHAU	0	6	0.01	1	6.64386	0.0177442	0.0783054	GO:0042579//microbody;GO:0015629//actin cytoskeleton	GO:0008092//cytoskeletal protein binding;GO:0017111//nucleoside-triphosphatase activity;GO:0005083//small GTPase regulator activity;GO:0032559	GO:0051640//organelle localization;GO:0048588//developmental cell growth;GO:0030029//actin filament-based process	gi|255560295|ref|XP_002521165.1|/2.42321e-141/myosin XI, putative [Ricinus communis]
Unigene33827_PB_AHAU	0	6	0.01	1	6.64386	0.0177442	0.0782907	GO:0016020//membrane;GO:0009507//chloroplast	-	-	gi|309321491|gb|ADO65032.1|/2.3015e-53/hypothetical chloroplast RF1 [Prunus persica]
Unigene38624_PB_AHAU	0	6	0.01	1	6.64386	0.0177442	0.078276	GO:0031224//intrinsic to membrane	GO:0015075//ion transmembrane transporter activity	GO:0006811//ion transport	gi|57222453|gb|AAW39030.1|/5.11537e-45/putative H+/Ca2+ exchanger [Oryza sativa Japonica Group]
Unigene39590_PB_AHAU	0	6	0.01	1	6.64386	0.0177442	0.0782613	-	GO:0017111//nucleoside-triphosphatase activity;GO:0015604//phosphonate transmembrane transporter activity;GO:0032559	GO:0009207	gi|255555673|ref|XP_002518872.1|/4.33073e-28/ATP-dependent transporter, putative [Ricinus communis]
Unigene48724_PB_AHAU	0	6	0.01	1	6.64386	0.0177442	0.0782467	GO:0043231//intracellular membrane-bounded organelle;GO:0044444//cytoplasmic part	GO:0016410//N-acyltransferase activity;GO:0016741	GO:0006498//N-terminal protein lipidation;GO:0010016//shoot morphogenesis;GO:0006730//one-carbon metabolic process	gi|255546149|ref|XP_002514134.1|/7.36564e-83/n-myristoyl transferase, putative [Ricinus communis]
Unigene80134_PB_AHAU	0	6	0.01	1	6.64386	0.0177442	0.078232	-	-	-	-
Unigene42858_PB_AHAU	0	6	0.01	1	6.64386	0.0177442	0.0782173	-	-	-	-
Unigene61388_PB_AHAU	0	6	0.01	1	6.64386	0.0177442	0.0782027	-	-	-	-
Unigene58995_PB_AHAU	0	6	0.01	1	6.64386	0.0177442	0.078188	-	-	-	-
Unigene86466_PB_AHAU	0	6	0.01	1	6.64386	0.0177442	0.0781734	GO:0031461//cullin-RING ubiquitin ligase complex	-	-	gi|255645545|gb|ACU23267.1|/5.22532e-109/unknown [Glycine max]
Unigene66050_PB_AHAU	0	6	0.01	1	6.64386	0.0177442	0.0781587	GO:0043231//intracellular membrane-bounded organelle;GO:0031410//cytoplasmic vesicle	GO:0004180//carboxypeptidase activity	GO:0019538//protein metabolic process	gi|224109732|ref|XP_002315292.1|/8.51094e-32/predicted protein [Populus trichocarpa]
Unigene26054_PB_AHAU	0	6	0.01	1	6.64386	0.0177442	0.0781441	GO:0043231//intracellular membrane-bounded organelle	-	-	gi|255537809|ref|XP_002509971.1|/6.86684e-24/conserved hypothetical protein [Ricinus communis]
Unigene47533_PB_AHAU	0	6	0.01	1	6.64386	0.0177442	0.0781295	-	-	-	-
Unigene38563_PB_AHAU	0	6	0.01	1	6.64386	0.0177442	0.0781148	GO:0009536//plastid	GO:0004091//carboxylesterase activity	GO:0043623//cellular protein complex assembly	gi|224146265|ref|XP_002325942.1|/9.52896e-27/tubulin folding cofactor [Populus trichocarpa]
Unigene82876_PB_AHAU	0	6	0.01	1	6.64386	0.0177442	0.0781002	-	-	-	-
Unigene18104_PB_AHAU	0	6	0.01	1	6.64386	0.0177442	0.0780856	-	-	-	-
Unigene64472_PB_AHAU	0	6	0.01	1	6.64386	0.0177442	0.078071	-	-	-	gi|302398539|gb|ADL36564.1|/1.19013e-41/ABI3L domain class transcription factor [Malus x domestica]
Unigene26418_PB_AHAU	0	6	0.01	1	6.64386	0.0177442	0.0780564	-	-	-	gi|255632580|gb|ACU16640.1|/2.63937e-41/unknown [Glycine max]
Unigene35793_PB_AHAU	0	6	0.01	1	6.64386	0.0177442	0.0780418	GO:0044464//cell part	-	GO:0015833//peptide transport;GO:0015698//inorganic anion transport	gi|224129404|ref|XP_002320578.1|/2.71061e-30/predicted protein [Populus trichocarpa]
Unigene19305_PB_AHAU	0	6	0.01	1	6.64386	0.0177442	0.0780272	-	-	-	-
Unigene7723_PB_AHAU	0	6	0.01	1	6.64386	0.0177442	0.0780126	GO:0030312//external encapsulating structure	GO:0030247//polysaccharide binding	GO:0009725//response to hormone stimulus;GO:0006970//response to osmotic stress;GO:0009814//defense response, incompatible interaction;GO:0050832//defense response to fungus	gi|147844408|emb|CAN80017.1|/2.46998e-59/hypothetical protein VITISV_026189 [Vitis vinifera]
Unigene57614_PB_AHAU	0	6	0.01	1	6.64386	0.0177442	0.077998	-	-	-	gi|296090073|emb|CBI39892.3|/1.16924e-12/unnamed protein product [Vitis vinifera]
Unigene14954_PB_AHAU	0	6	0.01	1	6.64386	0.0177442	0.0779834	-	-	-	gi|225459354|ref|XP_002284214.1|/7.59548e-114/PREDICTED: hypothetical protein [Vitis vinifera]
Unigene2845_PB_AHAU	0	6	0.01	1	6.64386	0.0177442	0.0779689	GO:0031234//extrinsic to internal side of plasma membrane	-	GO:0023052//signaling	gi|255587360|ref|XP_002534244.1|/2.89934e-86/WD-repeat protein, putative [Ricinus communis]
Unigene64690_PB_AHAU	0	6	0.01	1	6.64386	0.0177442	0.0779543	-	-	-	gi|255544710|ref|XP_002513416.1|/5.72445e-12/conserved hypothetical protein [Ricinus communis]
Unigene28872_PB_AHAU	0	6	0.01	1	6.64386	0.0177442	0.0779397	-	GO:0008378//galactosyltransferase activity	GO:0009628//response to abiotic stimulus	gi|255577479|ref|XP_002529618.1|/2.75004e-61/hydrolase, hydrolyzing O-glycosyl compounds, putative [Ricinus communis]
Unigene74165_PB_AHAU	0	6	0.01	1	6.64386	0.0177442	0.0779252	-	-	-	-
Unigene1953_PB_AHAU	0	6	0.01	1	6.64386	0.0177442	0.0779106	GO:0031224//intrinsic to membrane;GO:0031090//organelle membrane;GO:0043231//intracellular membrane-bounded organelle	-	GO:0050896//response to stimulus	gi|255638233|gb|ACU19430.1|/2.74446e-120/unknown [Glycine max]
Unigene80820_PB_AHAU	0	6	0.01	1	6.64386	0.0177442	0.0778961	-	-	-	-
Unigene61976_PB_AHAU	0	6	0.01	1	6.64386	0.0177442	0.0778816	-	-	-	-
Unigene73817_PB_AHAU	0	6	0.01	1	6.64386	0.0177442	0.077867	-	-	-	-
Unigene74449_PB_AHAU	0	6	0.01	1	6.64386	0.0177442	0.0778525	-	-	-	-
Unigene84100_PB_AHAU	0	6	0.01	1	6.64386	0.0177442	0.077838	GO:0044444//cytoplasmic part;GO:0016020//membrane;GO:0015629//actin cytoskeleton	GO:0017111//nucleoside-triphosphatase activity;GO:0032559	GO:0030029//actin filament-based process	gi|297742765|emb|CBI35399.3|/2.25207e-117/unnamed protein product [Vitis vinifera]
Unigene49303_PB_AHAU	0	6	0.01	1	6.64386	0.0177442	0.0778235	-	-	-	gi|225451750|ref|XP_002280218.1|/5.49232e-30/PREDICTED: hypothetical protein isoform 1 [Vitis vinifera]
Unigene76303_PB_AHAU	0	6	0.01	1	6.64386	0.0177442	0.077809	-	-	-	-
Unigene4196_PB_AHAU	0	6	0.01	1	6.64386	0.0177442	0.0777944	GO:0031410//cytoplasmic vesicle	-	-	gi|255552219|ref|XP_002517154.1|/2.77871e-92/conserved hypothetical protein [Ricinus communis]
Unigene87390_PB_AHAU	0	6	0.01	1	6.64386	0.0177442	0.0777799	-	GO:0016788//hydrolase activity, acting on ester bonds;GO:0003676//nucleic acid binding	GO:0006281//DNA repair	gi|255539396|ref|XP_002510763.1|/4.91303e-35/conserved hypothetical protein [Ricinus communis]
Unigene21536_PB_AHAU	0	6	0.01	1	6.64386	0.0177442	0.0777655	GO:0009526//plastid envelope	GO:0015645//fatty acid ligase activity	GO:0006631//fatty acid metabolic process	gi|297831508|ref|XP_002883636.1|/5.40061e-94/predicted protein [Arabidopsis lyrata subsp. lyrata]
Unigene17160_PB_AHAU	0	6	0.01	1	6.64386	0.0177442	0.077751	-	-	-	gi|255541700|ref|XP_002511914.1|/1.27799e-74/hypothetical protein RCOM_1616500 [Ricinus communis]
Unigene75446_PB_AHAU	0	6	0.01	1	6.64386	0.0177442	0.0777365	-	-	-	-
Unigene9567_PB_AHAU	0	6	0.01	1	6.64386	0.0177442	0.077722	GO:0009536//plastid	GO:0016838//carbon-oxygen lyase activity, acting on phosphates;GO:0048037//cofactor binding	GO:0006566//threonine metabolic process	gi|255546057|ref|XP_002514088.1|/8.23356e-149/threonine synthase, putative [Ricinus communis]
Unigene6398_PB_AHAU	0	6	0.01	1	6.64386	0.0177442	0.0777075	GO:0043231//intracellular membrane-bounded organelle	-	GO:0000377	gi|224124556|ref|XP_002319361.1|/1.20633e-09/predicted protein [Populus trichocarpa]
Unigene71662_PB_AHAU	0	6	0.01	1	6.64386	0.0177442	0.0776931	-	-	-	-
Unigene73036_PB_AHAU	0	6	0.01	1	6.64386	0.0177442	0.0776786	-	-	-	-
Unigene11320_PB_AHAU	0	6	0.01	1	6.64386	0.0177442	0.0776641	GO:0044444//cytoplasmic part;GO:0031090//organelle membrane;GO:0043231//intracellular membrane-bounded organelle	-	-	gi|255547524|ref|XP_002514819.1|/1.90259e-86/conserved hypothetical protein [Ricinus communis]
Unigene42287_PB_AHAU	0	6	0.01	1	6.64386	0.0177442	0.0776497	GO:0030312//external encapsulating structure;GO:0031967;GO:0031981//nuclear lumen;GO:0009536//plastid;GO:0031090//organelle membrane;GO:0005576//extracellular region	GO:0016832//aldehyde-lyase activity;GO:0046914//transition metal ion binding	GO:0006007//glucose catabolic process;GO:0010038//response to metal ion;GO:0006970//response to osmotic stress	gi|10645188|gb|AAG21429.1|AF308587_1/1.022e-69/cytosolic aldolase [Fragaria x ananassa]
Unigene85553_PB_AHAU	0	6	0.01	1	6.64386	0.0177442	0.0776352	-	-	-	gi|255584505|ref|XP_002532981.1|/1.32606e-72/conserved hypothetical protein [Ricinus communis]
Unigene55370_PB_AHAU	0	6	0.01	1	6.64386	0.0177442	0.0776208	-	-	-	gi|224116980|ref|XP_002317444.1|/1.8619e-34/predicted protein [Populus trichocarpa]
Unigene71666_PB_AHAU	0	6	0.01	1	6.64386	0.0177442	0.0776064	-	-	-	gi|224124274|ref|XP_002319290.1|/3.48165e-14/predicted protein [Populus trichocarpa]
Unigene78899_PB_AHAU	0	6	0.01	1	6.64386	0.0177442	0.0775919	-	-	-	-
Unigene60213_PB_AHAU	0	6	0.01	1	6.64386	0.0177442	0.0775775	-	-	-	-
Unigene62631_PB_AHAU	0	6	0.01	1	6.64386	0.0177442	0.0775631	GO:0043231//intracellular membrane-bounded organelle	-	-	gi|225449064|ref|XP_002274266.1|/6.56541e-170/PREDICTED: hypothetical protein [Vitis vinifera]
Unigene138_PB_AHAU	0	6	0.01	1	6.64386	0.0177442	0.0775487	-	-	-	gi|225448049|ref|XP_002273047.1|/3.10542e-108/PREDICTED: hypothetical protein [Vitis vinifera]
Unigene42157_PB_AHAU	0	6	0.01	1	6.64386	0.0177442	0.0775343	GO:0043234//protein complex	GO:0008135//translation factor activity, nucleic acid binding	GO:0006412//translation	gi|13626392|sp|Q9FUM1.1|EF1G_PRUAV/2.21183e-35/RecName: Full=Elongation factor 1-gamma; Short=EF-1-gamma; AltName: Full=eEF-1B gamma
Unigene59136_PB_AHAU	0	6	0.01	1	6.64386	0.0177442	0.0775199	-	-	-	-
Unigene36524_PB_AHAU	0	6	0.01	1	6.64386	0.0177442	0.0775055	GO:0031224//intrinsic to membrane;GO:0009536//plastid	GO:0050664//oxidoreductase activity, acting on NADH or NADPH, oxygen as acceptor;GO:0046914//transition metal ion binding;GO:0016723//oxidoreductase activity, oxidizing metal ions, NAD or NADP as acceptor;GO:0050662//coenzyme binding	GO:0022900//electron transport chain	gi|255556713|ref|XP_002519390.1|/6.19338e-51/ferric-chelate reductase, putative [Ricinus communis]
Unigene36205_PB_AHAU	0	6	0.01	1	6.64386	0.0177442	0.0774911	-	-	-	-
Unigene80889_PB_AHAU	0	6	0.01	1	6.64386	0.0177442	0.0774767	GO:0043231//intracellular membrane-bounded organelle	GO:0005488//binding	GO:0006952//defense response	gi|255583943|ref|XP_002532719.1|/3.82921e-95/ubiquitin-protein ligase, putative [Ricinus communis]
Unigene14695_PB_AHAU	0	6	0.01	1	6.64386	0.0177442	0.0774623	GO:0044424//intracellular part	-	GO:0010038//response to metal ion	gi|255564778|ref|XP_002523383.1|/9.09081e-62/nucleic acid binding protein, putative [Ricinus communis]
Unigene13830_PB_AHAU	0	6	0.01	1	6.64386	0.0177442	0.0774479	GO:0009536//plastid	GO:0016791//phosphatase activity	-	gi|224078840|ref|XP_002305648.1|/2.0298e-127/predicted protein [Populus trichocarpa]
Unigene2204_PB_AHAU	0	6	0.01	1	6.64386	0.0177442	0.0774336	GO:0042579//microbody	GO:0008483//transaminase activity;GO:0048037//cofactor binding	GO:0009064//glutamine family amino acid metabolic process;GO:0009066//aspartate family amino acid metabolic process;GO:0043648//dicarboxylic acid metabolic process	gi|115440075|ref|NP_001044317.1|/2.93117e-88/Os01g0760600 [Oryza sativa Japonica Group]
Unigene64898_PB_AHAU	0	6	0.01	1	6.64386	0.0177442	0.0774192	-	-	-	gi|296087522|emb|CBI34111.3|/4.3035e-07/unnamed protein product [Vitis vinifera]
Unigene68887_PB_AHAU	0	6	0.01	1	6.64386	0.0177442	0.0774048	-	-	-	-
Unigene82627_PB_AHAU	0	6	0.01	1	6.64386	0.0177442	0.0773905	-	-	-	-
Unigene83815_PB_AHAU	0	6	0.01	1	6.64386	0.0177442	0.0773761	-	-	-	gi|224072140|ref|XP_002303631.1|/2.33049e-162/predicted protein [Populus trichocarpa]
Unigene55775_PB_AHAU	0	6	0.01	1	6.64386	0.0177442	0.0773618	-	-	-	-
Unigene11194_PB_AHAU	0	6	0.01	1	6.64386	0.0177442	0.0773474	GO:0000325//plant-type vacuole	GO:0043169//cation binding;GO:0004091//carboxylesterase activity	GO:0009581;GO:0009657//plastid organization;GO:0009630//gravitropism	gi|225460119|ref|XP_002275612.1|/1.98781e-18/PREDICTED: hypothetical protein [Vitis vinifera]
Unigene5493_PB_AHAU	0	6	0.01	1	6.64386	0.0177442	0.0773331	-	GO:0031559//oxidosqualene cyclase activity	-	gi|18147590|dbj|BAB83085.1|/0/cycloartenol synthase [Betula platyphylla]
Unigene8716_PB_AHAU	0	5	0.01	0.84	6.39232	0.0348494	0.130856	-	-	-	gi|89357137|gb|ABD72304.1|/2.58494e-28/apple fruit acidity-related protein [Malus x domestica]
Unigene52651_PB_AHAU	0	5	0.01	0.84	6.39232	0.0348494	0.130835	-	-	-	-
Unigene33092_PB_AHAU	0	5	0.01	0.84	6.39232	0.0348494	0.130815	-	-	GO:0050896//response to stimulus	gi|224142515|ref|XP_002324602.1|/3.7289e-71/predicted protein [Populus trichocarpa]
Unigene50855_PB_AHAU	0	5	0.01	0.84	6.39232	0.0348494	0.130794	GO:0043234//protein complex;GO:0009536//plastid	GO:0019783//small conjugating protein-specific protease activity;GO:0046914//transition metal ion binding;GO:0016790//thiolester hydrolase activity	GO:0019941//modification-dependent protein catabolic process	gi|255554092|ref|XP_002518086.1|/1.02368e-40/conserved hypothetical protein [Ricinus communis]
Unigene83187_PB_AHAU	0	5	0.01	0.84	6.39232	0.0348494	0.130773	-	-	-	gi|224116156|ref|XP_002317227.1|/9.86842e-12/predicted protein [Populus trichocarpa]
Unigene2058_PB_AHAU	0	5	0.01	0.84	6.39232	0.0348494	0.130752	GO:0043231//intracellular membrane-bounded organelle	-	-	gi|255566548|ref|XP_002524259.1|/9.37045e-24/Protein C22orf13, putative [Ricinus communis]
Unigene30932_PB_AHAU	0	5	0.01	0.84	6.39232	0.0348494	0.130731	-	-	-	gi|297745573|emb|CBI40738.3|/8.58593e-39/unnamed protein product [Vitis vinifera]
Unigene66773_PB_AHAU	0	5	0.01	0.84	6.39232	0.0348494	0.13071	-	GO:0019783//small conjugating protein-specific protease activity	-	gi|297797922|ref|XP_002866845.1|/2.09552e-21/predicted protein [Arabidopsis lyrata subsp. lyrata]
Unigene65104_PB_AHAU	0	5	0.01	0.84	6.39232	0.0348494	0.130689	-	-	-	-
Unigene89240_PB_AHAU	0	5	0.01	0.84	6.39232	0.0348494	0.130669	-	GO:0046914//transition metal ion binding;GO:0019787//small conjugating protein ligase activity	GO:0019941//modification-dependent protein catabolic process	gi|224072665|ref|XP_002303829.1|/6.45829e-11/predicted protein [Populus trichocarpa]
Unigene70162_PB_AHAU	0	5	0.01	0.84	6.39232	0.0348494	0.130648	-	-	-	-
Unigene22155_PB_AHAU	0	5	0.01	0.84	6.39232	0.0348494	0.130627	GO:0043231//intracellular membrane-bounded organelle	GO:0003677//DNA binding;GO:0001071//nucleic acid binding transcription factor activity;GO:0005515//protein binding	GO:0006351//transcription, DNA-dependent;GO:0006952//defense response	gi|15148922|gb|AAK84888.1|AF402607_1/2.36529e-39/TGA-type basic leucine zipper protein TGA1.1 [Phaseolus vulgaris]
Unigene60233_PB_AHAU	0	5	0.01	0.84	6.39232	0.0348494	0.130606	-	-	-	-
Unigene76029_PB_AHAU	0	5	0.01	0.84	6.39232	0.0348494	0.130585	GO:0009532//plastid stroma	GO:0010333	GO:0010476//gibberellin mediated signaling pathway;GO:0009685//gibberellin metabolic process	gi|297736112|emb|CBI24150.3|/5.56154e-63/unnamed protein product [Vitis vinifera]
Unigene86497_PB_AHAU	0	5	0.01	0.84	6.39232	0.0348494	0.130564	-	GO:0016787//hydrolase activity	-	gi|255553131|ref|XP_002517608.1|/3.92245e-16/Disease resistance protein RPS2, putative [Ricinus communis]
Unigene86244_PB_AHAU	0	5	0.01	0.84	6.39232	0.0348494	0.130544	-	-	-	-
Unigene33479_PB_AHAU	0	5	0.01	0.84	6.39232	0.0348494	0.130523	GO:0016020//membrane	-	-	gi|297840625|ref|XP_002888194.1|/2.64202e-41/hypothetical protein ARALYDRAFT_475347 [Arabidopsis lyrata subsp. lyrata]
Unigene6487_PB_AHAU	0	5	0.01	0.84	6.39232	0.0348494	0.130502	GO:0043231//intracellular membrane-bounded organelle	GO:0004312//fatty acid synthase activity	GO:0006631//fatty acid metabolic process	gi|225434451|ref|XP_002273446.1|/3.84803e-148/PREDICTED: hypothetical protein [Vitis vinifera]
Unigene3045_PB_AHAU	0	5	0.01	0.84	6.39232	0.0348494	0.130481	-	-	-	-
Unigene83607_PB_AHAU	0	5	0.01	0.84	6.39232	0.0348494	0.130461	GO:0044424//intracellular part	GO:0016301//kinase activity;GO:0032559	GO:0006720//isoprenoid metabolic process;GO:0006796//phosphate metabolic process	gi|255577554|ref|XP_002529655.1|/1.11986e-161/mevalonate kinase, putative [Ricinus communis]
Unigene17520_PB_AHAU	0	5	0.01	0.84	6.39232	0.0348494	0.13044	-	-	-	gi|296087293|emb|CBI33667.3|/0/unnamed protein product [Vitis vinifera]
Unigene41678_PB_AHAU	0	5	0.01	0.84	6.39232	0.0348494	0.130419	GO:0005840//ribosome;GO:0030312//external encapsulating structure;GO:0009536//plastid;GO:0031090//organelle membrane;GO:0005576//extracellular region	GO:0016628//oxidoreductase activity, acting on the CH-CH group of donors, NAD or NADP as acceptor;GO:0019899//enzyme binding;GO:0032559	GO:0010038//response to metal ion;GO:0044267//cellular protein metabolic process;GO:0009628//response to abiotic stimulus;GO:0006950//response to stress	gi|255573627|ref|XP_002527736.1|/5.88254e-43/heat shock protein, putative [Ricinus communis]
Unigene5785_PB_AHAU	0	5	0.01	0.84	6.39232	0.0348494	0.130398	GO:0031234//extrinsic to internal side of plasma membrane;GO:0031461//cullin-RING ubiquitin ligase complex	GO:0005488//binding	GO:0034968//histone lysine methylation;GO:0009908//flower development	gi|225444830|ref|XP_002280723.1|/3.20515e-80/PREDICTED: hypothetical protein [Vitis vinifera]
Unigene52350_PB_AHAU	0	5	0.01	0.84	6.39232	0.0348494	0.130378	GO:0009536//plastid	GO:0016407//acetyltransferase activity	-	gi|225425055|ref|XP_002271276.1|/1.20092e-52/PREDICTED: hypothetical protein [Vitis vinifera]
Unigene38255_PB_AHAU	0	5	0.01	0.84	6.39232	0.0348494	0.130357	GO:0043231//intracellular membrane-bounded organelle	GO:0005488//binding	-	gi|224070913|ref|XP_002303293.1|/4.23265e-51/predicted protein [Populus trichocarpa]
Unigene38006_PB_AHAU	0	5	0.01	0.84	6.39232	0.0348494	0.130336	-	-	-	gi|224134641|ref|XP_002327454.1|/9.27868e-45/predicted protein [Populus trichocarpa]
Unigene8726_PB_AHAU	0	5	0.01	0.84	6.39232	0.0348494	0.130315	-	-	-	-
Unigene9475_PB_AHAU	0	5	0.01	0.84	6.39232	0.0348494	0.130295	GO:0044424//intracellular part	-	GO:0022406;GO:0016192//vesicle-mediated transport	gi|87240849|gb|ABD32707.1|/3.17292e-99/Conserved oligomeric Golgi complex component 4, related [Medicago truncatula]
Unigene34221_PB_AHAU	0	5	0.01	0.84	6.39232	0.0348494	0.130274	-	GO:0046914//transition metal ion binding	-	gi|225444597|ref|XP_002274191.1|/1.17452e-106/PREDICTED: hypothetical protein [Vitis vinifera]
Unigene33197_PB_AHAU	0	5	0.01	0.84	6.39232	0.0348494	0.130253	GO:0031224//intrinsic to membrane;GO:0009526//plastid envelope;GO:0012505//endomembrane system	GO:0005215//transporter activity;GO:0010354	GO:0045426//quinone cofactor biosynthetic process;GO:0009908//flower development;GO:0009943//adaxial/abaxial axis specification;GO:0009887//organ morphogenesis;GO:0006405//RNA export from nucleus;GO:0016109	gi|297833984|ref|XP_002884874.1|/8.4709e-48/prenyltransferase [Arabidopsis lyrata subsp. lyrata]
Unigene33166_PB_AHAU	0	5	0.01	0.84	6.39232	0.0348494	0.130233	-	GO:0016788//hydrolase activity, acting on ester bonds	GO:0044238//primary metabolic process;GO:0006952//defense response	gi|62866924|gb|AAY17358.1|/1.46845e-66/lipase [Ricinus communis]
Unigene48139_PB_AHAU	0	5	0.01	0.84	6.39232	0.0348494	0.130212	-	-	-	-
Unigene75494_PB_AHAU	0	5	0.01	0.84	6.39232	0.0348494	0.130191	GO:0043234//protein complex;GO:0009536//plastid	GO:0008443//phosphofructokinase activity;GO:0032559	GO:0006796//phosphate metabolic process;GO:0006007//glucose catabolic process	gi|225455052|ref|XP_002282309.1|/1.64574e-14/PREDICTED: hypothetical protein [Vitis vinifera]
Unigene25247_PB_AHAU	0	5	0.01	0.84	6.39232	0.0348494	0.13017	GO:0043231//intracellular membrane-bounded organelle	GO:0043565//sequence-specific DNA binding	GO:0009646//response to absence of light;GO:0051276//chromosome organization;GO:0009740//gibberellic acid mediated signaling pathway;GO:0003006//developmental process involved in reproduction;GO:0010467//gene expression;GO:0010260//organ senescence;GO:0009639//response to red or far red light	gi|225428348|ref|XP_002280017.1|/4.36819e-33/PREDICTED: hypothetical protein [Vitis vinifera]
Unigene1850_PB_AHAU	0	5	0.01	0.84	6.39232	0.0348494	0.13015	GO:0009536//plastid	GO:0016787//hydrolase activity	GO:0044238//primary metabolic process	gi|297744467|emb|CBI37729.3|/6.14261e-48/unnamed protein product [Vitis vinifera]
Unigene6337_PB_AHAU	0	5	0.01	0.84	6.39232	0.0348494	0.130129	-	GO:0003676//nucleic acid binding	-	gi|119657372|tpd|FAA00285.1|/3.63399e-06/TPA: AT-hook motif nuclear localized protein 14 [Arabidopsis thaliana]
Unigene68873_PB_AHAU	0	5	0.01	0.84	6.39232	0.0348494	0.130108	GO:0019866//organelle inner membrane;GO:0043231//intracellular membrane-bounded organelle;GO:0031224//intrinsic to membrane	GO:0043169//cation binding;GO:0016682//oxidoreductase activity, acting on diphenols and related substances as donors, oxygen as acceptor	GO:0051234//establishment of localization;GO:0032501//multicellular organismal process;GO:0006950//response to stress;GO:0007165//signal transduction;GO:0015980//energy derivation by oxidation of organic compounds	gi|70799007|gb|AAZ09196.1|/8.54549e-48/mitochondrial alternative oxidase 1 [Vigna unguiculata]
Unigene43744_PB_AHAU	0	5	0.01	0.84	6.39232	0.0348494	0.130088	-	-	-	-
Unigene27793_PB_AHAU	0	5	0.01	0.84	6.39232	0.0348494	0.130067	GO:0016020//membrane	GO:0004871//signal transducer activity;GO:0004713//protein tyrosine kinase activity;GO:0032559	GO:0006464//protein modification process	gi|255568155|ref|XP_002525053.1|/2.57604e-23/receptor serine-threonine protein kinase, putative [Ricinus communis]
Unigene53617_PB_AHAU	0	5	0.01	0.84	6.39232	0.0348494	0.130047	-	GO:0035251//UDP-glucosyltransferase activity	GO:0030258//lipid modification	gi|224066639|ref|XP_002302172.1|/2.36476e-23/predicted protein [Populus trichocarpa]
Unigene49623_PB_AHAU	0	5	0.01	0.84	6.39232	0.0348494	0.130026	GO:0005618//cell wall;GO:0031410//cytoplasmic vesicle;GO:0043231//intracellular membrane-bounded organelle	GO:0015929//hexosaminidase activity;GO:0043167//ion binding	GO:0044238//primary metabolic process	gi|255582350|ref|XP_002531964.1|/6.34274e-59/beta-hexosaminidase, putative [Ricinus communis]
Unigene6541_PB_AHAU	0	5	0.01	0.84	6.39232	0.0348494	0.130005	GO:0031090//organelle membrane;GO:0005773//vacuole	GO:0005262//calcium channel activity	GO:0010118//stomatal movement;GO:0019932//second-messenger-mediated signaling;GO:0009695//jasmonic acid biosynthetic process;GO:0032412;GO:0032501//multicellular organismal process;GO:0070838//divalent metal ion transport	gi|224121708|ref|XP_002330633.1|/1.65285e-17/predicted protein [Populus trichocarpa]
Unigene88630_PB_AHAU	0	5	0.01	0.84	6.39232	0.0348494	0.129985	-	-	-	gi|224060508|ref|XP_002300226.1|/1.70498e-49/predicted protein [Populus trichocarpa]
Unigene11135_PB_AHAU	0	5	0.01	0.84	6.39232	0.0348494	0.129964	-	-	-	gi|255577155|ref|XP_002529461.1|/6.29262e-06/conserved hypothetical protein [Ricinus communis]
Unigene10214_PB_AHAU	0	5	0.01	0.84	6.39232	0.0348494	0.129943	-	GO:0004672//protein kinase activity	-	gi|224074450|ref|XP_002304373.1|/4.49962e-66/predicted protein [Populus trichocarpa]
Unigene69480_PB_AHAU	0	5	0.01	0.84	6.39232	0.0348494	0.129923	-	-	-	gi|255549664|ref|XP_002515883.1|/1.50376e-20/rwd domain-containing protein, putative [Ricinus communis]
Unigene43223_PB_AHAU	0	5	0.01	0.84	6.39232	0.0348494	0.129902	-	-	-	-
Unigene5283_PB_AHAU	0	5	0.01	0.84	6.39232	0.0348494	0.129882	-	-	-	-
Unigene84388_PB_AHAU	0	5	0.01	0.84	6.39232	0.0348494	0.129861	-	GO:0034062//RNA polymerase activity	GO:0010467//gene expression	gi|224066901|ref|XP_002302270.1|/1.37973e-89/predicted protein [Populus trichocarpa]
Unigene5047_PB_AHAU	0	5	0.01	0.84	6.39232	0.0348494	0.129841	-	-	-	gi|4539485|emb|CAA79329.1|/2.41606e-18/BP8 [Betula pendula]
Unigene11403_PB_AHAU	0	5	0.01	0.84	6.39232	0.0348494	0.12982	-	-	-	gi|255555005|ref|XP_002518540.1|/2.50423e-44/conserved hypothetical protein [Ricinus communis]
Unigene37875_PB_AHAU	0	5	0.01	0.84	6.39232	0.0348494	0.129799	GO:0044464//cell part	-	-	gi|224138376|ref|XP_002326587.1|/2.79149e-38/predicted protein [Populus trichocarpa]
Unigene24405_PB_AHAU	0	5	0.01	0.84	6.39232	0.0348494	0.129779	-	-	-	gi|225462064|ref|XP_002276057.1|/2.9841e-68/PREDICTED: hypothetical protein [Vitis vinifera]
Unigene24992_PB_AHAU	0	5	0.01	0.84	6.39232	0.0348494	0.129758	-	-	-	gi|302399127|gb|ADL36858.1|/1.46106e-11/WRKY domain class transcription factor [Malus x domestica]
Unigene34429_PB_AHAU	0	5	0.01	0.84	6.39232	0.0348494	0.129738	-	GO:0005488//binding;GO:0060089	GO:0009416//response to light stimulus;GO:0019941//modification-dependent protein catabolic process;GO:0009908//flower development;GO:0048511//rhythmic process;GO:0023052//signaling;GO:0006351//transcription, DNA-dependent	gi|87138101|gb|ABD28287.1|/0/circadian clock-associated FKF1 [Glycine max]
Unigene28156_PB_AHAU	0	5	0.01	0.84	6.39232	0.0348494	0.129717	-	GO:0019783//small conjugating protein-specific protease activity;GO:0016790//thiolester hydrolase activity	GO:0019941//modification-dependent protein catabolic process	gi|224138194|ref|XP_002322753.1|/7.9553e-61/predicted protein [Populus trichocarpa]
Unigene84663_PB_AHAU	0	5	0.01	0.84	6.39232	0.0348494	0.129697	GO:0044424//intracellular part	GO:0016620//oxidoreductase activity, acting on the aldehyde or oxo group of donors, NAD or NADP as acceptor;GO:0005515//protein binding;GO:0000166//nucleotide binding	GO:0051234//establishment of localization;GO:0006566//threonine metabolic process;GO:0000097//sulfur amino acid biosynthetic process	gi|224099563|ref|XP_002311533.1|/1.65833e-19/predicted protein [Populus trichocarpa]
Unigene48531_PB_AHAU	0	5	0.01	0.84	6.39232	0.0348494	0.129676	-	-	-	gi|225456936|ref|XP_002278237.1|/1.1522e-27/PREDICTED: hypothetical protein [Vitis vinifera]
Unigene29866_PB_AHAU	0	5	0.01	0.84	6.39232	0.0348494	0.129656	-	-	-	-
Unigene13036_PB_AHAU	0	5	0.01	0.84	6.39232	0.0348494	0.129635	GO:0031985//Golgi cisterna;GO:0012505//endomembrane system	GO:0035252//UDP-xylosyltransferase activity	GO:0006486//protein glycosylation;GO:0006620//posttranslational protein targeting to membrane	gi|83715787|emb|CAJ47424.1|/4.83884e-70/Beta-1,2-xylosyltransferase [Vitis vinifera]
Unigene78589_PB_AHAU	0	5	0.01	0.84	6.39232	0.0348494	0.129615	-	-	-	-
Unigene31036_PB_AHAU	0	5	0.01	0.84	6.39232	0.0348494	0.129594	-	GO:0016788//hydrolase activity, acting on ester bonds;GO:0003676//nucleic acid binding	GO:0006281//DNA repair	gi|255542114|ref|XP_002512121.1|/4.18405e-131/DNA binding protein, putative [Ricinus communis]
Unigene67100_PB_AHAU	0	5	0.01	0.84	6.39232	0.0348494	0.129574	-	-	-	-
Unigene57183_PB_AHAU	0	5	0.01	0.84	6.39232	0.0348494	0.129553	GO:0031090//organelle membrane;GO:0043231//intracellular membrane-bounded organelle	-	-	gi|224137772|ref|XP_002326436.1|/3.64507e-80/predicted protein [Populus trichocarpa]
Unigene64411_PB_AHAU	0	5	0.01	0.84	6.39232	0.0348494	0.129533	-	-	-	-
Unigene46504_PB_AHAU	0	5	0.01	0.84	6.39232	0.0348494	0.129512	-	-	-	-
Unigene41142_PB_AHAU	0	5	0.01	0.84	6.39232	0.0348494	0.129492	-	GO:0005488//binding;GO:0004871//signal transducer activity;GO:0003824//catalytic activity	GO:0009312//oligosaccharide biosynthetic process;GO:0003006//developmental process involved in reproduction;GO:0009740//gibberellic acid mediated signaling pathway	gi|148612415|gb|ABQ96123.1|/1.73296e-54/gibberellic acid receptor-b [Gossypium hirsutum]
Unigene38954_PB_AHAU	0	5	0.01	0.84	6.39232	0.0348494	0.129471	-	-	-	-
Unigene81786_PB_AHAU	0	5	0.01	0.84	6.39232	0.0348494	0.129451	GO:0031224//intrinsic to membrane	-	GO:0015833//peptide transport	gi|296085541|emb|CBI29273.3|/5.73338e-94/unnamed protein product [Vitis vinifera]
Unigene70074_PB_AHAU	0	5	0.01	0.84	6.39232	0.0348494	0.12943	-	-	-	gi|224109610|ref|XP_002315254.1|/3.70042e-67/predicted protein [Populus trichocarpa]
Unigene57508_PB_AHAU	0	5	0.01	0.84	6.39232	0.0348494	0.12941	GO:0044464//cell part	-	-	gi|296086679|emb|CBI32314.3|/0/unnamed protein product [Vitis vinifera]
Unigene1436_PB_AHAU	0	5	0.01	0.84	6.39232	0.0348494	0.12939	-	GO:0032559;GO:0016462//pyrophosphatase activity	-	gi|255552798|ref|XP_002517442.1|/3.77955e-122/ATP binding protein, putative [Ricinus communis]
Unigene73376_PB_AHAU	0	5	0.01	0.84	6.39232	0.0348494	0.129369	-	-	-	-
Unigene2503_PB_AHAU	0	5	0.01	0.84	6.39232	0.0348494	0.129349	GO:0016020//membrane	GO:0004702//receptor signaling protein serine/threonine kinase activity;GO:0032559	GO:0006464//protein modification process	gi|224140929|ref|XP_002323829.1|/2.07878e-52/predicted protein [Populus trichocarpa]
Unigene68349_PB_AHAU	0	5	0.01	0.84	6.39232	0.0348494	0.129328	-	-	-	-
Unigene12352_PB_AHAU	0	5	0.01	0.84	6.39232	0.0348494	0.129308	GO:0031410//cytoplasmic vesicle;GO:0043231//intracellular membrane-bounded organelle	-	-	gi|225425300|ref|XP_002268217.1|/1.95876e-28/PREDICTED: hypothetical protein [Vitis vinifera]
Unigene14217_PB_AHAU	0	5	0.01	0.84	6.39232	0.0348494	0.129287	-	GO:0032561;GO:0017111//nucleoside-triphosphatase activity	GO:0009207	gi|255543106|ref|XP_002512616.1|/4.27659e-31/interferon-induced GTP-binding protein mx, putative [Ricinus communis]
Unigene83716_PB_AHAU	0	5	0.01	0.84	6.39232	0.0348494	0.129267	-	-	-	gi|255586806|ref|XP_002534017.1|/7.44942e-44/conserved hypothetical protein [Ricinus communis]
Unigene29130_PB_AHAU	0	5	0.01	0.84	6.39232	0.0348494	0.129247	GO:0042598//vesicular fraction;GO:0043231//intracellular membrane-bounded organelle;GO:0031224//intrinsic to membrane	GO:0016709//oxidoreductase activity, acting on paired donors, with incorporation or reduction of molecular oxygen, NADH or NADPH as one donor, and incorporation of one atom of oxygen;GO:0005506//iron ion binding	GO:0009699//phenylpropanoid biosynthetic process	gi|166209291|gb|ABY85195.1|/7.55274e-36/p-coumaryl-CoA 3'-hydroxylase [Populus alba x Populus grandidentata]
Unigene76168_PB_AHAU	0	5	0.01	0.84	6.39232	0.0348494	0.129226	GO:0005618//cell wall	GO:0005506//iron ion binding;GO:0003824//catalytic activity;GO:0016209//antioxidant activity	GO:0008152//metabolic process;GO:0006950//response to stress	gi|225457136|ref|XP_002280359.1|/2.39344e-18/PREDICTED: hypothetical protein [Vitis vinifera]
Unigene4625_PB_AHAU	0	5	0.01	0.84	6.39232	0.0348494	0.129206	-	-	-	-
Unigene90210_PB_AHAU	0	5	0.01	0.84	6.39232	0.0348494	0.129186	GO:0031410//cytoplasmic vesicle;GO:0016020//membrane	GO:0019206//nucleoside kinase activity;GO:0046914//transition metal ion binding	GO:0006166//purine ribonucleoside salvage;GO:0006796//phosphate metabolic process	gi|255581753|ref|XP_002531678.1|/3.66402e-74/adenosine kinase, putative [Ricinus communis]
Unigene75018_PB_AHAU	0	5	0.01	0.84	6.39232	0.0348494	0.129165	-	-	-	-
Unigene34950_PB_AHAU	0	5	0.01	0.84	6.39232	0.0348494	0.129145	GO:0043234//protein complex;GO:0043231//intracellular membrane-bounded organelle	-	GO:0009894	gi|225428067|ref|XP_002279715.1|/6.32289e-101/PREDICTED: hypothetical protein [Vitis vinifera]
Unigene48391_PB_AHAU	0	5	0.01	0.84	6.39232	0.0348494	0.129125	GO:0016020//membrane	GO:0046914//transition metal ion binding;GO:0019787//small conjugating protein ligase activity	GO:0009626//plant-type hypersensitive response;GO:0032446//protein modification by small protein conjugation	gi|255539769|ref|XP_002510949.1|/1.30458e-54/protein binding protein, putative [Ricinus communis]
Unigene81517_PB_AHAU	0	5	0.01	0.84	6.39232	0.0348494	0.129104	-	-	-	gi|296088523|emb|CBI37514.3|/3.03409e-22/unnamed protein product [Vitis vinifera]
Unigene80295_PB_AHAU	0	5	0.01	0.84	6.39232	0.0348494	0.129084	-	-	-	-
Unigene17237_PB_AHAU	0	5	0.01	0.84	6.39232	0.0348494	0.129064	-	-	-	gi|255587831|ref|XP_002534411.1|/3.48521e-46/WD-repeat protein, putative [Ricinus communis]
Unigene6535_PB_AHAU	0	5	0.01	0.84	6.39232	0.0348494	0.129043	-	-	-	gi|187940309|gb|ACD39385.1|/2.64469e-24/NAC domain protein [Glycine max]
Unigene71528_PB_AHAU	0	5	0.01	0.84	6.39232	0.0348494	0.129023	-	-	-	-
Unigene7152_PB_AHAU	0	5	0.01	0.84	6.39232	0.0348494	0.129003	-	-	-	-
Unigene24347_PB_AHAU	0	5	0.01	0.84	6.39232	0.0348494	0.128982	-	-	-	gi|147860532|emb|CAN81876.1|/9.02553e-09/hypothetical protein VITISV_034528 [Vitis vinifera]
Unigene27994_PB_AHAU	0	5	0.01	0.84	6.39232	0.0348494	0.128962	GO:0044424//intracellular part;GO:0016020//membrane	GO:0016628//oxidoreductase activity, acting on the CH-CH group of donors, NAD or NADP as acceptor;GO:0046872//metal ion binding;GO:0042623//ATPase activity, coupled;GO:0032559	GO:0006259//DNA metabolic process;GO:0009913//epidermal cell differentiation;GO:0009826//unidimensional cell growth	gi|255565162|ref|XP_002523573.1|/2.72737e-77/Caltractin, putative [Ricinus communis]
Unigene20387_PB_AHAU	0	5	0.01	0.84	6.39232	0.0348494	0.128942	-	-	-	gi|224122614|ref|XP_002318880.1|/1.18679e-17/predicted protein [Populus trichocarpa]
Unigene40852_PB_AHAU	0	5	0.01	0.84	6.39232	0.0348494	0.128921	GO:0030312//external encapsulating structure;GO:0042579//microbody;GO:0009536//plastid	GO:0005488//binding;GO:0016620//oxidoreductase activity, acting on the aldehyde or oxo group of donors, NAD or NADP as acceptor	GO:0008152//metabolic process	gi|18410730|ref|NP_565094.1|/1.84186e-128/ALDH10A8; 3-chloroallyl aldehyde dehydrogenase/ oxidoreductase [Arabidopsis thaliana]
Unigene85117_PB_AHAU	0	5	0.01	0.84	6.39232	0.0348494	0.128901	-	-	-	-
Unigene26721_PB_AHAU	0	5	0.01	0.84	6.39232	0.0348494	0.128881	-	GO:0032559;GO:0042623//ATPase activity, coupled	-	gi|224101199|ref|XP_002312182.1|/4.80283e-155/predicted protein [Populus trichocarpa]
Unigene22362_PB_AHAU	0	5	0.01	0.84	6.39232	0.0348494	0.128861	-	GO:0030246//carbohydrate binding;GO:0004672//protein kinase activity;GO:0032559	GO:0006464//protein modification process;GO:0008037//cell recognition	gi|225450352|ref|XP_002269067.1|/1.32041e-08/PREDICTED: hypothetical protein [Vitis vinifera]
Unigene56827_PB_AHAU	0	5	0.01	0.84	6.39232	0.0348494	0.12884	-	-	-	-
Unigene8905_PB_AHAU	0	5	0.01	0.84	6.39232	0.0348494	0.12882	-	-	-	-
Unigene72034_PB_AHAU	0	5	0.01	0.84	6.39232	0.0348494	0.1288	-	-	-	-
Unigene67726_PB_AHAU	0	5	0.01	0.84	6.39232	0.0348494	0.12878	-	-	-	gi|147843192|emb|CAN78447.1|/9.06018e-13/hypothetical protein VITISV_026810 [Vitis vinifera]
Unigene16812_PB_AHAU	0	5	0.01	0.84	6.39232	0.0348494	0.128759	-	-	-	-
Unigene3169_PB_AHAU	0	5	0.01	0.84	6.39232	0.0348494	0.128739	-	-	-	gi|225429246|ref|XP_002264732.1|/2.71212e-111/PREDICTED: hypothetical protein [Vitis vinifera]
Unigene33526_PB_AHAU	0	5	0.01	0.84	6.39232	0.0348494	0.128719	-	-	-	-
Unigene12393_PB_AHAU	0	5	0.01	0.84	6.39232	0.0348494	0.128699	-	-	-	gi|255553243|ref|XP_002517664.1|/5.58247e-12/conserved hypothetical protein [Ricinus communis]
Unigene25583_PB_AHAU	0	5	0.01	0.84	6.39232	0.0348494	0.128678	-	GO:0046993;GO:0050662//coenzyme binding	GO:0008152//metabolic process	gi|224061639|ref|XP_002300580.1|/2.68423e-88/predicted protein [Populus trichocarpa]
Unigene8847_PB_AHAU	0	5	0.01	0.84	6.39232	0.0348494	0.128658	-	GO:0009975//cyclase activity;GO:0005506//iron ion binding	GO:0006164//purine nucleotide biosynthetic process	gi|255638195|gb|ACU19411.1|/4.49915e-12/unknown [Glycine max]
Unigene5777_PB_AHAU	0	5	0.01	0.84	6.39232	0.0348494	0.128638	-	-	-	gi|224092478|ref|XP_002309627.1|/1.65609e-60/predicted protein [Populus trichocarpa]
Unigene10257_PB_AHAU	0	5	0.01	0.84	6.39232	0.0348494	0.128618	-	GO:0016787//hydrolase activity	-	gi|224143316|ref|XP_002336027.1|/2.39795e-62/cc-nbs-lrr resistance protein [Populus trichocarpa]
Unigene76421_PB_AHAU	0	5	0.01	0.84	6.39232	0.0348494	0.128598	-	-	-	-
Unigene42369_PB_AHAU	0	5	0.01	0.84	6.39232	0.0348494	0.128578	-	-	-	-
Unigene13540_PB_AHAU	0	5	0.01	0.84	6.39232	0.0348494	0.128557	GO:0005789//endoplasmic reticulum membrane	GO:0008374//O-acyltransferase activity;GO:0016787//hydrolase activity	GO:0046488//phosphatidylinositol metabolic process;GO:0015031//protein transport	gi|255541124|ref|XP_002511626.1|/3.15159e-40/conserved hypothetical protein [Ricinus communis]
Unigene15510_PB_AHAU	0	5	0.01	0.84	6.39232	0.0348494	0.128537	-	-	-	gi|224066179|ref|XP_002302022.1|/2.74721e-08/predicted protein [Populus trichocarpa]
Unigene50046_PB_AHAU	0	5	0.01	0.84	6.39232	0.0348494	0.128517	GO:0043231//intracellular membrane-bounded organelle	GO:0004812//aminoacyl-tRNA ligase activity;GO:0032559	GO:0006418//tRNA aminoacylation for protein translation	gi|224083946|ref|XP_002307181.1|/8.40496e-35/predicted protein [Populus trichocarpa]
Unigene65197_PB_AHAU	0	5	0.01	0.84	6.39232	0.0348494	0.128497	-	-	-	-
Unigene25792_PB_AHAU	0	5	0.01	0.84	6.39232	0.0348494	0.128477	-	-	-	-
Unigene50451_PB_AHAU	0	5	0.01	0.84	6.39232	0.0348494	0.128457	-	-	-	gi|117939139|dbj|BAF36718.1|/1.02045e-07/S locus F-box protein with the low allelic sequence polymorphism 3-Sf [Prunus mume]
Unigene54810_PB_AHAU	0	5	0.01	0.84	6.39232	0.0348494	0.128437	GO:0044444//cytoplasmic part	GO:0042802//identical protein binding;GO:0031406//carboxylic acid binding	GO:0009725//response to hormone stimulus;GO:0006520//cellular amino acid metabolic process	gi|255541934|ref|XP_002512031.1|/4.44794e-41/amino acid binding protein, putative [Ricinus communis]
Unigene22405_PB_AHAU	0	5	0.01	0.84	6.39232	0.0348494	0.128416	GO:0043234//protein complex	-	GO:0006887//exocytosis	gi|224068356|ref|XP_002302721.1|/3.42067e-145/predicted protein [Populus trichocarpa]
Unigene74376_PB_AHAU	0	5	0.01	0.84	6.39232	0.0348494	0.128396	-	-	-	gi|224129990|ref|XP_002320721.1|/2.68795e-28/predicted protein [Populus trichocarpa]
Unigene86997_PB_AHAU	0	5	0.01	0.84	6.39232	0.0348494	0.128376	GO:0016020//membrane	-	-	gi|255559599|ref|XP_002520819.1|/7.862e-25/conserved hypothetical protein [Ricinus communis]
Unigene10491_PB_AHAU	0	5	0.01	0.84	6.39232	0.0348494	0.128356	-	GO:0003677//DNA binding	GO:0006351//transcription, DNA-dependent	gi|302399115|gb|ADL36852.1|/1.85437e-58/WRKY domain class transcription factor [Malus x domestica]
Unigene85991_PB_AHAU	0	5	0.01	0.84	6.39232	0.0348494	0.128336	-	-	-	-
Unigene22256_PB_AHAU	0	5	0.01	0.84	6.39232	0.0348494	0.128316	-	-	-	gi|297735822|emb|CBI18542.3|/9.61024e-65/unnamed protein product [Vitis vinifera]
Unigene63405_PB_AHAU	0	5	0.01	0.84	6.39232	0.0348494	0.128296	-	-	-	gi|224063327|ref|XP_002301098.1|/4.06572e-34/predicted protein [Populus trichocarpa]
Unigene6595_PB_AHAU	0	5	0.01	0.84	6.39232	0.0348494	0.128276	-	GO:0043169//cation binding	GO:0006812//cation transport	gi|224056859|ref|XP_002299059.1|/2.46636e-06/predicted protein [Populus trichocarpa]
Unigene7098_PB_AHAU	0	5	0.01	0.84	6.39232	0.0348494	0.128256	-	-	-	-
Unigene10788_PB_AHAU	0	5	0.01	0.84	6.39232	0.0348494	0.128236	GO:0031224//intrinsic to membrane;GO:0032991//macromolecular complex;GO:0043231//intracellular membrane-bounded organelle	GO:0004871//signal transducer activity;GO:0016628//oxidoreductase activity, acting on the CH-CH group of donors, NAD or NADP as acceptor;GO:0005102//receptor binding;GO:0004713//protein tyrosine kinase activity;GO:0046983//protein dimerization activity;GO:0032559	GO:0006952//defense response;GO:0043401//steroid hormone mediated signaling pathway;GO:0040007//growth;GO:0002239//response to oomycetes;GO:0006464//protein modification process	gi|255558673|ref|XP_002520361.1|/4.14718e-173/BRASSINOSTEROID INSENSITIVE 1-associated receptor kinase 1 precursor, putative [Ricinus communis]
Unigene13944_PB_AHAU	0	5	0.01	0.84	6.39232	0.0348494	0.128215	GO:0043231//intracellular membrane-bounded organelle	GO:0046872//metal ion binding;GO:0016778;GO:0032559	GO:0009117//nucleotide metabolic process;GO:0006796//phosphate metabolic process	gi|224107793|ref|XP_002314602.1|/6.37731e-72/predicted protein [Populus trichocarpa]
Unigene79752_PB_AHAU	0	5	0.01	0.84	6.39232	0.0348494	0.128195	-	-	-	-
Unigene14642_PB_AHAU	0	5	0.01	0.84	6.39232	0.0348494	0.128175	GO:0044424//intracellular part	GO:0019205//nucleobase, nucleoside, nucleotide kinase activity	GO:0034641//cellular nitrogen compound metabolic process	gi|225452140|ref|XP_002263142.1|/4.35325e-41/PREDICTED: hypothetical protein [Vitis vinifera]
Unigene30558_PB_AHAU	0	5	0.01	0.84	6.39232	0.0348494	0.128155	-	GO:0005488//binding;GO:0004672//protein kinase activity	GO:0008152//metabolic process	gi|255560441|ref|XP_002521235.1|/3.175e-91/protein kinase, putative [Ricinus communis]
Unigene65054_PB_AHAU	0	5	0.01	0.84	6.39232	0.0348494	0.128135	-	-	-	-
Unigene35843_PB_AHAU	0	5	0.01	0.84	6.39232	0.0348494	0.128115	-	-	-	-
Unigene15010_PB_AHAU	0	5	0.01	0.84	6.39232	0.0348494	0.128095	-	GO:0003676//nucleic acid binding;GO:0046914//transition metal ion binding	-	gi|302398775|gb|ADL36682.1|/6.70664e-115/DOF domain class transcription factor [Malus x domestica]
Unigene26246_PB_AHAU	0	5	0.01	0.84	6.39232	0.0348494	0.128075	GO:0044444//cytoplasmic part	GO:0005488//binding	-	gi|15238818|ref|NP_199592.1|/1.90935e-10/PFK2 (PHOSPHOFRUCTOKINASE 2); 6-phosphofructokinase [Arabidopsis thaliana]
Unigene41569_PB_AHAU	0	5	0.01	0.84	6.39232	0.0348494	0.128055	GO:0009536//plastid	GO:0046914//transition metal ion binding	-	gi|222836333|gb|EEE74740.1|/1.67551e-27/predicted protein [Populus trichocarpa]
Unigene5483_PB_AHAU	0	5	0.01	0.84	6.39232	0.0348494	0.128035	-	GO:0003824//catalytic activity	-	gi|255550099|ref|XP_002516100.1|/4.62947e-41/protein phosphatase 2c, putative [Ricinus communis]
Unigene73331_PB_AHAU	0	5	0.01	0.84	6.39232	0.0348494	0.128015	-	-	-	-
Unigene4127_PB_AHAU	0	5	0.01	0.84	6.39232	0.0348494	0.127995	-	GO:0003824//catalytic activity	-	gi|224071029|ref|XP_002303337.1|/5.22258e-69/predicted protein [Populus trichocarpa]
Unigene49242_PB_AHAU	0	5	0.01	0.84	6.39232	0.0348494	0.127975	-	-	-	-
Unigene51255_PB_AHAU	0	5	0.01	0.84	6.39232	0.0348494	0.127955	-	GO:0032559;GO:0042623//ATPase activity, coupled	GO:0043170	gi|225443857|ref|XP_002276286.1|/0/PREDICTED: hypothetical protein [Vitis vinifera]
Unigene3313_PB_AHAU	0	5	0.01	0.84	6.39232	0.0348494	0.127935	-	GO:0032559;GO:0042623//ATPase activity, coupled	-	gi|297833736|ref|XP_002884750.1|/9.96923e-33/hypothetical protein ARALYDRAFT_478294 [Arabidopsis lyrata subsp. lyrata]
Unigene49731_PB_AHAU	0	5	0.01	0.84	6.39232	0.0348494	0.127915	-	GO:0016757//transferase activity, transferring glycosyl groups	-	gi|224056138|ref|XP_002298734.1|/9.88697e-61/predicted protein [Populus trichocarpa]
Unigene70523_PB_AHAU	0	5	0.01	0.84	6.39232	0.0348494	0.127895	-	-	-	-
Unigene58368_PB_AHAU	0	5	0.01	0.84	6.39232	0.0348494	0.127875	GO:0009536//plastid;GO:0031981//nuclear lumen	GO:0004175//endopeptidase activity;GO:0016628//oxidoreductase activity, acting on the CH-CH group of donors, NAD or NADP as acceptor	GO:0019538//protein metabolic process	gi|296087700|emb|CBI34956.3|/3.17003e-116/unnamed protein product [Vitis vinifera]
Unigene81533_PB_AHAU	0	5	0.01	0.84	6.39232	0.0348494	0.127855	GO:0031224//intrinsic to membrane	-	GO:0006810//transport	gi|224069082|ref|XP_002326270.1|/5.4805e-13/predicted protein [Populus trichocarpa]
Unigene30412_PB_AHAU	0	5	0.01	0.84	6.39232	0.0348494	0.127835	GO:0043231//intracellular membrane-bounded organelle	GO:0003677//DNA binding;GO:0001071//nucleic acid binding transcription factor activity;GO:0046983//protein dimerization activity	GO:0006351//transcription, DNA-dependent	gi|224127192|ref|XP_002320010.1|/7.00213e-22/predicted protein [Populus trichocarpa]
Unigene79458_PB_AHAU	0	5	0.01	0.84	6.39232	0.0348494	0.127816	-	-	-	-
Unigene16578_PB_AHAU	0	5	0.01	0.84	6.39232	0.0348494	0.127796	GO:0031224//intrinsic to membrane;GO:0009527//plastid outer membrane	GO:0004396//hexokinase activity;GO:0046914//transition metal ion binding;GO:0032559	GO:0006007//glucose catabolic process;GO:0008219//cell death;GO:0009757//hexose mediated signaling;GO:0006796//phosphate metabolic process	gi|209978718|gb|ACJ04704.1|/0/hexokinase 1 [Cucumis melo]
Unigene51581_PB_AHAU	0	5	0.01	0.84	6.39232	0.0348494	0.127776	-	-	-	-
Unigene22717_PB_AHAU	0	5	0.01	0.84	6.39232	0.0348494	0.127756	-	-	-	-
Unigene88541_PB_AHAU	0	5	0.01	0.84	6.39232	0.0348494	0.127736	-	GO:0005515//protein binding	GO:0044267//cellular protein metabolic process	gi|255576058|ref|XP_002528924.1|/7.34865e-36/Chaperone protein dnaJ, putative [Ricinus communis]
Unigene792_PB_AHAU	0	5	0.01	0.84	6.39232	0.0348494	0.127716	-	GO:0016874//ligase activity;GO:0000166//nucleotide binding	GO:0044238//primary metabolic process;GO:0034641//cellular nitrogen compound metabolic process	gi|225441137|ref|XP_002266164.1|/9.68699e-59/PREDICTED: similar to glutamate-ammonia ligase [Vitis vinifera]
Unigene18131_PB_AHAU	0	5	0.01	0.84	6.39232	0.0348494	0.127696	-	-	-	-
Unigene27774_PB_AHAU	0	5	0.01	0.84	6.39232	0.0348494	0.127676	-	-	-	-
Unigene4758_PB_AHAU	0	5	0.01	0.84	6.39232	0.0348494	0.127656	GO:0030529//ribonucleoprotein complex	-	-	gi|296080976|emb|CBI18574.3|/3.01596e-31/unnamed protein product [Vitis vinifera]
Unigene88244_PB_AHAU	0	5	0.01	0.84	6.39232	0.0348494	0.127636	GO:0043234//protein complex	GO:0005488//binding	GO:0007015//actin filament organization;GO:0000904//cell morphogenesis involved in differentiation	gi|255541748|ref|XP_002511938.1|/7.09874e-42/Protein ABIL1, putative [Ricinus communis]
Unigene81113_PB_AHAU	0	5	0.01	0.84	6.39232	0.0348494	0.127617	GO:0031224//intrinsic to membrane	GO:0046914//transition metal ion binding	GO:0006091//generation of precursor metabolites and energy	gi|255631256|gb|ACU15995.1|/1.35046e-53/unknown [Glycine max]
Unigene83977_PB_AHAU	0	5	0.01	0.84	6.39232	0.0348494	0.127597	-	-	-	gi|224127630|ref|XP_002329325.1|/4.32595e-59/predicted protein [Populus trichocarpa]
Unigene78447_PB_AHAU	0	5	0.01	0.84	6.39232	0.0348494	0.127577	GO:0009501//amyloplast	GO:0046914//transition metal ion binding;GO:0008235//metalloexopeptidase activity	GO:0005982//starch metabolic process;GO:0000377;GO:0019538//protein metabolic process	gi|255553813|ref|XP_002517947.1|/5.24017e-53/pre-mRNA splicing factor, putative [Ricinus communis]
Unigene16234_PB_AHAU	0	5	0.01	0.84	6.39232	0.0348494	0.127557	-	-	-	gi|225439131|ref|XP_002266794.1|/1.3362e-116/PREDICTED: hypothetical protein [Vitis vinifera]
Unigene9724_PB_AHAU	0	5	0.01	0.84	6.39232	0.0348494	0.127537	-	-	-	gi|255587156|ref|XP_002534159.1|/1.26952e-36/conserved hypothetical protein [Ricinus communis]
Unigene1763_PB_AHAU	0	5	0.01	0.84	6.39232	0.0348494	0.127517	GO:0030118//clathrin coat;GO:0030119//AP-type membrane coat adaptor complex	-	GO:0015031//protein transport	gi|225458187|ref|XP_002281307.1|/9.58782e-60/PREDICTED: hypothetical protein [Vitis vinifera]
Unigene71267_PB_AHAU	0	5	0.01	0.84	6.39232	0.0348494	0.127497	GO:0043234//protein complex	GO:0004683//calmodulin-dependent protein kinase activity	GO:0015031//protein transport	gi|297743300|emb|CBI36167.3|/1.02071e-152/unnamed protein product [Vitis vinifera]
Unigene38765_PB_AHAU	0	5	0.01	0.84	6.39232	0.0348494	0.127478	-	-	-	-
Unigene8553_PB_AHAU	0	5	0.01	0.84	6.39232	0.0348494	0.127458	GO:0009536//plastid	GO:0048037//cofactor binding;GO:0016758//transferase activity, transferring hexosyl groups	GO:0006950//response to stress;GO:0044238//primary metabolic process;GO:0010038//response to metal ion	gi|187370620|dbj|BAG31926.1|/3.04772e-61/alpha-1,4-glucan phosphorylase H isozyme [Cucurbita maxima]
Unigene31262_PB_AHAU	0	5	0.01	0.84	6.39232	0.0348494	0.127438	-	-	-	-
Unigene86628_PB_AHAU	0	5	0.01	0.84	6.39232	0.0348494	0.127418	GO:0031410//cytoplasmic vesicle	-	GO:0006810//transport	gi|240255930|ref|NP_567493.5|/6.08381e-122/ATOPT3 (OLIGOPEPTIDE TRANSPORTER); oligopeptide transporter [Arabidopsis thaliana]
Unigene17048_PB_AHAU	0	5	0.01	0.84	6.39232	0.0348494	0.127398	GO:0043231//intracellular membrane-bounded organelle;GO:0031224//intrinsic to membrane	GO:0022890//inorganic cation transmembrane transporter activity	GO:0006826//iron ion transport	gi|224124478|ref|XP_002330033.1|/4.53121e-49/ferroportin protein family [Populus trichocarpa]
Unigene63080_PB_AHAU	0	5	0.01	0.84	6.39232	0.0348494	0.127379	GO:0043231//intracellular membrane-bounded organelle	GO:0001071//nucleic acid binding transcription factor activity	GO:0006351//transcription, DNA-dependent	gi|297744716|emb|CBI37978.3|/3.92038e-64/unnamed protein product [Vitis vinifera]
Unigene49710_PB_AHAU	0	5	0.01	0.84	6.39232	0.0348494	0.127359	-	-	-	gi|225439868|ref|XP_002278566.1|/2.93734e-08/PREDICTED: hypothetical protein [Vitis vinifera]
Unigene15881_PB_AHAU	0	5	0.01	0.84	6.39232	0.0348494	0.127339	-	GO:0016628//oxidoreductase activity, acting on the CH-CH group of donors, NAD or NADP as acceptor	GO:0008152//metabolic process;GO:0032501//multicellular organismal process	gi|255557092|ref|XP_002519578.1|/6.76438e-29/short-chain dehydrogenase, putative [Ricinus communis]
Unigene13216_PB_AHAU	0	5	0.01	0.84	6.39232	0.0348494	0.127319	-	-	-	gi|297745025|emb|CBI38617.3|/1.96159e-56/unnamed protein product [Vitis vinifera]
Unigene34351_PB_AHAU	0	5	0.01	0.84	6.39232	0.0348494	0.127299	-	-	GO:0019941//modification-dependent protein catabolic process	gi|255586071|ref|XP_002533700.1|/6.25162e-93/amsh, putative [Ricinus communis]
Unigene11666_PB_AHAU	0	5	0.01	0.84	6.39232	0.0348494	0.12728	GO:0043231//intracellular membrane-bounded organelle;GO:0030964	GO:0046914//transition metal ion binding;GO:0051536//iron-sulfur cluster binding;GO:0048037//cofactor binding;GO:0050136//NADH dehydrogenase (quinone) activity	GO:0051234//establishment of localization;GO:0006091//generation of precursor metabolites and energy	gi|9652180|gb|AAF91429.1|AF279902_1/1.06799e-34/NADH-ubiquinone oxidoreductase subunit PSST [Lupinus luteus]
Unigene10112_PB_AHAU	0	5	0.01	0.84	6.39232	0.0348494	0.12726	-	-	-	gi|224142884|ref|XP_002324764.1|/1.3277e-31/predicted protein [Populus trichocarpa]
Unigene87713_PB_AHAU	0	5	0.01	0.84	6.39232	0.0348494	0.12724	-	-	-	-
Unigene9107_PB_AHAU	0	4	0.01	0.67	6.06609	0.0684438	0.20991	-	-	-	gi|255565513|ref|XP_002523747.1|/5.89146e-20/conserved hypothetical protein [Ricinus communis]
Unigene20936_PB_AHAU	0	4	0.01	0.67	6.06609	0.0684438	0.209883	-	GO:0003676//nucleic acid binding;GO:0017111//nucleoside-triphosphatase activity;GO:0032559	-	gi|297739617|emb|CBI29799.3|/5.9723e-151/unnamed protein product [Vitis vinifera]
Unigene4360_PB_AHAU	0	4	0.01	0.67	6.06609	0.0684438	0.209856	-	-	-	gi|255552656|ref|XP_002517371.1|/7.75631e-14/conserved hypothetical protein [Ricinus communis]
Unigene63512_PB_AHAU	0	4	0.01	0.67	6.06609	0.0684438	0.209828	-	GO:0001071//nucleic acid binding transcription factor activity	GO:0006351//transcription, DNA-dependent	gi|255578890|ref|XP_002530298.1|/2.81504e-27/transcription factor, putative [Ricinus communis]
Unigene72268_PB_AHAU	0	4	0.01	0.67	6.06609	0.0684438	0.209801	-	-	-	-
Unigene15828_PB_AHAU	0	4	0.01	0.67	6.06609	0.0684438	0.209774	-	-	-	-
Unigene1656_PB_AHAU	0	4	0.01	0.67	6.06609	0.0684438	0.209746	-	-	-	-
Unigene79256_PB_AHAU	0	4	0.01	0.67	6.06609	0.0684438	0.209719	-	-	-	-
Unigene78329_PB_AHAU	0	4	0.01	0.67	6.06609	0.0684438	0.209692	GO:0043231//intracellular membrane-bounded organelle	GO:0005515//protein binding	GO:0016117//carotenoid biosynthetic process;GO:0044267//cellular protein metabolic process;GO:0009657//plastid organization	gi|225440823|ref|XP_002282029.1|/1.7958e-32/PREDICTED: hypothetical protein [Vitis vinifera]
Unigene27751_PB_AHAU	0	4	0.01	0.67	6.06609	0.0684438	0.209664	-	GO:0031406//carboxylic acid binding;GO:0016774//phosphotransferase activity, carboxyl group as acceptor	GO:0008652//cellular amino acid biosynthetic process;GO:0006796//phosphate metabolic process	gi|225425240|ref|XP_002267220.1|/0/PREDICTED: hypothetical protein [Vitis vinifera]
Unigene58239_PB_AHAU	0	4	0.01	0.67	6.06609	0.0684438	0.209637	-	-	-	gi|147843110|emb|CAN81211.1|/7.46193e-28/hypothetical protein VITISV_020917 [Vitis vinifera]
Unigene89389_PB_AHAU	0	4	0.01	0.67	6.06609	0.0684438	0.20961	GO:0043231//intracellular membrane-bounded organelle	GO:0004721//phosphoprotein phosphatase activity;GO:0004672//protein kinase activity	GO:0035556//intracellular signal transduction;GO:0006464//protein modification process;GO:0006796//phosphate metabolic process	gi|224135471|ref|XP_002327226.1|/1.30318e-71/predicted protein [Populus trichocarpa]
Unigene13610_PB_AHAU	0	4	0.01	0.67	6.06609	0.0684438	0.209582	-	-	-	gi|255560345|ref|XP_002521188.1|/5.17993e-11/RNA binding protein, putative [Ricinus communis]
Unigene44467_PB_AHAU	0	4	0.01	0.67	6.06609	0.0684438	0.209555	-	-	-	-
Unigene49757_PB_AHAU	0	4	0.01	0.67	6.06609	0.0684438	0.209528	GO:0043231//intracellular membrane-bounded organelle	GO:0003676//nucleic acid binding;GO:0001071//nucleic acid binding transcription factor activity	GO:0006351//transcription, DNA-dependent	gi|302398973|gb|ADL36781.1|/1.10834e-71/MYBR domain class transcription factor [Malus x domestica]
Unigene19706_PB_AHAU	0	4	0.01	0.67	6.06609	0.0684438	0.209501	GO:0031090//organelle membrane;GO:0009534//chloroplast thylakoid	-	-	gi|296084743|emb|CBI25887.3|/2.6042e-28/unnamed protein product [Vitis vinifera]
Unigene27833_PB_AHAU	0	4	0.01	0.67	6.06609	0.0684438	0.209473	-	-	-	-
Unigene78057_PB_AHAU	0	4	0.01	0.67	6.06609	0.0684438	0.209446	GO:0031224//intrinsic to membrane	GO:0015174//basic amino acid transmembrane transporter activity;GO:0015172//acidic amino acid transmembrane transporter activity	GO:0015813//L-glutamate transport;GO:0015809//arginine transport	gi|224120180|ref|XP_002318265.1|/3.82539e-54/cationic amino acid transporter [Populus trichocarpa]
Unigene17428_PB_AHAU	0	4	0.01	0.67	6.06609	0.0684438	0.209419	-	-	-	gi|147861524|emb|CAN83583.1|/6.33799e-146/hypothetical protein VITISV_009664 [Vitis vinifera]
Unigene9538_PB_AHAU	0	4	0.01	0.67	6.06609	0.0684438	0.209392	-	GO:0016491//oxidoreductase activity;GO:0004672//protein kinase activity;GO:0000166//nucleotide binding	GO:0008152//metabolic process	gi|223452460|gb|ACM89557.1|/6.87766e-28/receptor-like protein kinase [Glycine max]
Unigene82451_PB_AHAU	0	4	0.01	0.67	6.06609	0.0684438	0.209364	-	-	-	-
Unigene78616_PB_AHAU	0	4	0.01	0.67	6.06609	0.0684438	0.209337	GO:0009536//plastid;GO:0016020//membrane	GO:0004674//protein serine/threonine kinase activity;GO:0046872//metal ion binding;GO:0032559	GO:0009755//hormone-mediated signaling pathway;GO:0006464//protein modification process	gi|255540883|ref|XP_002511506.1|/1.74462e-165/calcium-dependent protein kinase, putative [Ricinus communis]
Unigene67067_PB_AHAU	0	4	0.01	0.67	6.06609	0.0684438	0.20931	-	-	-	-
Unigene65434_PB_AHAU	0	4	0.01	0.67	6.06609	0.0684438	0.209283	-	-	-	-
Unigene3254_PB_AHAU	0	4	0.01	0.67	6.06609	0.0684438	0.209255	GO:0044444//cytoplasmic part	GO:0016755;GO:0046914//transition metal ion binding;GO:0016614//oxidoreductase activity, acting on CH-OH group of donors;GO:0019829//cation-transporting ATPase activity	GO:0010038//response to metal ion;GO:0052482;GO:0043043//peptide biosynthetic process;GO:0002376//immune system process;GO:0019762//glucosinolate catabolic process;GO:0009699//phenylpropanoid biosynthetic process;GO:0015698//inorganic anion transport	gi|297735552|emb|CBI18046.3|/3.64564e-78/unnamed protein product [Vitis vinifera]
Unigene59431_PB_AHAU	0	4	0.01	0.67	6.06609	0.0684438	0.209228	-	-	-	-
Unigene13533_PB_AHAU	0	4	0.01	0.67	6.06609	0.0684438	0.209201	GO:0044464//cell part	GO:0008415//acyltransferase activity;GO:0046914//transition metal ion binding;GO:0016628//oxidoreductase activity, acting on the CH-CH group of donors, NAD or NADP as acceptor	GO:0009826//unidimensional cell growth;GO:0008152//metabolic process	gi|224144084|ref|XP_002325180.1|/1.11139e-106/predicted protein [Populus trichocarpa]
Unigene11749_PB_AHAU	0	4	0.01	0.67	6.06609	0.0684438	0.209174	-	-	-	-
Unigene17510_PB_AHAU	0	4	0.01	0.67	6.06609	0.0684438	0.209147	-	-	-	gi|113205352|gb|AAT38797.2|/5.26444e-22/Polyprotein, putative [Solanum demissum]
Unigene88721_PB_AHAU	0	4	0.01	0.67	6.06609	0.0684438	0.20912	GO:0043234//protein complex;GO:0043231//intracellular membrane-bounded organelle	GO:0043169//cation binding;GO:0004721//phosphoprotein phosphatase activity	GO:0006464//protein modification process	gi|225462735|ref|XP_002269132.1|/1.14497e-132/PREDICTED: hypothetical protein [Vitis vinifera]
Unigene70726_PB_AHAU	0	4	0.01	0.67	6.06609	0.0684438	0.209092	GO:0043231//intracellular membrane-bounded organelle	GO:0016903//oxidoreductase activity, acting on the aldehyde or oxo group of donors;GO:0016744	GO:0006772//thiamine metabolic process;GO:0006721//terpenoid metabolic process	gi|94421690|gb|ABF18929.1|/3.8059e-140/putative 1-deoxy-D-xylulose 5-phosphate synthase [Hevea brasiliensis]
Unigene1331_PB_AHAU	0	4	0.01	0.67	6.06609	0.0684438	0.209065	GO:0043231//intracellular membrane-bounded organelle	GO:0000166//nucleotide binding;GO:0016616//oxidoreductase activity, acting on the CH-OH group of donors, NAD or NADP as acceptor	GO:0008152//metabolic process	gi|118488445|gb|ABK96037.1|/1.21837e-130/unknown [Populus trichocarpa]
Unigene36634_PB_AHAU	0	4	0.01	0.67	6.06609	0.0684438	0.209038	-	-	-	-
Unigene82192_PB_AHAU	0	4	0.01	0.67	6.06609	0.0684438	0.209011	GO:0043231//intracellular membrane-bounded organelle	GO:0016624//oxidoreductase activity, acting on the aldehyde or oxo group of donors, disulfide as acceptor;GO:0019842//vitamin binding	GO:0006007//glucose catabolic process	gi|224109580|ref|XP_002315242.1|/1.19468e-65/predicted protein [Populus trichocarpa]
Unigene88473_PB_AHAU	0	4	0.01	0.67	6.06609	0.0684438	0.208984	-	-	-	gi|147792820|emb|CAN68814.1|/2.36558e-16/hypothetical protein VITISV_001086 [Vitis vinifera]
Unigene53851_PB_AHAU	0	4	0.01	0.67	6.06609	0.0684438	0.208957	-	-	-	gi|255550091|ref|XP_002516096.1|/8.03166e-06/peptidyl-prolyl cis-trans isomerase, putative [Ricinus communis]
Unigene39439_PB_AHAU	0	4	0.01	0.67	6.06609	0.0684438	0.208929	-	-	-	gi|8920612|gb|AAF81334.1|AC007767_14/4.16573e-08/Contains similarity to a hypothetical protein T25K17.150 gi|7487424 from Arabidopsis thaliana BAC T25K17 gb|AL049171
Unigene32487_PB_AHAU	0	4	0.01	0.67	6.06609	0.0684438	0.208902	GO:0044464//cell part	-	-	gi|225439729|ref|XP_002273762.1|/1.50919e-12/PREDICTED: hypothetical protein [Vitis vinifera]
Unigene89722_PB_AHAU	0	4	0.01	0.67	6.06609	0.0684438	0.208875	GO:0043231//intracellular membrane-bounded organelle;GO:0031410//cytoplasmic vesicle	GO:0016862//intramolecular oxidoreductase activity, interconverting keto- and enol-groups;GO:0004576//oligosaccharyl transferase activity	GO:0019725//cellular homeostasis	gi|225442595|ref|XP_002279221.1|/2.95425e-110/PREDICTED: hypothetical protein [Vitis vinifera]
Unigene89926_PB_AHAU	0	4	0.01	0.67	6.06609	0.0684438	0.208848	-	-	-	-
Unigene14291_PB_AHAU	0	4	0.01	0.67	6.06609	0.0684438	0.208821	-	GO:0016407//acetyltransferase activity	GO:0000902//cell morphogenesis;GO:0009755//hormone-mediated signaling pathway;GO:0009639//response to red or far red light	gi|255636119|gb|ACU18403.1|/1.65923e-78/unknown [Glycine max]
Unigene16510_PB_AHAU	0	4	0.01	0.67	6.06609	0.0684438	0.208794	GO:0016020//membrane	GO:0030246//carbohydrate binding;GO:0004674//protein serine/threonine kinase activity;GO:0000166//nucleotide binding	GO:0009987//cellular process	gi|225470088|ref|XP_002270295.1|/1.37175e-112/PREDICTED: hypothetical protein [Vitis vinifera]
Unigene82976_PB_AHAU	0	4	0.01	0.67	6.06609	0.0684438	0.208767	GO:0031981//nuclear lumen	-	GO:0042254//ribosome biogenesis	gi|223945377|gb|ACN26772.1|/7.15746e-27/unknown [Zea mays]
Unigene47930_PB_AHAU	0	4	0.01	0.67	6.06609	0.0684438	0.20874	-	-	-	-
Unigene28826_PB_AHAU	0	4	0.01	0.67	6.06609	0.0684438	0.208713	GO:0043231//intracellular membrane-bounded organelle;GO:0016020//membrane	GO:0004871//signal transducer activity;GO:0016301//kinase activity;GO:0032559	GO:0043401//steroid hormone mediated signaling pathway;GO:0006464//protein modification process	gi|225459848|ref|XP_002285927.1|/8.05688e-85/PREDICTED: hypothetical protein isoform 2 [Vitis vinifera]
Unigene7943_PB_AHAU	0	4	0.01	0.67	6.06609	0.0684438	0.208686	-	-	-	gi|224065613|ref|XP_002301884.1|/4.40178e-07/predicted protein [Populus trichocarpa]
Unigene32409_PB_AHAU	0	4	0.01	0.67	6.06609	0.0684438	0.208659	GO:0031224//intrinsic to membrane	-	GO:0015833//peptide transport	gi|224053256|ref|XP_002297740.1|/5.67834e-161/predicted protein [Populus trichocarpa]
Unigene1072_PB_AHAU	0	4	0.01	0.67	6.06609	0.0684438	0.208632	GO:0043231//intracellular membrane-bounded organelle	GO:0030528//transcription regulator activity;GO:0003677//DNA binding	GO:0009755//hormone-mediated signaling pathway;GO:0010093//specification of floral organ identity;GO:0006351//transcription, DNA-dependent	gi|255540617|ref|XP_002511373.1|/2.22935e-49/homeobox protein knotted-1, putative [Ricinus communis]
Unigene11611_PB_AHAU	0	4	0.01	0.67	6.06609	0.0684438	0.208605	GO:0009528//plastid inner membrane	GO:0015151//alpha-glucoside transmembrane transporter activity	GO:0005984//disaccharide metabolic process;GO:0051707//response to other organism;GO:0005982//starch metabolic process;GO:0009628//response to abiotic stimulus;GO:0032501//multicellular organismal process;GO:0000017//alpha-glucoside transport	gi|109895092|gb|ABG47411.1|/1.09145e-73/maltose transporter [Malus x domestica]
Unigene84997_PB_AHAU	0	4	0.01	0.67	6.06609	0.0684438	0.208578	-	-	-	gi|224145812|ref|XP_002325773.1|/3.54822e-09/predicted protein [Populus trichocarpa]
Unigene89365_PB_AHAU	0	4	0.01	0.67	6.06609	0.0684438	0.208551	-	-	-	gi|297737962|emb|CBI27163.3|/1.1111e-96/unnamed protein product [Vitis vinifera]
Unigene75736_PB_AHAU	0	4	0.01	0.67	6.06609	0.0684438	0.208523	GO:0031410//cytoplasmic vesicle	-	-	gi|255549968|ref|XP_002516035.1|/4.47601e-115/conserved hypothetical protein [Ricinus communis]
Unigene15912_PB_AHAU	0	4	0.01	0.67	6.06609	0.0684438	0.208496	-	-	-	-
Unigene89167_PB_AHAU	0	4	0.01	0.67	6.06609	0.0684438	0.208469	GO:0000325//plant-type vacuole	GO:0004674//protein serine/threonine kinase activity;GO:0032559	GO:0006464//protein modification process;GO:0006970//response to osmotic stress;GO:0023052//signaling	gi|255567051|ref|XP_002524508.1|/9.59603e-31/CBL-interacting serine/threonine-protein kinase, putative [Ricinus communis]
Unigene32654_PB_AHAU	0	4	0.01	0.67	6.06609	0.0684438	0.208442	-	-	-	-
Unigene88097_PB_AHAU	0	4	0.01	0.67	6.06609	0.0684438	0.208415	GO:0043231//intracellular membrane-bounded organelle	-	-	gi|255553532|ref|XP_002517807.1|/7.62755e-19/conserved hypothetical protein [Ricinus communis]
Unigene40507_PB_AHAU	0	4	0.01	0.67	6.06609	0.0684438	0.208389	-	-	-	-
Unigene8510_PB_AHAU	0	4	0.01	0.67	6.06609	0.0684438	0.208362	GO:0031234//extrinsic to internal side of plasma membrane	GO:0004683//calmodulin-dependent protein kinase activity;GO:0005488//binding	-	gi|225428610|ref|XP_002281238.1|/4.45546e-58/PREDICTED: hypothetical protein [Vitis vinifera]
Unigene82120_PB_AHAU	0	4	0.01	0.67	6.06609	0.0684438	0.208335	-	-	GO:0034645//cellular macromolecule biosynthetic process;GO:0010467//gene expression;GO:0044238//primary metabolic process	gi|255558990|ref|XP_002520518.1|/3.20877e-18/protein with unknown function [Ricinus communis]
Unigene82634_PB_AHAU	0	4	0.01	0.67	6.06609	0.0684438	0.208308	GO:0009532//plastid stroma;GO:0005576//extracellular region	GO:0043169//cation binding;GO:0051536//iron-sulfur cluster binding;GO:0015930//glutamate synthase activity	GO:0009314//response to radiation;GO:0031323//regulation of cellular metabolic process;GO:0006536//glutamate metabolic process;GO:0043094	gi|255571945|ref|XP_002526914.1|/0/glutamate synthase, putative [Ricinus communis]
Unigene29835_PB_AHAU	0	4	0.01	0.67	6.06609	0.0684438	0.208281	GO:0043231//intracellular membrane-bounded organelle	GO:0005488//binding	-	gi|255550193|ref|XP_002516147.1|/2.36658e-34/conserved hypothetical protein [Ricinus communis]
Unigene5405_PB_AHAU	0	4	0.01	0.67	6.06609	0.0684438	0.208254	-	-	-	gi|225442056|ref|XP_002272317.1|/1.12726e-25/PREDICTED: hypothetical protein [Vitis vinifera]
Unigene54349_PB_AHAU	0	4	0.01	0.67	6.06609	0.0684438	0.208227	GO:0043231//intracellular membrane-bounded organelle	-	-	gi|225445392|ref|XP_002284984.1|/9.62853e-27/PREDICTED: hypothetical protein [Vitis vinifera]
Unigene25334_PB_AHAU	0	4	0.01	0.67	6.06609	0.0684438	0.2082	-	-	-	gi|224138504|ref|XP_002326619.1|/2.62381e-12/predicted protein [Populus trichocarpa]
Unigene37540_PB_AHAU	0	4	0.01	0.67	6.06609	0.0684438	0.208173	-	-	-	gi|225438692|ref|XP_002277575.1|/1.22404e-51/PREDICTED: hypothetical protein [Vitis vinifera]
Unigene70788_PB_AHAU	0	4	0.01	0.67	6.06609	0.0684438	0.208146	-	-	-	-
Unigene21580_PB_AHAU	0	4	0.01	0.67	6.06609	0.0684438	0.208119	-	-	-	gi|225456583|ref|XP_002265665.1|/3.9374e-91/PREDICTED: hypothetical protein [Vitis vinifera]
Unigene16536_PB_AHAU	0	4	0.01	0.67	6.06609	0.0684438	0.208092	GO:0043231//intracellular membrane-bounded organelle	GO:0003676//nucleic acid binding	GO:0006351//transcription, DNA-dependent	gi|255581935|ref|XP_002531766.1|/4.06378e-56/transcription factor, putative [Ricinus communis]
Unigene70794_PB_AHAU	0	4	0.01	0.67	6.06609	0.0684438	0.208065	-	-	-	gi|297828824|ref|XP_002882294.1|/7.28945e-31/armadillo/beta-catenin repeat family protein [Arabidopsis lyrata subsp. lyrata]
Unigene90002_PB_AHAU	0	4	0.01	0.67	6.06609	0.0684438	0.208038	-	-	-	-
Unigene35311_PB_AHAU	0	4	0.01	0.67	6.06609	0.0684438	0.208011	GO:0031410//cytoplasmic vesicle	-	-	gi|255551979|ref|XP_002517034.1|/3.08788e-13/conserved hypothetical protein [Ricinus communis]
Unigene23079_PB_AHAU	0	4	0.01	0.67	6.06609	0.0684438	0.207985	GO:0000229;GO:0043231//intracellular membrane-bounded organelle	-	-	gi|255577289|ref|XP_002529526.1|/9.13034e-64/hypothetical protein RCOM_1716690 [Ricinus communis]
Unigene18197_PB_AHAU	0	4	0.01	0.67	6.06609	0.0684438	0.207958	-	-	-	gi|225446219|ref|XP_002263443.1|/2.23118e-11/PREDICTED: hypothetical protein [Vitis vinifera]
Unigene31216_PB_AHAU	0	4	0.01	0.67	6.06609	0.0684438	0.207931	-	-	-	-
Unigene25055_PB_AHAU	0	4	0.01	0.67	6.06609	0.0684438	0.207904	-	-	-	gi|255555293|ref|XP_002518683.1|/2.46094e-44/conserved hypothetical protein [Ricinus communis]
Unigene78192_PB_AHAU	0	4	0.01	0.67	6.06609	0.0684438	0.207877	-	-	-	gi|225466033|ref|XP_002267656.1|/3.10515e-24/PREDICTED: hypothetical protein [Vitis vinifera]
Unigene13865_PB_AHAU	0	4	0.01	0.67	6.06609	0.0684438	0.20785	GO:0031224//intrinsic to membrane;GO:0031410//cytoplasmic vesicle	GO:0004672//protein kinase activity;GO:0032559	GO:0006464//protein modification process	gi|297745743|emb|CBI15799.3|/4.70427e-113/unnamed protein product [Vitis vinifera]
Unigene61492_PB_AHAU	0	4	0.01	0.67	6.06609	0.0684438	0.207823	-	-	-	-
Unigene7199_PB_AHAU	0	4	0.01	0.67	6.06609	0.0684438	0.207797	GO:0031224//intrinsic to membrane	GO:0016759//cellulose synthase activity;GO:0046914//transition metal ion binding	GO:0045229//external encapsulating structure organization;GO:0009250//glucan biosynthetic process	gi|225450119|ref|XP_002278997.1|/4.11466e-52/PREDICTED: hypothetical protein [Vitis vinifera]
Unigene71641_PB_AHAU	0	4	0.01	0.67	6.06609	0.0684438	0.20777	-	-	-	gi|225423472|ref|XP_002274189.1|/3.77349e-56/PREDICTED: hypothetical protein [Vitis vinifera]
Unigene32584_PB_AHAU	0	4	0.01	0.67	6.06609	0.0684438	0.207743	-	-	-	gi|255559376|ref|XP_002520708.1|/2.19998e-164/conserved hypothetical protein [Ricinus communis]
Unigene25550_PB_AHAU	0	4	0.01	0.67	6.06609	0.0684438	0.207716	GO:0043231//intracellular membrane-bounded organelle	GO:0032559;GO:0042623//ATPase activity, coupled	-	gi|15217831|ref|NP_176102.1|/6.82536e-27/helicase domain-containing protein [Arabidopsis thaliana]
Unigene66330_PB_AHAU	0	4	0.01	0.67	6.06609	0.0684438	0.207689	-	-	-	-
Unigene40556_PB_AHAU	0	4	0.01	0.67	6.06609	0.0684438	0.207663	GO:0043234//protein complex;GO:0044424//intracellular part	GO:0046872//metal ion binding;GO:0016836//hydro-lyase activity	GO:0006007//glucose catabolic process	gi|223944349|gb|ACN26258.1|/1.84121e-34/unknown [Zea mays]
Unigene37257_PB_AHAU	0	4	0.01	0.67	6.06609	0.0684438	0.207636	-	GO:0003676//nucleic acid binding	-	gi|225435690|ref|XP_002283424.1|/3.79274e-41/PREDICTED: hypothetical protein [Vitis vinifera]
Unigene12790_PB_AHAU	0	4	0.01	0.67	6.06609	0.0684438	0.207609	GO:0044464//cell part	GO:0046914//transition metal ion binding	-	gi|225455850|ref|XP_002273782.1|/5.29995e-139/PREDICTED: hypothetical protein [Vitis vinifera]
Unigene29495_PB_AHAU	0	4	0.01	0.67	6.06609	0.0684438	0.207582	-	GO:0003676//nucleic acid binding	-	gi|255542326|ref|XP_002512226.1|/7.39312e-23/transcription factor, putative [Ricinus communis]
Unigene89932_PB_AHAU	0	4	0.01	0.67	6.06609	0.0684438	0.207555	-	-	-	gi|147864635|emb|CAN84081.1|/5.69061e-52/hypothetical protein VITISV_005220 [Vitis vinifera]
Unigene71673_PB_AHAU	0	4	0.01	0.67	6.06609	0.0684438	0.207529	-	-	-	-
Unigene79749_PB_AHAU	0	4	0.01	0.67	6.06609	0.0684438	0.207502	-	-	-	-
Unigene15770_PB_AHAU	0	4	0.01	0.67	6.06609	0.0684438	0.207475	GO:0031227//intrinsic to endoplasmic reticulum membrane	GO:0019829//cation-transporting ATPase activity;GO:0032559	GO:0010038//response to metal ion;GO:0009206;GO:0000041//transition metal ion transport;GO:0030003//cellular cation homeostasis;GO:0070838//divalent metal ion transport	gi|225435122|ref|XP_002284552.1|/0/PREDICTED: hypothetical protein [Vitis vinifera]
Unigene2589_PB_AHAU	0	4	0.01	0.67	6.06609	0.0684438	0.207448	-	-	-	-
Unigene68061_PB_AHAU	0	4	0.01	0.67	6.06609	0.0684438	0.207422	-	-	-	-
Unigene54283_PB_AHAU	0	4	0.01	0.67	6.06609	0.0684438	0.207395	-	-	-	gi|255580018|ref|XP_002530843.1|/9.52612e-08/conserved hypothetical protein [Ricinus communis]
Unigene70354_PB_AHAU	0	4	0.01	0.67	6.06609	0.0684438	0.207368	-	-	-	gi|222424532|dbj|BAH20221.1|/7.7883e-51/AT2G39420 [Arabidopsis thaliana]
Unigene49375_PB_AHAU	0	4	0.01	0.67	6.06609	0.0684438	0.207342	GO:0043231//intracellular membrane-bounded organelle	GO:0016857//racemase and epimerase activity, acting on carbohydrates and derivatives;GO:0048037//cofactor binding	GO:0006139//nucleobase, nucleoside, nucleotide and nucleic acid metabolic process;GO:0042546//cell wall biogenesis;GO:0019322//pentose biosynthetic process;GO:0019318//hexose metabolic process	gi|225465745|ref|XP_002264946.1|/1.95947e-146/PREDICTED: hypothetical protein [Vitis vinifera]
Unigene37556_PB_AHAU	0	4	0.01	0.67	6.06609	0.0684438	0.207315	-	-	-	gi|224099763|ref|XP_002311608.1|/3.29837e-15/chromatin remodeling complex subunit [Populus trichocarpa]
Unigene47688_PB_AHAU	0	4	0.01	0.67	6.06609	0.0684438	0.207288	-	-	-	-
Unigene79_PB_AHAU	0	4	0.01	0.67	6.06609	0.0684438	0.207262	-	GO:0046914//transition metal ion binding	-	gi|224134494|ref|XP_002321837.1|/3.59559e-124/predicted protein [Populus trichocarpa]
Unigene17551_PB_AHAU	0	4	0.01	0.67	6.06609	0.0684438	0.207235	-	GO:0003824//catalytic activity;GO:0032559	GO:0043412	gi|297735630|emb|CBI18124.3|/2.08874e-62/unnamed protein product [Vitis vinifera]
Unigene246_PB_AHAU	0	4	0.01	0.67	6.06609	0.0684438	0.207208	-	-	-	-
Unigene83337_PB_AHAU	0	4	0.01	0.67	6.06609	0.0684438	0.207181	-	-	-	-
Unigene44968_PB_AHAU	0	4	0.01	0.67	6.06609	0.0684438	0.207155	-	-	-	-
Unigene86934_PB_AHAU	0	4	0.01	0.67	6.06609	0.0684438	0.207128	-	-	-	-
Unigene89443_PB_AHAU	0	4	0.01	0.67	6.06609	0.0684438	0.207101	GO:0043231//intracellular membrane-bounded organelle	-	-	gi|225439793|ref|XP_002276541.1|/9.7894e-37/PREDICTED: hypothetical protein [Vitis vinifera]
Unigene1253_PB_AHAU	0	4	0.01	0.67	6.06609	0.0684438	0.207075	GO:0016020//membrane;GO:0031981//nuclear lumen	GO:0008238//exopeptidase activity;GO:0008237//metallopeptidase activity	GO:0010260//organ senescence;GO:0019538//protein metabolic process	gi|296081116|emb|CBI18248.3|/6.0905e-41/unnamed protein product [Vitis vinifera]
Unigene41853_PB_AHAU	0	4	0.01	0.67	6.06609	0.0684438	0.207048	-	-	-	-
Unigene40072_PB_AHAU	0	4	0.01	0.67	6.06609	0.0684438	0.207022	GO:0031224//intrinsic to membrane	GO:0015101//organic cation transmembrane transporter activity	GO:0015837//amine transport;GO:0015696//ammonium transport;GO:0051707//response to other organism	gi|224065519|ref|XP_002301837.1|/4.6382e-133/ammonium transporter [Populus trichocarpa]
Unigene10296_PB_AHAU	0	4	0.01	0.67	6.06609	0.0684438	0.206995	GO:0044464//cell part	-	-	gi|255571913|ref|XP_002526899.1|/9.451e-58/fad NAD binding oxidoreductases, putative [Ricinus communis]
Unigene18370_PB_AHAU	0	4	0.01	0.67	6.06609	0.0684438	0.206968	-	-	-	gi|297742306|emb|CBI34455.3|/1.46371e-50/unnamed protein product [Vitis vinifera]
Unigene35720_PB_AHAU	0	4	0.01	0.67	6.06609	0.0684438	0.206942	-	-	-	-
Unigene28407_PB_AHAU	0	4	0.01	0.67	6.06609	0.0684438	0.206915	GO:0031224//intrinsic to membrane	GO:0015291//secondary active transmembrane transporter activity;GO:0015103//inorganic anion transmembrane transporter activity	GO:0015698//inorganic anion transport	gi|12697486|emb|CAC28219.1|/4.62074e-17/phosphate transporter [Sesbania rostrata]
Unigene41436_PB_AHAU	0	4	0.01	0.67	6.06609	0.0684438	0.206889	-	-	-	gi|225449499|ref|XP_002283532.1|/3.71983e-16/PREDICTED: similar to HSC70-1 (heat shock cognate 70 kDa protein 1); ATP binding isoform 2 [Vitis vinifera]
Unigene63160_PB_AHAU	0	4	0.01	0.67	6.06609	0.0684438	0.206862	-	-	-	gi|134142352|gb|ABO61512.1|/6.41772e-11/LRR receptor-like protein kinase m2 [Malus x domestica]
Unigene3399_PB_AHAU	0	4	0.01	0.67	6.06609	0.0684438	0.206835	-	-	-	-
Unigene28621_PB_AHAU	0	4	0.01	0.67	6.06609	0.0684438	0.206809	GO:0043231//intracellular membrane-bounded organelle	GO:0003677//DNA binding;GO:0001071//nucleic acid binding transcription factor activity	GO:0006351//transcription, DNA-dependent	gi|255543785|ref|XP_002512955.1|/5.32365e-34/bel1 homeotic protein, putative [Ricinus communis]
Unigene42361_PB_AHAU	0	4	0.01	0.67	6.06609	0.0684438	0.206782	-	-	GO:0009987//cellular process	gi|255545906|ref|XP_002514013.1|/1.40844e-114/transcription factor, putative [Ricinus communis]
Unigene70516_PB_AHAU	0	4	0.01	0.67	6.06609	0.0684438	0.206756	GO:0031224//intrinsic to membrane	GO:0008194//UDP-glycosyltransferase activity;GO:0042285//xylosyltransferase activity	GO:0048588//developmental cell growth;GO:0009250//glucan biosynthetic process	gi|302398731|gb|ADL36660.1|/7.60568e-33/CAMTA domain class transcription factor [Malus x domestica]
Unigene82204_PB_AHAU	0	4	0.01	0.67	6.06609	0.0684438	0.206729	GO:0016020//membrane;GO:0042579//microbody	GO:0016453	GO:0003006//developmental process involved in reproduction	gi|289552247|gb|ADD10719.1|/4.75389e-119/acetyl-CoA C-acetyltransferase protein [Camellia oleifera]
Unigene65313_PB_AHAU	0	4	0.01	0.67	6.06609	0.0684438	0.206703	-	-	-	-
Unigene40531_PB_AHAU	0	4	0.01	0.67	6.06609	0.0684438	0.206676	-	-	-	-
Unigene53986_PB_AHAU	0	4	0.01	0.67	6.06609	0.0684438	0.206649	-	GO:0046914//transition metal ion binding	-	gi|225443415|ref|XP_002268835.1|/1.64091e-27/PREDICTED: hypothetical protein [Vitis vinifera]
Unigene45655_PB_AHAU	0	4	0.01	0.67	6.06609	0.0684438	0.206623	GO:0044444//cytoplasmic part;GO:0016020//membrane	GO:0042802//identical protein binding;GO:0046983//protein dimerization activity	GO:0042364;GO:0006778//porphyrin metabolic process;GO:0008614//pyridoxine metabolic process;GO:0006972//hyperosmotic response;GO:0033194//response to hydroperoxide;GO:0019752//carboxylic acid metabolic process	gi|72256517|gb|AAZ67141.1|/1.58609e-30/pyridoxine biosynthesis protein [Lotus japonicus]
Unigene35428_PB_AHAU	0	4	0.01	0.67	6.06609	0.0684438	0.206596	-	GO:0005488//binding;GO:0008238//exopeptidase activity	-	gi|225437598|ref|XP_002271147.1|/1.13958e-60/PREDICTED: hypothetical protein [Vitis vinifera]
Unigene49349_PB_AHAU	0	4	0.01	0.67	6.06609	0.0684438	0.20657	GO:0043231//intracellular membrane-bounded organelle	GO:0003676//nucleic acid binding	GO:0000377	gi|255561192|ref|XP_002521608.1|/4.34145e-62/U1 small nuclear ribonucleoprotein 70 kDa, putative [Ricinus communis]
Unigene17447_PB_AHAU	0	4	0.01	0.67	6.06609	0.0684438	0.206543	-	-	-	-
Unigene8031_PB_AHAU	0	4	0.01	0.67	6.06609	0.0684438	0.206517	GO:0043231//intracellular membrane-bounded organelle	-	-	gi|255556001|ref|XP_002519035.1|/5.96937e-41/conserved hypothetical protein [Ricinus communis]
Unigene83726_PB_AHAU	0	4	0.01	0.67	6.06609	0.0684438	0.20649	GO:0044464//cell part	GO:0004673//protein histidine kinase activity;GO:0004930//G-protein coupled receptor activity;GO:0042802//identical protein binding;GO:0032559	GO:0006468//protein phosphorylation;GO:0007602//phototransduction;GO:0006351//transcription, DNA-dependent	gi|224122788|ref|XP_002318913.1|/0/phytochrome [Populus trichocarpa]
Unigene62368_PB_AHAU	0	4	0.01	0.67	6.06609	0.0684438	0.206464	GO:0044424//intracellular part	GO:0017111//nucleoside-triphosphatase activity;GO:0008135//translation factor activity, nucleic acid binding;GO:0032561	GO:0006412//translation;GO:0009207	gi|242045976|ref|XP_002460859.1|/5.49446e-52/hypothetical protein SORBIDRAFT_02g036420 [Sorghum bicolor]
Unigene29732_PB_AHAU	0	4	0.01	0.67	6.06609	0.0684438	0.206437	-	GO:0008378//galactosyltransferase activity	GO:0009628//response to abiotic stimulus	gi|255577479|ref|XP_002529618.1|/8.05001e-111/hydrolase, hydrolyzing O-glycosyl compounds, putative [Ricinus communis]
Unigene62416_PB_AHAU	0	4	0.01	0.67	6.06609	0.0684438	0.206411	-	-	-	gi|224060347|ref|XP_002300154.1|/1.78275e-13/predicted protein [Populus trichocarpa]
Unigene56744_PB_AHAU	0	4	0.01	0.67	6.06609	0.0684438	0.206385	-	-	-	-
Unigene1136_PB_AHAU	0	4	0.01	0.67	6.06609	0.0684438	0.206358	-	GO:0046914//transition metal ion binding;GO:0016307//phosphatidylinositol phosphate kinase activity;GO:0032559	GO:0046488//phosphatidylinositol metabolic process;GO:0019538//protein metabolic process;GO:0006796//phosphate metabolic process	gi|224108341|ref|XP_002314813.1|/5.92522e-122/predicted protein [Populus trichocarpa]
Unigene52561_PB_AHAU	0	4	0.01	0.67	6.06609	0.0684438	0.206332	-	-	-	gi|224101339|ref|XP_002312240.1|/3.32366e-87/predicted protein [Populus trichocarpa]
Unigene7650_PB_AHAU	0	4	0.01	0.67	6.06609	0.0684438	0.206305	-	-	-	gi|225436293|ref|XP_002265741.1|/6.29729e-70/PREDICTED: hypothetical protein [Vitis vinifera]
Unigene31933_PB_AHAU	0	4	0.01	0.67	6.06609	0.0684438	0.206279	-	-	-	gi|297740731|emb|CBI30913.3|/3.63014e-51/unnamed protein product [Vitis vinifera]
Unigene27754_PB_AHAU	0	4	0.01	0.67	6.06609	0.0684438	0.206252	-	GO:0060089;GO:0005488//binding;GO:0004673//protein histidine kinase activity	GO:0006351//transcription, DNA-dependent;GO:0007165//signal transduction	gi|224110804|ref|XP_002315641.1|/4.00349e-25/predicted protein [Populus trichocarpa]
Unigene5239_PB_AHAU	0	4	0.01	0.67	6.06609	0.0684438	0.206226	GO:0031371//ubiquitin conjugating enzyme complex	GO:0005488//binding;GO:0016879//ligase activity, forming carbon-nitrogen bonds	GO:0006464//protein modification process;GO:0006281//DNA repair	gi|18409633|ref|NP_566968.1|/2.10381e-65/UEV1D-4 (UBIQUITIN E2 VARIANT 1D-4); protein binding / ubiquitin-protein ligase [Arabidopsis thaliana]
Unigene62077_PB_AHAU	0	4	0.01	0.67	6.06609	0.0684438	0.206199	-	GO:0004871//signal transducer activity;GO:0004672//protein kinase activity;GO:0000166//nucleotide binding	GO:0009987//cellular process	gi|255579600|ref|XP_002530641.1|/5.99204e-20/B-Raf proto-oncogene serine/threonine-protein kinase, putative [Ricinus communis]
Unigene61953_PB_AHAU	0	4	0.01	0.67	6.06609	0.0684438	0.206173	-	-	-	-
Unigene70204_PB_AHAU	0	4	0.01	0.67	6.06609	0.0684438	0.206147	GO:0031224//intrinsic to membrane	GO:0015149//hexose transmembrane transporter activity;GO:0016628//oxidoreductase activity, acting on the CH-CH group of donors, NAD or NADP as acceptor	GO:0008645//hexose transport;GO:0008152//metabolic process	gi|255552117|ref|XP_002517103.1|/2.99234e-32/sugar transporter, putative [Ricinus communis]
Unigene48879_PB_AHAU	0	4	0.01	0.67	6.06609	0.0684438	0.20612	GO:0043231//intracellular membrane-bounded organelle;GO:0031224//intrinsic to membrane	GO:0022891//substrate-specific transmembrane transporter activity;GO:0016628//oxidoreductase activity, acting on the CH-CH group of donors, NAD or NADP as acceptor	GO:0008152//metabolic process;GO:0071702	gi|255567600|ref|XP_002524779.1|/2.17879e-19/sugar transporter, putative [Ricinus communis]
Unigene64664_PB_AHAU	0	4	0.01	0.67	6.06609	0.0684438	0.206094	GO:0031461//cullin-RING ubiquitin ligase complex	GO:0019899//enzyme binding	GO:0009416//response to light stimulus;GO:0019941//modification-dependent protein catabolic process;GO:0009908//flower development	gi|255562822|ref|XP_002522416.1|/3.9202e-61/cullin, putative [Ricinus communis]
Unigene16408_PB_AHAU	0	4	0.01	0.67	6.06609	0.0684438	0.206067	GO:0015935//small ribosomal subunit	GO:0005198//structural molecule activity	GO:0010467//gene expression;GO:0022613//ribonucleoprotein complex biogenesis	gi|255637262|gb|ACU18961.1|/6.90343e-35/unknown [Glycine max]
Unigene40396_PB_AHAU	0	4	0.01	0.67	6.06609	0.0684438	0.206041	GO:0044464//cell part	GO:0046872//metal ion binding;GO:0004620//phospholipase activity	GO:0006650//glycerophospholipid metabolic process	gi|237637581|gb|ABX83202.2|/2.67433e-84/phospholipase D [Lolium temulentum]
Unigene50672_PB_AHAU	0	4	0.01	0.67	6.06609	0.0684438	0.206015	GO:0016020//membrane	GO:0005215//transporter activity	GO:0006810//transport	gi|224097178|ref|XP_002310865.1|/1.38148e-93/nucleobase ascorbate transporter [Populus trichocarpa]
Unigene89948_PB_AHAU	0	4	0.01	0.67	6.06609	0.0684438	0.205988	-	GO:0004672//protein kinase activity;GO:0000166//nucleotide binding	-	gi|225445274|ref|XP_002281124.1|/1.68819e-64/PREDICTED: hypothetical protein [Vitis vinifera]
Unigene36383_PB_AHAU	0	4	0.01	0.67	6.06609	0.0684438	0.205962	-	-	-	-
Unigene16493_PB_AHAU	0	4	0.01	0.67	6.06609	0.0684438	0.205936	-	GO:0005488//binding	-	gi|225458822|ref|XP_002283309.1|/2.26042e-52/PREDICTED: hypothetical protein [Vitis vinifera]
Unigene16187_PB_AHAU	0	4	0.01	0.67	6.06609	0.0684438	0.205909	-	GO:0016787//hydrolase activity	-	gi|296089314|emb|CBI39086.3|/3.66845e-33/unnamed protein product [Vitis vinifera]
Unigene47703_PB_AHAU	0	4	0.01	0.67	6.06609	0.0684438	0.205883	-	-	-	-
Unigene50112_PB_AHAU	0	4	0.01	0.67	6.06609	0.0684438	0.205857	GO:0043231//intracellular membrane-bounded organelle	GO:0005515//protein binding;GO:0004674//protein serine/threonine kinase activity;GO:0032559	GO:0006464//protein modification process;GO:0009628//response to abiotic stimulus;GO:0023052//signaling	gi|225439649|ref|XP_002269923.1|/1.45845e-131/PREDICTED: hypothetical protein isoform 1 [Vitis vinifera]
Unigene31541_PB_AHAU	0	4	0.01	0.67	6.06609	0.0684438	0.20583	-	-	-	gi|255565128|ref|XP_002523556.1|/2.40678e-81/conserved hypothetical protein [Ricinus communis]
Unigene29171_PB_AHAU	0	4	0.01	0.67	6.06609	0.0684438	0.205804	-	GO:0046914//transition metal ion binding	-	gi|297746094|emb|CBI16150.3|/4.00216e-29/unnamed protein product [Vitis vinifera]
Unigene24192_PB_AHAU	0	4	0.01	0.67	6.06609	0.0684438	0.205778	GO:0044464//cell part	-	-	gi|225424426|ref|XP_002281514.1|/6.70138e-70/PREDICTED: hypothetical protein [Vitis vinifera]
Unigene89572_PB_AHAU	0	4	0.01	0.67	6.06609	0.0684438	0.205751	-	-	-	gi|296084245|emb|CBI24633.3|/3.89521e-40/unnamed protein product [Vitis vinifera]
Unigene80043_PB_AHAU	0	4	0.01	0.67	6.06609	0.0684438	0.205725	-	-	-	-
Unigene79418_PB_AHAU	0	4	0.01	0.67	6.06609	0.0684438	0.205699	GO:0009536//plastid	GO:0031420;GO:0016301//kinase activity;GO:0000166//nucleotide binding	GO:0006796//phosphate metabolic process;GO:0006007//glucose catabolic process	gi|224105775|ref|XP_002313928.1|/8.12919e-101/predicted protein [Populus trichocarpa]
Unigene75449_PB_AHAU	0	4	0.01	0.67	6.06609	0.0684438	0.205672	GO:0043231//intracellular membrane-bounded organelle	GO:0070566//adenylyltransferase activity	GO:0019359	gi|296089926|emb|CBI39745.3|/5.09917e-32/unnamed protein product [Vitis vinifera]
Unigene14769_PB_AHAU	0	4	0.01	0.67	6.06609	0.0684438	0.205646	GO:0043231//intracellular membrane-bounded organelle	GO:0003676//nucleic acid binding;GO:0005515//protein binding	GO:0044267//cellular protein metabolic process	gi|255575774|ref|XP_002528786.1|/2.90414e-84/Zuotin, putative [Ricinus communis]
Unigene10684_PB_AHAU	0	4	0.01	0.67	6.06609	0.0684438	0.20562	GO:0005618//cell wall;GO:0043231//intracellular membrane-bounded organelle	GO:0005543//phospholipid binding	-	gi|255558688|ref|XP_002520368.1|/5.84986e-61/conserved hypothetical protein [Ricinus communis]
Unigene79777_PB_AHAU	0	4	0.01	0.67	6.06609	0.0684438	0.205594	-	-	-	-
Unigene12722_PB_AHAU	0	4	0.01	0.67	6.06609	0.0684438	0.205567	-	GO:0004672//protein kinase activity;GO:0000166//nucleotide binding	GO:0009987//cellular process	gi|255555113|ref|XP_002518594.1|/3.21942e-29/Negative regulator of the PHO system, putative [Ricinus communis]
Unigene62153_PB_AHAU	0	4	0.01	0.67	6.06609	0.0684438	0.205541	-	-	-	-
Unigene31795_PB_AHAU	0	4	0.01	0.67	6.06609	0.0684438	0.205515	-	-	-	-
Unigene77381_PB_AHAU	0	4	0.01	0.67	6.06609	0.0684438	0.205489	-	GO:0003824//catalytic activity	-	gi|255644940|gb|ACU22970.1|/4.07412e-80/unknown [Glycine max]
Unigene17431_PB_AHAU	0	4	0.01	0.67	6.06609	0.0684438	0.205462	-	-	-	gi|225427383|ref|XP_002283072.1|/3.24405e-127/PREDICTED: hypothetical protein [Vitis vinifera]
Unigene44206_PB_AHAU	0	4	0.01	0.67	6.06609	0.0684438	0.205436	-	-	-	-
Unigene70858_PB_AHAU	0	4	0.01	0.67	6.06609	0.0684438	0.20541	-	-	-	gi|297746028|emb|CBI16084.3|/1.28886e-11/unnamed protein product [Vitis vinifera]
Unigene52071_PB_AHAU	0	4	0.01	0.67	6.06609	0.0684438	0.205384	GO:0015630//microtubule cytoskeleton;GO:0009526//plastid envelope;GO:0016020//membrane	GO:0003774//motor activity;GO:0015631//tubulin binding;GO:0032559	GO:0000911//cytokinesis by cell plate formation;GO:0009902//chloroplast relocation;GO:0007017//microtubule-based process	gi|297744860|emb|CBI38274.3|/6.41004e-150/unnamed protein product [Vitis vinifera]
Unigene27112_PB_AHAU	0	4	0.01	0.67	6.06609	0.0684438	0.205358	GO:0044464//cell part	GO:0031420;GO:0016301//kinase activity	GO:0006796//phosphate metabolic process;GO:0010038//response to metal ion;GO:0006007//glucose catabolic process	gi|296090381|emb|CBI40200.3|/3.1191e-165/unnamed protein product [Vitis vinifera]
Unigene61885_PB_AHAU	0	4	0.01	0.67	6.06609	0.0684438	0.205331	-	-	-	-
Unigene72056_PB_AHAU	0	4	0.01	0.67	6.06609	0.0684438	0.205305	-	-	-	gi|297737282|emb|CBI26483.3|/6.43828e-11/unnamed protein product [Vitis vinifera]
Unigene11043_PB_AHAU	0	4	0.01	0.67	6.06609	0.0684438	0.205279	-	GO:0035251//UDP-glucosyltransferase activity	GO:0006464//protein modification process	gi|298204497|emb|CBI23772.3|/6.83028e-58/unnamed protein product [Vitis vinifera]
Unigene65480_PB_AHAU	0	4	0.01	0.67	6.06609	0.0684438	0.205253	-	-	-	-
Unigene34323_PB_AHAU	0	4	0.01	0.67	6.06609	0.0684438	0.205227	GO:0016020//membrane	GO:0004702//receptor signaling protein serine/threonine kinase activity;GO:0032559	GO:0006464//protein modification process;GO:0023052//signaling	gi|225456126|ref|XP_002278191.1|/1.80408e-29/PREDICTED: hypothetical protein [Vitis vinifera]
Unigene57759_PB_AHAU	0	4	0.01	0.67	6.06609	0.0684438	0.205201	GO:0031224//intrinsic to membrane	GO:0004888//transmembrane receptor activity	GO:0015918//sterol transport	gi|297744484|emb|CBI37746.3|/3.25379e-76/unnamed protein product [Vitis vinifera]
Unigene38844_PB_AHAU	0	4	0.01	0.67	6.06609	0.0684438	0.205174	-	-	-	gi|255551657|ref|XP_002516874.1|/3.60102e-29/conserved hypothetical protein [Ricinus communis]
Unigene14015_PB_AHAU	0	4	0.01	0.67	6.06609	0.0684438	0.205148	-	-	-	-
Unigene84268_PB_AHAU	0	4	0.01	0.67	6.06609	0.0684438	0.205122	GO:0043231//intracellular membrane-bounded organelle	GO:0046914//transition metal ion binding;GO:0003676//nucleic acid binding	-	gi|255580137|ref|XP_002530900.1|/3.65516e-25/protein binding protein, putative [Ricinus communis]
Unigene9500_PB_AHAU	0	4	0.01	0.67	6.06609	0.0684438	0.205096	GO:0043231//intracellular membrane-bounded organelle	GO:0015645//fatty acid ligase activity	GO:0006633//fatty acid biosynthetic process;GO:0006952//defense response;GO:0010102//lateral root morphogenesis	gi|224103487|ref|XP_002313075.1|/6.75795e-61/predicted protein [Populus trichocarpa]
Unigene43220_PB_AHAU	0	4	0.01	0.67	6.06609	0.0684438	0.20507	GO:0043231//intracellular membrane-bounded organelle	GO:0003676//nucleic acid binding;GO:0032559	GO:0015698//inorganic anion transport;GO:0006259//DNA metabolic process	gi|147811104|emb|CAN74564.1|/3.75864e-19/hypothetical protein VITISV_037256 [Vitis vinifera]
Unigene40001_PB_AHAU	0	4	0.01	0.67	6.06609	0.0684438	0.205044	-	-	-	gi|147838572|emb|CAN74312.1|/1.62852e-18/hypothetical protein VITISV_037520 [Vitis vinifera]
Unigene48067_PB_AHAU	0	4	0.01	0.67	6.06609	0.0684438	0.205018	-	-	-	gi|255568806|ref|XP_002525374.1|/1.01529e-08/conserved hypothetical protein [Ricinus communis]
Unigene38231_PB_AHAU	0	4	0.01	0.67	6.06609	0.0684438	0.204991	-	-	-	-
Unigene11924_PB_AHAU	0	4	0.01	0.67	6.06609	0.0684438	0.204965	-	-	-	gi|297742541|emb|CBI34690.3|/3.10896e-154/unnamed protein product [Vitis vinifera]
Unigene33238_PB_AHAU	0	4	0.01	0.67	6.06609	0.0684438	0.204939	-	-	-	-
Unigene84044_PB_AHAU	0	4	0.01	0.67	6.06609	0.0684438	0.204913	GO:0044464//cell part	-	-	gi|297808165|ref|XP_002871966.1|/2.56507e-64/hypothetical protein ARALYDRAFT_489018 [Arabidopsis lyrata subsp. lyrata]
Unigene4247_PB_AHAU	0	4	0.01	0.67	6.06609	0.0684438	0.204887	-	GO:0004672//protein kinase activity;GO:0000166//nucleotide binding	-	gi|224076544|ref|XP_002304959.1|/1.93647e-45/predicted protein [Populus trichocarpa]
Unigene23584_PB_AHAU	0	4	0.01	0.67	6.06609	0.0684438	0.204861	-	-	-	gi|224104181|ref|XP_002313349.1|/6.04369e-104/predicted protein [Populus trichocarpa]
Unigene65239_PB_AHAU	0	4	0.01	0.67	6.06609	0.0684438	0.204835	-	-	-	-
Unigene22265_PB_AHAU	0	4	0.01	0.67	6.06609	0.0684438	0.204809	-	GO:0003824//catalytic activity	GO:0044238//primary metabolic process	gi|224113017|ref|XP_002316362.1|/1.66429e-101/predicted protein [Populus trichocarpa]
Unigene67048_PB_AHAU	0	4	0.01	0.67	6.06609	0.0684438	0.204783	-	-	-	-
Unigene64597_PB_AHAU	0	4	0.01	0.67	6.06609	0.0684438	0.204757	-	-	-	-
Unigene84483_PB_AHAU	0	4	0.01	0.67	6.06609	0.0684438	0.204731	GO:0031410//cytoplasmic vesicle	GO:0016812//hydrolase activity, acting on carbon-nitrogen (but not peptide) bonds, in cyclic amides	GO:0031669//cellular response to nutrient levels;GO:0006208//pyrimidine base catabolic process	gi|296083879|emb|CBI24267.3|/1.7485e-40/unnamed protein product [Vitis vinifera]
Unigene71551_PB_AHAU	0	4	0.01	0.67	6.06609	0.0684438	0.204705	-	-	-	-
Unigene11027_PB_AHAU	0	4	0.01	0.67	6.06609	0.0684438	0.204679	-	-	-	gi|224130064|ref|XP_002328645.1|/2.10108e-48/predicted protein [Populus trichocarpa]
Unigene27341_PB_AHAU	0	4	0.01	0.67	6.06609	0.0684438	0.204653	-	GO:0016741	GO:0006730//one-carbon metabolic process	gi|225453390|ref|XP_002271322.1|/1.57677e-143/PREDICTED: hypothetical protein [Vitis vinifera]
Unigene4666_PB_AHAU	0	4	0.01	0.67	6.06609	0.0684438	0.204627	-	-	-	gi|255549062|ref|XP_002515587.1|/3.83042e-34/conserved hypothetical protein [Ricinus communis]
Unigene64941_PB_AHAU	0	4	0.01	0.67	6.06609	0.0684438	0.204601	-	-	-	gi|255550113|ref|XP_002516107.1|/5.72556e-47/heat-shock protein, putative [Ricinus communis]
Unigene34763_PB_AHAU	0	4	0.01	0.67	6.06609	0.0684438	0.204575	GO:0044464//cell part	GO:0016787//hydrolase activity	GO:0044238//primary metabolic process	gi|217071930|gb|ACJ84325.1|/1.70201e-11/unknown [Medicago truncatula]
Unigene79810_PB_AHAU	0	4	0.01	0.67	6.06609	0.0684438	0.204549	-	-	GO:0034968//histone lysine methylation;GO:0010481;GO:0048764	gi|224128097|ref|XP_002320243.1|/1.08696e-10/predicted protein [Populus trichocarpa]
Unigene83122_PB_AHAU	0	4	0.01	0.67	6.06609	0.0684438	0.204523	-	-	-	gi|224143756|ref|XP_002325063.1|/1.65946e-26/predicted protein [Populus trichocarpa]
Unigene31482_PB_AHAU	0	4	0.01	0.67	6.06609	0.0684438	0.204497	-	-	GO:0006810//transport	gi|82621172|gb|ABB86274.1|/1.22951e-07/ATPase-like [Solanum tuberosum]
Unigene73421_PB_AHAU	0	4	0.01	0.67	6.06609	0.0684438	0.204471	-	-	-	-
Unigene52495_PB_AHAU	0	4	0.01	0.67	6.06609	0.0684438	0.204445	-	-	GO:0009987//cellular process	gi|297738252|emb|CBI27453.3|/4.99705e-104/unnamed protein product [Vitis vinifera]
Unigene16777_PB_AHAU	0	4	0.01	0.67	6.06609	0.0684438	0.204419	GO:0043231//intracellular membrane-bounded organelle	GO:0004175//endopeptidase activity;GO:0042623//ATPase activity, coupled;GO:0032559	GO:0009057//macromolecule catabolic process;GO:0019538//protein metabolic process	gi|255550758|ref|XP_002516427.1|/3.55653e-134/Protein YME1, putative [Ricinus communis]
Unigene35406_PB_AHAU	0	4	0.01	0.67	6.06609	0.0684438	0.204393	GO:0043231//intracellular membrane-bounded organelle	GO:0017169//CDP-alcohol phosphatidyltransferase activity	GO:0006656//phosphatidylcholine biosynthetic process	gi|242060238|ref|XP_002451408.1|/5.95926e-25/hypothetical protein SORBIDRAFT_04g001550 [Sorghum bicolor]
Unigene22888_PB_AHAU	0	4	0.01	0.67	6.06609	0.0684438	0.204367	-	-	-	-
Unigene41963_PB_AHAU	0	4	0.01	0.67	6.06609	0.0684438	0.204341	GO:0043231//intracellular membrane-bounded organelle	GO:0030528//transcription regulator activity;GO:0001071//nucleic acid binding transcription factor activity;GO:0003677//DNA binding	GO:0009725//response to hormone stimulus;GO:0006355//regulation of transcription, DNA-dependent;GO:0006970//response to osmotic stress	gi|302398835|gb|ADL36712.1|/1.47756e-75/HD domain class transcription factor [Malus x domestica]
Unigene627_PB_AHAU	0	4	0.01	0.67	6.06609	0.0684438	0.204315	GO:0044444//cytoplasmic part	-	GO:0009409//response to cold	gi|297733888|emb|CBI15135.3|/9.17977e-119/unnamed protein product [Vitis vinifera]
Unigene12717_PB_AHAU	0	4	0.01	0.67	6.06609	0.0684438	0.204289	GO:0043231//intracellular membrane-bounded organelle;GO:0044444//cytoplasmic part	GO:0004672//protein kinase activity	-	gi|225423648|ref|XP_002276237.1|/2.32716e-45/PREDICTED: hypothetical protein [Vitis vinifera]
Unigene86393_PB_AHAU	0	4	0.01	0.67	6.06609	0.0684438	0.204263	GO:0031224//intrinsic to membrane	GO:0015301//anion:anion antiporter activity	GO:0006811//ion transport	gi|209967453|gb|ACJ02355.1|/7.64961e-74/boron transporter [Vitis vinifera]
Unigene44632_PB_AHAU	0	4	0.01	0.67	6.06609	0.0684438	0.204237	-	-	-	gi|255579651|ref|XP_002530666.1|/6.41542e-11/catalytic, putative [Ricinus communis]
Unigene6372_PB_AHAU	0	4	0.01	0.67	6.06609	0.0684438	0.204211	-	-	-	gi|225437104|ref|XP_002280006.1|/7.97547e-87/PREDICTED: hypothetical protein [Vitis vinifera]
Unigene63166_PB_AHAU	0	4	0.01	0.67	6.06609	0.0684438	0.204185	GO:0044464//cell part	GO:0016411//acylglycerol O-acyltransferase activity	-	gi|224105447|ref|XP_002313814.1|/1.18966e-57/predicted protein [Populus trichocarpa]
Unigene18534_PB_AHAU	0	4	0.01	0.67	6.06609	0.0684438	0.204159	GO:0043231//intracellular membrane-bounded organelle	-	-	gi|224071605|ref|XP_002303537.1|/4.75398e-52/predicted protein [Populus trichocarpa]
Unigene65106_PB_AHAU	0	4	0.01	0.67	6.06609	0.0684438	0.204134	GO:0043231//intracellular membrane-bounded organelle	GO:0004312//fatty acid synthase activity	GO:0006631//fatty acid metabolic process	gi|224072224|ref|XP_002303661.1|/6.02716e-60/predicted protein [Populus trichocarpa]
Unigene38379_PB_AHAU	0	4	0.01	0.67	6.06609	0.0684438	0.204108	GO:0009526//plastid envelope	-	-	gi|225435688|ref|XP_002285688.1|/3.26317e-81/PREDICTED: hypothetical protein [Vitis vinifera]
Unigene62498_PB_AHAU	0	4	0.01	0.67	6.06609	0.0684438	0.204082	GO:0031224//intrinsic to membrane	-	GO:0006810//transport	gi|255537479|ref|XP_002509806.1|/1.25815e-30/mitochondrial carrier protein, putative [Ricinus communis]
Unigene54602_PB_AHAU	0	4	0.01	0.67	6.06609	0.0684438	0.204056	GO:0031224//intrinsic to membrane	-	-	gi|255537165|ref|XP_002509649.1|/1.20127e-68/Triose phosphate/phosphate translocator, chloroplast precursor, putative [Ricinus communis]
Unigene12167_PB_AHAU	0	4	0.01	0.67	6.06609	0.0684438	0.20403	GO:0043231//intracellular membrane-bounded organelle;GO:0044444//cytoplasmic part	GO:0003677//DNA binding	GO:0003002//regionalization;GO:0006355//regulation of transcription, DNA-dependent;GO:0010074//maintenance of meristem identity;GO:0010346;GO:0048608//reproductive structure development	gi|297740294|emb|CBI30476.3|/1.85169e-43/unnamed protein product [Vitis vinifera]
Unigene29099_PB_AHAU	0	4	0.01	0.67	6.06609	0.0684438	0.204004	GO:0031224//intrinsic to membrane	GO:0015291//secondary active transmembrane transporter activity;GO:0015119;GO:0005342//organic acid transmembrane transporter activity	GO:0009642//response to light intensity;GO:0051707//response to other organism;GO:0006996//organelle organization;GO:0015712//hexose phosphate transport;GO:0015711//organic anion transport;GO:0015717//triose phosphate transport;GO:0009555//pollen development	gi|224124274|ref|XP_002319290.1|/8.96051e-37/predicted protein [Populus trichocarpa]
Unigene6300_PB_AHAU	0	4	0.01	0.67	6.06609	0.0684438	0.203978	-	-	-	gi|224137334|ref|XP_002327100.1|/1.29541e-38/predicted protein [Populus trichocarpa]
Unigene38056_PB_AHAU	0	4	0.01	0.67	6.06609	0.0684438	0.203952	-	-	-	gi|58047529|gb|AAW65140.1|/6.26375e-09/3-dehydroquinate dehydratase/shikimate 5-dehydrogenase [Juglans regia]
Unigene55315_PB_AHAU	0	4	0.01	0.67	6.06609	0.0684438	0.203927	GO:0044424//intracellular part	GO:0016872//intramolecular lyase activity	GO:0006644//phospholipid metabolic process;GO:0006020//inositol metabolic process	gi|225438660|ref|XP_002281657.1|/1.79545e-29/PREDICTED: hypothetical protein [Vitis vinifera]
Unigene7630_PB_AHAU	0	4	0.01	0.67	6.06609	0.0684438	0.203901	-	-	-	gi|225450923|ref|XP_002280699.1|/1.51042e-38/PREDICTED: hypothetical protein [Vitis vinifera]
Unigene83940_PB_AHAU	0	4	0.01	0.67	6.06609	0.0684438	0.203875	GO:0043234//protein complex	GO:0035004//phosphatidylinositol 3-kinase activity;GO:0032559	GO:0016192//vesicle-mediated transport;GO:0046488//phosphatidylinositol metabolic process;GO:0048017//inositol lipid-mediated signaling;GO:0006970//response to osmotic stress;GO:0032502//developmental process	gi|1171965|sp|P42347.1|PI3K1_SOYBN/2.16571e-140/RecName: Full=Phosphatidylinositol 3-kinase, root isoform; Short=PI3-kinase; Short=PI3K; Short=PtdIns-3-kinase; AltName: Full=SPI3K-5
Unigene80636_PB_AHAU	0	4	0.01	0.67	6.06609	0.0684438	0.203849	-	-	-	-
Unigene8509_PB_AHAU	0	4	0.01	0.67	6.06609	0.0684438	0.203823	-	GO:0016647//oxidoreductase activity, acting on the CH-NH group of donors, oxygen as acceptor	GO:0006595//polyamine metabolic process	gi|255561152|ref|XP_002521588.1|/2.09031e-115/amine oxidase, putative [Ricinus communis]
Unigene2518_PB_AHAU	0	4	0.01	0.67	6.06609	0.0684438	0.203798	-	-	-	gi|255560064|ref|XP_002521050.1|/1.14231e-20/Uro-adherence factor A precursor, putative [Ricinus communis]
Unigene1527_PB_AHAU	0	4	0.01	0.67	6.06609	0.0684438	0.203772	-	GO:0016301//kinase activity;GO:0032559	GO:0006796//phosphate metabolic process	gi|224138256|ref|XP_002326557.1|/1.08394e-18/predicted protein [Populus trichocarpa]
Unigene27062_PB_AHAU	0	4	0.01	0.67	6.06609	0.0684438	0.203746	GO:0043231//intracellular membrane-bounded organelle;GO:0031410//cytoplasmic vesicle	GO:0004553//hydrolase activity, hydrolyzing O-glycosyl compounds	GO:0008152//metabolic process	gi|255636991|gb|ACU18828.1|/1.44129e-25/unknown [Glycine max]
Unigene87910_PB_AHAU	0	4	0.01	0.67	6.06609	0.0684438	0.20372	-	GO:0004871//signal transducer activity;GO:0004713//protein tyrosine kinase activity;GO:0032559	GO:0006464//protein modification process	gi|224095714|ref|XP_002310447.1|/5.7213e-74/predicted protein [Populus trichocarpa]
Unigene11374_PB_AHAU	0	4	0.01	0.67	6.06609	0.0684438	0.203694	GO:0016020//membrane	-	-	gi|255561435|ref|XP_002521728.1|/1.03114e-24/amino acid transporter, putative [Ricinus communis]
Unigene26542_PB_AHAU	0	4	0.01	0.67	6.06609	0.0684438	0.203669	-	-	-	gi|296080992|emb|CBI18590.3|/4.00483e-11/unnamed protein product [Vitis vinifera]
Unigene66177_PB_AHAU	0	4	0.01	0.67	6.06609	0.0684438	0.203643	GO:0043231//intracellular membrane-bounded organelle	GO:0005488//binding	GO:0007049//cell cycle	gi|224054182|ref|XP_002298132.1|/2.25886e-99/predicted protein [Populus trichocarpa]
Unigene49955_PB_AHAU	0	4	0.01	0.67	6.06609	0.0684438	0.203617	-	-	-	gi|224124120|ref|XP_002319250.1|/1.52508e-96/predicted protein [Populus trichocarpa]
Unigene76405_PB_AHAU	0	4	0.01	0.67	6.06609	0.0684438	0.203591	-	-	-	-
Unigene22959_PB_AHAU	0	4	0.01	0.67	6.06609	0.0684438	0.203566	-	-	-	-
Unigene88153_PB_AHAU	0	4	0.01	0.67	6.06609	0.0684438	0.20354	GO:0016020//membrane	GO:0001727//lipid kinase activity	GO:0046488//phosphatidylinositol metabolic process;GO:0048017//inositol lipid-mediated signaling;GO:0006464//protein modification process	gi|255556095|ref|XP_002519082.1|/6.39436e-87/phosphatidylinositol 4-kinase, putative [Ricinus communis]
Unigene25557_PB_AHAU	0	4	0.01	0.67	6.06609	0.0684438	0.203514	-	-	-	-
Unigene42864_PB_AHAU	0	4	0.01	0.67	6.06609	0.0684438	0.203488	-	-	-	-
Unigene88101_PB_AHAU	0	4	0.01	0.67	6.06609	0.0684438	0.203463	GO:0044464//cell part	GO:0016791//phosphatase activity;GO:0043169//cation binding	GO:0032501//multicellular organismal process;GO:0009856//pollination	gi|281181750|dbj|BAI58054.1|/1.504e-144/phytase [Lupinus albus]
Unigene48613_PB_AHAU	0	4	0.01	0.67	6.06609	0.0684438	0.203437	GO:0044424//intracellular part	GO:0004812//aminoacyl-tRNA ligase activity;GO:0000166//nucleotide binding	GO:0006412//translation;GO:0043039//tRNA aminoacylation	gi|297737925|emb|CBI27126.3|/2.98348e-29/unnamed protein product [Vitis vinifera]
Unigene83850_PB_AHAU	0	4	0.01	0.67	6.06609	0.0684438	0.203411	-	-	-	gi|298204567|emb|CBI23842.3|/2.39815e-34/unnamed protein product [Vitis vinifera]
Unigene71578_PB_AHAU	0	4	0.01	0.67	6.06609	0.0684438	0.203385	-	-	-	-
Unigene44569_PB_AHAU	0	4	0.01	0.67	6.06609	0.0684438	0.20336	-	-	-	-
Unigene34046_PB_AHAU	0	4	0.01	0.67	6.06609	0.0684438	0.203334	GO:0042579//microbody;GO:0031090//organelle membrane	GO:0016628//oxidoreductase activity, acting on the CH-CH group of donors, NAD or NADP as acceptor	GO:0008152//metabolic process	gi|255544592|ref|XP_002513357.1|/1.20555e-52/2,4-dienoyl-CoA reductase, putative [Ricinus communis]
Unigene81132_PB_AHAU	0	4	0.01	0.67	6.06609	0.0684438	0.203308	GO:0016020//membrane	-	-	gi|88683134|emb|CAJ77501.1|/1.19665e-33/expp1 protein precursor [Solanum tuberosum]
Unigene78133_PB_AHAU	0	4	0.01	0.67	6.06609	0.0684438	0.203283	-	GO:0046914//transition metal ion binding;GO:0003676//nucleic acid binding	GO:0006396//RNA processing	gi|255539831|ref|XP_002510980.1|/3.19588e-105/zinc finger protein, putative [Ricinus communis]
Unigene380_PB_AHAU	0	4	0.01	0.67	6.06609	0.0684438	0.203257	-	-	-	-
Unigene12781_PB_AHAU	0	4	0.01	0.67	6.06609	0.0684438	0.203231	-	-	-	-
Unigene40974_PB_AHAU	0	4	0.01	0.67	6.06609	0.0684438	0.203206	GO:0031224//intrinsic to membrane	GO:0017111//nucleoside-triphosphatase activity;GO:0015604//phosphonate transmembrane transporter activity;GO:0032559	GO:0009207;GO:0051234//establishment of localization	gi|297734832|emb|CBI17066.3|/3.24425e-166/unnamed protein product [Vitis vinifera]
Unigene49372_PB_AHAU	0	4	0.01	0.67	6.06609	0.0684438	0.20318	-	-	-	-
Unigene13932_PB_AHAU	0	4	0.01	0.67	6.06609	0.0684438	0.203154	-	-	-	gi|255317086|gb|ACU01863.1|/1.36027e-53/vascular associated death 1 [Glycine max]
Unigene86117_PB_AHAU	0	4	0.01	0.67	6.06609	0.0684438	0.203129	-	-	-	gi|296087474|emb|CBI34063.3|/1.62338e-54/unnamed protein product [Vitis vinifera]
Unigene20560_PB_AHAU	0	4	0.01	0.67	6.06609	0.0684438	0.203103	-	-	-	-
Unigene21087_PB_AHAU	0	4	0.01	0.67	6.06609	0.0684438	0.203078	GO:0043231//intracellular membrane-bounded organelle	-	-	gi|255586750|ref|XP_002533995.1|/1.56195e-49/conserved hypothetical protein [Ricinus communis]
Unigene18176_PB_AHAU	0	4	0.01	0.67	6.06609	0.0684438	0.203052	GO:0044464//cell part	GO:0015197//peptide transporter activity	GO:0015833//peptide transport	gi|296089951|emb|CBI39770.3|/7.71773e-41/unnamed protein product [Vitis vinifera]
Unigene25232_PB_AHAU	0	4	0.01	0.67	6.06609	0.0684438	0.203026	-	-	-	-
Unigene13560_PB_AHAU	0	4	0.01	0.67	6.06609	0.0684438	0.203001	GO:0044464//cell part	GO:0016747//transferase activity, transferring acyl groups other than amino-acyl groups	GO:0009314//response to radiation;GO:0006950//response to stress;GO:0006631//fatty acid metabolic process	gi|297738900|emb|CBI28145.3|/3.05241e-113/unnamed protein product [Vitis vinifera]
Unigene67485_PB_AHAU	0	4	0.01	0.67	6.06609	0.0684438	0.202975	-	-	-	-
Unigene50000_PB_AHAU	0	4	0.01	0.67	6.06609	0.0684438	0.20295	-	-	-	-
Unigene31576_PB_AHAU	0	4	0.01	0.67	6.06609	0.0684438	0.202924	-	GO:0046914//transition metal ion binding	GO:0003006//developmental process involved in reproduction;GO:0009267//cellular response to starvation	gi|255572130|ref|XP_002527005.1|/1.5595e-57/zinc finger protein, putative [Ricinus communis]
Unigene26604_PB_AHAU	0	4	0.01	0.67	6.06609	0.0684438	0.202898	-	-	-	-
Unigene42315_PB_AHAU	0	4	0.01	0.67	6.06609	0.0684438	0.202873	-	-	-	gi|255551919|ref|XP_002517004.1|/7.87643e-17/conserved hypothetical protein [Ricinus communis]
Unigene51719_PB_AHAU	0	4	0.01	0.67	6.06609	0.0684438	0.202847	-	-	-	-
Unigene18336_PB_AHAU	0	4	0.01	0.67	6.06609	0.0684438	0.202822	-	GO:0004672//protein kinase activity;GO:0000166//nucleotide binding	-	gi|225349440|gb|ACN87614.1|/4.68218e-38/kinase-like protein [Corylus avellana]
Unigene87849_PB_AHAU	0	4	0.01	0.67	6.06609	0.0684438	0.202796	GO:0043231//intracellular membrane-bounded organelle	GO:0004672//protein kinase activity;GO:0032559	GO:0006464//protein modification process	gi|224092268|ref|XP_002309535.1|/1.56951e-57/predicted protein [Populus trichocarpa]
Unigene54247_PB_AHAU	0	4	0.01	0.67	6.06609	0.0684438	0.202771	GO:0016020//membrane	GO:0004674//protein serine/threonine kinase activity;GO:0032559	GO:0010035//response to inorganic substance;GO:0006464//protein modification process;GO:0009746;GO:0048513//organ development;GO:0023052//signaling	gi|62867347|dbj|BAD95976.1|/4.30772e-121/Ser/Thr protein kinase [Lotus japonicus]
Unigene78252_PB_AHAU	0	4	0.01	0.67	6.06609	0.0684438	0.202745	-	GO:0046872//metal ion binding	-	gi|297746094|emb|CBI16150.3|/5.52522e-15/unnamed protein product [Vitis vinifera]
Unigene14133_PB_AHAU	0	4	0.01	0.67	6.06609	0.0684438	0.20272	-	GO:0005488//binding	-	gi|255580599|ref|XP_002531123.1|/2.82187e-48/chromodomain helicase DNA binding protein, putative [Ricinus communis]
Unigene12822_PB_AHAU	0	4	0.01	0.67	6.06609	0.0684438	0.202694	-	-	-	-
Unigene70394_PB_AHAU	0	4	0.01	0.67	6.06609	0.0684438	0.202668	GO:0031224//intrinsic to membrane	GO:0004175//endopeptidase activity	-	gi|224091513|ref|XP_002309277.1|/1.43986e-67/predicted protein [Populus trichocarpa]
Unigene33664_PB_AHAU	0	4	0.01	0.67	6.06609	0.0684438	0.202643	GO:0043231//intracellular membrane-bounded organelle	-	-	gi|225441082|ref|XP_002264567.1|/5.95407e-102/PREDICTED: hypothetical protein [Vitis vinifera]
Unigene70220_PB_AHAU	0	4	0.01	0.67	6.06609	0.0684438	0.202617	-	-	-	gi|225436956|ref|XP_002276328.1|/3.71188e-59/PREDICTED: hypothetical protein [Vitis vinifera]
Unigene29488_PB_AHAU	0	4	0.01	0.67	6.06609	0.0684438	0.202592	GO:0005576//extracellular region;GO:0030312//external encapsulating structure	GO:0016798//hydrolase activity, acting on glycosyl bonds;GO:0016758//transferase activity, transferring hexosyl groups	GO:0044042//glucan metabolic process	gi|22947852|gb|AAN07898.1|/1.82715e-155/xyloglucan endotransglycosylase [Malus x domestica]
Unigene78002_PB_AHAU	0	4	0.01	0.67	6.06609	0.0684438	0.202566	GO:0043231//intracellular membrane-bounded organelle;GO:0044427	GO:0046914//transition metal ion binding;GO:0003676//nucleic acid binding;GO:0004386//helicase activity;GO:0032559	GO:0006355//regulation of transcription, DNA-dependent;GO:0048527//lateral root development;GO:0009738//abscisic acid mediated signaling pathway;GO:0006325//chromatin organization	gi|224143281|ref|XP_002324903.1|/2.13839e-110/chromatin remodeling complex subunit [Populus trichocarpa]
Unigene39923_PB_AHAU	0	4	0.01	0.67	6.06609	0.0684438	0.202541	-	-	-	-
Unigene333_PB_AHAU	0	4	0.01	0.67	6.06609	0.0684438	0.202515	-	-	-	-
Unigene15715_PB_AHAU	0	4	0.01	0.67	6.06609	0.0684438	0.20249	GO:0043231//intracellular membrane-bounded organelle	-	GO:0006865//amino acid transport;GO:0051181//cofactor transport	gi|224108011|ref|XP_002314687.1|/4.30311e-130/predicted protein [Populus trichocarpa]
Unigene4144_PB_AHAU	0	4	0.01	0.67	6.06609	0.0684438	0.202465	-	-	-	gi|224058601|ref|XP_002299560.1|/1.19258e-52/predicted protein [Populus trichocarpa]
Unigene3916_PB_AHAU	0	4	0.01	0.67	6.06609	0.0684438	0.202439	-	-	-	gi|157417853|gb|ABV54848.1|/3.45069e-33/kinase-like protein [Prunus serrulata]
Unigene33188_PB_AHAU	0	4	0.01	0.67	6.06609	0.0684438	0.202414	-	-	GO:0008152//metabolic process	gi|224141055|ref|XP_002323890.1|/1.14684e-20/predicted protein [Populus trichocarpa]
Unigene55335_PB_AHAU	0	4	0.01	0.67	6.06609	0.0684438	0.202388	GO:0009536//plastid	-	-	gi|297790330|ref|XP_002863063.1|/2.9183e-18/hypothetical protein ARALYDRAFT_333107 [Arabidopsis lyrata subsp. lyrata]
Unigene49525_PB_AHAU	0	4	0.01	0.67	6.06609	0.0684438	0.202363	GO:0009532//plastid stroma;GO:0043036//starch grain	GO:0016798//hydrolase activity, acting on glycosyl bonds;GO:0043167//ion binding;GO:0004133//glycogen debranching enzyme activity	GO:0005982//starch metabolic process	gi|73698629|gb|AAZ81837.1|/1.13129e-23/isoamylase isoform 3 [Pisum sativum]
Unigene58996_PB_AHAU	0	4	0.01	0.67	6.06609	0.0684438	0.202337	-	-	-	-
Unigene18528_PB_AHAU	0	4	0.01	0.67	6.06609	0.0684438	0.202312	-	-	-	gi|225439086|ref|XP_002265705.1|/7.98555e-38/PREDICTED: hypothetical protein [Vitis vinifera]
Unigene9526_PB_AHAU	0	4	0.01	0.67	6.06609	0.0684438	0.202286	GO:0043231//intracellular membrane-bounded organelle	GO:0003676//nucleic acid binding	GO:0006396//RNA processing	gi|224077136|ref|XP_002305148.1|/1.15281e-52/predicted protein [Populus trichocarpa]
Unigene55881_PB_AHAU	0	4	0.01	0.67	6.06609	0.0684438	0.202261	-	-	-	-
Unigene26253_PB_AHAU	0	4	0.01	0.67	6.06609	0.0684438	0.202236	-	-	-	-
Unigene15063_PB_AHAU	0	4	0.01	0.67	6.06609	0.0684438	0.20221	-	-	-	-
Unigene47947_PB_AHAU	0	4	0.01	0.67	6.06609	0.0684438	0.202185	-	-	-	-
Unigene83357_PB_AHAU	0	4	0.01	0.67	6.06609	0.0684438	0.202159	GO:0031224//intrinsic to membrane	GO:0016628//oxidoreductase activity, acting on the CH-CH group of donors, NAD or NADP as acceptor;GO:0022857//transmembrane transporter activity	GO:0008152//metabolic process;GO:0071702	gi|255555983|ref|XP_002519026.1|/3.87481e-48/sugar transporter, putative [Ricinus communis]
Unigene13369_PB_AHAU	0	4	0.01	0.67	6.06609	0.0684438	0.202134	-	-	-	-
Unigene55926_PB_AHAU	0	4	0.01	0.67	6.06609	0.0684438	0.202109	-	-	-	-
Unigene68573_PB_AHAU	0	4	0.01	0.67	6.06609	0.0684438	0.202083	-	-	-	gi|225425120|ref|XP_002273291.1|/1.33076e-11/PREDICTED: hypothetical protein [Vitis vinifera]
Unigene15644_PB_AHAU	0	4	0.01	0.67	6.06609	0.0684438	0.202058	GO:0043231//intracellular membrane-bounded organelle;GO:0044444//cytoplasmic part	GO:0003677//DNA binding	GO:0006351//transcription, DNA-dependent;GO:0003006//developmental process involved in reproduction	gi|225426180|ref|XP_002279230.1|/4.83158e-89/PREDICTED: hypothetical protein [Vitis vinifera]
Unigene45633_PB_AHAU	0	4	0.01	0.67	6.06609	0.0684438	0.202032	-	-	-	-
Unigene4913_PB_AHAU	0	4	0.01	0.67	6.06609	0.0684438	0.202007	GO:0043234//protein complex	GO:0032559;GO:0016728	GO:0006259//DNA metabolic process;GO:0009142//nucleoside triphosphate biosynthetic process;GO:0010038//response to metal ion	gi|27261142|gb|AAN87547.1|AF118784_1/7.86609e-115/ribonucleotide reductase large subunit A [Glycine max]
Unigene82676_PB_AHAU	0	4	0.01	0.67	6.06609	0.0684438	0.201982	GO:0044424//intracellular part	GO:0046914//transition metal ion binding;GO:0016702//oxidoreductase activity, acting on single donors with incorporation of molecular oxygen, incorporation of two atoms of oxygen	GO:0006633//fatty acid biosynthetic process	gi|199612209|gb|ACH91370.1|/1.20306e-41/lipoxygenase LOX-3 [Prunus persica]
Unigene50844_PB_AHAU	0	4	0.01	0.67	6.06609	0.0684438	0.201956	-	-	-	-
Unigene41576_PB_AHAU	0	4	0.01	0.67	6.06609	0.0684438	0.201931	GO:0031224//intrinsic to membrane	-	-	gi|225445478|ref|XP_002285155.1|/1.38065e-107/PREDICTED: hypothetical protein [Vitis vinifera]
Unigene62458_PB_AHAU	0	4	0.01	0.67	6.06609	0.0684438	0.201906	-	-	-	gi|297740106|emb|CBI30288.3|/8.73672e-37/unnamed protein product [Vitis vinifera]
Unigene9975_PB_AHAU	0	4	0.01	0.67	6.06609	0.0684438	0.20188	-	-	-	-
Unigene15767_PB_AHAU	0	4	0.01	0.67	6.06609	0.0684438	0.201855	GO:0031224//intrinsic to membrane;GO:0031410//cytoplasmic vesicle	GO:0004175//endopeptidase activity	-	gi|225454252|ref|XP_002274726.1|/5.99673e-54/PREDICTED: hypothetical protein [Vitis vinifera]
Unigene7389_PB_AHAU	0	4	0.01	0.67	6.06609	0.0684438	0.20183	GO:0043232;GO:0043231//intracellular membrane-bounded organelle	GO:0005515//protein binding;GO:0003916//DNA topoisomerase activity;GO:0032559	GO:0006259//DNA metabolic process;GO:0001708//cell fate specification	gi|15241959|ref|NP_195902.1|/1.00177e-12/RHL2 (ROOT HAIRLESS 2); ATP binding / DNA binding / DNA topoisomerase (ATP-hydrolyzing)/ identical protein binding / protein binding [Arabidopsis thaliana]
Unigene39899_PB_AHAU	0	4	0.01	0.67	6.06609	0.0684438	0.201805	-	-	-	-
Unigene82121_PB_AHAU	0	4	0.01	0.67	6.06609	0.0684438	0.201779	-	-	GO:0034645//cellular macromolecule biosynthetic process;GO:0010467//gene expression;GO:0044238//primary metabolic process	gi|255558990|ref|XP_002520518.1|/2.07986e-17/protein with unknown function [Ricinus communis]
Unigene87289_PB_AHAU	0	4	0.01	0.67	6.06609	0.0684438	0.201754	-	GO:0035251//UDP-glucosyltransferase activity	-	gi|255558888|ref|XP_002520467.1|/4.58866e-80/UDP-glucuronosyltransferase, putative [Ricinus communis]
Unigene14737_PB_AHAU	0	4	0.01	0.67	6.06609	0.0684438	0.201729	GO:0043231//intracellular membrane-bounded organelle	GO:0003676//nucleic acid binding	-	gi|71041086|gb|AAZ20431.1|/2.57426e-105/MYB11 [Malus x domestica]
Unigene17412_PB_AHAU	0	4	0.01	0.67	6.06609	0.0684438	0.201703	GO:0044464//cell part	-	GO:0010467//gene expression	gi|225444476|ref|XP_002272817.1|/0/PREDICTED: hypothetical protein [Vitis vinifera]
Unigene39913_PB_AHAU	0	4	0.01	0.67	6.06609	0.0684438	0.201678	-	GO:0046914//transition metal ion binding	-	gi|225433055|ref|XP_002281024.1|/1.61161e-29/PREDICTED: hypothetical protein [Vitis vinifera]
Unigene85537_PB_AHAU	0	4	0.01	0.67	6.06609	0.0684438	0.201653	GO:0009536//plastid	GO:0003824//catalytic activity;GO:0016209//antioxidant activity;GO:0043169//cation binding	-	gi|300381874|gb|ADG26761.2|/5.094e-16/chloroplast copper/zinc-superoxide dismutase [Dimocarpus longan]
Unigene14208_PB_AHAU	0	4	0.01	0.67	6.06609	0.0684438	0.201628	-	GO:0016740//transferase activity	-	gi|225456159|ref|XP_002278561.1|/1.20377e-36/PREDICTED: hypothetical protein [Vitis vinifera]
Unigene54828_PB_AHAU	0	4	0.01	0.67	6.06609	0.0684438	0.201602	-	-	-	-
Unigene28406_PB_AHAU	0	4	0.01	0.67	6.06609	0.0684438	0.201577	-	-	-	gi|225445424|ref|XP_002285038.1|/3.49365e-25/PREDICTED: hypothetical protein [Vitis vinifera]
Unigene56483_PB_AHAU	0	4	0.01	0.67	6.06609	0.0684438	0.201552	-	-	-	-
Unigene7494_PB_AHAU	0	4	0.01	0.67	6.06609	0.0684438	0.201527	GO:0043234//protein complex	GO:0033612//receptor serine/threonine kinase binding;GO:0019787//small conjugating protein ligase activity	GO:0032446//protein modification by small protein conjugation	gi|224107629|ref|XP_002314542.1|/3.25605e-75/predicted protein [Populus trichocarpa]
Unigene72546_PB_AHAU	0	4	0.01	0.67	6.06609	0.0684438	0.201501	GO:0009526//plastid envelope;GO:0009532//plastid stroma	GO:0016787//hydrolase activity;GO:0019901//protein kinase binding	GO:0043170	gi|255633360|gb|ACU17037.1|/3.71953e-12/unknown [Glycine max]
Unigene38947_PB_AHAU	0	4	0.01	0.67	6.06609	0.0684438	0.201476	-	-	-	-
Unigene16073_PB_AHAU	0	4	0.01	0.67	6.06609	0.0684438	0.201451	-	-	-	gi|225424311|ref|XP_002280971.1|/5.32139e-43/PREDICTED: hypothetical protein [Vitis vinifera]
Unigene8290_PB_AHAU	0	4	0.01	0.67	6.06609	0.0684438	0.201426	-	-	-	-
Unigene30319_PB_AHAU	0	4	0.01	0.67	6.06609	0.0684438	0.201401	-	-	-	-
Unigene25934_PB_AHAU	0	4	0.01	0.67	6.06609	0.0684438	0.201375	-	-	-	-
Unigene63990_PB_AHAU	0	4	0.01	0.67	6.06609	0.0684438	0.20135	-	GO:0046872//metal ion binding;GO:0003774//motor activity	-	gi|225440757|ref|XP_002281218.1|/1.65904e-116/PREDICTED: hypothetical protein [Vitis vinifera]
Unigene4940_PB_AHAU	0	4	0.01	0.67	6.06609	0.0684438	0.201325	GO:0031224//intrinsic to membrane;GO:0031410//cytoplasmic vesicle	-	-	gi|255576995|ref|XP_002529382.1|/1.06895e-161/Endosomal P24A protein precursor, putative [Ricinus communis]
Unigene51747_PB_AHAU	0	4	0.01	0.67	6.06609	0.0684438	0.2013	-	GO:0017016//Ras GTPase binding	-	gi|255646519|gb|ACU23737.1|/4.13274e-10/unknown [Glycine max]
Unigene56380_PB_AHAU	0	4	0.01	0.67	6.06609	0.0684438	0.201275	-	-	-	gi|296086263|emb|CBI31704.3|/3.55937e-49/unnamed protein product [Vitis vinifera]
Unigene40232_PB_AHAU	0	4	0.01	0.67	6.06609	0.0684438	0.201249	-	-	-	-
Unigene53908_PB_AHAU	0	4	0.01	0.67	6.06609	0.0684438	0.201224	-	-	-	-
Unigene11044_PB_AHAU	0	4	0.01	0.67	6.06609	0.0684438	0.201199	-	-	GO:0009725//response to hormone stimulus	gi|225452863|ref|XP_002283766.1|/9.93206e-51/PREDICTED: hypothetical protein [Vitis vinifera]
Unigene75226_PB_AHAU	0	4	0.01	0.67	6.06609	0.0684438	0.201174	-	-	-	-
Unigene40429_PB_AHAU	0	4	0.01	0.67	6.06609	0.0684438	0.201149	-	GO:0015036//disulfide oxidoreductase activity	GO:0019725//cellular homeostasis	gi|225439370|ref|XP_002270030.1|/8.77105e-57/PREDICTED: hypothetical protein [Vitis vinifera]
Unigene7070_PB_AHAU	0	4	0.01	0.67	6.06609	0.0684438	0.201124	-	-	-	gi|255568703|ref|XP_002525323.1|/3.26688e-39/oligopeptide transporter, putative [Ricinus communis]
Unigene30937_PB_AHAU	0	4	0.01	0.67	6.06609	0.0684438	0.201099	GO:0031224//intrinsic to membrane	-	GO:0006810//transport	gi|225459052|ref|XP_002283727.1|/2.83476e-28/PREDICTED: hypothetical protein [Vitis vinifera]
Unigene64991_PB_AHAU	0	4	0.01	0.67	6.06609	0.0684438	0.201073	-	-	-	-
Unigene9445_PB_AHAU	0	4	0.01	0.67	6.06609	0.0684438	0.201048	GO:0030139//endocytic vesicle;GO:0016020//membrane	GO:0017111//nucleoside-triphosphatase activity;GO:0032561;GO:0005515//protein binding	GO:0009725//response to hormone stimulus;GO:0009207;GO:0006897//endocytosis	gi|255564946|ref|XP_002523466.1|/5.64156e-52/Dynamin-2A, putative [Ricinus communis]
Unigene13314_PB_AHAU	0	4	0.01	0.67	6.06609	0.0684438	0.201023	-	-	-	gi|292668921|gb|ADE41115.1|/2.82357e-19/AP2 domain class transcription factor [Malus x domestica]
Unigene67882_PB_AHAU	0	4	0.01	0.67	6.06609	0.0684438	0.200998	GO:0043232	-	GO:0006897//endocytosis	gi|297738445|emb|CBI27646.3|/4.14691e-29/unnamed protein product [Vitis vinifera]
Unigene68753_PB_AHAU	0	4	0.01	0.67	6.06609	0.0684438	0.200973	-	-	-	-
Unigene56138_PB_AHAU	0	4	0.01	0.67	6.06609	0.0684438	0.200948	-	-	-	-
Unigene34475_PB_AHAU	0	4	0.01	0.67	6.06609	0.0684438	0.200923	GO:0031224//intrinsic to membrane;GO:0031410//cytoplasmic vesicle	GO:0004871//signal transducer activity	-	gi|224138526|ref|XP_002322836.1|/3.47408e-25/predicted protein [Populus trichocarpa]
Unigene34157_PB_AHAU	0	4	0.01	0.67	6.06609	0.0684438	0.200898	GO:0034518	GO:0003723//RNA binding	GO:0008380//RNA splicing;GO:0035196//production of miRNAs involved in gene silencing by miRNA	gi|297791443|ref|XP_002863606.1|/7.19527e-62/cap-binding protein 20 [Arabidopsis lyrata subsp. lyrata]
Unigene19014_PB_AHAU	0	4	0.01	0.67	6.06609	0.0684438	0.200873	-	-	-	-
Unigene6161_PB_AHAU	0	4	0.01	0.67	6.06609	0.0684438	0.200848	-	-	-	gi|224079468|ref|XP_002305875.1|/5.48015e-23/predicted protein [Populus trichocarpa]
Unigene4578_PB_AHAU	0	4	0.01	0.67	6.06609	0.0684438	0.200823	GO:0031224//intrinsic to membrane	-	-	gi|225425047|ref|XP_002270800.1|/1.83717e-85/PREDICTED: hypothetical protein [Vitis vinifera]
Unigene1404_PB_AHAU	0	4	0.01	0.67	6.06609	0.0684438	0.200798	GO:0016020//membrane	GO:0004197//cysteine-type endopeptidase activity	GO:0019538//protein metabolic process;GO:0045165//cell fate commitment;GO:0003006//developmental process involved in reproduction	gi|255564850|ref|XP_002523419.1|/1.21024e-89/calpain, putative [Ricinus communis]
Unigene26459_PB_AHAU	0	4	0.01	0.67	6.06609	0.0684438	0.200772	-	GO:0046872//metal ion binding	-	gi|225436079|ref|XP_002272646.1|/2.49245e-42/PREDICTED: hypothetical protein [Vitis vinifera]
Unigene80344_PB_AHAU	0	4	0.01	0.67	6.06609	0.0684438	0.200747	-	-	-	-
Unigene83001_PB_AHAU	0	4	0.01	0.67	6.06609	0.0684438	0.200722	-	GO:0016641//oxidoreductase activity, acting on the CH-NH2 group of donors, oxygen as acceptor;GO:0000166//nucleotide binding	GO:0008614//pyridoxine metabolic process	gi|302142026|emb|CBI19229.3|/1.0774e-10/unnamed protein product [Vitis vinifera]
Unigene1423_PB_AHAU	0	4	0.01	0.67	6.06609	0.0684438	0.200697	-	GO:0042623//ATPase activity, coupled;GO:0032559	GO:0006412//translation;GO:0006625//protein targeting to peroxisome;GO:0009062//fatty acid catabolic process	gi|224131204|ref|XP_002321026.1|/1.68188e-97/predicted protein [Populus trichocarpa]
Unigene17892_PB_AHAU	0	4	0.01	0.67	6.06609	0.0684438	0.200672	-	-	-	-
Unigene64156_PB_AHAU	0	4	0.01	0.67	6.06609	0.0684438	0.200647	GO:0016020//membrane	-	-	gi|224079325|ref|XP_002305821.1|/8.35634e-79/predicted protein [Populus trichocarpa]
Unigene55202_PB_AHAU	0	4	0.01	0.67	6.06609	0.0684438	0.200622	GO:0043231//intracellular membrane-bounded organelle	GO:0008483//transaminase activity	-	gi|255564585|ref|XP_002523288.1|/3.27614e-39/D-alanine aminotransferase, putative [Ricinus communis]
Unigene58021_PB_AHAU	0	4	0.01	0.67	6.06609	0.0684438	0.200597	-	-	-	-
Unigene45257_PB_AHAU	0	4	0.01	0.67	6.06609	0.0684438	0.200572	-	-	-	-
Unigene36912_PB_AHAU	0	4	0.01	0.67	6.06609	0.0684438	0.200547	-	-	-	-
Unigene21226_PB_AHAU	0	4	0.01	0.67	6.06609	0.0684438	0.200522	GO:0043231//intracellular membrane-bounded organelle	GO:0016427;GO:0003676//nucleic acid binding	GO:0006730//one-carbon metabolic process	gi|255581738|ref|XP_002531671.1|/2.18288e-53/conserved hypothetical protein [Ricinus communis]
Unigene23811_PB_AHAU	0	4	0.01	0.67	6.06609	0.0684438	0.200497	-	-	-	-
Unigene6611_PB_AHAU	0	4	0.01	0.67	6.06609	0.0684438	0.200472	GO:0031981//nuclear lumen	GO:0042623//ATPase activity, coupled;GO:0032559	GO:0010038//response to metal ion	gi|296082026|emb|CBI21031.3|/8.8604e-64/unnamed protein product [Vitis vinifera]
Unigene21592_PB_AHAU	0	4	0.01	0.67	6.06609	0.0684438	0.200447	-	GO:0005488//binding	-	gi|224136870|ref|XP_002322436.1|/2.21802e-99/predicted protein [Populus trichocarpa]
Unigene26322_PB_AHAU	0	4	0.01	0.67	6.06609	0.0684438	0.200422	-	GO:0046914//transition metal ion binding;GO:0019899//enzyme binding;GO:0019787//small conjugating protein ligase activity	GO:0045926//negative regulation of growth;GO:0016567//protein ubiquitination;GO:0003006//developmental process involved in reproduction	gi|224072813|ref|XP_002303894.1|/4.58312e-43/predicted protein [Populus trichocarpa]
Unigene7501_PB_AHAU	0	4	0.01	0.67	6.06609	0.0684438	0.200398	GO:0030118//clathrin coat;GO:0030119//AP-type membrane coat adaptor complex	-	GO:0015031//protein transport	gi|255545942|ref|XP_002514031.1|/5.15428e-34/AP-4 complex subunit mu-1, putative [Ricinus communis]
Unigene55747_PB_AHAU	0	4	0.01	0.67	6.06609	0.0684438	0.200373	-	-	-	gi|225461457|ref|XP_002285002.1|/1.91828e-31/PREDICTED: hypothetical protein [Vitis vinifera]
Unigene36310_PB_AHAU	0	4	0.01	0.67	6.06609	0.0684438	0.200348	GO:0043231//intracellular membrane-bounded organelle	GO:0016301//kinase activity	GO:0007186//G-protein coupled receptor protein signaling pathway;GO:0006796//phosphate metabolic process	gi|224067928|ref|XP_002302603.1|/2.63399e-14/predicted protein [Populus trichocarpa]
Unigene31616_PB_AHAU	0	4	0.01	0.67	6.06609	0.0684438	0.200323	GO:0000229;GO:0009536//plastid	-	GO:0006355//regulation of transcription, DNA-dependent	gi|225459665|ref|XP_002284617.1|/2.30988e-115/PREDICTED: hypothetical protein [Vitis vinifera]
Unigene57833_PB_AHAU	0	4	0.01	0.67	6.06609	0.0684438	0.200298	-	-	-	gi|255542580|ref|XP_002512353.1|/2.67944e-35/hypothetical protein RCOM_1431030 [Ricinus communis]
Unigene74997_PB_AHAU	0	4	0.01	0.67	6.06609	0.0684438	0.200273	GO:0043234//protein complex;GO:0031410//cytoplasmic vesicle	GO:0004683//calmodulin-dependent protein kinase activity;GO:0043566//structure-specific DNA binding	GO:0015031//protein transport	gi|225465449|ref|XP_002266172.1|/1.97795e-28/PREDICTED: hypothetical protein [Vitis vinifera]
Unigene18847_PB_AHAU	0	4	0.01	0.67	6.06609	0.0684438	0.200248	-	-	-	gi|255544956|ref|XP_002513539.1|/2.14144e-22/leucine-rich repeat containing protein, putative [Ricinus communis]
Unigene33907_PB_AHAU	0	4	0.01	0.67	6.06609	0.0684438	0.200223	-	-	-	gi|147810457|emb|CAN69808.1|/1.18476e-41/hypothetical protein VITISV_019656 [Vitis vinifera]
Unigene58705_PB_AHAU	0	4	0.01	0.67	6.06609	0.0684438	0.200198	-	-	-	gi|225466261|ref|XP_002269094.1|/1.02109e-142/PREDICTED: hypothetical protein [Vitis vinifera]
Unigene81616_PB_AHAU	0	4	0.01	0.67	6.06609	0.0684438	0.200173	-	GO:0004497//monooxygenase activity;GO:0005506//iron ion binding	-	gi|255580539|ref|XP_002531094.1|/1.09165e-110/cytochrome P450, putative [Ricinus communis]
Unigene57673_PB_AHAU	0	4	0.01	0.67	6.06609	0.0684438	0.200148	-	-	-	gi|255544121|ref|XP_002513123.1|/2.84858e-19/conserved hypothetical protein [Ricinus communis]
Unigene31427_PB_AHAU	0	4	0.01	0.67	6.06609	0.0684438	0.200123	GO:0044444//cytoplasmic part	GO:0005506//iron ion binding	GO:0010102//lateral root morphogenesis	gi|297736295|emb|CBI24933.3|/3.40902e-20/unnamed protein product [Vitis vinifera]
Unigene26350_PB_AHAU	0	4	0.01	0.67	6.06609	0.0684438	0.200099	-	-	-	gi|302143542|emb|CBI22103.3|/9.49784e-39/unnamed protein product [Vitis vinifera]
Unigene68109_PB_AHAU	0	4	0.01	0.67	6.06609	0.0684438	0.200074	-	-	-	-
Unigene70241_PB_AHAU	0	3	0.01	0.5	5.64386	0.134423	0.318254	-	-	-	gi|297845088|ref|XP_002890425.1|/5.95804e-59/hypothetical protein ARALYDRAFT_472344 [Arabidopsis lyrata subsp. lyrata]
Unigene21876_PB_AHAU	0	3	0.01	0.5	5.64386	0.134423	0.318222	-	GO:0016790//thiolester hydrolase activity	GO:0019941//modification-dependent protein catabolic process	gi|296089314|emb|CBI39086.3|/1.77487e-45/unnamed protein product [Vitis vinifera]
Unigene88644_PB_AHAU	0	3	0.01	0.5	5.64386	0.134423	0.31819	GO:0044464//cell part	-	GO:0015833//peptide transport;GO:0015698//inorganic anion transport	gi|225453232|ref|XP_002265725.1|/4.63319e-57/PREDICTED: hypothetical protein [Vitis vinifera]
Unigene77498_PB_AHAU	0	3	0.01	0.5	5.64386	0.134423	0.318158	GO:0031224//intrinsic to membrane	GO:0008194//UDP-glycosyltransferase activity	GO:0005975//carbohydrate metabolic process	gi|225461471|ref|XP_002285024.1|/1.25667e-19/PREDICTED: hypothetical protein [Vitis vinifera]
Unigene54816_PB_AHAU	0	3	0.01	0.5	5.64386	0.134423	0.318126	-	-	-	gi|255585161|ref|XP_002533285.1|/3.56234e-36/conserved hypothetical protein [Ricinus communis]
Unigene72615_PB_AHAU	0	3	0.01	0.5	5.64386	0.134423	0.318094	-	-	-	-
Unigene12151_PB_AHAU	0	3	0.01	0.5	5.64386	0.134423	0.318062	GO:0031012//extracellular matrix;GO:0043231//intracellular membrane-bounded organelle	GO:0046872//metal ion binding	GO:0023052//signaling	gi|225463758|ref|XP_002267285.1|/5.35618e-76/PREDICTED: hypothetical protein [Vitis vinifera]
Unigene43051_PB_AHAU	0	3	0.01	0.5	5.64386	0.134423	0.31803	-	GO:0008649//rRNA methyltransferase activity;GO:0008170//N-methyltransferase activity;GO:0008174//mRNA methyltransferase activity	GO:0006950//response to stress;GO:0000154//rRNA modification	gi|224130164|ref|XP_002320768.1|/4.21026e-09/predicted protein [Populus trichocarpa]
Unigene20828_PB_AHAU	0	3	0.01	0.5	5.64386	0.134423	0.317998	-	-	-	-
Unigene8504_PB_AHAU	0	3	0.01	0.5	5.64386	0.134423	0.317966	-	GO:0003677//DNA binding	GO:0006351//transcription, DNA-dependent	gi|255558045|ref|XP_002520051.1|/7.20947e-12/Heat shock factor protein HSF8, putative [Ricinus communis]
Unigene52339_PB_AHAU	0	3	0.01	0.5	5.64386	0.134423	0.317934	GO:0043231//intracellular membrane-bounded organelle;GO:0044444//cytoplasmic part	GO:0016301//kinase activity;GO:0032559	GO:0006790//sulfur compound metabolic process;GO:0007276//gamete generation;GO:0006796//phosphate metabolic process	gi|255568908|ref|XP_002525424.1|/7.02565e-86/adenylsulfate kinase, putative [Ricinus communis]
Unigene49867_PB_AHAU	0	3	0.01	0.5	5.64386	0.134423	0.317902	GO:0043231//intracellular membrane-bounded organelle	-	-	gi|302399053|gb|ADL36821.1|/3.18761e-39/SCL domain class transcription factor [Malus x domestica]
Unigene89078_PB_AHAU	0	3	0.01	0.5	5.64386	0.134423	0.31787	GO:0016020//membrane	-	GO:0006810//transport	gi|255561480|ref|XP_002521750.1|/1.06725e-18/conserved hypothetical protein [Ricinus communis]
Unigene40244_PB_AHAU	0	3	0.01	0.5	5.64386	0.134423	0.317838	GO:0043231//intracellular membrane-bounded organelle;GO:0044427	GO:0003676//nucleic acid binding	GO:0019725//cellular homeostasis	gi|18400547|ref|NP_565570.1|/1.97698e-15/selenium binding [Arabidopsis thaliana]
Unigene54785_PB_AHAU	0	3	0.01	0.5	5.64386	0.134423	0.317806	GO:0043231//intracellular membrane-bounded organelle	GO:0003676//nucleic acid binding;GO:0001071//nucleic acid binding transcription factor activity	GO:0006351//transcription, DNA-dependent	gi|292668889|gb|ADE41099.1|/4.72444e-106/AP2 domain class transcription factor [Malus x domestica]
Unigene86379_PB_AHAU	0	3	0.01	0.5	5.64386	0.134423	0.317775	-	-	-	gi|225443472|ref|XP_002269813.1|/3.64289e-06/PREDICTED: hypothetical protein [Vitis vinifera]
Unigene897_PB_AHAU	0	3	0.01	0.5	5.64386	0.134423	0.317743	-	-	-	-
Unigene32548_PB_AHAU	0	3	0.01	0.5	5.64386	0.134423	0.317711	GO:0044464//cell part	-	GO:0007127//meiosis I;GO:0006310//DNA recombination	gi|255569821|ref|XP_002525874.1|/3.87866e-65/Nibrin, putative [Ricinus communis]
Unigene53916_PB_AHAU	0	3	0.01	0.5	5.64386	0.134423	0.317679	GO:0043231//intracellular membrane-bounded organelle	GO:0004457//lactate dehydrogenase activity;GO:0050662//coenzyme binding	GO:0008152//metabolic process	gi|224097077|ref|XP_002310828.1|/3.72625e-166/predicted protein [Populus trichocarpa]
Unigene16022_PB_AHAU	0	3	0.01	0.5	5.64386	0.134423	0.317647	-	-	-	-
Unigene61189_PB_AHAU	0	3	0.01	0.5	5.64386	0.134423	0.317615	-	-	-	-
Unigene21123_PB_AHAU	0	3	0.01	0.5	5.64386	0.134423	0.317583	-	GO:0046872//metal ion binding;GO:0004674//protein serine/threonine kinase activity;GO:0032559	GO:0006464//protein modification process	gi|39546555|gb|AAR28084.1|/4.43147e-20/calcium-dependent protein kinase [Malus x domestica]
Unigene18686_PB_AHAU	0	3	0.01	0.5	5.64386	0.134423	0.317551	-	-	-	-
Unigene60897_PB_AHAU	0	3	0.01	0.5	5.64386	0.134423	0.317519	-	-	-	-
Unigene84364_PB_AHAU	0	3	0.01	0.5	5.64386	0.134423	0.317487	-	-	-	gi|255584888|ref|XP_002533159.1|/5.45648e-12/RNA binding protein, putative [Ricinus communis]
Unigene48229_PB_AHAU	0	3	0.01	0.5	5.64386	0.134423	0.317455	-	-	-	-
Unigene78565_PB_AHAU	0	3	0.01	0.5	5.64386	0.134423	0.317424	GO:0005618//cell wall	GO:0004553//hydrolase activity, hydrolyzing O-glycosyl compounds	GO:0044238//primary metabolic process	gi|157041199|dbj|BAF79669.1|/4.08281e-50/beta-D-xylosidase [Pyrus pyrifolia]
Unigene72042_PB_AHAU	0	3	0.01	0.5	5.64386	0.134423	0.317392	-	GO:0004620//phospholipase activity;GO:0042578//phosphoric ester hydrolase activity	GO:0044238//primary metabolic process;GO:0007165//signal transduction;GO:0006796//phosphate metabolic process	gi|224091008|ref|XP_002309143.1|/3.28571e-40/predicted protein [Populus trichocarpa]
Unigene65639_PB_AHAU	0	3	0.01	0.5	5.64386	0.134423	0.31736	-	-	-	-
Unigene35609_PB_AHAU	0	3	0.01	0.5	5.64386	0.134423	0.317328	GO:0044444//cytoplasmic part	GO:0003824//catalytic activity	-	gi|224104499|ref|XP_002313456.1|/1.06209e-41/predicted protein [Populus trichocarpa]
Unigene7277_PB_AHAU	0	3	0.01	0.5	5.64386	0.134423	0.317296	GO:0009536//plastid	-	GO:0009411//response to UV	gi|255585514|ref|XP_002533448.1|/1.52843e-36/conserved hypothetical protein [Ricinus communis]
Unigene79049_PB_AHAU	0	3	0.01	0.5	5.64386	0.134423	0.317264	GO:0044444//cytoplasmic part	GO:0016831//carboxy-lyase activity;GO:0048037//cofactor binding	GO:0006139//nucleobase, nucleoside, nucleotide and nucleic acid metabolic process;GO:0019321//pentose metabolic process	gi|255641885|gb|ACU21211.1|/2.87171e-138/unknown [Glycine max]
Unigene17008_PB_AHAU	0	3	0.01	0.5	5.64386	0.134423	0.317232	-	-	-	gi|225452771|ref|XP_002283234.1|/1.69446e-13/PREDICTED: hypothetical protein [Vitis vinifera]
Unigene2838_PB_AHAU	0	3	0.01	0.5	5.64386	0.134423	0.317201	-	-	-	-
Unigene6643_PB_AHAU	0	3	0.01	0.5	5.64386	0.134423	0.317169	GO:0043231//intracellular membrane-bounded organelle	GO:0001071//nucleic acid binding transcription factor activity	GO:0006351//transcription, DNA-dependent	gi|224145129|ref|XP_002325537.1|/2.15952e-39/predicted protein [Populus trichocarpa]
Unigene23087_PB_AHAU	0	3	0.01	0.5	5.64386	0.134423	0.317137	-	-	-	-
Unigene79360_PB_AHAU	0	3	0.01	0.5	5.64386	0.134423	0.317105	-	-	-	gi|302399137|gb|ADL36863.1|/6.39653e-11/WRKY domain class transcription factor [Malus x domestica]
Unigene20053_PB_AHAU	0	3	0.01	0.5	5.64386	0.134423	0.317073	-	-	-	-
Unigene32765_PB_AHAU	0	3	0.01	0.5	5.64386	0.134423	0.317042	-	-	-	-
Unigene904_PB_AHAU	0	3	0.01	0.5	5.64386	0.134423	0.31701	GO:0031410//cytoplasmic vesicle;GO:0043231//intracellular membrane-bounded organelle	GO:0043167//ion binding;GO:0015925	GO:0044238//primary metabolic process	gi|224135029|ref|XP_002327549.1|/7.66148e-33/predicted protein [Populus trichocarpa]
Unigene78257_PB_AHAU	0	3	0.01	0.5	5.64386	0.134423	0.316978	-	GO:0016709//oxidoreductase activity, acting on paired donors, with incorporation or reduction of molecular oxygen, NADH or NADPH as one donor, and incorporation of one atom of oxygen;GO:0005506//iron ion binding	GO:0008152//metabolic process	gi|225442104|ref|XP_002273390.1|/5.19819e-140/PREDICTED: hypothetical protein [Vitis vinifera]
Unigene8139_PB_AHAU	0	3	0.01	0.5	5.64386	0.134423	0.316946	-	-	-	-
Unigene9312_PB_AHAU	0	3	0.01	0.5	5.64386	0.134423	0.316914	-	-	-	-
Unigene75769_PB_AHAU	0	3	0.01	0.5	5.64386	0.134423	0.316883	-	-	-	gi|225459040|ref|XP_002285628.1|/1.48435e-07/PREDICTED: hypothetical protein [Vitis vinifera]
Unigene46210_PB_AHAU	0	3	0.01	0.5	5.64386	0.134423	0.316851	-	-	-	-
Unigene60549_PB_AHAU	0	3	0.01	0.5	5.64386	0.134423	0.316819	-	-	-	gi|109895092|gb|ABG47411.1|/7.92559e-06/maltose transporter [Malus x domestica]
Unigene79420_PB_AHAU	0	3	0.01	0.5	5.64386	0.134423	0.316787	-	-	-	-
Unigene40887_PB_AHAU	0	3	0.01	0.5	5.64386	0.134423	0.316756	GO:0016020//membrane;GO:0043231//intracellular membrane-bounded organelle	-	-	gi|297811193|ref|XP_002873480.1|/1.69749e-27/hypothetical protein ARALYDRAFT_909044 [Arabidopsis lyrata subsp. lyrata]
Unigene89537_PB_AHAU	0	3	0.01	0.5	5.64386	0.134423	0.316724	-	-	-	gi|224139526|ref|XP_002323154.1|/4.15982e-56/predicted protein [Populus trichocarpa]
Unigene34250_PB_AHAU	0	3	0.01	0.5	5.64386	0.134423	0.316692	GO:0031981//nuclear lumen;GO:0044444//cytoplasmic part;GO:0005635//nuclear envelope	GO:0005488//binding	GO:0048437//floral organ development;GO:0016925//protein sumoylation;GO:0006605//protein targeting;GO:0006406//mRNA export from nucleus	gi|224101293|ref|XP_002312219.1|/1.44849e-21/predicted protein [Populus trichocarpa]
Unigene49160_PB_AHAU	0	3	0.01	0.5	5.64386	0.134423	0.31666	-	GO:0070011	GO:0019538//protein metabolic process	gi|224067282|ref|XP_002302446.1|/2.26245e-147/predicted protein [Populus trichocarpa]
Unigene13267_PB_AHAU	0	3	0.01	0.5	5.64386	0.134423	0.316629	-	-	-	-
Unigene16252_PB_AHAU	0	3	0.01	0.5	5.64386	0.134423	0.316597	-	-	-	gi|296086057|emb|CBI31498.3|/1.88725e-48/unnamed protein product [Vitis vinifera]
Unigene8374_PB_AHAU	0	3	0.01	0.5	5.64386	0.134423	0.316565	GO:0005887//integral to plasma membrane;GO:0043231//intracellular membrane-bounded organelle	GO:0005488//binding;GO:0005267//potassium channel activity	GO:0030001//metal ion transport	gi|225439229|ref|XP_002276761.1|/7.49001e-64/PREDICTED: similar to FIP2 (FH protein interacting protein 2); voltage-gated potassium channel [Vitis vinifera]
Unigene47612_PB_AHAU	0	3	0.01	0.5	5.64386	0.134423	0.316534	-	-	-	-
Unigene38199_PB_AHAU	0	3	0.01	0.5	5.64386	0.134423	0.316502	-	-	-	-
Unigene2032_PB_AHAU	0	3	0.01	0.5	5.64386	0.134423	0.31647	-	-	-	gi|225437981|ref|XP_002272236.1|/2.72958e-15/PREDICTED: hypothetical protein [Vitis vinifera]
Unigene5706_PB_AHAU	0	3	0.01	0.5	5.64386	0.134423	0.316439	-	GO:0003723//RNA binding	GO:0006412//translation	gi|309296913|gb|ADO64264.1|/1.55437e-82/eukaryotic initiation factor iso4G [Carica papaya]
Unigene31536_PB_AHAU	0	3	0.01	0.5	5.64386	0.134423	0.316407	GO:0031981//nuclear lumen	-	GO:0051276//chromosome organization;GO:0048571;GO:0003006//developmental process involved in reproduction	gi|255541792|ref|XP_002511960.1|/3.3191e-158/protein binding protein, putative [Ricinus communis]
Unigene22727_PB_AHAU	0	3	0.01	0.5	5.64386	0.134423	0.316375	-	-	-	gi|225433571|ref|XP_002271662.1|/4.35313e-12/PREDICTED: hypothetical protein [Vitis vinifera]
Unigene23333_PB_AHAU	0	3	0.01	0.5	5.64386	0.134423	0.316344	GO:0044424//intracellular part	GO:0046914//transition metal ion binding;GO:0003747//translation release factor activity	GO:0006412//translation	gi|225437801|ref|XP_002274067.1|/2.34801e-97/PREDICTED: hypothetical protein [Vitis vinifera]
Unigene41534_PB_AHAU	0	3	0.01	0.5	5.64386	0.134423	0.316312	GO:0030529//ribonucleoprotein complex	GO:0005198//structural molecule activity	GO:0010467//gene expression	gi|217074782|gb|ACJ85751.1|/2.68173e-112/unknown [Medicago truncatula]
Unigene30621_PB_AHAU	0	3	0.01	0.5	5.64386	0.134423	0.31628	-	-	-	gi|255568603|ref|XP_002525275.1|/4.78042e-10/cyclophilin-10, putative [Ricinus communis]
Unigene82528_PB_AHAU	0	3	0.01	0.5	5.64386	0.134423	0.316249	GO:0009536//plastid	GO:0003676//nucleic acid binding	-	gi|255576190|ref|XP_002528989.1|/1.26712e-35/conserved hypothetical protein [Ricinus communis]
Unigene27095_PB_AHAU	0	3	0.01	0.5	5.64386	0.134423	0.316217	GO:0044464//cell part	GO:0046872//metal ion binding;GO:0004620//phospholipase activity	GO:0006650//glycerophospholipid metabolic process	gi|225426741|ref|XP_002275783.1|/0/PREDICTED: hypothetical protein [Vitis vinifera]
Unigene69703_PB_AHAU	0	3	0.01	0.5	5.64386	0.134423	0.316185	-	-	-	gi|255641336|gb|ACU20945.1|/4.5662e-34/unknown [Glycine max]
Unigene87857_PB_AHAU	0	3	0.01	0.5	5.64386	0.134423	0.316154	GO:0031224//intrinsic to membrane	-	-	gi|297820236|ref|XP_002878001.1|/6.21887e-38/hypothetical protein ARALYDRAFT_324014 [Arabidopsis lyrata subsp. lyrata]
Unigene80142_PB_AHAU	0	3	0.01	0.5	5.64386	0.134423	0.316122	-	-	-	-
Unigene42129_PB_AHAU	0	3	0.01	0.5	5.64386	0.134423	0.31609	GO:0031224//intrinsic to membrane	GO:0004497//monooxygenase activity;GO:0050662//coenzyme binding	GO:0008152//metabolic process	gi|46359651|dbj|BAD15330.1|/3.01262e-81/squalene epoxidase [Panax ginseng]
Unigene37216_PB_AHAU	0	3	0.01	0.5	5.64386	0.134423	0.316059	-	-	-	gi|297746440|emb|CBI16496.3|/1.01371e-30/unnamed protein product [Vitis vinifera]
Unigene23781_PB_AHAU	0	3	0.01	0.5	5.64386	0.134423	0.316027	-	GO:0016491//oxidoreductase activity;GO:0005506//iron ion binding	GO:0008152//metabolic process	gi|84514139|gb|ABC59078.1|/1.49225e-20/cytochrome P450 monooxygenase CYP72A59 [Medicago truncatula]
Unigene2505_PB_AHAU	0	3	0.01	0.5	5.64386	0.134423	0.315996	GO:0044424//intracellular part	GO:0016811//hydrolase activity, acting on carbon-nitrogen (but not peptide) bonds, in linear amides;GO:0070011	GO:0019752//carboxylic acid metabolic process;GO:0019538//protein metabolic process	gi|225428336|ref|XP_002283140.1|/2.54209e-60/PREDICTED: hypothetical protein [Vitis vinifera]
Unigene32033_PB_AHAU	0	3	0.01	0.5	5.64386	0.134423	0.315964	GO:0043231//intracellular membrane-bounded organelle	-	-	gi|224119780|ref|XP_002331159.1|/7.51955e-179/predicted protein [Populus trichocarpa]
Unigene34438_PB_AHAU	0	3	0.01	0.5	5.64386	0.134423	0.315933	-	-	GO:0003006//developmental process involved in reproduction	gi|296088854|emb|CBI38318.3|/6.56848e-44/unnamed protein product [Vitis vinifera]
Unigene2146_PB_AHAU	0	3	0.01	0.5	5.64386	0.134423	0.315901	-	-	-	gi|224126879|ref|XP_002319949.1|/1.57411e-77/f-box family protein [Populus trichocarpa]
Unigene78738_PB_AHAU	0	3	0.01	0.5	5.64386	0.134423	0.315869	-	-	-	-
Unigene46661_PB_AHAU	0	3	0.01	0.5	5.64386	0.134423	0.315838	-	-	-	-
Unigene41575_PB_AHAU	0	3	0.01	0.5	5.64386	0.134423	0.315806	GO:0031225//anchored to membrane;GO:0005576//extracellular region;GO:0005618//cell wall;GO:0031410//cytoplasmic vesicle	-	-	gi|225453776|ref|XP_002270426.1|/2.70789e-142/PREDICTED: hypothetical protein [Vitis vinifera]
Unigene26114_PB_AHAU	0	3	0.01	0.5	5.64386	0.134423	0.315775	GO:0009536//plastid	GO:0030528//transcription regulator activity;GO:0016620//oxidoreductase activity, acting on the aldehyde or oxo group of donors, NAD or NADP as acceptor;GO:0046914//transition metal ion binding;GO:0001071//nucleic acid binding transcription factor activity	GO:0006631//fatty acid metabolic process;GO:0007602//phototransduction;GO:0048511//rhythmic process;GO:0006970//response to osmotic stress;GO:0010467//gene expression;GO:0010017//red or far-red light signaling pathway	gi|224089809|ref|XP_002308819.1|/6.21563e-73/predicted protein [Populus trichocarpa]
Unigene73398_PB_AHAU	0	3	0.01	0.5	5.64386	0.134423	0.315743	-	-	-	-
Unigene25845_PB_AHAU	0	3	0.01	0.5	5.64386	0.134423	0.315712	GO:0009536//plastid	-	GO:0003006//developmental process involved in reproduction	gi|225445852|ref|XP_002275774.1|/6.41602e-117/PREDICTED: hypothetical protein [Vitis vinifera]
Unigene76487_PB_AHAU	0	3	0.01	0.5	5.64386	0.134423	0.31568	-	-	-	-
Unigene12111_PB_AHAU	0	3	0.01	0.5	5.64386	0.134423	0.315649	GO:0043231//intracellular membrane-bounded organelle;GO:0043234//protein complex	GO:0003676//nucleic acid binding;GO:0001071//nucleic acid binding transcription factor activity;GO:0046983//protein dimerization activity	GO:0022402//cell cycle process;GO:0006261//DNA-dependent DNA replication;GO:0006351//transcription, DNA-dependent	gi|225440073|ref|XP_002282450.1|/3.40463e-82/PREDICTED: hypothetical protein [Vitis vinifera]
Unigene57602_PB_AHAU	0	3	0.01	0.5	5.64386	0.134423	0.315617	-	-	-	-
Unigene11442_PB_AHAU	0	3	0.01	0.5	5.64386	0.134423	0.315586	-	-	-	-
Unigene16587_PB_AHAU	0	3	0.01	0.5	5.64386	0.134423	0.315554	GO:0031410//cytoplasmic vesicle	-	-	gi|224141353|ref|XP_002324037.1|/4.95802e-61/predicted protein [Populus trichocarpa]
Unigene61929_PB_AHAU	0	3	0.01	0.5	5.64386	0.134423	0.315523	-	-	-	gi|225469244|ref|XP_002266092.1|/8.42785e-78/PREDICTED: hypothetical protein [Vitis vinifera]
Unigene87346_PB_AHAU	0	3	0.01	0.5	5.64386	0.134423	0.315491	-	-	-	-
Unigene11300_PB_AHAU	0	3	0.01	0.5	5.64386	0.134423	0.31546	-	-	-	gi|297818198|ref|XP_002876982.1|/6.80878e-13/hypothetical protein ARALYDRAFT_347015 [Arabidopsis lyrata subsp. lyrata]
Unigene49681_PB_AHAU	0	3	0.01	0.5	5.64386	0.134423	0.315428	-	-	GO:0033036	gi|255556510|ref|XP_002519289.1|/1.71033e-122/vacuolar protein sorting-associated protein, putative [Ricinus communis]
Unigene89470_PB_AHAU	0	3	0.01	0.5	5.64386	0.134423	0.315397	-	-	-	-
Unigene42458_PB_AHAU	0	3	0.01	0.5	5.64386	0.134423	0.315365	GO:0031461//cullin-RING ubiquitin ligase complex	GO:0005488//binding	-	gi|225462070|ref|XP_002276318.1|/8.87887e-121/PREDICTED: hypothetical protein [Vitis vinifera]
Unigene38094_PB_AHAU	0	3	0.01	0.5	5.64386	0.134423	0.315334	GO:0043232;GO:0016020//membrane	GO:0046872//metal ion binding;GO:0003774//motor activity;GO:0015631//tubulin binding;GO:0032559	GO:0009856//pollination;GO:0009207;GO:0007017//microtubule-based process;GO:0000904//cell morphogenesis involved in differentiation	gi|255575271|ref|XP_002528539.1|/0/calmodulin binding protein, putative [Ricinus communis]
Unigene30927_PB_AHAU	0	3	0.01	0.5	5.64386	0.134423	0.315302	-	-	-	gi|224129816|ref|XP_002320678.1|/1.49266e-28/predicted protein [Populus trichocarpa]
Unigene22245_PB_AHAU	0	3	0.01	0.5	5.64386	0.134423	0.315271	-	GO:0019783//small conjugating protein-specific protease activity;GO:0005515//protein binding	GO:0070646	gi|225442341|ref|XP_002281000.1|/4.92761e-73/PREDICTED: hypothetical protein [Vitis vinifera]
Unigene32710_PB_AHAU	0	3	0.01	0.5	5.64386	0.134423	0.315239	-	-	-	gi|297740844|emb|CBI31026.3|/3.51557e-17/unnamed protein product [Vitis vinifera]
Unigene65134_PB_AHAU	0	3	0.01	0.5	5.64386	0.134423	0.315208	-	-	-	-
Unigene65350_PB_AHAU	0	3	0.01	0.5	5.64386	0.134423	0.315177	-	-	-	-
Unigene28190_PB_AHAU	0	3	0.01	0.5	5.64386	0.134423	0.315145	GO:0005576//extracellular region;GO:0030312//external encapsulating structure;GO:0009536//plastid	GO:0016787//hydrolase activity	GO:0044238//primary metabolic process	gi|255638815|gb|ACU19711.1|/2.37652e-40/unknown [Glycine max]
Unigene61443_PB_AHAU	0	3	0.01	0.5	5.64386	0.134423	0.315114	-	GO:0016746//transferase activity, transferring acyl groups	-	gi|296082389|emb|CBI21394.3|/9.13994e-25/unnamed protein product [Vitis vinifera]
Unigene66907_PB_AHAU	0	3	0.01	0.5	5.64386	0.134423	0.315082	-	-	-	-
Unigene34819_PB_AHAU	0	3	0.01	0.5	5.64386	0.134423	0.315051	GO:0016020//membrane	GO:0004872//receptor activity;GO:0005216//ion channel activity	GO:0006810//transport	gi|255563044|ref|XP_002522526.1|/4.00278e-20/glutamate receptor 2 plant, putative [Ricinus communis]
Unigene26929_PB_AHAU	0	3	0.01	0.5	5.64386	0.134423	0.31502	-	-	-	-
Unigene24652_PB_AHAU	0	3	0.01	0.5	5.64386	0.134423	0.314988	GO:0009536//plastid	GO:0046914//transition metal ion binding;GO:0001071//nucleic acid binding transcription factor activity	GO:0006351//transcription, DNA-dependent	gi|255538232|ref|XP_002510181.1|/2.76836e-132/nucleic acid binding protein, putative [Ricinus communis]
Unigene30948_PB_AHAU	0	3	0.01	0.5	5.64386	0.134423	0.314957	GO:0031224//intrinsic to membrane	GO:0005254//chloride channel activity	GO:0015698//inorganic anion transport	gi|224111216|ref|XP_002315783.1|/1.30583e-64/Cl-channel clc-7 [Populus trichocarpa]
Unigene63701_PB_AHAU	0	3	0.01	0.5	5.64386	0.134423	0.314925	GO:0005635//nuclear envelope	-	GO:0051234//establishment of localization	gi|225441896|ref|XP_002284404.1|/2.88264e-51/PREDICTED: hypothetical protein [Vitis vinifera]
Unigene80633_PB_AHAU	0	3	0.01	0.5	5.64386	0.134423	0.314894	GO:0009536//plastid	-	-	gi|224113009|ref|XP_002316360.1|/1.2832e-69/predicted protein [Populus trichocarpa]
Unigene50630_PB_AHAU	0	3	0.01	0.5	5.64386	0.134423	0.314863	GO:0043231//intracellular membrane-bounded organelle;GO:0031224//intrinsic to membrane	GO:0000030//mannosyltransferase activity	GO:0006464//protein modification process	gi|225437308|ref|XP_002267192.1|/1.20506e-40/PREDICTED: hypothetical protein [Vitis vinifera]
Unigene26800_PB_AHAU	0	3	0.01	0.5	5.64386	0.134423	0.314831	-	GO:0004091//carboxylesterase activity	GO:0044238//primary metabolic process	gi|255537815|ref|XP_002509974.1|/6.403e-43/triacylglycerol lipase, putative [Ricinus communis]
Unigene39646_PB_AHAU	0	3	0.01	0.5	5.64386	0.134423	0.3148	-	-	-	gi|255563401|ref|XP_002522703.1|/3.34919e-12/conserved hypothetical protein [Ricinus communis]
Unigene49214_PB_AHAU	0	3	0.01	0.5	5.64386	0.134423	0.314769	GO:0043231//intracellular membrane-bounded organelle;GO:0044444//cytoplasmic part;GO:0016020//membrane	GO:0004672//protein kinase activity;GO:0032559	GO:0006464//protein modification process;GO:0007167//enzyme linked receptor protein signaling pathway	gi|224138524|ref|XP_002326624.1|/2.44373e-96/predicted protein [Populus trichocarpa]
Unigene25650_PB_AHAU	0	3	0.01	0.5	5.64386	0.134423	0.314737	-	-	-	-
Unigene18332_PB_AHAU	0	3	0.01	0.5	5.64386	0.134423	0.314706	-	GO:0003676//nucleic acid binding;GO:0016866//intramolecular transferase activity	GO:0001522//pseudouridine synthesis;GO:0006399//tRNA metabolic process	gi|297742024|emb|CBI33811.3|/2.73254e-40/unnamed protein product [Vitis vinifera]
Unigene87776_PB_AHAU	0	3	0.01	0.5	5.64386	0.134423	0.314675	GO:0044424//intracellular part	GO:0008170//N-methyltransferase activity;GO:0016410//N-acyltransferase activity	GO:0048868//pollen tube development;GO:0006498//N-terminal protein lipidation;GO:0050896//response to stimulus;GO:0048229//gametophyte development;GO:0046470//phosphatidylcholine metabolic process;GO:0006730//one-carbon metabolic process;GO:0019695//choline metabolic process;GO:0009791//post-embryonic development;GO:0000904//cell morphogenesis involved in differentiation	gi|255582633|ref|XP_002532097.1|/1.16946e-57/phosphoethanolamine n-methyltransferase, putative [Ricinus communis]
Unigene7843_PB_AHAU	0	3	0.01	0.5	5.64386	0.134423	0.314643	GO:0043231//intracellular membrane-bounded organelle	GO:0016791//phosphatase activity;GO:0016740//transferase activity	-	gi|225460843|ref|XP_002277142.1|/9.27572e-55/PREDICTED: similar to PPX2 (protein phosphatase x-2); protein serine/threonine phosphatase [Vitis vinifera]
Unigene157_PB_AHAU	0	3	0.01	0.5	5.64386	0.134423	0.314612	-	-	-	-
Unigene38276_PB_AHAU	0	3	0.01	0.5	5.64386	0.134423	0.314581	-	-	-	-
Unigene10553_PB_AHAU	0	3	0.01	0.5	5.64386	0.134423	0.314549	GO:0043231//intracellular membrane-bounded organelle	GO:0003676//nucleic acid binding	-	gi|224122252|ref|XP_002330577.1|/8.62133e-73/predicted protein [Populus trichocarpa]
Unigene1033_PB_AHAU	0	3	0.01	0.5	5.64386	0.134423	0.314518	-	-	-	gi|225440868|ref|XP_002276568.1|/4.66904e-17/PREDICTED: similar to glutaredoxin family protein [Vitis vinifera]
Unigene88285_PB_AHAU	0	3	0.01	0.5	5.64386	0.134423	0.314487	-	-	-	gi|297734993|emb|CBI17355.3|/9.3161e-18/unnamed protein product [Vitis vinifera]
Unigene53029_PB_AHAU	0	3	0.01	0.5	5.64386	0.134423	0.314455	GO:0031224//intrinsic to membrane;GO:0031410//cytoplasmic vesicle	-	GO:0032502//developmental process	gi|224109738|ref|XP_002315294.1|/8.93375e-101/predicted protein [Populus trichocarpa]
Unigene54594_PB_AHAU	0	3	0.01	0.5	5.64386	0.134423	0.314424	GO:0009534//chloroplast thylakoid;GO:0031301//integral to organelle membrane	GO:0046914//transition metal ion binding	GO:0009314//response to radiation;GO:0009743//response to carbohydrate stimulus;GO:0006351//transcription, DNA-dependent	gi|224133604|ref|XP_002327636.1|/1.03185e-90/predicted protein [Populus trichocarpa]
Unigene59979_PB_AHAU	0	3	0.01	0.5	5.64386	0.134423	0.314393	GO:0005618//cell wall	-	-	gi|224121120|ref|XP_002318501.1|/1.18932e-41/predicted protein [Populus trichocarpa]
Unigene50840_PB_AHAU	0	3	0.01	0.5	5.64386	0.134423	0.314362	-	-	-	gi|71041086|gb|AAZ20431.1|/2.2844e-37/MYB11 [Malus x domestica]
Unigene83673_PB_AHAU	0	3	0.01	0.5	5.64386	0.134423	0.31433	-	GO:0004091//carboxylesterase activity	-	gi|224088079|ref|XP_002308316.1|/1.43962e-69/predicted protein [Populus trichocarpa]
Unigene13548_PB_AHAU	0	3	0.01	0.5	5.64386	0.134423	0.314299	GO:0005838//proteasome regulatory particle;GO:0043231//intracellular membrane-bounded organelle;GO:0030312//external encapsulating structure	GO:0042623//ATPase activity, coupled;GO:0032559	GO:0019941//modification-dependent protein catabolic process	gi|302425183|sp|P85200.1|PRS6B_HELAN/6.03998e-101/RecName: Full=26S protease regulatory subunit 6B homolog
Unigene38933_PB_AHAU	0	3	0.01	0.5	5.64386	0.134423	0.314268	-	GO:0016837//carbon-oxygen lyase activity, acting on polysaccharides	-	gi|255587404|ref|XP_002534262.1|/2.42317e-16/Pollen allergen Amb a 1.1 precursor, putative [Ricinus communis]
Unigene33865_PB_AHAU	0	3	0.01	0.5	5.64386	0.134423	0.314237	GO:0005622//intracellular	-	GO:0010467//gene expression	gi|255571855|ref|XP_002526870.1|/1.2967e-35/conserved hypothetical protein [Ricinus communis]
Unigene46942_PB_AHAU	0	3	0.01	0.5	5.64386	0.134423	0.314205	-	-	-	-
Unigene70123_PB_AHAU	0	3	0.01	0.5	5.64386	0.134423	0.314174	GO:0044431//Golgi apparatus part	-	GO:0048193//Golgi vesicle transport	gi|255647710|gb|ACU24316.1|/1.51497e-34/unknown [Glycine max]
Unigene58290_PB_AHAU	0	3	0.01	0.5	5.64386	0.134423	0.314143	GO:0071944//cell periphery;GO:0016020//membrane	GO:0005488//binding;GO:0004672//protein kinase activity	GO:0051707//response to other organism;GO:0000902//cell morphogenesis;GO:0005975//carbohydrate metabolic process;GO:0048528//post-embryonic root development;GO:0006884//cell volume homeostasis;GO:0010033//response to organic substance	gi|255558508|ref|XP_002520279.1|/1.91071e-30/ATP binding protein, putative [Ricinus communis]
Unigene375_PB_AHAU	0	3	0.01	0.5	5.64386	0.134423	0.314112	GO:0031090//organelle membrane	GO:0046914//transition metal ion binding	-	gi|225469490|ref|XP_002270981.1|/2.50465e-129/PREDICTED: hypothetical protein [Vitis vinifera]
Unigene16416_PB_AHAU	0	3	0.01	0.5	5.64386	0.134423	0.314081	-	-	GO:0050896//response to stimulus	gi|225425226|ref|XP_002266931.1|/3.2513e-40/PREDICTED: hypothetical protein [Vitis vinifera]
Unigene53432_PB_AHAU	0	3	0.01	0.5	5.64386	0.134423	0.314049	-	-	-	-
Unigene10513_PB_AHAU	0	3	0.01	0.5	5.64386	0.134423	0.314018	-	-	-	-
Unigene42003_PB_AHAU	0	3	0.01	0.5	5.64386	0.134423	0.313987	GO:0044429//mitochondrial part	GO:0016615//malate dehydrogenase activity	GO:0009060//aerobic respiration;GO:0005975//carbohydrate metabolic process;GO:0043648//dicarboxylic acid metabolic process	gi|24638017|sp|P83373.1|MDHM_FRAAN/9.45948e-20/RecName: Full=Malate dehydrogenase, mitochondrial; Flags: Precursor
Unigene65699_PB_AHAU	0	3	0.01	0.5	5.64386	0.134423	0.313956	-	-	-	-
Unigene31948_PB_AHAU	0	3	0.01	0.5	5.64386	0.134423	0.313925	GO:0016020//membrane	GO:0016491//oxidoreductase activity;GO:0016301//kinase activity;GO:0032559	GO:0006464//protein modification process;GO:0010033//response to organic substance;GO:0007167//enzyme linked receptor protein signaling pathway	gi|255567891|ref|XP_002524923.1|/3.64103e-65/LIM domain kinase, putative [Ricinus communis]
Unigene63127_PB_AHAU	0	3	0.01	0.5	5.64386	0.134423	0.313893	-	-	-	gi|307136223|gb|ADN34060.1|/1.50919e-12/endonuclease/exonuclease/phosphatase family protein [Cucumis melo subsp. melo]
Unigene72474_PB_AHAU	0	3	0.01	0.5	5.64386	0.134423	0.313862	-	-	-	-
Unigene22700_PB_AHAU	0	3	0.01	0.5	5.64386	0.134423	0.313831	-	-	-	gi|302398941|gb|ADL36765.1|/7.52479e-28/MYB domain class transcription factor [Malus x domestica]
Unigene7045_PB_AHAU	0	3	0.01	0.5	5.64386	0.134423	0.3138	GO:0042579//microbody	GO:0016405//CoA-ligase activity	GO:0044262//cellular carbohydrate metabolic process;GO:0032787//monocarboxylic acid metabolic process	gi|225431902|ref|XP_002276533.1|/4.29191e-39/PREDICTED: hypothetical protein [Vitis vinifera]
Unigene4621_PB_AHAU	0	3	0.01	0.5	5.64386	0.134423	0.313769	GO:0043231//intracellular membrane-bounded organelle;GO:0044444//cytoplasmic part;GO:0016020//membrane	GO:0016740//transferase activity	-	gi|224100611|ref|XP_002334356.1|/1.30234e-50/predicted protein [Populus trichocarpa]
Unigene69570_PB_AHAU	0	3	0.01	0.5	5.64386	0.134423	0.313738	-	GO:0000989//transcription factor binding transcription factor activity	GO:0006351//transcription, DNA-dependent	gi|255579228|ref|XP_002530460.1|/8.69912e-24/transcription cofactor, putative [Ricinus communis]
Unigene19264_PB_AHAU	0	3	0.01	0.5	5.64386	0.134423	0.313707	-	-	-	gi|302143807|emb|CBI22668.3|/9.99791e-12/unnamed protein product [Vitis vinifera]
Unigene25922_PB_AHAU	0	3	0.01	0.5	5.64386	0.134423	0.313675	GO:0031224//intrinsic to membrane	GO:0017111//nucleoside-triphosphatase activity;GO:0016628//oxidoreductase activity, acting on the CH-CH group of donors, NAD or NADP as acceptor;GO:0015405;GO:0032559	GO:0006810//transport;GO:0009207	gi|297743105|emb|CBI35972.3|/1.59813e-24/unnamed protein product [Vitis vinifera]
Unigene55988_PB_AHAU	0	3	0.01	0.5	5.64386	0.134423	0.313644	-	-	-	-
Unigene72335_PB_AHAU	0	3	0.01	0.5	5.64386	0.134423	0.313613	-	-	-	gi|224095345|ref|XP_002310379.1|/7.51562e-28/predicted protein [Populus trichocarpa]
Unigene8630_PB_AHAU	0	3	0.01	0.5	5.64386	0.134423	0.313582	-	-	-	-
Unigene1214_PB_AHAU	0	3	0.01	0.5	5.64386	0.134423	0.313551	GO:0043234//protein complex	GO:0033612//receptor serine/threonine kinase binding;GO:0019787//small conjugating protein ligase activity	GO:0032446//protein modification by small protein conjugation	gi|224133420|ref|XP_002321563.1|/8.15351e-41/predicted protein [Populus trichocarpa]
Unigene53178_PB_AHAU	0	3	0.01	0.5	5.64386	0.134423	0.31352	-	-	-	-
Unigene9023_PB_AHAU	0	3	0.01	0.5	5.64386	0.134423	0.313489	GO:0043231//intracellular membrane-bounded organelle;GO:0030529//ribonucleoprotein complex	GO:0005198//structural molecule activity	GO:0010467//gene expression	gi|255646953|gb|ACU23946.1|/6.96843e-37/unknown [Glycine max]
Unigene4826_PB_AHAU	0	3	0.01	0.5	5.64386	0.134423	0.313458	-	GO:0016787//hydrolase activity	-	gi|224139930|ref|XP_002323345.1|/2.73086e-82/predicted protein [Populus trichocarpa]
Unigene2055_PB_AHAU	0	3	0.01	0.5	5.64386	0.134423	0.313427	-	-	-	gi|302399073|gb|ADL36831.1|/2.93403e-101/TCP domain class transcription factor [Malus x domestica]
Unigene49383_PB_AHAU	0	3	0.01	0.5	5.64386	0.134423	0.313396	GO:0031410//cytoplasmic vesicle;GO:0043231//intracellular membrane-bounded organelle	GO:0004180//carboxypeptidase activity	GO:0019538//protein metabolic process	gi|225424230|ref|XP_002284364.1|/2.15517e-149/PREDICTED: hypothetical protein [Vitis vinifera]
Unigene13408_PB_AHAU	0	3	0.01	0.5	5.64386	0.134423	0.313364	-	-	-	-
Unigene19160_PB_AHAU	0	3	0.01	0.5	5.64386	0.134423	0.313333	GO:0016020//membrane;GO:0031410//cytoplasmic vesicle	-	-	gi|255558686|ref|XP_002520367.1|/1.89867e-22/conserved hypothetical protein [Ricinus communis]
Unigene76602_PB_AHAU	0	3	0.01	0.5	5.64386	0.134423	0.313302	-	-	-	-
Unigene64070_PB_AHAU	0	3	0.01	0.5	5.64386	0.134423	0.313271	-	-	-	gi|255569363|ref|XP_002525649.1|/8.36829e-27/conserved hypothetical protein [Ricinus communis]
Unigene26988_PB_AHAU	0	3	0.01	0.5	5.64386	0.134423	0.31324	GO:0043231//intracellular membrane-bounded organelle;GO:0031224//intrinsic to membrane	GO:0016758//transferase activity, transferring hexosyl groups	GO:0006464//protein modification process	gi|255573824|ref|XP_002527831.1|/3.08936e-77/Spindle assembly checkpoint component mad1, putative [Ricinus communis]
Unigene11178_PB_AHAU	0	3	0.01	0.5	5.64386	0.134423	0.313209	-	-	-	gi|225458249|ref|XP_002282152.1|/2.56628e-60/PREDICTED: hypothetical protein isoform 1 [Vitis vinifera]
Unigene14471_PB_AHAU	0	3	0.01	0.5	5.64386	0.134423	0.313178	GO:0031410//cytoplasmic vesicle	GO:0043169//cation binding	GO:0006812//cation transport	gi|224137002|ref|XP_002322469.1|/2.28469e-20/predicted protein [Populus trichocarpa]
Unigene52234_PB_AHAU	0	3	0.01	0.5	5.64386	0.134423	0.313147	-	-	-	-
Unigene58574_PB_AHAU	0	3	0.01	0.5	5.64386	0.134423	0.313116	-	-	-	gi|222623570|gb|EEE57702.1|/2.36847e-20/hypothetical protein OsJ_08180 [Oryza sativa Japonica Group]
Unigene5009_PB_AHAU	0	3	0.01	0.5	5.64386	0.134423	0.313085	-	-	-	-
Unigene87928_PB_AHAU	0	3	0.01	0.5	5.64386	0.134423	0.313054	-	-	-	-
Unigene34062_PB_AHAU	0	3	0.01	0.5	5.64386	0.134423	0.313023	-	-	-	gi|147804670|emb|CAN66864.1|/8.61897e-08/hypothetical protein VITISV_022039 [Vitis vinifera]
Unigene45952_PB_AHAU	0	3	0.01	0.5	5.64386	0.134423	0.312992	-	GO:0016740//transferase activity	-	gi|255585960|ref|XP_002533651.1|/1.54246e-12/Nodulation receptor kinase precursor, putative [Ricinus communis]
Unigene13380_PB_AHAU	0	3	0.01	0.5	5.64386	0.134423	0.312961	-	-	-	-
Unigene2102_PB_AHAU	0	3	0.01	0.5	5.64386	0.134423	0.31293	GO:0043234//protein complex	GO:0008135//translation factor activity, nucleic acid binding	GO:0006412//translation	gi|224128852|ref|XP_002320437.1|/4.39863e-87/predicted protein [Populus trichocarpa]
Unigene13487_PB_AHAU	0	3	0.01	0.5	5.64386	0.134423	0.312899	-	-	-	gi|225470820|ref|XP_002264755.1|/3.69629e-116/PREDICTED: hypothetical protein [Vitis vinifera]
Unigene19400_PB_AHAU	0	3	0.01	0.5	5.64386	0.134423	0.312868	-	-	GO:0007049//cell cycle;GO:0008283//cell proliferation;GO:0040007//growth	gi|224066951|ref|XP_002302295.1|/5.46644e-18/predicted protein [Populus trichocarpa]
Unigene69606_PB_AHAU	0	3	0.01	0.5	5.64386	0.134423	0.312837	GO:0044444//cytoplasmic part;GO:0044451//nucleoplasm part	GO:0004674//protein serine/threonine kinase activity;GO:0032559	GO:0048827//phyllome development;GO:0051707//response to other organism;GO:0048437//floral organ development;GO:0006396//RNA processing;GO:0050789//regulation of biological process;GO:0006796//phosphate metabolic process;GO:0006464//protein modification process	gi|296083956|emb|CBI24344.3|/2.80018e-103/unnamed protein product [Vitis vinifera]
Unigene34610_PB_AHAU	0	3	0.01	0.5	5.64386	0.134423	0.312806	GO:0031224//intrinsic to membrane;GO:0009941//chloroplast envelope	-	-	gi|309321491|gb|ADO65032.1|/4.92821e-27/hypothetical chloroplast RF1 [Prunus persica]
Unigene31333_PB_AHAU	0	3	0.01	0.5	5.64386	0.134423	0.312775	GO:0043231//intracellular membrane-bounded organelle	-	-	gi|225435155|ref|XP_002281741.1|/1.4033e-44/PREDICTED: hypothetical protein [Vitis vinifera]
Unigene5144_PB_AHAU	0	3	0.01	0.5	5.64386	0.134423	0.312744	-	-	-	gi|255543923|ref|XP_002513024.1|/1.86169e-42/conserved hypothetical protein [Ricinus communis]
Unigene74250_PB_AHAU	0	3	0.01	0.5	5.64386	0.134423	0.312714	-	-	-	-
Unigene6949_PB_AHAU	0	3	0.01	0.5	5.64386	0.134423	0.312683	-	-	-	-
Unigene5011_PB_AHAU	0	3	0.01	0.5	5.64386	0.134423	0.312652	GO:0016020//membrane	GO:0005488//binding;GO:0004672//protein kinase activity	-	gi|224114149|ref|XP_002316681.1|/9.09958e-18/predicted protein [Populus trichocarpa]
Unigene3185_PB_AHAU	0	3	0.01	0.5	5.64386	0.134423	0.312621	-	GO:0016790//thiolester hydrolase activity	GO:0019941//modification-dependent protein catabolic process	gi|224097508|ref|XP_002310965.1|/8.39225e-176/predicted protein [Populus trichocarpa]
Unigene87887_PB_AHAU	0	3	0.01	0.5	5.64386	0.134423	0.31259	GO:0015630//microtubule cytoskeleton;GO:0044444//cytoplasmic part	GO:0015631//tubulin binding	GO:0000919//cell plate assembly;GO:0015031//protein transport	gi|255587410|ref|XP_002534264.1|/7.01007e-158/microtubule associated protein xmap215, putative [Ricinus communis]
Unigene46419_PB_AHAU	0	3	0.01	0.5	5.64386	0.134423	0.312559	-	-	-	-
Unigene55636_PB_AHAU	0	3	0.01	0.5	5.64386	0.134423	0.312528	-	GO:0016301//kinase activity	GO:0006071//glycerol metabolic process;GO:0009636//response to toxin;GO:0009628//response to abiotic stimulus;GO:0051707//response to other organism;GO:0006796//phosphate metabolic process	gi|225463625|ref|XP_002273392.1|/7.35369e-30/PREDICTED: hypothetical protein isoform 2 [Vitis vinifera]
Unigene82594_PB_AHAU	0	3	0.01	0.5	5.64386	0.134423	0.312497	GO:0043231//intracellular membrane-bounded organelle;GO:0044444//cytoplasmic part	GO:0005083//small GTPase regulator activity	GO:0009553//embryo sac development;GO:0032011//ARF protein signal transduction	gi|255541336|ref|XP_002511732.1|/5.66427e-68/cytohesin 1, 2, 3, putative [Ricinus communis]
Unigene66313_PB_AHAU	0	3	0.01	0.5	5.64386	0.134423	0.312466	GO:0009532//plastid stroma;GO:0030529//ribonucleoprotein complex	GO:0003676//nucleic acid binding;GO:0005198//structural molecule activity	GO:0010467//gene expression	gi|255635364|gb|ACU18035.1|/1.63254e-22/unknown [Glycine max]
Unigene69151_PB_AHAU	0	3	0.01	0.5	5.64386	0.134423	0.312435	-	-	-	-
Unigene85083_PB_AHAU	0	3	0.01	0.5	5.64386	0.134423	0.312404	-	GO:0046914//transition metal ion binding	-	gi|224106499|ref|XP_002314187.1|/3.63519e-22/predicted protein [Populus trichocarpa]
Unigene54229_PB_AHAU	0	3	0.01	0.5	5.64386	0.134423	0.312374	-	-	-	gi|296086616|emb|CBI32251.3|/2.52034e-75/unnamed protein product [Vitis vinifera]
Unigene28582_PB_AHAU	0	3	0.01	0.5	5.64386	0.134423	0.312343	-	-	-	gi|225434315|ref|XP_002276130.1|/2.66054e-09/PREDICTED: hypothetical protein [Vitis vinifera]
Unigene26680_PB_AHAU	0	3	0.01	0.5	5.64386	0.134423	0.312312	GO:0044424//intracellular part	GO:0016211//ammonia ligase activity;GO:0032559	GO:0006541//glutamine metabolic process;GO:0071941	gi|211906462|gb|ACJ11724.1|/1.43403e-55/glutamine synthase [Gossypium hirsutum]
Unigene19006_PB_AHAU	0	3	0.01	0.5	5.64386	0.134423	0.312281	-	GO:0046914//transition metal ion binding	-	gi|296086391|emb|CBI31980.3|/1.3169e-29/unnamed protein product [Vitis vinifera]
Unigene86081_PB_AHAU	0	3	0.01	0.5	5.64386	0.134423	0.31225	GO:0043231//intracellular membrane-bounded organelle;GO:0031410//cytoplasmic vesicle	GO:0004175//endopeptidase activity;GO:0016628//oxidoreductase activity, acting on the CH-CH group of donors, NAD or NADP as acceptor	GO:0019538//protein metabolic process	gi|255538788|ref|XP_002510459.1|/5.16361e-32/cysteine protease, putative [Ricinus communis]
Unigene53384_PB_AHAU	0	3	0.01	0.5	5.64386	0.134423	0.312219	GO:0043231//intracellular membrane-bounded organelle	GO:0019187//beta-1,4-mannosyltransferase activity	GO:0008152//metabolic process	gi|255582792|ref|XP_002532170.1|/2.13553e-43/beta1,4 mannosyltransferase, putative [Ricinus communis]
Unigene69300_PB_AHAU	0	3	0.01	0.5	5.64386	0.134423	0.312189	-	-	-	-
Unigene67277_PB_AHAU	0	3	0.01	0.5	5.64386	0.134423	0.312158	-	-	-	-
Unigene75296_PB_AHAU	0	3	0.01	0.5	5.64386	0.134423	0.312127	-	-	-	-
Unigene70192_PB_AHAU	0	3	0.01	0.5	5.64386	0.134423	0.312096	GO:0043231//intracellular membrane-bounded organelle	GO:0015036//disulfide oxidoreductase activity;GO:0043169//cation binding	GO:0019725//cellular homeostasis	gi|225442839|ref|XP_002285353.1|/2.2269e-47/PREDICTED: hypothetical protein isoform 2 [Vitis vinifera]
Unigene57973_PB_AHAU	0	3	0.01	0.5	5.64386	0.134423	0.312065	-	GO:0016740//transferase activity	-	gi|255581178|ref|XP_002531402.1|/1.47887e-78/N-acetyltransferase, putative [Ricinus communis]
Unigene30800_PB_AHAU	0	3	0.01	0.5	5.64386	0.134423	0.312034	GO:0043231//intracellular membrane-bounded organelle	-	-	gi|224056443|ref|XP_002298859.1|/9.79718e-44/predicted protein [Populus trichocarpa]
Unigene44293_PB_AHAU	0	3	0.01	0.5	5.64386	0.134423	0.312004	-	-	-	-
Unigene2655_PB_AHAU	0	3	0.01	0.5	5.64386	0.134423	0.311973	-	-	-	-
Unigene49008_PB_AHAU	0	3	0.01	0.5	5.64386	0.134423	0.311942	GO:0043234//protein complex;GO:0044464//cell part	GO:0035251//UDP-glucosyltransferase activity	GO:0006074	gi|255574420|ref|XP_002528123.1|/0/1,3-beta-glucan synthase, putative [Ricinus communis]
Unigene46103_PB_AHAU	0	3	0.01	0.5	5.64386	0.134423	0.311911	-	-	-	-
Unigene59560_PB_AHAU	0	3	0.01	0.5	5.64386	0.134423	0.311881	-	-	-	-
Unigene5539_PB_AHAU	0	3	0.01	0.5	5.64386	0.134423	0.31185	GO:0031981//nuclear lumen	GO:0005488//binding	-	gi|224100725|ref|XP_002311989.1|/2.89808e-29/predicted protein [Populus trichocarpa]
Unigene45075_PB_AHAU	0	3	0.01	0.5	5.64386	0.134423	0.311819	-	-	-	-
Unigene11878_PB_AHAU	0	3	0.01	0.5	5.64386	0.134423	0.311788	-	-	-	gi|297736779|emb|CBI25980.3|/2.62424e-146/unnamed protein product [Vitis vinifera]
Unigene24963_PB_AHAU	0	3	0.01	0.5	5.64386	0.134423	0.311757	-	-	-	gi|296087872|emb|CBI35155.3|/4.92198e-27/unnamed protein product [Vitis vinifera]
Unigene75046_PB_AHAU	0	3	0.01	0.5	5.64386	0.134423	0.311727	-	-	-	gi|225431332|ref|XP_002277720.1|/1.41934e-70/PREDICTED: hypothetical protein [Vitis vinifera]
Unigene70564_PB_AHAU	0	3	0.01	0.5	5.64386	0.134423	0.311696	GO:0016020//membrane	GO:0046872//metal ion binding	-	gi|255572288|ref|XP_002527083.1|/5.71334e-68/conserved hypothetical protein [Ricinus communis]
Unigene60400_PB_AHAU	0	3	0.01	0.5	5.64386	0.134423	0.311665	-	-	-	-
Unigene88771_PB_AHAU	0	3	0.01	0.5	5.64386	0.134423	0.311635	-	GO:0046914//transition metal ion binding;GO:0016641//oxidoreductase activity, acting on the CH-NH2 group of donors, oxygen as acceptor;GO:0048037//cofactor binding	GO:0006807//nitrogen compound metabolic process	gi|255556494|ref|XP_002519281.1|/0/conserved hypothetical protein [Ricinus communis]
Unigene58473_PB_AHAU	0	3	0.01	0.5	5.64386	0.134423	0.311604	-	-	-	gi|224139424|ref|XP_002323105.1|/1.2255e-96/predicted protein [Populus trichocarpa]
Unigene20194_PB_AHAU	0	3	0.01	0.5	5.64386	0.134423	0.311573	-	-	-	-
Unigene75477_PB_AHAU	0	3	0.01	0.5	5.64386	0.134423	0.311542	-	-	-	-
Unigene16693_PB_AHAU	0	3	0.01	0.5	5.64386	0.134423	0.311512	GO:0044425//membrane part	GO:0004872//receptor activity;GO:0000166//nucleotide binding	GO:0051716//cellular response to stimulus;GO:0006952//defense response;GO:0012501//programmed cell death	gi|255553685|ref|XP_002517883.1|/4.89421e-27/transmembrane receptor, putative [Ricinus communis]
Unigene49724_PB_AHAU	0	3	0.01	0.5	5.64386	0.134423	0.311481	-	-	-	-
Unigene78129_PB_AHAU	0	3	0.01	0.5	5.64386	0.134423	0.31145	-	-	-	-
Unigene16707_PB_AHAU	0	3	0.01	0.5	5.64386	0.134423	0.31142	-	-	GO:0006351//transcription, DNA-dependent	gi|255583336|ref|XP_002532429.1|/2.08477e-47/conserved hypothetical protein [Ricinus communis]
Unigene21488_PB_AHAU	0	3	0.01	0.5	5.64386	0.134423	0.311389	-	-	-	-
Unigene69446_PB_AHAU	0	3	0.01	0.5	5.64386	0.134423	0.311358	GO:0043231//intracellular membrane-bounded organelle;GO:0044444//cytoplasmic part	GO:0046914//transition metal ion binding	GO:0045595//regulation of cell differentiation	gi|255544982|ref|XP_002513552.1|/8.29263e-59/splicing factor 3a, putative [Ricinus communis]
Unigene88024_PB_AHAU	0	3	0.01	0.5	5.64386	0.134423	0.311328	GO:0043231//intracellular membrane-bounded organelle	-	-	gi|298205158|emb|CBI17217.3|/2.64415e-65/unnamed protein product [Vitis vinifera]
Unigene41911_PB_AHAU	0	3	0.01	0.5	5.64386	0.134423	0.311297	GO:0043231//intracellular membrane-bounded organelle	-	-	gi|255634778|gb|ACU17750.1|/9.67096e-34/unknown [Glycine max]
Unigene61199_PB_AHAU	0	3	0.01	0.5	5.64386	0.134423	0.311266	-	-	-	-
Unigene31369_PB_AHAU	0	3	0.01	0.5	5.64386	0.134423	0.311236	GO:0009570//chloroplast stroma	GO:0016747//transferase activity, transferring acyl groups other than amino-acyl groups	-	gi|225451195|ref|XP_002271452.1|/8.13197e-53/PREDICTED: hypothetical protein [Vitis vinifera]
Unigene13182_PB_AHAU	0	3	0.01	0.5	5.64386	0.134423	0.311205	GO:0043231//intracellular membrane-bounded organelle	-	-	gi|224112166|ref|XP_002316104.1|/1.35364e-137/predicted protein [Populus trichocarpa]
Unigene13728_PB_AHAU	0	3	0.01	0.5	5.64386	0.134423	0.311174	-	-	-	-
Unigene42373_PB_AHAU	0	3	0.01	0.5	5.64386	0.134423	0.311144	GO:0031224//intrinsic to membrane	GO:0043169//cation binding;GO:0015662//ATPase activity, coupled to transmembrane movement of ions, phosphorylative mechanism;GO:0032559	GO:0006818//hydrogen transport;GO:0009206;GO:0006811//ion transport;GO:0009207	gi|6759599|emb|CAB69824.1|/2.66487e-126/plasma membrane H+ ATPase [Prunus persica]
Unigene84444_PB_AHAU	0	3	0.01	0.5	5.64386	0.134423	0.311113	GO:0043234//protein complex	GO:0016251//general RNA polymerase II transcription factor activity;GO:0005515//protein binding	GO:0044267//cellular protein metabolic process;GO:0006355//regulation of transcription, DNA-dependent	gi|224057994|ref|XP_002299427.1|/2.17219e-49/predicted protein [Populus trichocarpa]
Unigene28545_PB_AHAU	0	3	0.01	0.5	5.64386	0.134423	0.311083	-	GO:0016671//oxidoreductase activity, acting on a sulfur group of donors, disulfide as acceptor	GO:0008152//metabolic process	gi|224102557|ref|XP_002312724.1|/1.5439e-45/methionine sulfoxide reductase type [Populus trichocarpa]
Unigene4068_PB_AHAU	0	3	0.01	0.5	5.64386	0.134423	0.311052	-	GO:0046914//transition metal ion binding	-	gi|255571640|ref|XP_002526765.1|/3.24239e-86/Makorin-1, putative [Ricinus communis]
Unigene43650_PB_AHAU	0	3	0.01	0.5	5.64386	0.134423	0.311021	-	-	-	-
Unigene66859_PB_AHAU	0	3	0.01	0.5	5.64386	0.134423	0.310991	-	-	-	-
Unigene13876_PB_AHAU	0	3	0.01	0.5	5.64386	0.134423	0.31096	GO:0044424//intracellular part	GO:0008170//N-methyltransferase activity;GO:0016410//N-acyltransferase activity	GO:0048868//pollen tube development;GO:0006498//N-terminal protein lipidation;GO:0050896//response to stimulus;GO:0048229//gametophyte development;GO:0046470//phosphatidylcholine metabolic process;GO:0006730//one-carbon metabolic process;GO:0019695//choline metabolic process;GO:0009791//post-embryonic development;GO:0000904//cell morphogenesis involved in differentiation	gi|255582633|ref|XP_002532097.1|/1.14014e-39/phosphoethanolamine n-methyltransferase, putative [Ricinus communis]
Unigene55709_PB_AHAU	0	3	0.01	0.5	5.64386	0.134423	0.31093	GO:0016021//integral to membrane	GO:0005337//nucleoside transmembrane transporter activity;GO:0015205//nucleobase transmembrane transporter activity	GO:0009914//hormone transport;GO:0015860//purine nucleoside transport;GO:0015851//nucleobase transport;GO:0031323//regulation of cellular metabolic process;GO:0009267//cellular response to starvation	gi|224084594|ref|XP_002307351.1|/3.61379e-39/predicted protein [Populus trichocarpa]
Unigene8293_PB_AHAU	0	3	0.01	0.5	5.64386	0.134423	0.310899	-	-	-	gi|297847898|ref|XP_002891830.1|/1.62029e-39/hypothetical protein ARALYDRAFT_474592 [Arabidopsis lyrata subsp. lyrata]
Unigene70867_PB_AHAU	0	3	0.01	0.5	5.64386	0.134423	0.310868	-	-	-	gi|225457689|ref|XP_002273784.1|/1.8615e-168/PREDICTED: hypothetical protein [Vitis vinifera]
Unigene88745_PB_AHAU	0	3	0.01	0.5	5.64386	0.134423	0.310838	-	-	-	gi|302398749|gb|ADL36669.1|/3.0808e-21/COL domain class transcription factor [Malus x domestica]
Unigene74377_PB_AHAU	0	3	0.01	0.5	5.64386	0.134423	0.310807	-	-	-	gi|297830038|ref|XP_002882901.1|/1.43057e-34/hypothetical protein ARALYDRAFT_478912 [Arabidopsis lyrata subsp. lyrata]
Unigene34859_PB_AHAU	0	3	0.01	0.5	5.64386	0.134423	0.310777	-	-	-	-
Unigene54856_PB_AHAU	0	3	0.01	0.5	5.64386	0.134423	0.310746	-	-	-	gi|255553403|ref|XP_002517743.1|/3.45381e-68/conserved hypothetical protein [Ricinus communis]
Unigene85313_PB_AHAU	0	3	0.01	0.5	5.64386	0.134423	0.310716	-	-	GO:0032984;GO:0040007//growth	gi|225452198|ref|XP_002266652.1|/5.94818e-33/PREDICTED: hypothetical protein [Vitis vinifera]
Unigene23475_PB_AHAU	0	3	0.01	0.5	5.64386	0.134423	0.310685	-	-	-	gi|255555687|ref|XP_002518879.1|/1.04846e-38/WD-repeat protein, putative [Ricinus communis]
Unigene87812_PB_AHAU	0	3	0.01	0.5	5.64386	0.134423	0.310655	GO:0043234//protein complex	GO:0019787//small conjugating protein ligase activity	GO:0032446//protein modification by small protein conjugation	gi|255567955|ref|XP_002524955.1|/8.31408e-81/ubiquitin-protein ligase, putative [Ricinus communis]
Unigene20120_PB_AHAU	0	3	0.01	0.5	5.64386	0.134423	0.310624	-	-	-	-
Unigene75230_PB_AHAU	0	3	0.01	0.5	5.64386	0.134423	0.310594	GO:0043231//intracellular membrane-bounded organelle	GO:0005515//protein binding	-	gi|225427387|ref|XP_002262674.1|/2.25501e-83/PREDICTED: hypothetical protein [Vitis vinifera]
Unigene17353_PB_AHAU	0	3	0.01	0.5	5.64386	0.134423	0.310563	-	-	-	gi|227438275|gb|ACP30627.1|/1.71055e-12/disease resistance protein [Brassica rapa subsp. pekinensis]
Unigene49926_PB_AHAU	0	3	0.01	0.5	5.64386	0.134423	0.310533	GO:0009536//plastid	GO:0045181//glutamate synthase activity, NADH or NADPH as acceptor;GO:0046914//transition metal ion binding;GO:0051536//iron-sulfur cluster binding;GO:0050662//coenzyme binding;GO:0000166//nucleotide binding	GO:0006536//glutamate metabolic process;GO:0040007//growth	gi|62177687|gb|AAL26865.2|AF314925_1/8.15868e-67/NADH glutamate synthase precursor [Phaseolus vulgaris]
Unigene9868_PB_AHAU	0	3	0.01	0.5	5.64386	0.134423	0.310502	-	-	-	-
Unigene3978_PB_AHAU	0	3	0.01	0.5	5.64386	0.134423	0.310472	-	-	-	-
Unigene5417_PB_AHAU	0	3	0.01	0.5	5.64386	0.134423	0.310441	-	-	-	-
Unigene62736_PB_AHAU	0	3	0.01	0.5	5.64386	0.134423	0.310411	-	-	GO:0048868//pollen tube development;GO:0007154//cell communication;GO:0048229//gametophyte development	gi|296089913|emb|CBI39732.3|/3.57226e-60/unnamed protein product [Vitis vinifera]
Unigene67419_PB_AHAU	0	3	0.01	0.5	5.64386	0.134423	0.31038	-	-	-	-
Unigene53261_PB_AHAU	0	3	0.01	0.5	5.64386	0.134423	0.31035	GO:0043234//protein complex;GO:0043231//intracellular membrane-bounded organelle	GO:0008135//translation factor activity, nucleic acid binding;GO:0030528//transcription regulator activity	GO:0006351//transcription, DNA-dependent;GO:0006412//translation	gi|255629011|gb|ACU14850.1|/4.68468e-53/unknown [Glycine max]
Unigene23586_PB_AHAU	0	3	0.01	0.5	5.64386	0.134423	0.310319	-	-	-	gi|296087160|emb|CBI33534.3|/6.83242e-72/unnamed protein product [Vitis vinifera]
Unigene40613_PB_AHAU	0	3	0.01	0.5	5.64386	0.134423	0.310289	GO:0044444//cytoplasmic part	GO:0042802//identical protein binding;GO:0016881//acid-amino acid ligase activity;GO:0032559	GO:0009108//coenzyme biosynthetic process;GO:0003006//developmental process involved in reproduction	gi|255560191|ref|XP_002521113.1|/2.72031e-14/pantoate-beta-alanine ligase, putative [Ricinus communis]
Unigene81993_PB_AHAU	0	3	0.01	0.5	5.64386	0.134423	0.310258	GO:0044424//intracellular part	GO:0005515//protein binding;GO:0008428//ribonuclease inhibitor activity;GO:0016741	GO:0019219;GO:0006730//one-carbon metabolic process;GO:0060699//regulation of endoribonuclease activity	gi|211906464|gb|ACJ11725.1|/3.6762e-82/dimethylmenaquinone methyltransferase [Gossypium hirsutum]
Unigene82848_PB_AHAU	0	3	0.01	0.5	5.64386	0.134423	0.310228	-	-	-	gi|255546211|ref|XP_002514165.1|/1.21849e-46/protein with unknown function [Ricinus communis]
Unigene19071_PB_AHAU	0	3	0.01	0.5	5.64386	0.134423	0.310197	-	-	-	gi|182636944|gb|ACB97677.1|/1.19941e-06/granule bound starch synthase Ia precursor [Malus x domestica]
Unigene46129_PB_AHAU	0	3	0.01	0.5	5.64386	0.134423	0.310167	-	-	-	-
Unigene11812_PB_AHAU	0	3	0.01	0.5	5.64386	0.134423	0.310136	GO:0043232	GO:0003916//DNA topoisomerase activity	GO:0006261//DNA-dependent DNA replication	gi|296081804|emb|CBI20809.3|/4.33705e-122/unnamed protein product [Vitis vinifera]
Unigene556_PB_AHAU	0	3	0.01	0.5	5.64386	0.134423	0.310106	-	-	-	-
Unigene21258_PB_AHAU	0	3	0.01	0.5	5.64386	0.134423	0.310076	-	-	-	gi|255589873|ref|XP_002535114.1|/8.59414e-38/hypothetical protein RCOM_2156040 [Ricinus communis]
Unigene62329_PB_AHAU	0	3	0.01	0.5	5.64386	0.134423	0.310045	-	GO:0000166//nucleotide binding	GO:0009987//cellular process	gi|224110996|ref|XP_002333000.1|/1.59775e-09/nbs-lrr resistance protein [Populus trichocarpa]
Unigene1243_PB_AHAU	0	3	0.01	0.5	5.64386	0.134423	0.310015	-	GO:0016301//kinase activity;GO:0005515//protein binding	GO:0071241//cellular response to inorganic substance;GO:0043102;GO:0000097//sulfur amino acid biosynthetic process;GO:0010039//response to iron ion;GO:0009723//response to ethylene stimulus;GO:0006796//phosphate metabolic process	gi|255636278|gb|ACU18479.1|/2.48473e-65/unknown [Glycine max]
Unigene61940_PB_AHAU	0	3	0.01	0.5	5.64386	0.134423	0.309984	-	-	-	-
Unigene50286_PB_AHAU	0	3	0.01	0.5	5.64386	0.134423	0.309954	-	GO:0046872//metal ion binding;GO:0008092//cytoskeletal protein binding	-	gi|224116526|ref|XP_002317323.1|/1.17167e-103/predicted protein [Populus trichocarpa]
Unigene17687_PB_AHAU	0	3	0.01	0.5	5.64386	0.134423	0.309924	GO:0016020//membrane	GO:0016301//kinase activity	-	gi|225454346|ref|XP_002278060.1|/3.73468e-90/PREDICTED: hypothetical protein [Vitis vinifera]
Unigene69774_PB_AHAU	0	3	0.01	0.5	5.64386	0.134423	0.309893	-	-	-	-
Unigene12488_PB_AHAU	0	3	0.01	0.5	5.64386	0.134423	0.309863	-	-	-	-
Unigene36299_PB_AHAU	0	3	0.01	0.5	5.64386	0.134423	0.309832	GO:0012507//ER to Golgi transport vesicle membrane	GO:0046914//transition metal ion binding	GO:0048193//Golgi vesicle transport;GO:0015031//protein transport	gi|302143220|emb|CBI20515.3|/1.33469e-16/unnamed protein product [Vitis vinifera]
Unigene81057_PB_AHAU	0	3	0.01	0.5	5.64386	0.134423	0.309802	GO:0009536//plastid	GO:0004812//aminoacyl-tRNA ligase activity;GO:0032559	GO:0012501//programmed cell death;GO:0010038//response to metal ion;GO:0000741//karyogamy;GO:0007007//inner mitochondrial membrane organization;GO:0006418//tRNA aminoacylation for protein translation	gi|224111652|ref|XP_002315932.1|/9.50883e-127/predicted protein [Populus trichocarpa]
Unigene2398_PB_AHAU	0	3	0.01	0.5	5.64386	0.134423	0.309772	-	GO:0008234//cysteine-type peptidase activity	GO:0019538//protein metabolic process;GO:0009908//flower development	gi|224110442|ref|XP_002315520.1|/1.83081e-58/predicted protein [Populus trichocarpa]
Unigene15518_PB_AHAU	0	3	0.01	0.5	5.64386	0.134423	0.309741	-	GO:0046914//transition metal ion binding	GO:0015031//protein transport	gi|297734881|emb|CBI17115.3|/1.2459e-109/unnamed protein product [Vitis vinifera]
Unigene48619_PB_AHAU	0	3	0.01	0.5	5.64386	0.134423	0.309711	GO:0016020//membrane	-	-	gi|224082984|ref|XP_002306918.1|/6.15285e-30/predicted protein [Populus trichocarpa]
Unigene78919_PB_AHAU	0	3	0.01	0.5	5.64386	0.134423	0.309681	GO:0044439	GO:0016667//oxidoreductase activity, acting on a sulfur group of donors;GO:0016655//oxidoreductase activity, acting on NADH or NADPH, quinone or similar compound as acceptor;GO:0050662//coenzyme binding	GO:0042743//hydrogen peroxide metabolic process;GO:0019725//cellular homeostasis;GO:0006091//generation of precursor metabolites and energy	gi|225452428|ref|XP_002277200.1|/1.20868e-25/PREDICTED: hypothetical protein [Vitis vinifera]
Unigene32124_PB_AHAU	0	3	0.01	0.5	5.64386	0.134423	0.30965	-	GO:0046872//metal ion binding	-	gi|225463201|ref|XP_002267837.1|/0/PREDICTED: hypothetical protein [Vitis vinifera]
Unigene8466_PB_AHAU	0	3	0.01	0.5	5.64386	0.134423	0.30962	GO:0043231//intracellular membrane-bounded organelle	-	-	gi|225469081|ref|XP_002268391.1|/1.86939e-99/PREDICTED: hypothetical protein, partial [Vitis vinifera]
Unigene63816_PB_AHAU	0	3	0.01	0.5	5.64386	0.134423	0.30959	-	-	-	-
Unigene87751_PB_AHAU	0	3	0.01	0.5	5.64386	0.134423	0.309559	-	-	-	-
Unigene76792_PB_AHAU	0	3	0.01	0.5	5.64386	0.134423	0.309529	-	-	-	-
Unigene71288_PB_AHAU	0	3	0.01	0.5	5.64386	0.134423	0.309499	GO:0009532//plastid stroma	GO:0043169//cation binding;GO:0016836//hydro-lyase activity	GO:0006779//porphyrin biosynthetic process	gi|255545372|ref|XP_002513746.1|/2.00781e-124/porphobilinogen synthase, putative [Ricinus communis]
Unigene33957_PB_AHAU	0	3	0.01	0.5	5.64386	0.134423	0.309469	-	GO:0005488//binding	GO:0050896//response to stimulus;GO:0009987//cellular process	gi|73658576|emb|CAJ27149.1|/7.20444e-33/putative LZ-NBS-LRR resistance protein [Rosa hybrid cultivar]
Unigene318_PB_AHAU	0	3	0.01	0.5	5.64386	0.134423	0.309438	-	GO:0016741	GO:0006730//one-carbon metabolic process	gi|255555861|ref|XP_002518966.1|/1.36343e-166/ATP binding protein, putative [Ricinus communis]
Unigene38409_PB_AHAU	0	3	0.01	0.5	5.64386	0.134423	0.309408	-	-	-	gi|238769131|dbj|BAH66892.1|/5.791e-07/1-aminocyclopropane-1-carboxylate synthase [Prunus mume]
Unigene67254_PB_AHAU	0	3	0.01	0.5	5.64386	0.134423	0.309378	-	GO:0004553//hydrolase activity, hydrolyzing O-glycosyl compounds;GO:0043167//ion binding;GO:0004672//protein kinase activity;GO:0032559	GO:0006464//protein modification process;GO:0006026	gi|296088199|emb|CBI35714.3|/2.58086e-64/unnamed protein product [Vitis vinifera]
Unigene7926_PB_AHAU	0	3	0.01	0.5	5.64386	0.134423	0.309347	-	GO:0004674//protein serine/threonine kinase activity;GO:0032559	GO:0006464//protein modification process	gi|224063515|ref|XP_002301182.1|/2.04643e-33/predicted protein [Populus trichocarpa]
Unigene25514_PB_AHAU	0	3	0.01	0.5	5.64386	0.134423	0.309317	-	-	-	-
Unigene89943_PB_AHAU	0	3	0.01	0.5	5.64386	0.134423	0.309287	GO:0016020//membrane	GO:0046914//transition metal ion binding	GO:0043623//cellular protein complex assembly	gi|15217755|ref|NP_171743.1|/6.64221e-80/cytochrome c oxidase assembly protein CtaG / Cox11 family [Arabidopsis thaliana]
Unigene29474_PB_AHAU	0	3	0.01	0.5	5.64386	0.134423	0.309257	-	-	-	-
Unigene7854_PB_AHAU	0	3	0.01	0.5	5.64386	0.134423	0.309226	-	-	-	gi|255550852|ref|XP_002516474.1|/1.94491e-07/conserved hypothetical protein [Ricinus communis]
Unigene26155_PB_AHAU	0	3	0.01	0.5	5.64386	0.134423	0.309196	-	GO:0017111//nucleoside-triphosphatase activity;GO:0046914//transition metal ion binding;GO:0003676//nucleic acid binding;GO:0032559	-	gi|255561985|ref|XP_002522001.1|/6.04801e-62/conserved hypothetical protein [Ricinus communis]
Unigene87481_PB_AHAU	0	3	0.01	0.5	5.64386	0.134423	0.309166	-	-	-	-
Unigene25009_PB_AHAU	0	3	0.01	0.5	5.64386	0.134423	0.309136	-	-	-	-
Unigene80464_PB_AHAU	0	3	0.01	0.5	5.64386	0.134423	0.309105	-	GO:0003824//catalytic activity	-	gi|225426024|ref|XP_002271391.1|/2.70148e-45/PREDICTED: hypothetical protein [Vitis vinifera]
Unigene9687_PB_AHAU	0	3	0.01	0.5	5.64386	0.134423	0.309075	GO:0044462;GO:0016020//membrane	GO:0016301//kinase activity	GO:0006468//protein phosphorylation;GO:0032501//multicellular organismal process;GO:0006950//response to stress	gi|224146319|ref|XP_002325963.1|/1.04164e-21/predicted protein [Populus trichocarpa]
Unigene88221_PB_AHAU	0	3	0.01	0.5	5.64386	0.134423	0.309045	GO:0044464//cell part	-	-	gi|255552664|ref|XP_002517375.1|/5.65641e-23/Auxin-induced protein 5NG4, putative [Ricinus communis]
Unigene25672_PB_AHAU	0	3	0.01	0.5	5.64386	0.134423	0.309015	-	GO:0016757//transferase activity, transferring glycosyl groups	-	gi|255645821|gb|ACU23401.1|/2.76287e-55/unknown [Glycine max]
Unigene89339_PB_AHAU	0	3	0.01	0.5	5.64386	0.134423	0.308985	-	GO:0003824//catalytic activity	-	gi|224139184|ref|XP_002323001.1|/3.41714e-08/predicted protein [Populus trichocarpa]
Unigene19885_PB_AHAU	0	3	0.01	0.5	5.64386	0.134423	0.308954	-	-	-	-
Unigene25686_PB_AHAU	0	3	0.01	0.5	5.64386	0.134423	0.308924	GO:0044464//cell part	GO:0046872//metal ion binding	-	gi|225430539|ref|XP_002285580.1|/6.8051e-77/PREDICTED: hypothetical protein [Vitis vinifera]
Unigene74747_PB_AHAU	0	3	0.01	0.5	5.64386	0.134423	0.308894	GO:0042598//vesicular fraction;GO:0031410//cytoplasmic vesicle	GO:0005506//iron ion binding;GO:0016713;GO:0016712//oxidoreductase activity, acting on paired donors, with incorporation or reduction of molecular oxygen, reduced flavin or flavoprotein as one donor, and incorporation of one atom of oxygen	GO:0006091//generation of precursor metabolites and energy	gi|84514169|gb|ABC59093.1|/5.32022e-09/cytochrome P450 monooxygenase CYP94C9 [Medicago truncatula]
Unigene14117_PB_AHAU	0	3	0.01	0.5	5.64386	0.134423	0.308864	GO:0016020//membrane;GO:0005618//cell wall	GO:0004091//carboxylesterase activity	-	gi|119507463|dbj|BAF42039.1|/3.14959e-149/pectin methylesterase 2 [Pyrus communis]
Unigene51576_PB_AHAU	0	3	0.01	0.5	5.64386	0.134423	0.308834	GO:0043231//intracellular membrane-bounded organelle	GO:0005506//iron ion binding	-	gi|225469284|ref|XP_002268165.1|/1.66877e-51/PREDICTED: hypothetical protein isoform 1 [Vitis vinifera]
Unigene6544_PB_AHAU	0	3	0.01	0.5	5.64386	0.134423	0.308803	-	GO:0046914//transition metal ion binding;GO:0004175//endopeptidase activity	GO:0019538//protein metabolic process	gi|255582581|ref|XP_002532073.1|/8.45419e-77/Insulin-degrading enzyme, putative [Ricinus communis]
Unigene69495_PB_AHAU	0	3	0.01	0.5	5.64386	0.134423	0.308773	-	-	-	-
Unigene89266_PB_AHAU	0	3	0.01	0.5	5.64386	0.134423	0.308743	GO:0016020//membrane;GO:0043231//intracellular membrane-bounded organelle	-	-	gi|225454722|ref|XP_002272266.1|/7.30268e-129/PREDICTED: hypothetical protein [Vitis vinifera]
Unigene62006_PB_AHAU	0	3	0.01	0.5	5.64386	0.134423	0.308713	-	-	-	-
Unigene42113_PB_AHAU	0	3	0.01	0.5	5.64386	0.134423	0.308683	-	-	-	gi|7670832|gb|AAF66242.1|AF243180_1/1.20919e-28/dicyanin [Solanum lycopersicum]
Unigene30959_PB_AHAU	0	3	0.01	0.5	5.64386	0.134423	0.308653	-	-	-	gi|225436418|ref|XP_002272198.1|/7.58786e-20/PREDICTED: hypothetical protein [Vitis vinifera]
Unigene68881_PB_AHAU	0	3	0.01	0.5	5.64386	0.134423	0.308623	-	-	-	-
Unigene50594_PB_AHAU	0	3	0.01	0.5	5.64386	0.134423	0.308592	-	GO:0005488//binding	-	gi|296085161|emb|CBI28656.3|/2.29711e-82/unnamed protein product [Vitis vinifera]
Unigene78314_PB_AHAU	0	3	0.01	0.5	5.64386	0.134423	0.308562	GO:0043231//intracellular membrane-bounded organelle	GO:0016787//hydrolase activity	GO:0009057//macromolecule catabolic process;GO:0019538//protein metabolic process	gi|225455872|ref|XP_002274839.1|/5.35751e-34/PREDICTED: hypothetical protein [Vitis vinifera]
Unigene27401_PB_AHAU	0	3	0.01	0.5	5.64386	0.134423	0.308532	-	-	-	gi|224143408|ref|XP_002324946.1|/1.62971e-30/predicted protein [Populus trichocarpa]
Unigene310_PB_AHAU	0	3	0.01	0.5	5.64386	0.134423	0.308502	GO:0044464//cell part	-	GO:0022403;GO:0006412//translation	gi|255543102|ref|XP_002512614.1|/9.77773e-44/pelota, putative [Ricinus communis]
Unigene32714_PB_AHAU	0	3	0.01	0.5	5.64386	0.134423	0.308472	-	-	-	gi|255568792|ref|XP_002525367.1|/1.73107e-41/conserved hypothetical protein [Ricinus communis]
Unigene7082_PB_AHAU	0	3	0.01	0.5	5.64386	0.134423	0.308442	GO:0043231//intracellular membrane-bounded organelle;GO:0044444//cytoplasmic part	-	GO:0006810//transport	gi|255562613|ref|XP_002522312.1|/4.85468e-67/nucleotide binding protein, putative [Ricinus communis]
Unigene22412_PB_AHAU	0	3	0.01	0.5	5.64386	0.134423	0.308412	-	-	-	gi|297835892|ref|XP_002885828.1|/5.43779e-11/SH3 domain-containing protein [Arabidopsis lyrata subsp. lyrata]
Unigene11211_PB_AHAU	0	3	0.01	0.5	5.64386	0.134423	0.308382	GO:0042579//microbody	GO:0016289//CoA hydrolase activity	-	gi|225434686|ref|XP_002280576.1|/6.75718e-11/PREDICTED: hypothetical protein [Vitis vinifera]
Unigene87886_PB_AHAU	0	3	0.01	0.5	5.64386	0.134423	0.308352	-	-	-	gi|296086640|emb|CBI32275.3|/3.50603e-09/unnamed protein product [Vitis vinifera]
Unigene71199_PB_AHAU	0	3	0.01	0.5	5.64386	0.134423	0.308322	GO:0043231//intracellular membrane-bounded organelle	GO:0046914//transition metal ion binding	-	gi|297740759|emb|CBI30941.3|/8.76798e-86/unnamed protein product [Vitis vinifera]
Unigene7394_PB_AHAU	0	3	0.01	0.5	5.64386	0.134423	0.308291	-	GO:0003779//actin binding	GO:0007015//actin filament organization	gi|224138062|ref|XP_002322720.1|/5.90165e-70/predicted protein [Populus trichocarpa]
Unigene34500_PB_AHAU	0	3	0.01	0.5	5.64386	0.134423	0.308261	-	GO:0046914//transition metal ion binding	-	gi|255562532|ref|XP_002522272.1|/1.34545e-76/zinc ion binding protein, putative [Ricinus communis]
Unigene7740_PB_AHAU	0	3	0.01	0.5	5.64386	0.134423	0.308231	GO:0043234//protein complex	GO:0004683//calmodulin-dependent protein kinase activity	GO:0015031//protein transport	gi|297743300|emb|CBI36167.3|/5.28429e-73/unnamed protein product [Vitis vinifera]
Unigene79517_PB_AHAU	0	3	0.01	0.5	5.64386	0.134423	0.308201	-	-	-	gi|225464782|ref|XP_002267701.1|/7.93001e-133/PREDICTED: hypothetical protein [Vitis vinifera]
Unigene77660_PB_AHAU	0	3	0.01	0.5	5.64386	0.134423	0.308171	-	GO:0048037//cofactor binding	-	gi|255577143|ref|XP_002529455.1|/1.29798e-35/proline synthetase associated protein, putative [Ricinus communis]
Unigene18861_PB_AHAU	0	3	0.01	0.5	5.64386	0.134423	0.308141	GO:0043231//intracellular membrane-bounded organelle	-	-	gi|255540881|ref|XP_002511505.1|/3.26059e-23/pentatricopeptide repeat-containing protein, putative [Ricinus communis]
Unigene27443_PB_AHAU	0	3	0.01	0.5	5.64386	0.134423	0.308111	-	-	-	gi|224068460|ref|XP_002302751.1|/1.06433e-08/predicted protein [Populus trichocarpa]
Unigene86808_PB_AHAU	0	3	0.01	0.5	5.64386	0.134423	0.308081	GO:0016020//membrane	GO:0016491//oxidoreductase activity;GO:0005506//iron ion binding	GO:0008152//metabolic process	gi|225456851|ref|XP_002276558.1|/0/PREDICTED: hypothetical protein [Vitis vinifera]
Unigene6103_PB_AHAU	0	3	0.01	0.5	5.64386	0.134423	0.308051	-	-	-	gi|225441830|ref|XP_002278227.1|/2.53178e-07/PREDICTED: hypothetical protein [Vitis vinifera]
Unigene78971_PB_AHAU	0	3	0.01	0.5	5.64386	0.134423	0.308021	GO:0005618//cell wall;GO:0005576//extracellular region;GO:0009536//plastid	GO:0005488//binding;GO:0004558//alpha-glucosidase activity	GO:0006073//cellular glucan metabolic process;GO:0000272//polysaccharide catabolic process;GO:0010038//response to metal ion	gi|297737826|emb|CBI27027.3|/3.76082e-48/unnamed protein product [Vitis vinifera]
Unigene40350_PB_AHAU	0	3	0.01	0.5	5.64386	0.134423	0.307991	-	-	-	-
Unigene79021_PB_AHAU	0	3	0.01	0.5	5.64386	0.134423	0.307961	-	-	-	-
Unigene25818_PB_AHAU	0	3	0.01	0.5	5.64386	0.134423	0.307931	-	-	-	gi|255541662|ref|XP_002511895.1|/3.48831e-141/conserved hypothetical protein [Ricinus communis]
Unigene51338_PB_AHAU	0	3	0.01	0.5	5.64386	0.134423	0.307901	GO:0016020//membrane	GO:0004721//phosphoprotein phosphatase activity	-	gi|296090050|emb|CBI39869.3|/2.26637e-56/unnamed protein product [Vitis vinifera]
Unigene77730_PB_AHAU	0	3	0.01	0.5	5.64386	0.134423	0.307871	-	-	-	-
Unigene19548_PB_AHAU	0	3	0.01	0.5	5.64386	0.134423	0.307841	GO:0009536//plastid	GO:0005488//binding;GO:0016491//oxidoreductase activity	GO:0042221//response to chemical stimulus;GO:0008152//metabolic process;GO:0009411//response to UV	gi|224059652|ref|XP_002299953.1|/2.1131e-22/predicted protein [Populus trichocarpa]
Unigene12176_PB_AHAU	0	3	0.01	0.5	5.64386	0.134423	0.307811	-	GO:0016491//oxidoreductase activity;GO:0005506//iron ion binding	GO:0008152//metabolic process	gi|224144535|ref|XP_002325324.1|/7.56257e-58/cytochrome P450 [Populus trichocarpa]
Unigene673_PB_AHAU	0	3	0.01	0.5	5.64386	0.134423	0.307781	GO:0031410//cytoplasmic vesicle	GO:0004672//protein kinase activity;GO:0032559	GO:0006464//protein modification process	gi|297737783|emb|CBI26984.3|/9.36398e-75/unnamed protein product [Vitis vinifera]
Unigene25085_PB_AHAU	0	3	0.01	0.5	5.64386	0.134423	0.307751	-	-	-	gi|225430886|ref|XP_002275454.1|/3.06082e-21/PREDICTED: hypothetical protein [Vitis vinifera]
Unigene70739_PB_AHAU	0	3	0.01	0.5	5.64386	0.134423	0.307721	-	GO:0034062//RNA polymerase activity;GO:0005488//binding	GO:0048522;GO:0010033//response to organic substance;GO:0010608//posttranscriptional regulation of gene expression;GO:0051707//response to other organism	gi|4138343|emb|CAA09896.1|/3.3434e-77/RNA-directed RNA polymerase [Petunia x hybrida]
Unigene56120_PB_AHAU	0	3	0.01	0.5	5.64386	0.134423	0.307691	-	-	-	-
Unigene64964_PB_AHAU	0	3	0.01	0.5	5.64386	0.134423	0.307661	GO:0031224//intrinsic to membrane;GO:0031410//cytoplasmic vesicle	GO:0004497//monooxygenase activity;GO:0050662//coenzyme binding	GO:0008152//metabolic process	gi|255579535|ref|XP_002530610.1|/1.66466e-75/Squalene monooxygenase, putative [Ricinus communis]
Unigene50973_PB_AHAU	0	3	0.01	0.5	5.64386	0.134423	0.307631	GO:0043231//intracellular membrane-bounded organelle	GO:0010178//IAA-amino acid conjugate hydrolase activity;GO:0070011	GO:0042445//hormone metabolic process	gi|297740166|emb|CBI30348.3|/1.38454e-156/unnamed protein product [Vitis vinifera]
Unigene76104_PB_AHAU	0	3	0.01	0.5	5.64386	0.134423	0.307602	-	GO:0016740//transferase activity	-	gi|188036451|gb|ACD45980.1|/1.35348e-08/stress-induced receptor-like kinase 2 [Glycine max]
Unigene50174_PB_AHAU	0	3	0.01	0.5	5.64386	0.134423	0.307572	-	-	-	-
Unigene5282_PB_AHAU	0	3	0.01	0.5	5.64386	0.134423	0.307542	-	-	-	-
Unigene61706_PB_AHAU	0	3	0.01	0.5	5.64386	0.134423	0.307512	-	-	-	-
Unigene3614_PB_AHAU	0	3	0.01	0.5	5.64386	0.134423	0.307482	-	-	-	gi|225427583|ref|XP_002267916.1|/4.82328e-07/PREDICTED: hypothetical protein [Vitis vinifera]
Unigene53078_PB_AHAU	0	3	0.01	0.5	5.64386	0.134423	0.307452	GO:0031976;GO:0009532//plastid stroma	GO:0015036//disulfide oxidoreductase activity	GO:0018904;GO:0019725//cellular homeostasis	gi|225448990|ref|XP_002273467.1|/1.67163e-35/PREDICTED: hypothetical protein [Vitis vinifera]
Unigene35520_PB_AHAU	0	3	0.01	0.5	5.64386	0.134423	0.307422	GO:0009536//plastid	GO:0005506//iron ion binding;GO:0016712//oxidoreductase activity, acting on paired donors, with incorporation or reduction of molecular oxygen, reduced flavin or flavoprotein as one donor, and incorporation of one atom of oxygen	GO:0016117//carotenoid biosynthetic process	gi|255543092|ref|XP_002512609.1|/3.25096e-23/cytochrome P450, putative [Ricinus communis]
Unigene17178_PB_AHAU	0	3	0.01	0.5	5.64386	0.134423	0.307392	-	-	-	gi|225433608|ref|XP_002273954.1|/7.64961e-74/PREDICTED: hypothetical protein [Vitis vinifera]
Unigene77857_PB_AHAU	0	3	0.01	0.5	5.64386	0.134423	0.307362	-	-	-	-
Unigene75671_PB_AHAU	0	3	0.01	0.5	5.64386	0.134423	0.307332	-	-	-	-
Unigene54307_PB_AHAU	0	3	0.01	0.5	5.64386	0.134423	0.307303	-	-	-	gi|26451564|dbj|BAC42879.1|/2.40166e-07/unknown protein [Arabidopsis thaliana]
Unigene12037_PB_AHAU	0	3	0.01	0.5	5.64386	0.134423	0.307273	GO:0043231//intracellular membrane-bounded organelle;GO:0012506//vesicle membrane;GO:0044444//cytoplasmic part	GO:0005083//small GTPase regulator activity;GO:0001727//lipid kinase activity;GO:0019901//protein kinase binding	GO:0046488//phosphatidylinositol metabolic process;GO:0046474//glycerophospholipid biosynthetic process;GO:0048017//inositol lipid-mediated signaling;GO:0000904//cell morphogenesis involved in differentiation	gi|225431481|ref|XP_002274482.1|/1.83175e-166/PREDICTED: hypothetical protein [Vitis vinifera]
Unigene48796_PB_AHAU	0	3	0.01	0.5	5.64386	0.134423	0.307243	GO:0016020//membrane;GO:0043231//intracellular membrane-bounded organelle	GO:0046872//metal ion binding	-	gi|14589311|emb|CAC43238.1|/4.03277e-13/calcium binding protein [Sesbania rostrata]
Unigene17716_PB_AHAU	0	3	0.01	0.5	5.64386	0.134423	0.307213	GO:0043231//intracellular membrane-bounded organelle	-	-	gi|255540845|ref|XP_002511487.1|/3.26378e-74/DNA binding protein, putative [Ricinus communis]
Unigene4290_PB_AHAU	0	3	0.01	0.5	5.64386	0.134423	0.307183	GO:0009536//plastid	GO:0031406//carboxylic acid binding;GO:0016836//hydro-lyase activity	GO:0006558//L-phenylalanine metabolic process	gi|224102529|ref|XP_002312713.1|/4.63045e-111/arogenate/prephenate dehydratase [Populus trichocarpa]
Unigene34441_PB_AHAU	0	3	0.01	0.5	5.64386	0.134423	0.307153	-	-	-	gi|224120430|ref|XP_002331046.1|/3.98399e-73/predicted protein [Populus trichocarpa]
Unigene71603_PB_AHAU	0	3	0.01	0.5	5.64386	0.134423	0.307123	GO:0043231//intracellular membrane-bounded organelle	GO:0016645//oxidoreductase activity, acting on the CH-NH group of donors	GO:0006560//proline metabolic process;GO:0006536//glutamate metabolic process;GO:0006950//response to stress	gi|40457261|gb|AAR86686.1|/1.02303e-37/proline dehydrogenase [Glycine max]
Unigene67565_PB_AHAU	0	3	0.01	0.5	5.64386	0.134423	0.307094	-	-	-	-
Unigene43269_PB_AHAU	0	3	0.01	0.5	5.64386	0.134423	0.307064	-	-	-	-
Unigene44720_PB_AHAU	0	3	0.01	0.5	5.64386	0.134423	0.307034	GO:0000325//plant-type vacuole;GO:0031224//intrinsic to membrane;GO:0031090//organelle membrane;GO:0009534//chloroplast thylakoid	GO:0046914//transition metal ion binding;GO:0005515//protein binding;GO:0019829//cation-transporting ATPase activity;GO:0046873//metal ion transmembrane transporter activity;GO:0032559;GO:0016836//hydro-lyase activity	GO:0012501//programmed cell death;GO:0051707//response to other organism;GO:0006816//calcium ion transport;GO:0050801//ion homeostasis;GO:0006970//response to osmotic stress;GO:0009206;GO:0006952//defense response	gi|224114183|ref|XP_002332421.1|/2.37754e-36/autoinhibited calcium ATPase [Populus trichocarpa]
Unigene48726_PB_AHAU	0	3	0.01	0.5	5.64386	0.134423	0.307004	GO:0043231//intracellular membrane-bounded organelle	GO:0030528//transcription regulator activity;GO:0001071//nucleic acid binding transcription factor activity;GO:0003677//DNA binding	GO:0006355//regulation of transcription, DNA-dependent;GO:0009738//abscisic acid mediated signaling pathway;GO:0006950//response to stress	gi|297741835|emb|CBI33148.3|/1.78914e-21/unnamed protein product [Vitis vinifera]
Unigene44643_PB_AHAU	0	3	0.01	0.5	5.64386	0.134423	0.306974	-	-	-	-
Unigene56941_PB_AHAU	0	3	0.01	0.5	5.64386	0.134423	0.306944	-	-	-	-
Unigene51109_PB_AHAU	0	3	0.01	0.5	5.64386	0.134423	0.306915	-	-	-	-
Unigene84289_PB_AHAU	0	3	0.01	0.5	5.64386	0.134423	0.306885	-	GO:0043167//ion binding;GO:0016160//amylase activity	GO:0005976//polysaccharide metabolic process	gi|224053751|ref|XP_002297961.1|/2.62142e-28/predicted protein [Populus trichocarpa]
Unigene46847_PB_AHAU	0	3	0.01	0.5	5.64386	0.134423	0.306855	-	-	-	-
Unigene67186_PB_AHAU	0	3	0.01	0.5	5.64386	0.134423	0.306825	-	-	-	-
Unigene57391_PB_AHAU	0	3	0.01	0.5	5.64386	0.134423	0.306796	-	-	-	-
Unigene53309_PB_AHAU	0	3	0.01	0.5	5.64386	0.134423	0.306766	GO:0031224//intrinsic to membrane	GO:0004175//endopeptidase activity;GO:0046914//transition metal ion binding;GO:0042623//ATPase activity, coupled;GO:0032559	GO:0009987//cellular process	gi|255569991|ref|XP_002525958.1|/4.0067e-40/Cell division protease ftsH, putative [Ricinus communis]
Unigene32127_PB_AHAU	0	3	0.01	0.5	5.64386	0.134423	0.306736	-	-	-	-
Unigene38922_PB_AHAU	0	3	0.01	0.5	5.64386	0.134423	0.306706	GO:0031224//intrinsic to membrane;GO:0031410//cytoplasmic vesicle	-	-	gi|297830358|ref|XP_002883061.1|/4.20704e-71/hypothetical protein ARALYDRAFT_479219 [Arabidopsis lyrata subsp. lyrata]
Unigene692_PB_AHAU	0	3	0.01	0.5	5.64386	0.134423	0.306676	-	GO:0016740//transferase activity	-	gi|147782753|emb|CAN70572.1|/5.39972e-111/hypothetical protein VITISV_027128 [Vitis vinifera]
Unigene26846_PB_AHAU	0	3	0.01	0.5	5.64386	0.134423	0.306647	-	-	-	gi|225431749|ref|XP_002269805.1|/2.25038e-58/PREDICTED: hypothetical protein [Vitis vinifera]
Unigene31451_PB_AHAU	0	3	0.01	0.5	5.64386	0.134423	0.306617	GO:0043231//intracellular membrane-bounded organelle;GO:0016020//membrane	GO:0004672//protein kinase activity;GO:0004871//signal transducer activity;GO:0032559	GO:0043401//steroid hormone mediated signaling pathway;GO:0006464//protein modification process	gi|225427230|ref|XP_002280602.1|/5.68057e-144/PREDICTED: hypothetical protein [Vitis vinifera]
Unigene14543_PB_AHAU	0	3	0.01	0.5	5.64386	0.134423	0.306587	-	-	-	gi|222639936|gb|EEE68068.1|/7.31331e-07/hypothetical protein OsJ_26081 [Oryza sativa Japonica Group]
Unigene21930_PB_AHAU	0	3	0.01	0.5	5.64386	0.134423	0.306558	GO:0009536//plastid	GO:0046914//transition metal ion binding;GO:0008238//exopeptidase activity;GO:0008237//metallopeptidase activity	GO:0019538//protein metabolic process;GO:0010038//response to metal ion	gi|225445867|ref|XP_002276114.1|/4.39381e-20/PREDICTED: hypothetical protein [Vitis vinifera]
Unigene29228_PB_AHAU	0	3	0.01	0.5	5.64386	0.134423	0.306528	GO:0031090//organelle membrane;GO:0043231//intracellular membrane-bounded organelle;GO:0000502//proteasome complex	GO:0004175//endopeptidase activity	GO:0019941//modification-dependent protein catabolic process	gi|255627485|gb|ACU14087.1|/8.76993e-47/unknown [Glycine max]
Unigene34084_PB_AHAU	0	3	0.01	0.5	5.64386	0.134423	0.306498	GO:0044424//intracellular part	GO:0005515//protein binding;GO:0032559	GO:0044267//cellular protein metabolic process;GO:0010038//response to metal ion	gi|302399091|gb|ADL36840.1|/1.28814e-56/TCP domain class transcription factor [Malus x domestica]
Unigene30366_PB_AHAU	0	3	0.01	0.5	5.64386	0.134423	0.306468	-	-	-	-
Unigene58562_PB_AHAU	0	3	0.01	0.5	5.64386	0.134423	0.306439	-	-	-	-
Unigene32670_PB_AHAU	0	3	0.01	0.5	5.64386	0.134423	0.306409	GO:0005576//extracellular region;GO:0005618//cell wall	GO:0046914//transition metal ion binding;GO:0016682//oxidoreductase activity, acting on diphenols and related substances as donors, oxygen as acceptor	GO:0008152//metabolic process	gi|255575031|ref|XP_002528421.1|/0/multicopper oxidase, putative [Ricinus communis]
Unigene21950_PB_AHAU	0	3	0.01	0.5	5.64386	0.134423	0.306379	GO:0009532//plastid stroma	GO:0051540	GO:0031163	gi|224081260|ref|XP_002306356.1|/8.08859e-30/predicted protein [Populus trichocarpa]
Unigene51952_PB_AHAU	0	3	0.01	0.5	5.64386	0.134423	0.30635	GO:0031224//intrinsic to membrane;GO:0043231//intracellular membrane-bounded organelle;GO:0012506//vesicle membrane	GO:0046873//metal ion transmembrane transporter activity;GO:0022890//inorganic cation transmembrane transporter activity;GO:0015298//solute:cation antiporter activity	GO:0009651//response to salt stress;GO:0006828//manganese ion transport;GO:0006873//cellular ion homeostasis	gi|225444706|ref|XP_002277833.1|/1.18201e-142/PREDICTED: hypothetical protein [Vitis vinifera]
Unigene21441_PB_AHAU	0	3	0.01	0.5	5.64386	0.134423	0.30632	GO:0043231//intracellular membrane-bounded organelle;GO:0044444//cytoplasmic part;GO:0016020//membrane	GO:0004629//phospholipase C activity	GO:0006793//phosphorus metabolic process;GO:0006644//phospholipid metabolic process;GO:0006664//glycolipid metabolic process;GO:0009267//cellular response to starvation	gi|224124040|ref|XP_002319230.1|/0/predicted protein [Populus trichocarpa]
Unigene79590_PB_AHAU	0	3	0.01	0.5	5.64386	0.134423	0.30629	-	-	-	-
Unigene52513_PB_AHAU	0	3	0.01	0.5	5.64386	0.134423	0.306261	GO:0031234//extrinsic to internal side of plasma membrane	-	GO:0032501//multicellular organismal process	gi|255540429|ref|XP_002511279.1|/3.65115e-76/Protein tipD, putative [Ricinus communis]
Unigene54428_PB_AHAU	0	3	0.01	0.5	5.64386	0.134423	0.306231	GO:0009532//plastid stroma	GO:0004396//hexokinase activity;GO:0032559	GO:0006796//phosphate metabolic process;GO:0006007//glucose catabolic process	gi|302142655|emb|CBI19858.3|/2.2467e-64/unnamed protein product [Vitis vinifera]
Unigene53205_PB_AHAU	0	3	0.01	0.5	5.64386	0.134423	0.306201	GO:0009536//plastid	GO:0004812//aminoacyl-tRNA ligase activity;GO:0032559	GO:0010038//response to metal ion;GO:0006418//tRNA aminoacylation for protein translation;GO:0003006//developmental process involved in reproduction	gi|297793179|ref|XP_002864474.1|/1.81554e-21/EMB2755 [Arabidopsis lyrata subsp. lyrata]
Unigene74529_PB_AHAU	0	3	0.01	0.5	5.64386	0.134423	0.306172	-	-	-	-
Unigene21380_PB_AHAU	0	3	0.01	0.5	5.64386	0.134423	0.306142	-	-	GO:0006952//defense response;GO:0001906//cell killing	gi|88193285|gb|AAV34889.2|/5.86719e-72/osmotin-like [Theobroma cacao]
Unigene11987_PB_AHAU	0	3	0.01	0.5	5.64386	0.134423	0.306112	GO:0043231//intracellular membrane-bounded organelle	-	GO:0009987//cellular process	gi|302141779|emb|CBI18982.3|/4.4346e-110/unnamed protein product [Vitis vinifera]
Unigene87394_PB_AHAU	0	3	0.01	0.5	5.64386	0.134423	0.306083	-	-	-	gi|225466147|ref|XP_002270042.1|/5.33203e-18/PREDICTED: hypothetical protein [Vitis vinifera]
Unigene63616_PB_AHAU	0	3	0.01	0.5	5.64386	0.134423	0.306053	GO:0043231//intracellular membrane-bounded organelle;GO:0031224//intrinsic to membrane	GO:0022891//substrate-specific transmembrane transporter activity;GO:0016628//oxidoreductase activity, acting on the CH-CH group of donors, NAD or NADP as acceptor	GO:0008152//metabolic process;GO:0071702	gi|225432432|ref|XP_002278197.1|/8.81601e-65/PREDICTED: hypothetical protein [Vitis vinifera]
Unigene7997_PB_AHAU	0	3	0.01	0.5	5.64386	0.134423	0.306023	-	GO:0046914//transition metal ion binding	-	gi|225438613|ref|XP_002280917.1|/6.33818e-71/PREDICTED: hypothetical protein [Vitis vinifera]
Unigene42171_PB_AHAU	0	3	0.01	0.5	5.64386	0.134423	0.305994	-	GO:0000166//nucleotide binding	-	gi|302144172|emb|CBI23299.3|/2.34415e-53/unnamed protein product [Vitis vinifera]
Unigene48957_PB_AHAU	0	3	0.01	0.5	5.64386	0.134423	0.305964	-	GO:0003824//catalytic activity	-	gi|224097132|ref|XP_002310845.1|/2.84055e-77/predicted protein [Populus trichocarpa]
Unigene27323_PB_AHAU	0	3	0.01	0.5	5.64386	0.134423	0.305934	GO:0043231//intracellular membrane-bounded organelle;GO:0031224//intrinsic to membrane	GO:0016758//transferase activity, transferring hexosyl groups	GO:0006464//protein modification process	gi|147843216|emb|CAN80545.1|/3.77286e-35/hypothetical protein VITISV_010896 [Vitis vinifera]
Unigene59427_PB_AHAU	0	3	0.01	0.5	5.64386	0.134423	0.305905	-	-	-	-
Unigene2784_PB_AHAU	0	3	0.01	0.5	5.64386	0.134423	0.305875	GO:0009536//plastid	-	-	gi|225459394|ref|XP_002285816.1|/6.55671e-32/PREDICTED: hypothetical protein [Vitis vinifera]
Unigene26034_PB_AHAU	0	3	0.01	0.5	5.64386	0.134423	0.305846	-	-	-	-
Unigene20913_PB_AHAU	0	3	0.01	0.5	5.64386	0.134423	0.305816	-	-	-	gi|224130024|ref|XP_002328635.1|/4.58781e-41/predicted protein [Populus trichocarpa]
Unigene3402_PB_AHAU	0	3	0.01	0.5	5.64386	0.134423	0.305787	-	-	-	gi|225459824|ref|XP_002285918.1|/1.99011e-23/PREDICTED: hypothetical protein [Vitis vinifera]
Unigene82004_PB_AHAU	0	3	0.01	0.5	5.64386	0.134423	0.305757	-	-	-	gi|224069214|ref|XP_002302928.1|/1.84059e-18/predicted protein [Populus trichocarpa]
Unigene62702_PB_AHAU	0	3	0.01	0.5	5.64386	0.134423	0.305727	GO:0031224//intrinsic to membrane;GO:0031410//cytoplasmic vesicle;GO:0009536//plastid	GO:0004871//signal transducer activity;GO:0016301//kinase activity;GO:0032559	GO:0006464//protein modification process;GO:0007167//enzyme linked receptor protein signaling pathway	gi|224134625|ref|XP_002327450.1|/2.87471e-161/predicted protein [Populus trichocarpa]
Unigene37258_PB_AHAU	0	3	0.01	0.5	5.64386	0.134423	0.305698	-	-	-	gi|224128926|ref|XP_002320455.1|/6.62269e-08/predicted protein [Populus trichocarpa]
Unigene35213_PB_AHAU	0	3	0.01	0.5	5.64386	0.134423	0.305668	-	-	-	-
Unigene26174_PB_AHAU	0	3	0.01	0.5	5.64386	0.134423	0.305639	GO:0043231//intracellular membrane-bounded organelle	GO:0003676//nucleic acid binding;GO:0001071//nucleic acid binding transcription factor activity	GO:0009314//response to radiation;GO:0010038//response to metal ion;GO:0009725//response to hormone stimulus;GO:0006970//response to osmotic stress;GO:0006351//transcription, DNA-dependent	gi|302398935|gb|ADL36762.1|/1.61469e-66/MYB domain class transcription factor [Malus x domestica]
Unigene81682_PB_AHAU	0	3	0.01	0.5	5.64386	0.134423	0.305609	-	-	-	gi|224141949|ref|XP_002324323.1|/6.46766e-16/predicted protein [Populus trichocarpa]
Unigene29715_PB_AHAU	0	3	0.01	0.5	5.64386	0.134423	0.30558	GO:0031968//organelle outer membrane;GO:0016021//integral to membrane;GO:0031966//mitochondrial membrane	GO:0005244//voltage-gated ion channel activity;GO:0022829//wide pore channel activity	GO:0043269//regulation of ion transport	gi|5031279|gb|AAD38145.1|AF139498_1/1.37129e-53/porin [Prunus armeniaca]
Unigene44146_PB_AHAU	0	3	0.01	0.5	5.64386	0.134423	0.30555	-	-	-	-
Unigene4637_PB_AHAU	0	3	0.01	0.5	5.64386	0.134423	0.305521	GO:0031224//intrinsic to membrane;GO:0043231//intracellular membrane-bounded organelle	GO:0042625//ATPase activity, coupled to transmembrane movement of ions;GO:0046872//metal ion binding;GO:0005548//phospholipid transporter activity;GO:0032559	GO:0009206;GO:0006869//lipid transport	gi|224128678|ref|XP_002329063.1|/3.30299e-65/aminophospholipid ATPase [Populus trichocarpa]
Unigene42660_PB_AHAU	0	3	0.01	0.5	5.64386	0.134423	0.305491	-	GO:0016491//oxidoreductase activity;GO:0070011	GO:0008152//metabolic process	gi|46401612|dbj|BAD16614.1|/1.53909e-33/cysteine proteinase [Dianthus caryophyllus]
Unigene87305_PB_AHAU	0	3	0.01	0.5	5.64386	0.134423	0.305461	GO:0031224//intrinsic to membrane;GO:0043231//intracellular membrane-bounded organelle	-	GO:0006970//response to osmotic stress;GO:0006810//transport	gi|255565693|ref|XP_002523836.1|/2.92882e-75/Vesicle-associated membrane protein, putative [Ricinus communis]
Unigene48246_PB_AHAU	0	3	0.01	0.5	5.64386	0.134423	0.305432	-	-	-	-
Unigene64884_PB_AHAU	0	3	0.01	0.5	5.64386	0.134423	0.305402	-	-	-	-
Unigene6339_PB_AHAU	0	3	0.01	0.5	5.64386	0.134423	0.305373	GO:0031224//intrinsic to membrane	GO:0015078//hydrogen ion transmembrane transporter activity	GO:0030001//metal ion transport	gi|297745231|emb|CBI40311.3|/3.6413e-124/unnamed protein product [Vitis vinifera]
Unigene32953_PB_AHAU	0	3	0.01	0.5	5.64386	0.134423	0.305343	-	GO:0005488//binding	-	gi|296085121|emb|CBI28616.3|/1.3385e-08/unnamed protein product [Vitis vinifera]
Unigene30464_PB_AHAU	0	3	0.01	0.5	5.64386	0.134423	0.305314	-	-	-	-
Unigene28316_PB_AHAU	0	3	0.01	0.5	5.64386	0.134423	0.305284	-	-	-	-
Unigene69352_PB_AHAU	0	3	0.01	0.5	5.64386	0.134423	0.305255	-	-	-	-
Unigene66275_PB_AHAU	0	3	0.01	0.5	5.64386	0.134423	0.305226	-	-	-	-
Unigene15276_PB_AHAU	0	3	0.01	0.5	5.64386	0.134423	0.305196	GO:0030529//ribonucleoprotein complex	GO:0005198//structural molecule activity	GO:0010467//gene expression	gi|255647307|gb|ACU24120.1|/7.25921e-15/unknown [Glycine max]
Unigene11560_PB_AHAU	0	3	0.01	0.5	5.64386	0.134423	0.305167	GO:0044444//cytoplasmic part;GO:0030529//ribonucleoprotein complex;GO:0043229//intracellular organelle	GO:0046914//transition metal ion binding	-	gi|225451825|ref|XP_002281596.1|/8.80072e-21/PREDICTED: hypothetical protein [Vitis vinifera]
Unigene60337_PB_AHAU	0	3	0.01	0.5	5.64386	0.134423	0.305137	-	-	-	-
Unigene65653_PB_AHAU	0	3	0.01	0.5	5.64386	0.134423	0.305108	-	-	-	-
Unigene57045_PB_AHAU	0	3	0.01	0.5	5.64386	0.134423	0.305078	-	-	-	-
Unigene5951_PB_AHAU	0	3	0.01	0.5	5.64386	0.134423	0.305049	-	GO:0000166//nucleotide binding	GO:0006952//defense response;GO:0009987//cellular process	gi|224060459|ref|XP_002300210.1|/3.2761e-88/tir-nbs-lrr resistance protein [Populus trichocarpa]
Unigene81070_PB_AHAU	0	3	0.01	0.5	5.64386	0.134423	0.305019	GO:0043231//intracellular membrane-bounded organelle	-	-	gi|225429321|ref|XP_002271502.1|/7.95049e-40/PREDICTED: hypothetical protein [Vitis vinifera]
Unigene66148_PB_AHAU	0	3	0.01	0.5	5.64386	0.134423	0.30499	-	-	-	-
Unigene15965_PB_AHAU	0	3	0.01	0.5	5.64386	0.134423	0.304961	GO:0031224//intrinsic to membrane;GO:0048500//signal recognition particle;GO:0030867//rough endoplasmic reticulum membrane	GO:0017111//nucleoside-triphosphatase activity;GO:0043021//ribonucleoprotein binding;GO:0004871//signal transducer activity;GO:0032561	GO:0009207;GO:0006613//cotranslational protein targeting to membrane	gi|255577019|ref|XP_002529394.1|/2.23725e-31/signal recognition particle receptor alpha subunit, putative [Ricinus communis]
Unigene48385_PB_AHAU	0	3	0.01	0.5	5.64386	0.134423	0.304931	GO:0031224//intrinsic to membrane	GO:0004674//protein serine/threonine kinase activity;GO:0032559	GO:0006464//protein modification process	gi|33772201|gb|AAQ54536.1|/1.63474e-30/protein kinase [Malus x domestica]
Unigene83294_PB_AHAU	0	3	0.01	0.5	5.64386	0.134423	0.304902	GO:0044444//cytoplasmic part;GO:0043231//intracellular membrane-bounded organelle	GO:0005515//protein binding	-	gi|297738475|emb|CBI27676.3|/1.16323e-67/unnamed protein product [Vitis vinifera]
Unigene20453_PB_AHAU	0	3	0.01	0.5	5.64386	0.134423	0.304872	-	-	-	-
Unigene82845_PB_AHAU	0	3	0.01	0.5	5.64386	0.134423	0.304843	-	-	-	-
Unigene63337_PB_AHAU	0	3	0.01	0.5	5.64386	0.134423	0.304814	-	GO:0016491//oxidoreductase activity;GO:0005488//binding	GO:0008152//metabolic process	gi|224129534|ref|XP_002328740.1|/4.67169e-46/predicted protein [Populus trichocarpa]
Unigene44697_PB_AHAU	0	3	0.01	0.5	5.64386	0.134423	0.304784	-	-	-	-
Unigene44588_PB_AHAU	0	3	0.01	0.5	5.64386	0.134423	0.304755	-	GO:0005488//binding	GO:0009987//cellular process;GO:0043170;GO:0044238//primary metabolic process	gi|78183241|emb|CAJ00278.1|/1.40891e-24/hypothetical protein [Lotus japonicus]
Unigene48201_PB_AHAU	0	3	0.01	0.5	5.64386	0.134423	0.304725	-	-	-	-
Unigene10597_PB_AHAU	0	3	0.01	0.5	5.64386	0.134423	0.304696	-	GO:0000166//nucleotide binding	-	gi|224131762|ref|XP_002328102.1|/3.8422e-20/predicted protein [Populus trichocarpa]
Unigene28807_PB_AHAU	0	3	0.01	0.5	5.64386	0.134423	0.304667	GO:0044464//cell part	GO:0015197//peptide transporter activity	GO:0015833//peptide transport	gi|225461975|ref|XP_002267184.1|/0/PREDICTED: hypothetical protein [Vitis vinifera]
Unigene71051_PB_AHAU	0	3	0.01	0.5	5.64386	0.134423	0.304637	GO:0009532//plastid stroma;GO:0009526//plastid envelope	GO:0003676//nucleic acid binding;GO:0016861//intramolecular oxidoreductase activity, interconverting aldoses and ketoses;GO:0032559	GO:0006007//glucose catabolic process;GO:0006073//cellular glucan metabolic process;GO:0009908//flower development;GO:0002376//immune system process	gi|255545916|ref|XP_002514018.1|/0/glucose-6-phosphate isomerase, putative [Ricinus communis]
Unigene44939_PB_AHAU	0	3	0.01	0.5	5.64386	0.134423	0.304608	-	-	-	-
Unigene48781_PB_AHAU	0	3	0.01	0.5	5.64386	0.134423	0.304579	GO:0044464//cell part	GO:0017111//nucleoside-triphosphatase activity;GO:0032559	-	gi|224094847|ref|XP_002310262.1|/8.00791e-41/predicted protein [Populus trichocarpa]
Unigene51793_PB_AHAU	0	3	0.01	0.5	5.64386	0.134423	0.304549	-	GO:0004713//protein tyrosine kinase activity;GO:0032559	GO:0006464//protein modification process	gi|225442277|ref|XP_002275886.1|/8.83562e-11/PREDICTED: hypothetical protein [Vitis vinifera]
Unigene17629_PB_AHAU	0	3	0.01	0.5	5.64386	0.134423	0.30452	-	-	-	-
Unigene21055_PB_AHAU	0	3	0.01	0.5	5.64386	0.134423	0.304491	GO:0043231//intracellular membrane-bounded organelle	-	-	gi|195639412|gb|ACG39174.1|/1.11414e-24/hypothetical protein [Zea mays]
Unigene29403_PB_AHAU	0	3	0.01	0.5	5.64386	0.134423	0.304461	-	-	-	-
Unigene10295_PB_AHAU	0	3	0.01	0.5	5.64386	0.134423	0.304432	-	-	-	gi|255561391|ref|XP_002521706.1|/2.76152e-81/plant ubiquilin, putative [Ricinus communis]
Unigene79093_PB_AHAU	0	3	0.01	0.5	5.64386	0.134423	0.304403	GO:0043231//intracellular membrane-bounded organelle	-	-	gi|297739742|emb|CBI29924.3|/2.99913e-149/unnamed protein product [Vitis vinifera]
Unigene82257_PB_AHAU	0	3	0.01	0.5	5.64386	0.134423	0.304373	-	-	-	-
Unigene22358_PB_AHAU	0	3	0.01	0.5	5.64386	0.134423	0.304344	GO:0031224//intrinsic to membrane;GO:0031410//cytoplasmic vesicle	-	GO:0048764	gi|225431865|ref|XP_002275330.1|/4.23924e-64/PREDICTED: hypothetical protein [Vitis vinifera]
Unigene53704_PB_AHAU	0	3	0.01	0.5	5.64386	0.134423	0.304315	-	GO:0008233//peptidase activity	-	gi|255552736|ref|XP_002517411.1|/3.20982e-73/Metalloendoproteinase 1 precursor, putative [Ricinus communis]
Unigene21833_PB_AHAU	0	3	0.01	0.5	5.64386	0.134423	0.304285	GO:0043231//intracellular membrane-bounded organelle	GO:0015020//glucuronosyltransferase activity	GO:0009832//plant-type cell wall biogenesis;GO:0010413//glucuronoxylan metabolic process	gi|296085534|emb|CBI29266.3|/7.55176e-57/unnamed protein product [Vitis vinifera]
Unigene57848_PB_AHAU	0	3	0.01	0.5	5.64386	0.134423	0.304256	-	-	-	-
Unigene30891_PB_AHAU	0	3	0.01	0.5	5.64386	0.134423	0.304227	-	GO:0017111//nucleoside-triphosphatase activity;GO:0046914//transition metal ion binding;GO:0032559	-	gi|255555580|ref|XP_002518826.1|/0/conserved hypothetical protein [Ricinus communis]
Unigene38549_PB_AHAU	0	3	0.01	0.5	5.64386	0.134423	0.304198	-	-	-	-
Unigene86525_PB_AHAU	0	3	0.01	0.5	5.64386	0.134423	0.304168	GO:0043231//intracellular membrane-bounded organelle	-	-	gi|255546139|ref|XP_002514129.1|/5.11878e-178/calmodulin binding protein, putative [Ricinus communis]
Unigene32112_PB_AHAU	0	3	0.01	0.5	5.64386	0.134423	0.304139	GO:0044431//Golgi apparatus part;GO:0009536//plastid	-	GO:0015031//protein transport	gi|297738499|emb|CBI27744.3|/1.90636e-154/unnamed protein product [Vitis vinifera]
Unigene6365_PB_AHAU	0	3	0.01	0.5	5.64386	0.134423	0.30411	-	GO:0016772//transferase activity, transferring phosphorus-containing groups	GO:0006796//phosphate metabolic process	gi|296085235|emb|CBI28730.3|/7.96001e-22/unnamed protein product [Vitis vinifera]
Unigene67147_PB_AHAU	0	3	0.01	0.5	5.64386	0.134423	0.304081	GO:0031224//intrinsic to membrane	-	-	gi|238055372|sp|B9T4E6.1|U4972_RICCO/1.16238e-12/RecName: Full=UPF0497 membrane protein 2
Unigene9892_PB_AHAU	0	3	0.01	0.5	5.64386	0.134423	0.304051	GO:0031981//nuclear lumen;GO:0009536//plastid	GO:0016838//carbon-oxygen lyase activity, acting on phosphates	GO:0008652//cellular amino acid biosynthetic process;GO:0003006//developmental process involved in reproduction	gi|255577383|ref|XP_002529571.1|/2.25491e-88/Chorismate synthase, chloroplast precursor, putative [Ricinus communis]
Unigene75321_PB_AHAU	0	3	0.01	0.5	5.64386	0.134423	0.304022	-	GO:0016491//oxidoreductase activity;GO:0005488//binding	-	gi|302143843|emb|CBI22704.3|/1.29281e-31/unnamed protein product [Vitis vinifera]
Unigene85557_PB_AHAU	0	3	0.01	0.5	5.64386	0.134423	0.303993	-	-	-	gi|255544734|ref|XP_002513428.1|/3.64994e-32/conserved hypothetical protein [Ricinus communis]
Unigene78835_PB_AHAU	0	3	0.01	0.5	5.64386	0.134423	0.303964	-	-	-	gi|224085704|ref|XP_002307673.1|/4.05555e-18/predicted protein [Populus trichocarpa]
Unigene42366_PB_AHAU	0	3	0.01	0.5	5.64386	0.134423	0.303934	-	-	-	gi|223469141|gb|ACM89977.1|/1.01959e-118/alpha/beta amyrin synthase [Malus x domestica]
Unigene81317_PB_AHAU	0	3	0.01	0.5	5.64386	0.134423	0.303905	-	-	-	-
Unigene9461_PB_AHAU	0	3	0.01	0.5	5.64386	0.134423	0.303876	-	-	-	gi|225432234|ref|XP_002275616.1|/3.86405e-76/PREDICTED: hypothetical protein [Vitis vinifera]
Unigene29264_PB_AHAU	0	3	0.01	0.5	5.64386	0.134423	0.303847	-	-	-	-
Unigene55822_PB_AHAU	0	3	0.01	0.5	5.64386	0.134423	0.303817	-	GO:0004312//fatty acid synthase activity	-	gi|225470105|ref|XP_002262721.1|/4.50833e-13/PREDICTED: hypothetical protein [Vitis vinifera]
Unigene15507_PB_AHAU	0	3	0.01	0.5	5.64386	0.134423	0.303788	-	-	-	-
Unigene11720_PB_AHAU	0	3	0.01	0.5	5.64386	0.134423	0.303759	-	-	GO:0009725//response to hormone stimulus;GO:0006970//response to osmotic stress;GO:0010038//response to metal ion	gi|302398983|gb|ADL36786.1|/1.36838e-81/MYBR domain class transcription factor [Malus x domestica]
Unigene11021_PB_AHAU	0	3	0.01	0.5	5.64386	0.134423	0.30373	GO:0044424//intracellular part	GO:0046914//transition metal ion binding;GO:0016702//oxidoreductase activity, acting on single donors with incorporation of molecular oxygen, incorporation of two atoms of oxygen	GO:0006633//fatty acid biosynthetic process	gi|167030860|gb|ABZ05753.1|/1.75624e-117/lipoxygenase [Prunus armeniaca]
Unigene69209_PB_AHAU	0	3	0.01	0.5	5.64386	0.134423	0.303701	-	GO:0046914//transition metal ion binding;GO:0001727//lipid kinase activity;GO:0032559	GO:0046488//phosphatidylinositol metabolic process;GO:0019538//protein metabolic process	gi|255584440|ref|XP_002532951.1|/2.57102e-56/fyve finger-containing phosphoinositide kinase, fyv1, putative [Ricinus communis]
Unigene1132_PB_AHAU	0	3	0.01	0.5	5.64386	0.134423	0.303672	-	GO:0003677//DNA binding;GO:0001071//nucleic acid binding transcription factor activity	GO:0010467//gene expression	gi|302399137|gb|ADL36863.1|/1.67874e-91/WRKY domain class transcription factor [Malus x domestica]
Unigene81172_PB_AHAU	0	3	0.01	0.5	5.64386	0.134423	0.303642	GO:0012507//ER to Golgi transport vesicle membrane	GO:0046914//transition metal ion binding	GO:0048193//Golgi vesicle transport;GO:0015031//protein transport	gi|255550700|ref|XP_002516399.1|/2.05223e-93/protein transport protein sec23, putative [Ricinus communis]
Unigene35947_PB_AHAU	0	3	0.01	0.5	5.64386	0.134423	0.303613	-	-	-	gi|302144185|emb|CBI23312.3|/4.10995e-142/unnamed protein product [Vitis vinifera]
Unigene31488_PB_AHAU	0	3	0.01	0.5	5.64386	0.134423	0.303584	-	-	-	-
Unigene6336_PB_AHAU	0	3	0.01	0.5	5.64386	0.134423	0.303555	-	-	GO:0048827//phyllome development;GO:0006606//protein import into nucleus;GO:0009793//embryo development ending in seed dormancy	gi|292668903|gb|ADE41106.1|/5.33889e-106/AP2 domain class transcription factor [Malus x domestica]
Unigene58383_PB_AHAU	0	3	0.01	0.5	5.64386	0.134423	0.303526	-	-	-	-
Unigene20018_PB_AHAU	0	3	0.01	0.5	5.64386	0.134423	0.303497	-	-	-	-
Unigene35748_PB_AHAU	0	3	0.01	0.5	5.64386	0.134423	0.303468	-	-	-	-
Unigene51605_PB_AHAU	0	3	0.01	0.5	5.64386	0.134423	0.303438	GO:0030529//ribonucleoprotein complex	GO:0005198//structural molecule activity	GO:0010467//gene expression	gi|255642066|gb|ACU21299.1|/6.65567e-73/unknown [Glycine max]
Unigene255_PB_AHAU	0	3	0.01	0.5	5.64386	0.134423	0.303409	GO:0044424//intracellular part	GO:0046914//transition metal ion binding;GO:0016868//intramolecular transferase activity, phosphotransferases	GO:0050896//response to stimulus;GO:0006007//glucose catabolic process	gi|4165550|emb|CAA06215.1|/0/apgm [Malus x domestica]
Unigene88932_PB_AHAU	0	3	0.01	0.5	5.64386	0.134423	0.30338	-	-	-	gi|302144235|emb|CBI23473.3|/8.30728e-26/unnamed protein product [Vitis vinifera]
Unigene1005_PB_AHAU	0	3	0.01	0.5	5.64386	0.134423	0.303351	GO:0016020//membrane;GO:0031410//cytoplasmic vesicle	GO:0004702//receptor signaling protein serine/threonine kinase activity;GO:0032559	GO:0006464//protein modification process	gi|297741494|emb|CBI32626.3|/2.46911e-54/unnamed protein product [Vitis vinifera]
Unigene23875_PB_AHAU	0	3	0.01	0.5	5.64386	0.134423	0.303322	-	-	-	-
Unigene45437_PB_AHAU	0	3	0.01	0.5	5.64386	0.134423	0.303293	GO:0043231//intracellular membrane-bounded organelle;GO:0030529//ribonucleoprotein complex	GO:0005198//structural molecule activity	GO:0010467//gene expression	gi|255551593|ref|XP_002516842.1|/5.09411e-16/structural constituent of ribosome, putative [Ricinus communis]
Unigene82521_PB_AHAU	0	3	0.01	0.5	5.64386	0.134423	0.303264	-	GO:0004674//protein serine/threonine kinase activity;GO:0032559	GO:0006464//protein modification process	gi|255557681|ref|XP_002519870.1|/3.29866e-36/mak, putative [Ricinus communis]
Unigene22547_PB_AHAU	0	3	0.01	0.5	5.64386	0.134423	0.303235	GO:0031967;GO:0009536//plastid	GO:0015075//ion transmembrane transporter activity	GO:0006996//organelle organization	gi|255586028|ref|XP_002533682.1|/2.63103e-12/conserved hypothetical protein [Ricinus communis]
Unigene83189_PB_AHAU	0	3	0.01	0.5	5.64386	0.134423	0.303206	-	GO:0003676//nucleic acid binding	-	gi|224135123|ref|XP_002321989.1|/8.95257e-13/predicted protein [Populus trichocarpa]
Unigene84055_PB_AHAU	0	3	0.01	0.5	5.64386	0.134423	0.303176	-	-	-	-
Unigene2743_PB_AHAU	0	3	0.01	0.5	5.64386	0.134423	0.303147	GO:0031461//cullin-RING ubiquitin ligase complex	-	-	gi|297821270|ref|XP_002878518.1|/6.53711e-24/EMB2221 [Arabidopsis lyrata subsp. lyrata]
Unigene79481_PB_AHAU	0	3	0.01	0.5	5.64386	0.134423	0.303118	-	-	-	-
Unigene64180_PB_AHAU	0	3	0.01	0.5	5.64386	0.134423	0.303089	GO:0031224//intrinsic to membrane	-	-	gi|225445678|ref|XP_002267030.1|/3.09384e-34/PREDICTED: hypothetical protein [Vitis vinifera]
Unigene22608_PB_AHAU	0	3	0.01	0.5	5.64386	0.134423	0.30306	GO:0005618//cell wall;GO:0043231//intracellular membrane-bounded organelle;GO:0005576//extracellular region	GO:0046914//transition metal ion binding;GO:0004871//signal transducer activity;GO:0016623	GO:0006950//response to stress;GO:0009755//hormone-mediated signaling pathway	gi|18203684|sp|Q9ZRA4.1|AB19A_PRUPE/1.62393e-66/RecName: Full=Auxin-binding protein ABP19a; Flags: Precursor
Unigene29646_PB_AHAU	0	3	0.01	0.5	5.64386	0.134423	0.303031	GO:0043231//intracellular membrane-bounded organelle;GO:0016020//membrane	GO:0004721//phosphoprotein phosphatase activity	GO:0010017//red or far-red light signaling pathway;GO:0006464//protein modification process	gi|224063237|ref|XP_002301055.1|/4.30818e-36/predicted protein [Populus trichocarpa]
Unigene23535_PB_AHAU	0	3	0.01	0.5	5.64386	0.134423	0.303002	-	GO:0005488//binding	-	gi|225429876|ref|XP_002280997.1|/2.12245e-30/PREDICTED: hypothetical protein [Vitis vinifera]
Unigene49037_PB_AHAU	0	3	0.01	0.5	5.64386	0.134423	0.302973	-	-	-	-
Unigene66747_PB_AHAU	0	3	0.01	0.5	5.64386	0.134423	0.302944	-	-	-	-
Unigene26005_PB_AHAU	0	3	0.01	0.5	5.64386	0.134423	0.302915	-	-	-	-
Unigene238_PB_AHAU	0	3	0.01	0.5	5.64386	0.134423	0.302886	-	-	-	gi|297745569|emb|CBI40734.3|/1.49782e-20/unnamed protein product [Vitis vinifera]
Unigene10945_PB_AHAU	0	3	0.01	0.5	5.64386	0.134423	0.302857	-	-	-	gi|255578345|ref|XP_002530039.1|/9.57853e-146/conserved hypothetical protein [Ricinus communis]
Unigene22074_PB_AHAU	0	3	0.01	0.5	5.64386	0.134423	0.302828	-	GO:0005488//binding	GO:0009693//ethylene biosynthetic process	gi|296084480|emb|CBI25039.3|/1.60981e-132/unnamed protein product [Vitis vinifera]
Unigene12017_PB_AHAU	0	3	0.01	0.5	5.64386	0.134423	0.302799	-	-	-	gi|225443144|ref|XP_002263356.1|/5.98426e-33/PREDICTED: hypothetical protein [Vitis vinifera]
Unigene73172_PB_AHAU	0	3	0.01	0.5	5.64386	0.134423	0.30277	-	-	-	-
Unigene74894_PB_AHAU	0	3	0.01	0.5	5.64386	0.134423	0.302741	-	-	-	-
Unigene10605_PB_AHAU	0	3	0.01	0.5	5.64386	0.134423	0.302712	-	GO:0032559;GO:0042623//ATPase activity, coupled	-	gi|225434327|ref|XP_002266157.1|/4.27234e-71/PREDICTED: hypothetical protein [Vitis vinifera]
Unigene83857_PB_AHAU	0	3	0.01	0.5	5.64386	0.134423	0.302683	GO:0043231//intracellular membrane-bounded organelle	-	-	gi|242087849|ref|XP_002439757.1|/3.66344e-14/hypothetical protein SORBIDRAFT_09g019520 [Sorghum bicolor]
Unigene38911_PB_AHAU	0	3	0.01	0.5	5.64386	0.134423	0.302654	-	-	-	-
Unigene45501_PB_AHAU	0	3	0.01	0.5	5.64386	0.134423	0.302625	-	-	-	-
Unigene25404_PB_AHAU	0	3	0.01	0.5	5.64386	0.134423	0.302596	-	-	-	-
Unigene77423_PB_AHAU	0	3	0.01	0.5	5.64386	0.134423	0.302567	GO:0044464//cell part	GO:0017111//nucleoside-triphosphatase activity;GO:0015604//phosphonate transmembrane transporter activity;GO:0032559	GO:0009207	gi|255576375|ref|XP_002529080.1|/6.2044e-46/ATP-binding cassette transporter, putative [Ricinus communis]
Unigene34793_PB_AHAU	0	3	0.01	0.5	5.64386	0.134423	0.302538	GO:0031410//cytoplasmic vesicle	GO:0004553//hydrolase activity, hydrolyzing O-glycosyl compounds	GO:0019566//arabinose metabolic process	gi|224075776|ref|XP_002304762.1|/1.22287e-128/predicted protein [Populus trichocarpa]
Unigene705_PB_AHAU	0	3	0.01	0.5	5.64386	0.134423	0.302509	-	-	GO:0006629//lipid metabolic process	gi|255641929|gb|ACU21233.1|/1.34536e-68/unknown [Glycine max]
Unigene77963_PB_AHAU	0	3	0.01	0.5	5.64386	0.134423	0.30248	GO:0016020//membrane	GO:0046873//metal ion transmembrane transporter activity	GO:0034220//ion transmembrane transport;GO:0030001//metal ion transport;GO:0048229//gametophyte development	gi|297737993|emb|CBI27194.3|/2.55855e-36/unnamed protein product [Vitis vinifera]
Unigene37313_PB_AHAU	0	3	0.01	0.5	5.64386	0.134423	0.302451	-	GO:0008135//translation factor activity, nucleic acid binding	GO:0006412//translation	gi|225460008|ref|XP_002271249.1|/2.99229e-72/PREDICTED: hypothetical protein [Vitis vinifera]
Unigene29581_PB_AHAU	0	3	0.01	0.5	5.64386	0.134423	0.302422	-	GO:0004030//aldehyde dehydrogenase [NAD(P)+] activity	GO:0009725//response to hormone stimulus;GO:0044237//cellular metabolic process;GO:0009414//response to water deprivation;GO:0006970//response to osmotic stress	gi|25090068|sp|Q9ZPB7.3|AL7A1_MALDO/2.64028e-62/RecName: Full=Aldehyde dehydrogenase family 7 member A1; AltName: Full=Antiquitin-1; AltName: Full=Matured fruit 60 kDa protein; Short=MF-60
Unigene22450_PB_AHAU	0	3	0.01	0.5	5.64386	0.134423	0.302393	GO:0016020//membrane	-	-	gi|297735822|emb|CBI18542.3|/5.41875e-18/unnamed protein product [Vitis vinifera]
Unigene55347_PB_AHAU	0	3	0.01	0.5	5.64386	0.134423	0.302365	-	-	-	gi|297740249|emb|CBI30431.3|/2.67127e-17/unnamed protein product [Vitis vinifera]
Unigene19075_PB_AHAU	0	3	0.01	0.5	5.64386	0.134423	0.302336	-	-	-	-
Unigene72168_PB_AHAU	0	3	0.01	0.5	5.64386	0.134423	0.302307	-	-	GO:0006259//DNA metabolic process	gi|225454745|ref|XP_002273656.1|/1.52533e-28/PREDICTED: hypothetical protein [Vitis vinifera]
Unigene45641_PB_AHAU	0	3	0.01	0.5	5.64386	0.134423	0.302278	GO:0043232;GO:0016020//membrane	GO:0046872//metal ion binding;GO:0003774//motor activity;GO:0015631//tubulin binding;GO:0032559	GO:0009856//pollination;GO:0009207;GO:0007017//microtubule-based process;GO:0000904//cell morphogenesis involved in differentiation	gi|296088489|emb|CBI37480.3|/2.27064e-95/unnamed protein product [Vitis vinifera]
Unigene33983_PB_AHAU	0	3	0.01	0.5	5.64386	0.134423	0.302249	-	GO:0032559;GO:0042623//ATPase activity, coupled	-	gi|297742547|emb|CBI34696.3|/6.29107e-117/unnamed protein product [Vitis vinifera]
Unigene63388_PB_AHAU	0	3	0.01	0.5	5.64386	0.134423	0.30222	-	-	-	-
Unigene85215_PB_AHAU	0	3	0.01	0.5	5.64386	0.134423	0.302191	-	-	-	-
Unigene592_PB_AHAU	0	3	0.01	0.5	5.64386	0.134423	0.302162	GO:0009532//plastid stroma	GO:0016160//amylase activity	GO:0008152//metabolic process	gi|60652317|gb|AAX33231.1|/4.26278e-55/plastid alpha-amylase [Malus x domestica]
Unigene40737_PB_AHAU	0	3	0.01	0.5	5.64386	0.134423	0.302133	GO:0031224//intrinsic to membrane	GO:0015171//amino acid transmembrane transporter activity	GO:0009628//response to abiotic stimulus;GO:0006865//amino acid transport	gi|225452181|ref|XP_002265308.1|/1.84741e-58/PREDICTED: similar to LHT1 (LYSINE HISTIDINE TRANSPORTER 1); amino acid transmembrane transporter [Vitis vinifera]
Unigene10650_PB_AHAU	0	3	0.01	0.5	5.64386	0.134423	0.302104	-	GO:0016491//oxidoreductase activity;GO:0005506//iron ion binding;GO:0016836//hydro-lyase activity	-	gi|268636280|gb|ACZ17394.1|/1.27449e-59/fatty acid hydroperoxide lyase [Vitis vinifera]
Unigene82383_PB_AHAU	0	3	0.01	0.5	5.64386	0.134423	0.302076	GO:0044464//cell part	GO:0046872//metal ion binding	-	gi|225448986|ref|XP_002270805.1|/1.62789e-88/PREDICTED: hypothetical protein [Vitis vinifera]
Unigene41080_PB_AHAU	0	3	0.01	0.5	5.64386	0.134423	0.302047	-	-	-	-
Unigene61071_PB_AHAU	0	3	0.01	0.5	5.64386	0.134423	0.302018	-	-	-	-
Unigene25191_PB_AHAU	0	3	0.01	0.5	5.64386	0.134423	0.301989	-	-	-	-
Unigene76498_PB_AHAU	0	3	0.01	0.5	5.64386	0.134423	0.30196	-	-	-	-
Unigene4332_PB_AHAU	0	3	0.01	0.5	5.64386	0.134423	0.301931	-	-	-	-
Unigene86584_PB_AHAU	0	3	0.01	0.5	5.64386	0.134423	0.301902	GO:0044464//cell part	GO:0003676//nucleic acid binding	GO:0051169//nuclear transport;GO:0009725//response to hormone stimulus	gi|224130028|ref|XP_002328636.1|/2.71971e-64/predicted protein [Populus trichocarpa]
Unigene25317_PB_AHAU	0	3	0.01	0.5	5.64386	0.134423	0.301874	GO:0044444//cytoplasmic part;GO:0043229//intracellular organelle	-	-	gi|225451048|ref|XP_002284948.1|/1.75028e-19/PREDICTED: hypothetical protein [Vitis vinifera]
Unigene89695_PB_AHAU	0	3	0.01	0.5	5.64386	0.134423	0.301845	-	-	-	gi|297743016|emb|CBI35883.3|/3.65069e-14/unnamed protein product [Vitis vinifera]
Unigene34262_PB_AHAU	0	3	0.01	0.5	5.64386	0.134423	0.301816	-	GO:0035004//phosphatidylinositol 3-kinase activity;GO:0032559	GO:0006796//phosphate metabolic process	gi|255554412|ref|XP_002518245.1|/0/fkbp-rapamycin associated protein, putative [Ricinus communis]
Unigene51886_PB_AHAU	0	3	0.01	0.5	5.64386	0.134423	0.301787	GO:0031090//organelle membrane;GO:0043231//intracellular membrane-bounded organelle	-	GO:0009725//response to hormone stimulus;GO:0009605//response to external stimulus;GO:0060918//auxin transport	gi|296088354|emb|CBI36799.3|/7.22062e-31/unnamed protein product [Vitis vinifera]
Unigene17320_PB_AHAU	0	3	0.01	0.5	5.64386	0.134423	0.301758	-	-	-	gi|224067172|ref|XP_002302391.1|/3.48551e-06/predicted protein [Populus trichocarpa]
Unigene89729_PB_AHAU	0	3	0.01	0.5	5.64386	0.134423	0.30173	-	-	-	-
Unigene49750_PB_AHAU	0	3	0.01	0.5	5.64386	0.134423	0.301701	GO:0043234//protein complex	GO:0004721//phosphoprotein phosphatase activity;GO:0043169//cation binding	GO:0006464//protein modification process	gi|255548321|ref|XP_002515217.1|/6.42175e-35/protein phosphatase 2c, putative [Ricinus communis]
Unigene36084_PB_AHAU	0	3	0.01	0.5	5.64386	0.134423	0.301672	-	-	-	-
Unigene83559_PB_AHAU	0	3	0.01	0.5	5.64386	0.134423	0.301643	GO:0005618//cell wall;GO:0031090//organelle membrane;GO:0043231//intracellular membrane-bounded organelle;GO:0031410//cytoplasmic vesicle	GO:0016862//intramolecular oxidoreductase activity, interconverting keto- and enol-groups;GO:0015036//disulfide oxidoreductase activity	GO:0018904;GO:0019725//cellular homeostasis	gi|296081074|emb|CBI18268.3|/1.53201e-97/unnamed protein product [Vitis vinifera]
Unigene69237_PB_AHAU	0	3	0.01	0.5	5.64386	0.134423	0.301614	GO:0044464//cell part	GO:0003723//RNA binding;GO:0016891//endoribonuclease activity, producing 5'-phosphomonoesters;GO:0042623//ATPase activity, coupled;GO:0032559	GO:0010467//gene expression	gi|255547506|ref|XP_002514810.1|/1.86695e-07/ATP binding protein, putative [Ricinus communis]
Unigene11188_PB_AHAU	0	3	0.01	0.5	5.64386	0.134423	0.301586	GO:0043231//intracellular membrane-bounded organelle;GO:0031224//intrinsic to membrane	GO:0015165//pyrimidine nucleotide sugar transmembrane transporter activity	GO:0015785//UDP-galactose transport	gi|224063100|ref|XP_002300993.1|/4.5973e-46/predicted protein [Populus trichocarpa]
Unigene31661_PB_AHAU	0	3	0.01	0.5	5.64386	0.134423	0.301557	-	-	-	-
Unigene81628_PB_AHAU	0	3	0.01	0.5	5.64386	0.134423	0.301528	-	GO:0046914//transition metal ion binding;GO:0019787//small conjugating protein ligase activity	GO:0032446//protein modification by small protein conjugation	gi|225457415|ref|XP_002284912.1|/3.91548e-52/PREDICTED: hypothetical protein [Vitis vinifera]
Unigene89281_PB_AHAU	0	3	0.01	0.5	5.64386	0.134423	0.301499	-	-	-	gi|298204416|emb|CBI16896.3|/3.19501e-31/unnamed protein product [Vitis vinifera]
Unigene82335_PB_AHAU	0	3	0.01	0.5	5.64386	0.134423	0.301471	GO:0042579//microbody	GO:0016703;GO:0016405//CoA-ligase activity	GO:0006725//cellular aromatic compound metabolic process;GO:0006950//response to stress;GO:0009694//jasmonic acid metabolic process	gi|147797808|emb|CAN74074.1|/2.06652e-77/hypothetical protein VITISV_000975 [Vitis vinifera]
Unigene63878_PB_AHAU	0	3	0.01	0.5	5.64386	0.134423	0.301442	-	-	-	gi|224065947|ref|XP_002301987.1|/1.34257e-08/SAUR family protein [Populus trichocarpa]
Unigene44362_PB_AHAU	0	3	0.01	0.5	5.64386	0.134423	0.301413	-	-	-	-
Unigene44900_PB_AHAU	0	3	0.01	0.5	5.64386	0.134423	0.301384	-	-	-	-
Unigene47286_PB_AHAU	0	3	0.01	0.5	5.64386	0.134423	0.301356	-	-	-	-
Unigene28594_PB_AHAU	0	3	0.01	0.5	5.64386	0.134423	0.301327	GO:0030529//ribonucleoprotein complex	GO:0003676//nucleic acid binding;GO:0003824//catalytic activity;GO:0005198//structural molecule activity	GO:0010467//gene expression	gi|255547894|ref|XP_002515004.1|/2.59266e-11/50S ribosomal protein L2, putative [Ricinus communis]
Unigene77898_PB_AHAU	0	3	0.01	0.5	5.64386	0.134423	0.301298	-	-	-	gi|225451747|ref|XP_002280135.1|/1.43446e-62/PREDICTED: hypothetical protein [Vitis vinifera]
Unigene40204_PB_AHAU	0	3	0.01	0.5	5.64386	0.134423	0.30127	GO:0043231//intracellular membrane-bounded organelle;GO:0031410//cytoplasmic vesicle	-	GO:0050794//regulation of cellular process;GO:0006351//transcription, DNA-dependent	gi|225452236|ref|XP_002268688.1|/7.92404e-17/PREDICTED: hypothetical protein [Vitis vinifera]
Unigene54887_PB_AHAU	0	3	0.01	0.5	5.64386	0.134423	0.301241	-	-	-	-
Unigene53735_PB_AHAU	0	3	0.01	0.5	5.64386	0.134423	0.301212	GO:0031090//organelle membrane;GO:0031410//cytoplasmic vesicle	GO:0046873//metal ion transmembrane transporter activity	GO:0009826//unidimensional cell growth;GO:0030001//metal ion transport	gi|255537637|ref|XP_002509885.1|/6.93203e-67/Potassium transporter, putative [Ricinus communis]
Unigene29619_PB_AHAU	0	3	0.01	0.5	5.64386	0.134423	0.301183	GO:0043231//intracellular membrane-bounded organelle;GO:0044444//cytoplasmic part	GO:0004713//protein tyrosine kinase activity;GO:0032559	GO:0006464//protein modification process	gi|297737995|emb|CBI27196.3|/1.24545e-30/unnamed protein product [Vitis vinifera]
Unigene79026_PB_AHAU	0	3	0.01	0.5	5.64386	0.134423	0.301155	GO:0043231//intracellular membrane-bounded organelle;GO:0043234//protein complex;GO:0016020//membrane	GO:0016759//cellulose synthase activity;GO:0046872//metal ion binding	GO:0040007//growth;GO:0009250//glucan biosynthetic process;GO:0030865//cortical cytoskeleton organization;GO:0009832//plant-type cell wall biogenesis	gi|296081195|emb|CBI18221.3|/1.08763e-26/unnamed protein product [Vitis vinifera]
Unigene1572_PB_AHAU	0	3	0.01	0.5	5.64386	0.134423	0.301126	-	-	-	-
Unigene58043_PB_AHAU	0	3	0.01	0.5	5.64386	0.134423	0.301097	-	-	-	-
Unigene42053_PB_AHAU	0	3	0.01	0.5	5.64386	0.134423	0.301069	-	-	GO:0006952//defense response;GO:0009414//response to water deprivation;GO:0003006//developmental process involved in reproduction;GO:0009642//response to light intensity	gi|18252327|gb|AAL66195.1|AF386513_1/9.75875e-28/putative desiccation protectant protein [Pyrus communis]
Unigene36138_PB_AHAU	0	3	0.01	0.5	5.64386	0.134423	0.30104	-	-	-	-
Unigene4799_PB_AHAU	0	3	0.01	0.5	5.64386	0.134423	0.301011	-	GO:0030246//carbohydrate binding;GO:0004672//protein kinase activity;GO:0019899//enzyme binding;GO:0000166//nucleotide binding	GO:0009987//cellular process	gi|255575982|ref|XP_002528887.1|/7.72046e-17/S-locus-specific glycoprotein S6 precursor, putative [Ricinus communis]
Unigene5636_PB_AHAU	0	3	0.01	0.5	5.64386	0.134423	0.300983	-	-	-	gi|225449704|ref|XP_002268365.1|/1.07904e-79/PREDICTED: hypothetical protein [Vitis vinifera]
Unigene83167_PB_AHAU	0	3	0.01	0.5	5.64386	0.134423	0.300954	-	-	-	-
Unigene77540_PB_AHAU	0	3	0.01	0.5	5.64386	0.134423	0.300925	-	GO:0046914//transition metal ion binding;GO:0016791//phosphatase activity	-	gi|296084047|emb|CBI24435.3|/1.25619e-22/unnamed protein product [Vitis vinifera]
Unigene89714_PB_AHAU	0	3	0.01	0.5	5.64386	0.134423	0.300897	-	GO:0004468//lysine N-acetyltransferase activity	-	gi|225444932|ref|XP_002282252.1|/2.72757e-49/PREDICTED: hypothetical protein [Vitis vinifera]
Unigene52946_PB_AHAU	0	3	0.01	0.5	5.64386	0.134423	0.300868	-	-	-	gi|224124230|ref|XP_002319277.1|/9.43106e-23/predicted protein [Populus trichocarpa]
Unigene10960_PB_AHAU	0	3	0.01	0.5	5.64386	0.134423	0.300839	-	-	-	-
Unigene89419_PB_AHAU	0	3	0.01	0.5	5.64386	0.134423	0.300811	-	GO:0003676//nucleic acid binding	-	gi|297737118|emb|CBI26319.3|/5.81463e-21/unnamed protein product [Vitis vinifera]
Unigene18390_PB_AHAU	0	3	0.01	0.5	5.64386	0.134423	0.300782	-	-	-	gi|224144315|ref|XP_002325258.1|/1.98935e-51/predicted protein [Populus trichocarpa]
Unigene87912_PB_AHAU	0	3	0.01	0.5	5.64386	0.134423	0.300754	-	-	-	-
Unigene12996_PB_AHAU	0	3	0.01	0.5	5.64386	0.134423	0.300725	-	-	-	gi|224068522|ref|XP_002326138.1|/1.77208e-27/predicted protein [Populus trichocarpa]
Unigene50432_PB_AHAU	0	3	0.01	0.5	5.64386	0.134423	0.300696	-	-	-	-
Unigene86324_PB_AHAU	0	3	0.01	0.5	5.64386	0.134423	0.300668	GO:0044464//cell part	GO:0015197//peptide transporter activity	GO:0015833//peptide transport	gi|225461975|ref|XP_002267184.1|/1.14075e-52/PREDICTED: hypothetical protein [Vitis vinifera]
Unigene68211_PB_AHAU	0	3	0.01	0.5	5.64386	0.134423	0.300639	-	GO:0005488//binding;GO:0016787//hydrolase activity	-	gi|297738288|emb|CBI27489.3|/6.29026e-19/unnamed protein product [Vitis vinifera]
Unigene78175_PB_AHAU	0	3	0.01	0.5	5.64386	0.134423	0.300611	GO:0043231//intracellular membrane-bounded organelle	GO:0046914//transition metal ion binding;GO:0004448//isocitrate dehydrogenase activity;GO:0000166//nucleotide binding	GO:0009060//aerobic respiration;GO:0019752//carboxylic acid metabolic process	gi|255575724|ref|XP_002528761.1|/4.6175e-91/isocitrate dehydrogenase, putative [Ricinus communis]
Unigene38307_PB_AHAU	0	3	0.01	0.5	5.64386	0.134423	0.300582	GO:0031410//cytoplasmic vesicle	GO:0016811//hydrolase activity, acting on carbon-nitrogen (but not peptide) bonds, in linear amides;GO:0070011	GO:0042445//hormone metabolic process;GO:0002831//regulation of response to biotic stimulus	gi|224082302|ref|XP_002306640.1|/7.87425e-105/iaa-amino acid hydrolase 8 [Populus trichocarpa]
Unigene26145_PB_AHAU	0	3	0.01	0.5	5.64386	0.134423	0.300553	GO:0030176//integral to endoplasmic reticulum membrane	-	-	gi|296086684|emb|CBI32319.3|/5.80919e-41/unnamed protein product [Vitis vinifera]
Unigene81340_PB_AHAU	0	3	0.01	0.5	5.64386	0.134423	0.300525	-	-	-	-
Unigene42539_PB_AHAU	0	3	0.01	0.5	5.64386	0.134423	0.300496	GO:0031090//organelle membrane;GO:0015935//small ribosomal subunit;GO:0030312//external encapsulating structure;GO:0031981//nuclear lumen	GO:0003676//nucleic acid binding;GO:0005198//structural molecule activity	GO:0010467//gene expression	gi|224085191|ref|XP_002307515.1|/1.08877e-37/predicted protein [Populus trichocarpa]
Unigene58081_PB_AHAU	0	3	0.01	0.5	5.64386	0.134423	0.300468	-	-	-	gi|297738482|emb|CBI27683.3|/1.26683e-111/unnamed protein product [Vitis vinifera]
Unigene6147_PB_AHAU	0	3	0.01	0.5	5.64386	0.134423	0.300439	GO:0031224//intrinsic to membrane	GO:0005488//binding;GO:0005254//chloride channel activity	GO:0015698//inorganic anion transport	gi|301318136|gb|ADK66983.1|/8.9621e-42/chloride channel ClC5 [Vitis vinifera]
Unigene13184_PB_AHAU	0	3	0.01	0.5	5.64386	0.134423	0.300411	-	-	-	gi|225448301|ref|XP_002265277.1|/2.21028e-109/PREDICTED: hypothetical protein [Vitis vinifera]
Unigene51882_PB_AHAU	0	3	0.01	0.5	5.64386	0.134423	0.300382	-	-	-	-
Unigene87681_PB_AHAU	0	3	0.01	0.5	5.64386	0.134423	0.300354	-	-	-	gi|296084524|emb|CBI25545.3|/3.794e-120/unnamed protein product [Vitis vinifera]
Unigene44531_PB_AHAU	0	3	0.01	0.5	5.64386	0.134423	0.300325	-	-	-	-
Unigene11528_PB_AHAU	0	3	0.01	0.5	5.64386	0.134423	0.300296	GO:0043231//intracellular membrane-bounded organelle	-	-	gi|225424709|ref|XP_002265150.1|/7.87491e-12/PREDICTED: hypothetical protein [Vitis vinifera]
Unigene23925_PB_AHAU	0	3	0.01	0.5	5.64386	0.134423	0.300268	-	-	-	-
Unigene31273_PB_AHAU	0	3	0.01	0.5	5.64386	0.134423	0.300239	-	GO:0005488//binding;GO:0004672//protein kinase activity	GO:0009987//cellular process	gi|296081240|emb|CBI17984.3|/2.23519e-18/unnamed protein product [Vitis vinifera]
Unigene11622_PB_AHAU	0	3	0.01	0.5	5.64386	0.134423	0.300211	GO:0005849//mRNA cleavage factor complex	GO:0046914//transition metal ion binding;GO:0003676//nucleic acid binding;GO:0005515//protein binding;GO:0004518//nuclease activity	GO:0010467//gene expression	gi|255564409|ref|XP_002523201.1|/2.56892e-80/conserved hypothetical protein [Ricinus communis]
Unigene26780_PB_AHAU	0	3	0.01	0.5	5.64386	0.134423	0.300182	-	-	-	-
Unigene59942_PB_AHAU	0	3	0.01	0.5	5.64386	0.134423	0.300154	-	-	-	gi|147786903|emb|CAN62315.1|/5.72207e-20/hypothetical protein VITISV_018209 [Vitis vinifera]
Unigene87399_PB_AHAU	0	3	0.01	0.5	5.64386	0.134423	0.300125	GO:0019866//organelle inner membrane;GO:0043231//intracellular membrane-bounded organelle	-	-	gi|225461886|ref|XP_002264515.1|/4.19146e-79/PREDICTED: hypothetical protein [Vitis vinifera]
Unigene40115_PB_AHAU	0	3	0.01	0.5	5.64386	0.134423	0.300097	-	-	-	-
Unigene76693_PB_AHAU	0	3	0.01	0.5	5.64386	0.134423	0.300068	-	-	-	-
Unigene32393_PB_AHAU	0	3	0.01	0.5	5.64386	0.134423	0.30004	-	-	-	gi|224074506|ref|XP_002304382.1|/1.3964e-46/predicted protein [Populus trichocarpa]
Unigene7792_PB_AHAU	0	3	0.01	0.5	5.64386	0.134423	0.300011	-	-	-	gi|196166343|gb|ACG70794.1|/2.28161e-146/NB-ARC domain-containing protein [Malus x domestica]
Unigene90026_PB_AHAU	0	3	0.01	0.5	5.64386	0.134423	0.299983	-	-	-	-
Unigene72315_PB_AHAU	0	3	0.01	0.5	5.64386	0.134423	0.299955	-	-	-	gi|255631902|gb|ACU16318.1|/4.786e-06/unknown [Glycine max]
Unigene36622_PB_AHAU	0	3	0.01	0.5	5.64386	0.134423	0.299926	-	-	-	gi|147865628|emb|CAN78846.1|/3.70611e-11/hypothetical protein VITISV_036268 [Vitis vinifera]
Unigene35413_PB_AHAU	0	3	0.01	0.5	5.64386	0.134423	0.299898	-	GO:0016491//oxidoreductase activity;GO:0005506//iron ion binding	-	gi|255541946|ref|XP_002512037.1|/5.07991e-69/cytochrome P450, putative [Ricinus communis]
Unigene89092_PB_AHAU	0	3	0.01	0.5	5.64386	0.134423	0.299869	GO:0043231//intracellular membrane-bounded organelle	GO:0004553//hydrolase activity, hydrolyzing O-glycosyl compounds;GO:0043167//ion binding	GO:0006026	gi|3451147|emb|CAA09110.1|/1.9623e-115/chitinase [Hevea brasiliensis]
Unigene64292_PB_AHAU	0	3	0.01	0.5	5.64386	0.134423	0.299841	-	-	-	gi|224096374|ref|XP_002310611.1|/4.95525e-179/predicted protein [Populus trichocarpa]
Unigene82933_PB_AHAU	0	3	0.01	0.5	5.64386	0.134423	0.299812	-	-	-	gi|225448387|ref|XP_002274030.1|/8.00728e-15/PREDICTED: hypothetical protein [Vitis vinifera]
Unigene69973_PB_AHAU	0	3	0.01	0.5	5.64386	0.134423	0.299784	GO:0009536//plastid	GO:0016829//lyase activity;GO:0004672//protein kinase activity;GO:0032559	GO:0006396//RNA processing;GO:0006779//porphyrin biosynthetic process;GO:0006464//protein modification process	gi|255635653|gb|ACU18176.1|/2.64288e-41/unknown [Glycine max]
Unigene28806_PB_AHAU	0	3	0.01	0.5	5.64386	0.134423	0.299755	GO:0044464//cell part	GO:0015197//peptide transporter activity	GO:0015833//peptide transport	gi|296089951|emb|CBI39770.3|/0/unnamed protein product [Vitis vinifera]
Unigene30226_PB_AHAU	0	3	0.01	0.5	5.64386	0.134423	0.299727	GO:0044444//cytoplasmic part;GO:0016020//membrane	GO:0017111//nucleoside-triphosphatase activity;GO:0032561	GO:0009207;GO:0009555//pollen development;GO:0007005//mitochondrion organization	gi|307135835|gb|ADN33706.1|/1.56767e-109/dynamin [Cucumis melo subsp. melo]
Unigene1371_PB_AHAU	0	3	0.01	0.5	5.64386	0.134423	0.299699	-	GO:0003824//catalytic activity	-	gi|225459601|ref|XP_002285869.1|/1.10886e-172/PREDICTED: hypothetical protein [Vitis vinifera]
Unigene20979_PB_AHAU	0	3	0.01	0.5	5.64386	0.134423	0.29967	-	-	-	gi|298204886|emb|CBI34193.3|/5.33554e-37/unnamed protein product [Vitis vinifera]
Unigene59187_PB_AHAU	0	3	0.01	0.5	5.64386	0.134423	0.299642	-	-	-	-
Unigene47333_PB_AHAU	0	3	0.01	0.5	5.64386	0.134423	0.299613	-	-	-	-
Unigene14976_PB_AHAU	0	3	0.01	0.5	5.64386	0.134423	0.299585	-	-	-	-
Unigene35496_PB_AHAU	0	3	0.01	0.5	5.64386	0.134423	0.299557	-	-	-	-
Unigene51414_PB_AHAU	0	3	0.01	0.5	5.64386	0.134423	0.299528	-	GO:0016628//oxidoreductase activity, acting on the CH-CH group of donors, NAD or NADP as acceptor;GO:0046914//transition metal ion binding	GO:0008152//metabolic process	gi|224117874|ref|XP_002331653.1|/1.3208e-59/predicted protein [Populus trichocarpa]
Unigene57692_PB_AHAU	0	3	0.01	0.5	5.64386	0.134423	0.2995	-	GO:0046872//metal ion binding	-	gi|255545848|ref|XP_002513984.1|/1.53459e-73/ring finger protein, putative [Ricinus communis]
Unigene77616_PB_AHAU	0	3	0.01	0.5	5.64386	0.134423	0.299471	-	-	-	-
Unigene58391_PB_AHAU	0	3	0.01	0.5	5.64386	0.134423	0.299443	-	-	-	gi|224067882|ref|XP_002302580.1|/3.59645e-77/predicted protein [Populus trichocarpa]
Unigene49526_PB_AHAU	0	3	0.01	0.5	5.64386	0.134423	0.299415	GO:0009532//plastid stroma;GO:0043036//starch grain	GO:0016798//hydrolase activity, acting on glycosyl bonds;GO:0043167//ion binding;GO:0004133//glycogen debranching enzyme activity	GO:0005982//starch metabolic process	gi|73698629|gb|AAZ81837.1|/7.01193e-26/isoamylase isoform 3 [Pisum sativum]
Unigene28869_PB_AHAU	0	3	0.01	0.5	5.64386	0.134423	0.299386	-	-	-	gi|292668995|gb|ADE41152.1|/3.4956e-109/AP2 domain class transcription factor [Malus x domestica]
Unigene37212_PB_AHAU	0	3	0.01	0.5	5.64386	0.134423	0.299358	-	-	-	gi|255555429|ref|XP_002518751.1|/2.99765e-24/conserved hypothetical protein [Ricinus communis]
Unigene29427_PB_AHAU	0	3	0.01	0.5	5.64386	0.134423	0.29933	-	-	-	-
Unigene51691_PB_AHAU	0	3	0.01	0.5	5.64386	0.134423	0.299301	GO:0043231//intracellular membrane-bounded organelle	GO:0005488//binding	GO:0048523//negative regulation of cellular process;GO:0010564//regulation of cell cycle process;GO:0048229//gametophyte development;GO:0060255;GO:0051128//regulation of cellular component organization;GO:0048513//organ development;GO:0048468//cell development	gi|75266074|sp|Q9SLZ4.1|RBR1_PEA/2.55522e-08/RecName: Full=Retinoblastoma-related protein 1; Short=PsRB1
Unigene39531_PB_AHAU	0	3	0.01	0.5	5.64386	0.134423	0.299273	-	-	-	-
Unigene84354_PB_AHAU	0	3	0.01	0.5	5.64386	0.134423	0.299245	-	-	-	gi|255560281|ref|XP_002521158.1|/3.49951e-17/conserved hypothetical protein [Ricinus communis]
Unigene44254_PB_AHAU	0	3	0.01	0.5	5.64386	0.134423	0.299216	GO:0043231//intracellular membrane-bounded organelle	GO:0048037//cofactor binding;GO:0008483//transaminase activity	-	gi|255560072|ref|XP_002521054.1|/7.23292e-07/aminobutyrate aminotransferase, putative [Ricinus communis]
Unigene15917_PB_AHAU	0	3	0.01	0.5	5.64386	0.134423	0.299188	-	-	-	-
Unigene35399_PB_AHAU	0	3	0.01	0.5	5.64386	0.134423	0.29916	-	-	-	-
Unigene84179_PB_AHAU	0	3	0.01	0.5	5.64386	0.134423	0.299131	GO:0044444//cytoplasmic part	GO:0042802//identical protein binding;GO:0030528//transcription regulator activity	GO:0003002//regionalization;GO:0009725//response to hormone stimulus;GO:0003006//developmental process involved in reproduction;GO:0007165//signal transduction	gi|255557965|ref|XP_002520011.1|/1.75419e-157/conserved hypothetical protein [Ricinus communis]
Unigene49133_PB_AHAU	0	3	0.01	0.5	5.64386	0.134423	0.299103	-	-	-	-
Unigene71274_PB_AHAU	0	3	0.01	0.5	5.64386	0.134423	0.299075	GO:0031224//intrinsic to membrane	GO:0005275//amine transmembrane transporter activity	-	gi|255561435|ref|XP_002521728.1|/2.48914e-16/amino acid transporter, putative [Ricinus communis]
Unigene44965_PB_AHAU	0	3	0.01	0.5	5.64386	0.134423	0.299047	-	-	-	-
Unigene14901_PB_AHAU	0	3	0.01	0.5	5.64386	0.134423	0.299018	GO:0016020//membrane	-	GO:0050896//response to stimulus	gi|224141283|ref|XP_002324004.1|/3.77765e-44/predicted protein [Populus trichocarpa]
Unigene8276_PB_AHAU	0	3	0.01	0.5	5.64386	0.134423	0.29899	GO:0043231//intracellular membrane-bounded organelle	GO:0030528//transcription regulator activity;GO:0005488//binding	GO:0009755//hormone-mediated signaling pathway;GO:0010093//specification of floral organ identity	gi|127709419|gb|ABO28750.1|/7.20132e-77/knotted1-like homeobox transcription factor [Prunus persica]
Unigene14073_PB_AHAU	0	3	0.01	0.5	5.64386	0.134423	0.298962	-	-	-	-
Unigene87819_PB_AHAU	0	3	0.01	0.5	5.64386	0.134423	0.298933	-	-	-	gi|255636477|gb|ACU18577.1|/3.35156e-89/unknown [Glycine max]
Unigene88812_PB_AHAU	0	3	0.01	0.5	5.64386	0.134423	0.298905	-	-	-	gi|255564494|ref|XP_002523243.1|/1.3002e-110/transcription factor, putative [Ricinus communis]
Unigene46881_PB_AHAU	0	3	0.01	0.5	5.64386	0.134423	0.298877	-	-	-	-
Unigene75159_PB_AHAU	0	3	0.01	0.5	5.64386	0.134423	0.298849	-	GO:0016772//transferase activity, transferring phosphorus-containing groups	-	gi|224128147|ref|XP_002329093.1|/4.30821e-54/predicted protein [Populus trichocarpa]
Unigene16574_PB_AHAU	0	3	0.01	0.5	5.64386	0.134423	0.29882	GO:0043231//intracellular membrane-bounded organelle	GO:0015020//glucuronosyltransferase activity	GO:0009832//plant-type cell wall biogenesis;GO:0010413//glucuronoxylan metabolic process	gi|255540029|ref|XP_002511079.1|/2.17336e-79/catalytic, putative [Ricinus communis]
Unigene43701_PB_AHAU	0	3	0.01	0.5	5.64386	0.134423	0.298792	-	-	-	-
Unigene71045_PB_AHAU	0	3	0.01	0.5	5.64386	0.134423	0.298764	GO:0005840//ribosome;GO:0005839//proteasome core complex;GO:0043231//intracellular membrane-bounded organelle	GO:0008135//translation factor activity, nucleic acid binding;GO:0004175//endopeptidase activity	GO:0006952//defense response;GO:0019941//modification-dependent protein catabolic process;GO:0010038//response to metal ion	gi|255544626|ref|XP_002513374.1|/1.09335e-61/proteasome subunit alpha type, putative [Ricinus communis]
Unigene54470_PB_AHAU	0	3	0.01	0.5	5.64386	0.134423	0.298736	-	GO:0016301//kinase activity	GO:0006071//glycerol metabolic process;GO:0009636//response to toxin;GO:0009628//response to abiotic stimulus;GO:0051707//response to other organism;GO:0006796//phosphate metabolic process	gi|225463625|ref|XP_002273392.1|/8.86037e-133/PREDICTED: hypothetical protein isoform 2 [Vitis vinifera]
Unigene30388_PB_AHAU	0	3	0.01	0.5	5.64386	0.134423	0.298707	GO:0016020//membrane	-	-	gi|224116968|ref|XP_002317441.1|/2.59716e-12/predicted protein [Populus trichocarpa]
Unigene6023_PB_AHAU	0	3	0.01	0.5	5.64386	0.134423	0.298679	-	GO:0003676//nucleic acid binding	GO:0044260;GO:0044238//primary metabolic process	gi|225427756|ref|XP_002275258.1|/6.93605e-100/PREDICTED: hypothetical protein [Vitis vinifera]
Unigene81454_PB_AHAU	0	3	0.01	0.5	5.64386	0.134423	0.298651	GO:0031224//intrinsic to membrane;GO:0005840//ribosome;GO:0000325//plant-type vacuole;GO:0009526//plastid envelope;GO:0042579//microbody;GO:0031090//organelle membrane	GO:0005275//amine transmembrane transporter activity;GO:0046914//transition metal ion binding;GO:0004601//peroxidase activity	GO:0009267//cellular response to starvation;GO:0009416//response to light stimulus;GO:0019725//cellular homeostasis;GO:0042743//hydrogen peroxide metabolic process;GO:0006865//amino acid transport	gi|224144852|ref|XP_002325438.1|/2.23743e-81/cationic amino acid transporter [Populus trichocarpa]
Unigene17326_PB_AHAU	0	3	0.01	0.5	5.64386	0.134423	0.298623	GO:0005635//nuclear envelope;GO:0031224//intrinsic to membrane	GO:0015075//ion transmembrane transporter activity;GO:0005515//protein binding	GO:0044003//modification by symbiont of host morphology or physiology;GO:0006811//ion transport	gi|224119998|ref|XP_002331112.1|/1.0219e-67/predicted protein [Populus trichocarpa]
Unigene84247_PB_AHAU	0	3	0.01	0.5	5.64386	0.134423	0.298595	GO:0005741//mitochondrial outer membrane	-	GO:0006612//protein targeting to membrane	gi|255555737|ref|XP_002518904.1|/1.17655e-65/conserved hypothetical protein [Ricinus communis]
Unigene1766_PB_AHAU	0	3	0.01	0.5	5.64386	0.134423	0.298566	-	GO:0035004//phosphatidylinositol 3-kinase activity;GO:0032559	GO:0006796//phosphate metabolic process	gi|224060923|ref|XP_002300288.1|/3.81427e-16/predicted protein [Populus trichocarpa]
Unigene68616_PB_AHAU	0	3	0.01	0.5	5.64386	0.134423	0.298538	-	-	-	-
Unigene84168_PB_AHAU	0	3	0.01	0.5	5.64386	0.134423	0.29851	GO:0043231//intracellular membrane-bounded organelle	-	GO:0009628//response to abiotic stimulus	gi|225463061|ref|XP_002268798.1|/5.21032e-81/PREDICTED: hypothetical protein [Vitis vinifera]
Unigene69404_PB_AHAU	0	3	0.01	0.5	5.64386	0.134423	0.298482	-	-	-	gi|225431679|ref|XP_002263973.1|/2.12394e-62/PREDICTED: hypothetical protein [Vitis vinifera]
Unigene39285_PB_AHAU	0	3	0.01	0.5	5.64386	0.134423	0.298454	-	-	-	-
Unigene18373_PB_AHAU	0	3	0.01	0.5	5.64386	0.134423	0.298425	-	-	-	-
Unigene28774_PB_AHAU	0	3	0.01	0.5	5.64386	0.134423	0.298397	GO:0005635//nuclear envelope	GO:0022892	GO:0006605//protein targeting	gi|224122988|ref|XP_002318966.1|/1.33798e-157/predicted protein [Populus trichocarpa]
Unigene486_PB_AHAU	0	3	0.01	0.5	5.64386	0.134423	0.298369	GO:0043231//intracellular membrane-bounded organelle	-	GO:0006810//transport;GO:0019048//virus-host interaction	gi|255551949|ref|XP_002517019.1|/7.34927e-15/conserved hypothetical protein [Ricinus communis]
Unigene76889_PB_AHAU	0	3	0.01	0.5	5.64386	0.134423	0.298341	-	-	-	-
Unigene31206_PB_AHAU	0	3	0.01	0.5	5.64386	0.134423	0.298313	GO:0043231//intracellular membrane-bounded organelle	GO:0019136//deoxynucleoside kinase activity;GO:0032559	GO:0006259//DNA metabolic process;GO:0006796//phosphate metabolic process	gi|296084994|emb|CBI28409.3|/4.41921e-13/unnamed protein product [Vitis vinifera]
Unigene50400_PB_AHAU	0	3	0.01	0.5	5.64386	0.134423	0.298285	-	-	-	-
Unigene37112_PB_AHAU	6	268	1.04	44.76	5.42755	1.44779e-05	0.000154903	-	-	-	-
Unigene88930_PB_AHAU	0	2	0.01	0.33	5.04439	0.264006	0.434109	GO:0043234//protein complex;GO:0031224//intrinsic to membrane;GO:0030312//external encapsulating structure	GO:0016787//hydrolase activity	GO:0051605//protein maturation by peptide bond cleavage	gi|255626609|gb|ACU13649.1|/3.59436e-22/unknown [Glycine max]
Unigene83827_PB_AHAU	0	2	0.01	0.33	5.04439	0.264006	0.434079	GO:0043231//intracellular membrane-bounded organelle	GO:0016411//acylglycerol O-acyltransferase activity	GO:0006633//fatty acid biosynthetic process;GO:0009791//post-embryonic development	gi|300507125|gb|ADK23938.1|/5.54583e-129/GPAT [Gossypium hirsutum]
Unigene88159_PB_AHAU	0	2	0.01	0.33	5.04439	0.264006	0.434048	-	-	-	gi|255545886|ref|XP_002514003.1|/5.68722e-94/conserved hypothetical protein [Ricinus communis]
Unigene69025_PB_AHAU	0	2	0.01	0.33	5.04439	0.264006	0.434018	-	-	-	-
Unigene34742_PB_AHAU	0	2	0.01	0.33	5.04439	0.264006	0.433988	-	GO:0043169//cation binding;GO:0016616//oxidoreductase activity, acting on the CH-OH group of donors, NAD or NADP as acceptor	GO:0009168//purine ribonucleoside monophosphate biosynthetic process	gi|297844558|ref|XP_002890160.1|/7.12185e-72/hypothetical protein ARALYDRAFT_889025 [Arabidopsis lyrata subsp. lyrata]
Unigene3267_PB_AHAU	0	2	0.01	0.33	5.04439	0.264006	0.433957	GO:0031224//intrinsic to membrane	GO:0005275//amine transmembrane transporter activity	GO:0006865//amino acid transport	gi|255570677|ref|XP_002526293.1|/5.44196e-124/GABA-specific permease, putative [Ricinus communis]
Unigene57263_PB_AHAU	0	2	0.01	0.33	5.04439	0.264006	0.433927	-	-	-	-
Unigene90075_PB_AHAU	0	2	0.01	0.33	5.04439	0.264006	0.433897	-	-	-	gi|255574883|ref|XP_002528348.1|/6.62302e-44/o-linked n-acetylglucosamine transferase, ogt, putative [Ricinus communis]
Unigene9217_PB_AHAU	0	2	0.01	0.33	5.04439	0.264006	0.433866	-	GO:0016798//hydrolase activity, acting on glycosyl bonds	-	gi|119507453|dbj|BAF42034.1|/2.90018e-07/polygalacturonase3 [Pyrus communis]
Unigene19583_PB_AHAU	0	2	0.01	0.33	5.04439	0.264006	0.433836	-	-	-	-
Unigene22243_PB_AHAU	0	2	0.01	0.33	5.04439	0.264006	0.433806	GO:0043231//intracellular membrane-bounded organelle;GO:0016021//integral to membrane	GO:0003676//nucleic acid binding;GO:0001071//nucleic acid binding transcription factor activity;GO:0016791//phosphatase activity;GO:0005515//protein binding	GO:0006412//translation;GO:0009718//anthocyanin biosynthetic process;GO:0006801//superoxide metabolic process;GO:0019637//organophosphate metabolic process;GO:0006970//response to osmotic stress;GO:0009755//hormone-mediated signaling pathway;GO:0006351//transcription, DNA-dependent;GO:0010182//sugar mediated signaling pathway	gi|297743183|emb|CBI36050.3|/2.09995e-37/unnamed protein product [Vitis vinifera]
Unigene32730_PB_AHAU	0	2	0.01	0.33	5.04439	0.264006	0.433776	GO:0009536//plastid	GO:0031406//carboxylic acid binding;GO:0016744	GO:0008652//cellular amino acid biosynthetic process	gi|224098798|ref|XP_002311270.1|/7.23548e-94/predicted protein [Populus trichocarpa]
Unigene4604_PB_AHAU	0	2	0.01	0.33	5.04439	0.264006	0.433745	-	GO:0005488//binding	-	gi|296081982|emb|CBI20987.3|/5.73224e-44/unnamed protein product [Vitis vinifera]
Unigene4825_PB_AHAU	0	2	0.01	0.33	5.04439	0.264006	0.433715	GO:0043231//intracellular membrane-bounded organelle	-	-	gi|255578088|ref|XP_002529914.1|/0/conserved hypothetical protein [Ricinus communis]
Unigene33181_PB_AHAU	0	2	0.01	0.33	5.04439	0.264006	0.433685	GO:0044464//cell part	-	-	gi|300681524|emb|CBH32619.1|/1.01893e-16/phosphatidylserine synthase, putative,expressed [Triticum aestivum]
Unigene88444_PB_AHAU	0	2	0.01	0.33	5.04439	0.264006	0.433654	GO:0031224//intrinsic to membrane	GO:0005254//chloride channel activity	GO:0015698//inorganic anion transport	gi|224120342|ref|XP_002331024.1|/1.20705e-91/Cl-channel clc-7 [Populus trichocarpa]
Unigene23494_PB_AHAU	0	2	0.01	0.33	5.04439	0.264006	0.433624	-	-	-	-
Unigene71103_PB_AHAU	0	2	0.01	0.33	5.04439	0.264006	0.433594	GO:0016020//membrane;GO:0044424//intracellular part	GO:0004457//lactate dehydrogenase activity	GO:0009725//response to hormone stimulus;GO:0006970//response to osmotic stress;GO:0006007//glucose catabolic process	gi|225427017|ref|XP_002271251.1|/3.87295e-79/PREDICTED: hypothetical protein [Vitis vinifera]
Unigene15874_PB_AHAU	0	2	0.01	0.33	5.04439	0.264006	0.433563	-	-	-	-
Unigene22072_PB_AHAU	0	2	0.01	0.33	5.04439	0.264006	0.433533	-	-	-	gi|255550918|ref|XP_002516507.1|/8.07948e-46/Protein pim1, putative [Ricinus communis]
Unigene2975_PB_AHAU	0	2	0.01	0.33	5.04439	0.264006	0.433503	GO:0043231//intracellular membrane-bounded organelle	GO:0001071//nucleic acid binding transcription factor activity;GO:0043565//sequence-specific DNA binding;GO:0005515//protein binding	GO:0006412//translation;GO:0009888//tissue development;GO:0010051//xylem and phloem pattern formation;GO:0009755//hormone-mediated signaling pathway;GO:0048513//organ development;GO:0009791//post-embryonic development;GO:0006351//transcription, DNA-dependent;GO:0000578//embryonic axis specification	gi|27450533|gb|AAO14628.1|AF467900_5/1.05238e-43/hypothetical transcription factor [Prunus persica]
Unigene17783_PB_AHAU	0	2	0.01	0.33	5.04439	0.264006	0.433473	-	GO:0003824//catalytic activity	-	gi|225468153|ref|XP_002270292.1|/1.68086e-65/PREDICTED: hypothetical protein [Vitis vinifera]
Unigene53164_PB_AHAU	0	2	0.01	0.33	5.04439	0.264006	0.433442	-	-	-	-
Unigene35192_PB_AHAU	0	2	0.01	0.33	5.04439	0.264006	0.433412	GO:0009527//plastid outer membrane	-	GO:0009658//chloroplast organization	gi|225462701|ref|XP_002266963.1|/7.38644e-92/PREDICTED: hypothetical protein [Vitis vinifera]
Unigene82091_PB_AHAU	0	2	0.01	0.33	5.04439	0.264006	0.433382	-	-	GO:0006351//transcription, DNA-dependent	gi|302399037|gb|ADL36813.1|/4.31092e-39/SCL domain class transcription factor [Malus x domestica]
Unigene13531_PB_AHAU	0	2	0.01	0.33	5.04439	0.264006	0.433352	GO:0043231//intracellular membrane-bounded organelle	GO:0016763//transferase activity, transferring pentosyl groups;GO:0003676//nucleic acid binding;GO:0016628//oxidoreductase activity, acting on the CH-CH group of donors, NAD or NADP as acceptor	GO:0006464//protein modification process	gi|224105065|ref|XP_002313672.1|/1.02093e-16/predicted protein [Populus trichocarpa]
Unigene54806_PB_AHAU	0	2	0.01	0.33	5.04439	0.264006	0.433321	-	-	-	-
Unigene14162_PB_AHAU	0	2	0.01	0.33	5.04439	0.264006	0.433291	-	-	-	-
Unigene5136_PB_AHAU	0	2	0.01	0.33	5.04439	0.264006	0.433261	-	-	-	gi|255587909|ref|XP_002534438.1|/6.49264e-40/conserved hypothetical protein [Ricinus communis]
Unigene2571_PB_AHAU	0	2	0.01	0.33	5.04439	0.264006	0.433231	-	-	-	gi|225458667|ref|XP_002282899.1|/3.81618e-31/PREDICTED: hypothetical protein [Vitis vinifera]
Unigene85080_PB_AHAU	0	2	0.01	0.33	5.04439	0.264006	0.4332	GO:0005746//mitochondrial respiratory chain	GO:0015002//heme-copper terminal oxidase activity	GO:0006783//heme biosynthetic process;GO:0022904//respiratory electron transport chain;GO:0065003	gi|296089997|emb|CBI39816.3|/2.24447e-104/unnamed protein product [Vitis vinifera]
Unigene11479_PB_AHAU	0	2	0.01	0.33	5.04439	0.264006	0.43317	GO:0043231//intracellular membrane-bounded organelle	GO:0003677//DNA binding;GO:0001071//nucleic acid binding transcription factor activity	GO:0006351//transcription, DNA-dependent	gi|255543785|ref|XP_002512955.1|/3.09015e-52/bel1 homeotic protein, putative [Ricinus communis]
Unigene37559_PB_AHAU	0	2	0.01	0.33	5.04439	0.264006	0.43314	-	GO:0016628//oxidoreductase activity, acting on the CH-CH group of donors, NAD or NADP as acceptor	GO:0008152//metabolic process	gi|255635811|gb|ACU18254.1|/5.46854e-31/unknown [Glycine max]
Unigene82346_PB_AHAU	0	2	0.01	0.33	5.04439	0.264006	0.43311	-	GO:0046914//transition metal ion binding;GO:0016791//phosphatase activity	-	gi|224131276|ref|XP_002321044.1|/2.74004e-70/predicted protein [Populus trichocarpa]
Unigene11762_PB_AHAU	0	2	0.01	0.33	5.04439	0.264006	0.43308	GO:0043231//intracellular membrane-bounded organelle	-	GO:0045489//pectin biosynthetic process;GO:0006464//protein modification process	gi|255557809|ref|XP_002519934.1|/2.74837e-101/reticulon3-A3, putative [Ricinus communis]
Unigene8548_PB_AHAU	0	2	0.01	0.33	5.04439	0.264006	0.433049	-	-	-	gi|225434738|ref|XP_002280071.1|/2.62494e-20/PREDICTED: hypothetical protein [Vitis vinifera]
Unigene6378_PB_AHAU	0	2	0.01	0.33	5.04439	0.264006	0.433019	-	-	-	-
Unigene70362_PB_AHAU	0	2	0.01	0.33	5.04439	0.264006	0.432989	GO:0005840//ribosome;GO:0031224//intrinsic to membrane;GO:0000502//proteasome complex;GO:0009534//chloroplast thylakoid	GO:0004175//endopeptidase activity;GO:0032559;GO:0043169//cation binding;GO:0043682//copper-transporting ATPase activity	GO:0035434//copper ion transmembrane transport;GO:0019941//modification-dependent protein catabolic process;GO:0009206	gi|296081721|emb|CBI20726.3|/1.1365e-103/unnamed protein product [Vitis vinifera]
Unigene22342_PB_AHAU	0	2	0.01	0.33	5.04439	0.264006	0.432959	-	GO:0016798//hydrolase activity, acting on glycosyl bonds;GO:0043167//ion binding;GO:0005515//protein binding	GO:0044238//primary metabolic process	gi|225459360|ref|XP_002285806.1|/3.46957e-76/PREDICTED: hypothetical protein [Vitis vinifera]
Unigene26454_PB_AHAU	0	2	0.01	0.33	5.04439	0.264006	0.432929	-	-	-	-
Unigene45426_PB_AHAU	0	2	0.01	0.33	5.04439	0.264006	0.432898	-	-	-	-
Unigene923_PB_AHAU	0	2	0.01	0.33	5.04439	0.264006	0.432868	GO:0043234//protein complex;GO:0043231//intracellular membrane-bounded organelle	-	GO:0019941//modification-dependent protein catabolic process;GO:0006970//response to osmotic stress	gi|255538376|ref|XP_002510253.1|/3.92409e-92/26S proteasome non-ATPase regulatory subunit, putative [Ricinus communis]
Unigene81734_PB_AHAU	0	2	0.01	0.33	5.04439	0.264006	0.432838	-	GO:0046914//transition metal ion binding	-	gi|297746094|emb|CBI16150.3|/2.65395e-65/unnamed protein product [Vitis vinifera]
Unigene44133_PB_AHAU	0	2	0.01	0.33	5.04439	0.264006	0.432808	-	-	-	gi|224103271|ref|XP_002334072.1|/3.84994e-31/cc-nbs-lrr resistance protein [Populus trichocarpa]
Unigene27316_PB_AHAU	0	2	0.01	0.33	5.04439	0.264006	0.432778	-	-	-	gi|296082262|emb|CBI21267.3|/4.98234e-43/unnamed protein product [Vitis vinifera]
Unigene39902_PB_AHAU	0	2	0.01	0.33	5.04439	0.264006	0.432748	-	-	-	-
Unigene75604_PB_AHAU	0	2	0.01	0.33	5.04439	0.264006	0.432717	-	-	-	gi|224081016|ref|XP_002306265.1|/1.43107e-44/predicted protein [Populus trichocarpa]
Unigene14517_PB_AHAU	0	2	0.01	0.33	5.04439	0.264006	0.432687	-	GO:0003676//nucleic acid binding;GO:0004518//nuclease activity	-	gi|225459501|ref|XP_002284419.1|/4.80985e-171/PREDICTED: hypothetical protein [Vitis vinifera]
Unigene14603_PB_AHAU	0	2	0.01	0.33	5.04439	0.264006	0.432657	GO:0016020//membrane;GO:0005576//extracellular region;GO:0043231//intracellular membrane-bounded organelle	GO:0003824//catalytic activity	GO:0006970//response to osmotic stress	gi|297831110|ref|XP_002883437.1|/2.81508e-11/hydrolase [Arabidopsis lyrata subsp. lyrata]
Unigene67086_PB_AHAU	0	2	0.01	0.33	5.04439	0.264006	0.432627	-	-	-	-
Unigene52162_PB_AHAU	0	2	0.01	0.33	5.04439	0.264006	0.432597	-	-	-	-
Unigene46145_PB_AHAU	0	2	0.01	0.33	5.04439	0.264006	0.432567	-	-	-	-
Unigene9760_PB_AHAU	0	2	0.01	0.33	5.04439	0.264006	0.432537	-	-	-	gi|225431924|ref|XP_002277060.1|/1.36488e-21/PREDICTED: hypothetical protein [Vitis vinifera]
Unigene52926_PB_AHAU	0	2	0.01	0.33	5.04439	0.264006	0.432506	-	GO:0046914//transition metal ion binding	-	gi|307136477|gb|ADN34278.1|/2.50299e-07/zinc finger protein [Cucumis melo subsp. melo]
Unigene27397_PB_AHAU	0	2	0.01	0.33	5.04439	0.264006	0.432476	-	-	-	-
Unigene81339_PB_AHAU	0	2	0.01	0.33	5.04439	0.264006	0.432446	GO:0043231//intracellular membrane-bounded organelle;GO:0044444//cytoplasmic part;GO:0016020//membrane	GO:0016772//transferase activity, transferring phosphorus-containing groups;GO:0016160//amylase activity;GO:0005102//receptor binding;GO:0043167//ion binding;GO:0032559	GO:0005982//starch metabolic process;GO:0009933//meristem structural organization;GO:0007167//enzyme linked receptor protein signaling pathway;GO:0010073//meristem maintenance;GO:0003006//developmental process involved in reproduction;GO:0006950//response to stress;GO:0006464//protein modification process	gi|255554312|ref|XP_002518196.1|/9.78235e-144/Beta-amylase, putative [Ricinus communis]
Unigene25697_PB_AHAU	0	2	0.01	0.33	5.04439	0.264006	0.432416	-	-	-	gi|225436966|ref|XP_002271895.1|/1.40534e-30/PREDICTED: hypothetical protein [Vitis vinifera]
Unigene53336_PB_AHAU	0	2	0.01	0.33	5.04439	0.264006	0.432386	GO:0016604//nuclear body	GO:0016891//endoribonuclease activity, producing 5'-phosphomonoesters;GO:0032559;GO:0003723//RNA binding;GO:0042623//ATPase activity, coupled	GO:0006379//mRNA cleavage;GO:0030422//production of siRNA involved in RNA interference;GO:0009790//embryo development;GO:0035196//production of miRNAs involved in gene silencing by miRNA;GO:0045087//innate immune response;GO:0048316//seed development	gi|255548081|ref|XP_002515097.1|/1.35265e-86/dicer-1, putative [Ricinus communis]
Unigene85387_PB_AHAU	0	2	0.01	0.33	5.04439	0.264006	0.432356	GO:0031090//organelle membrane;GO:0043231//intracellular membrane-bounded organelle	GO:0016757//transferase activity, transferring glycosyl groups	-	gi|307136266|gb|ADN34094.1|/6.03e-97/dolichyl glycosyltransferase [Cucumis melo subsp. melo]
Unigene10175_PB_AHAU	0	2	0.01	0.33	5.04439	0.264006	0.432326	-	GO:0005488//binding;GO:0016853//isomerase activity	GO:0006399//tRNA metabolic process;GO:0001522//pseudouridine synthesis	gi|297739353|emb|CBI29343.3|/8.4011e-120/unnamed protein product [Vitis vinifera]
Unigene24326_PB_AHAU	0	2	0.01	0.33	5.04439	0.264006	0.432296	GO:0009536//plastid	GO:0032561	GO:0043401//steroid hormone mediated signaling pathway	gi|255578453|ref|XP_002530091.1|/2.96369e-75/conserved hypothetical protein [Ricinus communis]
Unigene11873_PB_AHAU	0	2	0.01	0.33	5.04439	0.264006	0.432265	GO:0016020//membrane	GO:0051184	GO:0051181//cofactor transport	gi|297737781|emb|CBI26982.3|/7.22344e-71/unnamed protein product [Vitis vinifera]
Unigene79872_PB_AHAU	0	2	0.01	0.33	5.04439	0.264006	0.432235	-	-	-	gi|297734705|emb|CBI16756.3|/1.11882e-66/unnamed protein product [Vitis vinifera]
Unigene80975_PB_AHAU	0	2	0.01	0.33	5.04439	0.264006	0.432205	GO:0009532//plastid stroma;GO:0009526//plastid envelope;GO:0005576//extracellular region	GO:0043169//cation binding;GO:0051536//iron-sulfur cluster binding;GO:0015930//glutamate synthase activity	GO:0009314//response to radiation;GO:0031323//regulation of cellular metabolic process;GO:0006536//glutamate metabolic process;GO:0043094	gi|297806387|ref|XP_002871077.1|/8.41216e-72/ferredoxin-dependent glutamate synthase 1 [Arabidopsis lyrata subsp. lyrata]
Unigene43254_PB_AHAU	0	2	0.01	0.33	5.04439	0.264006	0.432175	-	-	-	-
Unigene71802_PB_AHAU	0	2	0.01	0.33	5.04439	0.264006	0.432145	-	-	-	gi|224107425|ref|XP_002314476.1|/8.72214e-08/predicted protein [Populus trichocarpa]
Unigene52299_PB_AHAU	0	2	0.01	0.33	5.04439	0.264006	0.432115	-	GO:0043167//ion binding;GO:0016160//amylase activity	GO:0005976//polysaccharide metabolic process	gi|224132954|ref|XP_002327920.1|/1.39064e-26/predicted protein [Populus trichocarpa]
Unigene55052_PB_AHAU	0	2	0.01	0.33	5.04439	0.264006	0.432085	GO:0044464//cell part	-	-	gi|302144234|emb|CBI23472.3|/4.2982e-44/unnamed protein product [Vitis vinifera]
Unigene89300_PB_AHAU	0	2	0.01	0.33	5.04439	0.264006	0.432055	-	-	-	gi|225444877|ref|XP_002281464.1|/1.95987e-33/PREDICTED: hypothetical protein [Vitis vinifera]
Unigene36069_PB_AHAU	0	2	0.01	0.33	5.04439	0.264006	0.432025	-	-	-	-
Unigene48077_PB_AHAU	0	2	0.01	0.33	5.04439	0.264006	0.431995	-	-	-	-
Unigene17389_PB_AHAU	0	2	0.01	0.33	5.04439	0.264006	0.431965	-	-	-	gi|224127228|ref|XP_002320019.1|/2.64361e-34/predicted protein [Populus trichocarpa]
Unigene68519_PB_AHAU	0	2	0.01	0.33	5.04439	0.264006	0.431935	-	-	-	-
Unigene18698_PB_AHAU	0	2	0.01	0.33	5.04439	0.264006	0.431905	GO:0044424//intracellular part	GO:0046914//transition metal ion binding;GO:0016701//oxidoreductase activity, acting on single donors with incorporation of molecular oxygen	GO:0006020//inositol metabolic process	gi|225442398|ref|XP_002282395.1|/4.50186e-137/PREDICTED: hypothetical protein [Vitis vinifera]
Unigene38472_PB_AHAU	0	2	0.01	0.33	5.04439	0.264006	0.431875	-	GO:0033612//receptor serine/threonine kinase binding;GO:0019787//small conjugating protein ligase activity	GO:0009743//response to carbohydrate stimulus;GO:0032446//protein modification by small protein conjugation	gi|225431543|ref|XP_002281970.1|/5.94595e-40/PREDICTED: hypothetical protein [Vitis vinifera]
Unigene41482_PB_AHAU	0	2	0.01	0.33	5.04439	0.264006	0.431845	GO:0043231//intracellular membrane-bounded organelle	GO:0003723//RNA binding;GO:0016791//phosphatase activity	GO:0006796//phosphate metabolic process;GO:0006355//regulation of transcription, DNA-dependent;GO:0009755//hormone-mediated signaling pathway;GO:0006950//response to stress	gi|224076842|ref|XP_002305017.1|/2.11081e-138/predicted protein [Populus trichocarpa]
Unigene73445_PB_AHAU	0	2	0.01	0.33	5.04439	0.264006	0.431815	-	-	-	-
Unigene78117_PB_AHAU	0	2	0.01	0.33	5.04439	0.264006	0.431784	-	-	-	gi|255569016|ref|XP_002525478.1|/6.75296e-35/hypothetical protein RCOM_1122760 [Ricinus communis]
Unigene67302_PB_AHAU	0	2	0.01	0.33	5.04439	0.264006	0.431754	-	-	-	-
Unigene3028_PB_AHAU	0	2	0.01	0.33	5.04439	0.264006	0.431724	GO:0012505//endomembrane system	GO:0005488//binding	-	gi|225468454|ref|XP_002265026.1|/1.23756e-128/PREDICTED: hypothetical protein [Vitis vinifera]
Unigene17020_PB_AHAU	0	2	0.01	0.33	5.04439	0.264006	0.431694	-	-	-	gi|297734659|emb|CBI16710.3|/7.22344e-71/unnamed protein product [Vitis vinifera]
Unigene24918_PB_AHAU	0	2	0.01	0.33	5.04439	0.264006	0.431664	GO:0009526//plastid envelope;GO:0032991//macromolecular complex;GO:0009532//plastid stroma	GO:0003676//nucleic acid binding	-	gi|296089011|emb|CBI38714.3|/5.57794e-50/unnamed protein product [Vitis vinifera]
Unigene6749_PB_AHAU	0	2	0.01	0.33	5.04439	0.264006	0.431634	-	GO:0005488//binding	-	gi|225459685|ref|XP_002285888.1|/1.44481e-83/PREDICTED: similar to BTB/POZ domain-containing protein [Vitis vinifera]
Unigene32707_PB_AHAU	0	2	0.01	0.33	5.04439	0.264006	0.431604	-	-	-	-
Unigene79636_PB_AHAU	0	2	0.01	0.33	5.04439	0.264006	0.431574	-	-	-	-
Unigene46463_PB_AHAU	0	2	0.01	0.33	5.04439	0.264006	0.431544	-	-	-	-
Unigene53701_PB_AHAU	0	2	0.01	0.33	5.04439	0.264006	0.431514	-	-	-	-
Unigene77246_PB_AHAU	0	2	0.01	0.33	5.04439	0.264006	0.431484	-	-	-	-
Unigene63378_PB_AHAU	0	2	0.01	0.33	5.04439	0.264006	0.431454	GO:0031224//intrinsic to membrane	GO:0022804	GO:0015837//amine transport	gi|255573026|ref|XP_002527443.1|/2.32497e-61/amino acid transporter, putative [Ricinus communis]
Unigene40573_PB_AHAU	0	2	0.01	0.33	5.04439	0.264006	0.431424	GO:0043231//intracellular membrane-bounded organelle;GO:0016020//membrane	GO:0008641//small protein activating enzyme activity;GO:0019787//small conjugating protein ligase activity;GO:0032559	GO:0019941//modification-dependent protein catabolic process;GO:0009607//response to biotic stimulus;GO:0032446//protein modification by small protein conjugation;GO:0010038//response to metal ion	gi|297735630|emb|CBI18124.3|/1.02845e-32/unnamed protein product [Vitis vinifera]
Unigene39972_PB_AHAU	0	2	0.01	0.33	5.04439	0.264006	0.431394	-	-	-	-
Unigene10556_PB_AHAU	0	2	0.01	0.33	5.04439	0.264006	0.431364	-	-	-	-
Unigene55157_PB_AHAU	0	2	0.01	0.33	5.04439	0.264006	0.431335	GO:0009526//plastid envelope;GO:0005840//ribosome;GO:0009532//plastid stroma	GO:0016418	GO:0008152//metabolic process	gi|224111700|ref|XP_002315946.1|/2.05576e-25/predicted protein [Populus trichocarpa]
Unigene26211_PB_AHAU	0	2	0.01	0.33	5.04439	0.264006	0.431305	GO:0009536//plastid	GO:0032561	-	gi|297796713|ref|XP_002866241.1|/5.27487e-103/GTP-binding family protein [Arabidopsis lyrata subsp. lyrata]
Unigene88000_PB_AHAU	0	2	0.01	0.33	5.04439	0.264006	0.431275	-	-	-	gi|296082193|emb|CBI21198.3|/5.39836e-17/unnamed protein product [Vitis vinifera]
Unigene17355_PB_AHAU	0	2	0.01	0.33	5.04439	0.264006	0.431245	-	GO:0005488//binding;GO:0004672//protein kinase activity	-	gi|225470605|ref|XP_002262748.1|/3.8018e-114/PREDICTED: hypothetical protein [Vitis vinifera]
Unigene57_PB_AHAU	0	2	0.01	0.33	5.04439	0.264006	0.431215	-	-	-	gi|297736717|emb|CBI25753.3|/4.70521e-07/unnamed protein product [Vitis vinifera]
Unigene11051_PB_AHAU	0	2	0.01	0.33	5.04439	0.264006	0.431185	-	GO:0046914//transition metal ion binding	-	gi|255638130|gb|ACU19379.1|/1.07668e-66/unknown [Glycine max]
Unigene52358_PB_AHAU	0	2	0.01	0.33	5.04439	0.264006	0.431155	GO:0043231//intracellular membrane-bounded organelle	GO:0046914//transition metal ion binding;GO:0016655//oxidoreductase activity, acting on NADH or NADPH, quinone or similar compound as acceptor	GO:0008152//metabolic process	gi|255554648|ref|XP_002518362.1|/5.30949e-55/zinc binding dehydrogenase, putative [Ricinus communis]
Unigene4226_PB_AHAU	0	2	0.01	0.33	5.04439	0.264006	0.431125	-	-	-	gi|224115698|ref|XP_002332120.1|/2.3226e-57/predicted protein [Populus trichocarpa]
Unigene59978_PB_AHAU	0	2	0.01	0.33	5.04439	0.264006	0.431095	-	GO:0008415//acyltransferase activity	GO:0045489//pectin biosynthetic process;GO:0006631//fatty acid metabolic process	gi|225456394|ref|XP_002280398.1|/5.1817e-12/PREDICTED: hypothetical protein [Vitis vinifera]
Unigene31808_PB_AHAU	0	2	0.01	0.33	5.04439	0.264006	0.431065	-	-	-	gi|255542526|ref|XP_002512326.1|/6.69256e-25/conserved hypothetical protein [Ricinus communis]
Unigene81947_PB_AHAU	0	2	0.01	0.33	5.04439	0.264006	0.431035	-	-	-	gi|217074440|gb|ACJ85580.1|/9.14233e-26/unknown [Medicago truncatula]
Unigene36067_PB_AHAU	0	2	0.01	0.33	5.04439	0.264006	0.431005	-	-	-	gi|182407840|gb|ACB87911.1|/1.57125e-41/F-box-containing protein 1 [Malus x domestica]
Unigene18580_PB_AHAU	0	2	0.01	0.33	5.04439	0.264006	0.430975	GO:0043231//intracellular membrane-bounded organelle	GO:0046872//metal ion binding;GO:0042802//identical protein binding;GO:0019787//small conjugating protein ligase activity	GO:0000086//G2/M transition of mitotic cell cycle;GO:0016574//histone ubiquitination;GO:0040007//growth;GO:0008033//tRNA processing;GO:0006513//protein monoubiquitination;GO:0009887//organ morphogenesis;GO:0003006//developmental process involved in reproduction;GO:0050832//defense response to fungus;GO:0040034//regulation of development, heterochronic	gi|225453456|ref|XP_002274055.1|/8.5162e-24/PREDICTED: hypothetical protein [Vitis vinifera]
Unigene26339_PB_AHAU	0	2	0.01	0.33	5.04439	0.264006	0.430945	-	-	-	-
Unigene21346_PB_AHAU	0	2	0.01	0.33	5.04439	0.264006	0.430915	GO:0031981//nuclear lumen	GO:0004672//protein kinase activity;GO:0032559	GO:0006464//protein modification process	gi|255579150|ref|XP_002530422.1|/4.77671e-67/serine/threonine protein kinase, putative [Ricinus communis]
Unigene20902_PB_AHAU	0	2	0.01	0.33	5.04439	0.264006	0.430885	GO:0032991//macromolecular complex;GO:0010008//endosome membrane	GO:0016881//acid-amino acid ligase activity;GO:0032182//small conjugating protein binding	GO:0006810//transport;GO:0060255;GO:0000904//cell morphogenesis involved in differentiation;GO:0006464//protein modification process	gi|255569189|ref|XP_002525563.1|/3.87234e-63/protein with unknown function [Ricinus communis]
Unigene52908_PB_AHAU	0	2	0.01	0.33	5.04439	0.264006	0.430856	-	GO:0032559;GO:0042623//ATPase activity, coupled	-	gi|225435997|ref|XP_002273102.1|/5.38133e-148/PREDICTED: hypothetical protein [Vitis vinifera]
Unigene64712_PB_AHAU	0	2	0.01	0.33	5.04439	0.264006	0.430826	-	GO:0003676//nucleic acid binding;GO:0032561;GO:0003824//catalytic activity	GO:0035556//intracellular signal transduction;GO:0006351//transcription, DNA-dependent;GO:0006810//transport	gi|225456136|ref|XP_002281955.1|/7.53608e-57/PREDICTED: hypothetical protein [Vitis vinifera]
Unigene25367_PB_AHAU	0	2	0.01	0.33	5.04439	0.264006	0.430796	-	-	-	gi|255574007|ref|XP_002527921.1|/3.24276e-39/conserved hypothetical protein [Ricinus communis]
Unigene38206_PB_AHAU	0	2	0.01	0.33	5.04439	0.264006	0.430766	GO:0009536//plastid	-	-	gi|312282109|dbj|BAJ33920.1|/5.20481e-34/unnamed protein product [Thellungiella halophila]
Unigene17772_PB_AHAU	0	2	0.01	0.33	5.04439	0.264006	0.430736	-	-	-	gi|255548808|ref|XP_002515460.1|/1.8928e-66/conserved hypothetical protein [Ricinus communis]
Unigene14288_PB_AHAU	0	2	0.01	0.33	5.04439	0.264006	0.430706	-	GO:0003676//nucleic acid binding	-	gi|225427688|ref|XP_002274081.1|/1.31384e-43/PREDICTED: hypothetical protein [Vitis vinifera]
Unigene30881_PB_AHAU	0	2	0.01	0.33	5.04439	0.264006	0.430676	-	-	-	gi|255583798|ref|XP_002532651.1|/3.54e-17/conserved hypothetical protein [Ricinus communis]
Unigene14500_PB_AHAU	0	2	0.01	0.33	5.04439	0.264006	0.430646	-	-	-	gi|224122718|ref|XP_002330451.1|/5.79275e-09/predicted protein [Populus trichocarpa]
Unigene6523_PB_AHAU	0	2	0.01	0.33	5.04439	0.264006	0.430617	GO:0009536//plastid	-	-	gi|255632436|gb|ACU16568.1|/2.52217e-47/unknown [Glycine max]
Unigene14822_PB_AHAU	0	2	0.01	0.33	5.04439	0.264006	0.430587	GO:0043232	GO:0032559	-	gi|255579745|ref|XP_002530711.1|/1.737e-105/actin, putative [Ricinus communis]
Unigene7777_PB_AHAU	0	2	0.01	0.33	5.04439	0.264006	0.430557	-	-	-	gi|255571218|ref|XP_002526559.1|/5.24625e-42/transcription factor, putative [Ricinus communis]
Unigene28729_PB_AHAU	0	2	0.01	0.33	5.04439	0.264006	0.430527	GO:0031224//intrinsic to membrane	GO:0016709//oxidoreductase activity, acting on paired donors, with incorporation or reduction of molecular oxygen, NADH or NADPH as one donor, and incorporation of one atom of oxygen;GO:0005506//iron ion binding	GO:0008152//metabolic process	gi|164604842|dbj|BAF98473.1|/3.46673e-17/cytochrome P450 [Coptis japonica var. dissecta]
Unigene33373_PB_AHAU	0	2	0.01	0.33	5.04439	0.264006	0.430497	-	-	-	-
Unigene53659_PB_AHAU	0	2	0.01	0.33	5.04439	0.264006	0.430467	GO:0009536//plastid	GO:0016301//kinase activity;GO:0032559	GO:0006464//protein modification process	gi|296090500|emb|CBI40831.3|/1.46244e-124/unnamed protein product [Vitis vinifera]
Unigene27143_PB_AHAU	0	2	0.01	0.33	5.04439	0.264006	0.430437	GO:0043231//intracellular membrane-bounded organelle	-	-	gi|255556001|ref|XP_002519035.1|/1.57071e-57/conserved hypothetical protein [Ricinus communis]
Unigene24900_PB_AHAU	0	2	0.01	0.33	5.04439	0.264006	0.430408	GO:0043231//intracellular membrane-bounded organelle	GO:0003676//nucleic acid binding;GO:0034062//RNA polymerase activity;GO:0001071//nucleic acid binding transcription factor activity;GO:0000996	GO:0006351//transcription, DNA-dependent;GO:0009639//response to red or far red light	gi|225462725|ref|XP_002268709.1|/2.59876e-20/PREDICTED: hypothetical protein [Vitis vinifera]
Unigene67333_PB_AHAU	0	2	0.01	0.33	5.04439	0.264006	0.430378	-	-	-	-
Unigene61139_PB_AHAU	0	2	0.01	0.33	5.04439	0.264006	0.430348	-	-	-	gi|148357329|gb|ABQ59086.1|/2.87149e-11/CBF/DREB1 transcription factor [Malus baccata]
Unigene50885_PB_AHAU	0	2	0.01	0.33	5.04439	0.264006	0.430318	-	-	-	-
Unigene31797_PB_AHAU	0	2	0.01	0.33	5.04439	0.264006	0.430288	-	-	-	gi|297746481|emb|CBI16537.3|/2.45557e-66/unnamed protein product [Vitis vinifera]
Unigene5782_PB_AHAU	0	2	0.01	0.33	5.04439	0.264006	0.430258	GO:0043231//intracellular membrane-bounded organelle	GO:0003676//nucleic acid binding;GO:0001071//nucleic acid binding transcription factor activity;GO:0005515//protein binding	GO:0006351//transcription, DNA-dependent;GO:0009755//hormone-mediated signaling pathway	gi|302398561|gb|ADL36575.1|/6.48914e-40/ARF domain class transcription factor [Malus x domestica]
Unigene3882_PB_AHAU	0	2	0.01	0.33	5.04439	0.264006	0.430229	-	-	-	-
Unigene20576_PB_AHAU	0	2	0.01	0.33	5.04439	0.264006	0.430199	-	-	-	-
Unigene10369_PB_AHAU	0	2	0.01	0.33	5.04439	0.264006	0.430169	-	-	-	-
Unigene522_PB_AHAU	0	2	0.01	0.33	5.04439	0.264006	0.430139	-	GO:0016866//intramolecular transferase activity	-	gi|223469145|gb|ACM89979.1|/6.06756e-78/putative alpha/beta amyrin synthase [Malus x domestica]
Unigene78488_PB_AHAU	0	2	0.01	0.33	5.04439	0.264006	0.430109	GO:0044444//cytoplasmic part	GO:0004672//protein kinase activity;GO:0032559	GO:0009725//response to hormone stimulus;GO:0006464//protein modification process	gi|297737219|emb|CBI26420.3|/3.27986e-167/unnamed protein product [Vitis vinifera]
Unigene67825_PB_AHAU	0	2	0.01	0.33	5.04439	0.264006	0.43008	-	-	-	-
Unigene76307_PB_AHAU	0	2	0.01	0.33	5.04439	0.264006	0.43005	-	-	-	gi|255544726|ref|XP_002513424.1|/1.14016e-37/conserved hypothetical protein [Ricinus communis]
Unigene30028_PB_AHAU	0	2	0.01	0.33	5.04439	0.264006	0.43002	-	-	-	gi|225432738|ref|XP_002279088.1|/2.56114e-74/PREDICTED: hypothetical protein [Vitis vinifera]
Unigene44233_PB_AHAU	0	2	0.01	0.33	5.04439	0.264006	0.42999	GO:0043229//intracellular organelle	-	-	gi|297817152|ref|XP_002876459.1|/5.47896e-09/hypothetical protein ARALYDRAFT_907290 [Arabidopsis lyrata subsp. lyrata]
Unigene38616_PB_AHAU	0	2	0.01	0.33	5.04439	0.264006	0.42996	-	-	-	gi|255558332|ref|XP_002520193.1|/1.38591e-19/ubiquitin-protein ligase, putative [Ricinus communis]
Unigene25530_PB_AHAU	0	2	0.01	0.33	5.04439	0.264006	0.429931	-	-	-	-
Unigene4839_PB_AHAU	0	2	0.01	0.33	5.04439	0.264006	0.429901	GO:0016020//membrane	GO:0004672//protein kinase activity;GO:0032559	GO:0006464//protein modification process	gi|255564816|ref|XP_002523402.1|/7.04443e-178/Protein kinase APK1B, chloroplast precursor, putative [Ricinus communis]
Unigene18693_PB_AHAU	0	2	0.01	0.33	5.04439	0.264006	0.429871	-	-	-	-
Unigene8366_PB_AHAU	0	2	0.01	0.33	5.04439	0.264006	0.429841	GO:0030874//nucleolar chromatin	GO:0008135//translation factor activity, nucleic acid binding	GO:0006412//translation;GO:0007126//meiosis;GO:0009553//embryo sac development;GO:0070076//histone lysine demethylation	gi|297734872|emb|CBI17106.3|/8.20538e-165/unnamed protein product [Vitis vinifera]
Unigene85811_PB_AHAU	0	2	0.01	0.33	5.04439	0.264006	0.429812	GO:0009526//plastid envelope	GO:0015645//fatty acid ligase activity	GO:0006631//fatty acid metabolic process	gi|27754483|gb|AAO22689.1|/1.66036e-78/putative acyl-CoA synthetase [Arabidopsis thaliana]
Unigene61116_PB_AHAU	0	2	0.01	0.33	5.04439	0.264006	0.429782	-	-	-	-
Unigene75806_PB_AHAU	0	2	0.01	0.33	5.04439	0.264006	0.429752	-	-	-	-
Unigene29447_PB_AHAU	0	2	0.01	0.33	5.04439	0.264006	0.429722	GO:0031224//intrinsic to membrane	-	GO:0009607//response to biotic stimulus	gi|190613917|gb|ACE80962.1|/1.30057e-34/putative allergen Pru du 2.04 [Prunus dulcis x Prunus persica]
Unigene24149_PB_AHAU	0	2	0.01	0.33	5.04439	0.264006	0.429693	-	-	-	gi|255639957|gb|ACU20271.1|/3.54959e-14/unknown [Glycine max]
Unigene32539_PB_AHAU	0	2	0.01	0.33	5.04439	0.264006	0.429663	GO:0009532//plastid stroma;GO:0009526//plastid envelope	GO:0003690//double-stranded DNA binding;GO:0016763//transferase activity, transferring pentosyl groups	GO:0010038//response to metal ion;GO:0009725//response to hormone stimulus;GO:0006568//tryptophan metabolic process;GO:0006970//response to osmotic stress	gi|225456993|ref|XP_002282228.1|/6.05663e-56/PREDICTED: hypothetical protein [Vitis vinifera]
Unigene16656_PB_AHAU	0	2	0.01	0.33	5.04439	0.264006	0.429633	-	GO:0016811//hydrolase activity, acting on carbon-nitrogen (but not peptide) bonds, in linear amides	-	gi|255557587|ref|XP_002519823.1|/4.58746e-37/acetylornithine deacetylase, putative [Ricinus communis]
Unigene2062_PB_AHAU	0	2	0.01	0.33	5.04439	0.264006	0.429603	-	-	-	gi|225440616|ref|XP_002273894.1|/2.61447e-36/PREDICTED: hypothetical protein [Vitis vinifera]
Unigene4427_PB_AHAU	0	2	0.01	0.33	5.04439	0.264006	0.429574	-	GO:0016628//oxidoreductase activity, acting on the CH-CH group of donors, NAD or NADP as acceptor	GO:0008152//metabolic process	gi|225426220|ref|XP_002262981.1|/6.45753e-137/PREDICTED: hypothetical protein [Vitis vinifera]
Unigene22738_PB_AHAU	0	2	0.01	0.33	5.04439	0.264006	0.429544	GO:0031410//cytoplasmic vesicle	-	-	gi|225468648|ref|XP_002268069.1|/3.28535e-88/PREDICTED: hypothetical protein [Vitis vinifera]
Unigene37131_PB_AHAU	0	2	0.01	0.33	5.04439	0.264006	0.429514	-	-	-	-
Unigene42728_PB_AHAU	0	2	0.01	0.33	5.04439	0.264006	0.429485	-	-	-	-
Unigene53245_PB_AHAU	0	2	0.01	0.33	5.04439	0.264006	0.429455	-	-	-	gi|255559288|ref|XP_002520664.1|/3.58013e-21/conserved hypothetical protein [Ricinus communis]
Unigene13616_PB_AHAU	0	2	0.01	0.33	5.04439	0.264006	0.429425	-	-	-	gi|225423583|ref|XP_002273533.1|/1.32308e-33/PREDICTED: hypothetical protein [Vitis vinifera]
Unigene89194_PB_AHAU	0	2	0.01	0.33	5.04439	0.264006	0.429395	GO:0043231//intracellular membrane-bounded organelle	GO:0032559;GO:0042623//ATPase activity, coupled	-	gi|225457283|ref|XP_002284415.1|/1.03257e-68/PREDICTED: similar to EMB2733/ESP3 (EMBRYO DEFECTIVE 2733); ATP-dependent RNA helicase [Vitis vinifera]
Unigene16834_PB_AHAU	0	2	0.01	0.33	5.04439	0.264006	0.429366	-	-	-	-
Unigene61167_PB_AHAU	0	2	0.01	0.33	5.04439	0.264006	0.429336	GO:0044464//cell part	GO:0008375//acetylglucosaminyltransferase activity	-	gi|255567220|ref|XP_002524591.1|/1.45764e-47/catalytic, putative [Ricinus communis]
Unigene19610_PB_AHAU	0	2	0.01	0.33	5.04439	0.264006	0.429306	-	-	-	-
Unigene166_PB_AHAU	0	2	0.01	0.33	5.04439	0.264006	0.429277	-	-	-	gi|224116450|ref|XP_002317304.1|/4.85649e-151/predicted protein [Populus trichocarpa]
Unigene20469_PB_AHAU	0	2	0.01	0.33	5.04439	0.264006	0.429247	-	-	-	-
Unigene86816_PB_AHAU	0	2	0.01	0.33	5.04439	0.264006	0.429217	-	-	-	-
Unigene48213_PB_AHAU	0	2	0.01	0.33	5.04439	0.264006	0.429188	-	-	-	-
Unigene80627_PB_AHAU	0	2	0.01	0.33	5.04439	0.264006	0.429158	-	-	-	-
Unigene89061_PB_AHAU	0	2	0.01	0.33	5.04439	0.264006	0.429128	-	GO:0004672//protein kinase activity;GO:0032559	GO:0006464//protein modification process	gi|255578876|ref|XP_002530292.1|/7.7209e-42/calcium/calmodulin-dependent protein kinase kinase, putative [Ricinus communis]
Unigene41479_PB_AHAU	0	2	0.01	0.33	5.04439	0.264006	0.429099	-	-	-	-
Unigene66463_PB_AHAU	0	2	0.01	0.33	5.04439	0.264006	0.429069	-	-	-	-
Unigene64699_PB_AHAU	0	2	0.01	0.33	5.04439	0.264006	0.429039	GO:0031461//cullin-RING ubiquitin ligase complex	GO:0019899//enzyme binding	GO:0009416//response to light stimulus;GO:0019941//modification-dependent protein catabolic process;GO:0009908//flower development	gi|296086385|emb|CBI31974.3|/9.05119e-85/unnamed protein product [Vitis vinifera]
Unigene68448_PB_AHAU	0	2	0.01	0.33	5.04439	0.264006	0.42901	-	-	-	-
Unigene53033_PB_AHAU	0	2	0.01	0.33	5.04439	0.264006	0.42898	-	GO:0046914//transition metal ion binding	-	gi|255551557|ref|XP_002516824.1|/1.09538e-34/conserved hypothetical protein [Ricinus communis]
Unigene76361_PB_AHAU	0	2	0.01	0.33	5.04439	0.264006	0.42895	GO:0031090//organelle membrane;GO:0031410//cytoplasmic vesicle	GO:0046873//metal ion transmembrane transporter activity	GO:0009826//unidimensional cell growth;GO:0030001//metal ion transport	gi|224075034|ref|XP_002304528.1|/3.29204e-54/predicted protein [Populus trichocarpa]
Unigene88510_PB_AHAU	0	2	0.01	0.33	5.04439	0.264006	0.428921	-	-	-	-
Unigene65036_PB_AHAU	0	2	0.01	0.33	5.04439	0.264006	0.428891	-	-	-	-
Unigene4123_PB_AHAU	0	2	0.01	0.33	5.04439	0.264006	0.428862	-	GO:0016301//kinase activity;GO:0019901//protein kinase binding	GO:0006796//phosphate metabolic process	gi|255547049|ref|XP_002514582.1|/1.9464e-103/inositol or phosphatidylinositol kinase, putative [Ricinus communis]
Unigene36352_PB_AHAU	0	2	0.01	0.33	5.04439	0.264006	0.428832	-	-	-	gi|224058507|ref|XP_002299532.1|/4.72363e-70/predicted protein [Populus trichocarpa]
Unigene14801_PB_AHAU	0	2	0.01	0.33	5.04439	0.264006	0.428802	GO:0043231//intracellular membrane-bounded organelle	-	-	gi|224140169|ref|XP_002323457.1|/1.09283e-111/predicted protein [Populus trichocarpa]
Unigene19457_PB_AHAU	0	2	0.01	0.33	5.04439	0.264006	0.428773	-	-	-	gi|255567337|ref|XP_002524648.1|/4.85535e-07/ATP binding protein, putative [Ricinus communis]
Unigene35795_PB_AHAU	0	2	0.01	0.33	5.04439	0.264006	0.428743	GO:0009526//plastid envelope;GO:0009532//plastid stroma;GO:0005576//extracellular region	GO:0004175//endopeptidase activity;GO:0046914//transition metal ion binding	GO:0006508//proteolysis;GO:0010038//response to metal ion	gi|224123316|ref|XP_002330286.1|/1.9286e-15/predicted protein [Populus trichocarpa]
Unigene34037_PB_AHAU	0	2	0.01	0.33	5.04439	0.264006	0.428714	-	-	-	gi|224138502|ref|XP_002322830.1|/3.83196e-08/predicted protein [Populus trichocarpa]
Unigene58491_PB_AHAU	0	2	0.01	0.33	5.04439	0.264006	0.428684	-	-	-	gi|225449483|ref|XP_002278500.1|/6.87149e-29/PREDICTED: hypothetical protein [Vitis vinifera]
Unigene84686_PB_AHAU	0	2	0.01	0.33	5.04439	0.264006	0.428654	GO:0043229//intracellular organelle	GO:0003676//nucleic acid binding;GO:0017111//nucleoside-triphosphatase activity	-	gi|224104242|ref|XP_002313369.1|/1.29246e-104/chromatin remodeling complex subunit [Populus trichocarpa]
Unigene64591_PB_AHAU	0	2	0.01	0.33	5.04439	0.264006	0.428625	GO:0016020//membrane	GO:0034061;GO:0000166//nucleotide binding	GO:0009913//epidermal cell differentiation;GO:0000904//cell morphogenesis involved in differentiation	gi|225465294|ref|XP_002268959.1|/3.76074e-100/PREDICTED: hypothetical protein [Vitis vinifera]
Unigene51609_PB_AHAU	0	2	0.01	0.33	5.04439	0.264006	0.428595	GO:0044425//membrane part	GO:0016757//transferase activity, transferring glycosyl groups	-	gi|225435692|ref|XP_002283435.1|/7.37873e-56/PREDICTED: hypothetical protein [Vitis vinifera]
Unigene5750_PB_AHAU	0	2	0.01	0.33	5.04439	0.264006	0.428566	-	-	-	gi|297739213|emb|CBI28864.3|/1.93877e-20/unnamed protein product [Vitis vinifera]
Unigene12567_PB_AHAU	0	2	0.01	0.33	5.04439	0.264006	0.428536	-	-	-	gi|225450081|ref|XP_002274438.1|/3.72537e-109/PREDICTED: hypothetical protein [Vitis vinifera]
Unigene25044_PB_AHAU	0	2	0.01	0.33	5.04439	0.264006	0.428506	GO:0043234//protein complex	GO:0032559;GO:0042623//ATPase activity, coupled	-	gi|255544708|ref|XP_002513415.1|/3.92072e-53/Proteasome-activating nucleotidase, putative [Ricinus communis]
Unigene56135_PB_AHAU	0	2	0.01	0.33	5.04439	0.264006	0.428477	-	GO:0004518//nuclease activity	-	gi|297831446|ref|XP_002883605.1|/2.776e-14/predicted protein [Arabidopsis lyrata subsp. lyrata]
Unigene87023_PB_AHAU	0	2	0.01	0.33	5.04439	0.264006	0.428447	GO:0016020//membrane	GO:0015149//hexose transmembrane transporter activity;GO:0015166//polyol transmembrane transporter activity;GO:0015146//pentose transmembrane transporter activity;GO:0005402	GO:0015791//polyol transport;GO:0008645//hexose transport;GO:0015750	gi|51849625|dbj|BAD42344.1|/1.51971e-20/sorbitol transporter [Malus x domestica]
Unigene20638_PB_AHAU	0	2	0.01	0.33	5.04439	0.264006	0.428418	GO:0009536//plastid	-	-	gi|255551975|ref|XP_002517032.1|/2.44159e-126/pentatricopeptide repeat-containing protein, putative [Ricinus communis]
Unigene83298_PB_AHAU	0	2	0.01	0.33	5.04439	0.264006	0.428388	-	-	-	gi|147838527|emb|CAN61131.1|/8.12911e-06/hypothetical protein VITISV_009872 [Vitis vinifera]
Unigene55317_PB_AHAU	0	2	0.01	0.33	5.04439	0.264006	0.428359	-	GO:0046914//transition metal ion binding	-	gi|225450827|ref|XP_002279731.1|/7.56217e-44/PREDICTED: hypothetical protein [Vitis vinifera]
Unigene13322_PB_AHAU	0	2	0.01	0.33	5.04439	0.264006	0.428329	-	-	-	gi|255543809|ref|XP_002512967.1|/8.26828e-48/conserved hypothetical protein [Ricinus communis]
Unigene36700_PB_AHAU	0	2	0.01	0.33	5.04439	0.264006	0.428299	-	-	-	-
Unigene65583_PB_AHAU	0	2	0.01	0.33	5.04439	0.264006	0.42827	-	-	-	-
Unigene53419_PB_AHAU	0	2	0.01	0.33	5.04439	0.264006	0.42824	GO:0031981//nuclear lumen;GO:0005657//replication fork	GO:0017111//nucleoside-triphosphatase activity;GO:0003677//DNA binding;GO:0034061;GO:0032559	GO:0006259//DNA metabolic process;GO:0003006//developmental process involved in reproduction	gi|225459627|ref|XP_002285875.1|/4.00787e-76/PREDICTED: hypothetical protein isoform 2 [Vitis vinifera]
Unigene30799_PB_AHAU	0	2	0.01	0.33	5.04439	0.264006	0.428211	GO:0043231//intracellular membrane-bounded organelle	GO:0005488//binding	-	gi|224056443|ref|XP_002298859.1|/8.17785e-32/predicted protein [Populus trichocarpa]
Unigene66317_PB_AHAU	0	2	0.01	0.33	5.04439	0.264006	0.428181	-	-	-	gi|224143924|ref|XP_002325124.1|/4.49135e-07/f-box family protein [Populus trichocarpa]
Unigene32476_PB_AHAU	0	2	0.01	0.33	5.04439	0.264006	0.428152	-	-	-	-
Unigene12896_PB_AHAU	0	2	0.01	0.33	5.04439	0.264006	0.428122	GO:0031224//intrinsic to membrane;GO:0031090//organelle membrane;GO:0005773//vacuole	GO:0005262//calcium channel activity;GO:0046872//metal ion binding	GO:0010118//stomatal movement;GO:0019932//second-messenger-mediated signaling;GO:0009695//jasmonic acid biosynthetic process;GO:0032412;GO:0032501//multicellular organismal process;GO:0006816//calcium ion transport;GO:0006950//response to stress	gi|255553747|ref|XP_002517914.1|/1.15101e-52/Voltage-dependent L-type calcium channel, putative [Ricinus communis]
Unigene88815_PB_AHAU	0	2	0.01	0.33	5.04439	0.264006	0.428093	-	GO:0003824//catalytic activity	-	gi|255546917|ref|XP_002514516.1|/3.69417e-35/catalytic, putative [Ricinus communis]
Unigene87011_PB_AHAU	0	2	0.01	0.33	5.04439	0.264006	0.428063	-	GO:0008170//N-methyltransferase activity	GO:0006730//one-carbon metabolic process	gi|225456145|ref|XP_002278448.1|/2.02313e-78/PREDICTED: hypothetical protein [Vitis vinifera]
Unigene11534_PB_AHAU	0	2	0.01	0.33	5.04439	0.264006	0.428034	-	GO:0016747//transferase activity, transferring acyl groups other than amino-acyl groups	-	gi|255573400|ref|XP_002527626.1|/5.69515e-36/Anthocyanin 5-aromatic acyltransferase, putative [Ricinus communis]
Unigene89170_PB_AHAU	0	2	0.01	0.33	5.04439	0.264006	0.428004	-	GO:0046914//transition metal ion binding	-	gi|255560167|ref|XP_002521101.1|/1.64234e-14/conserved hypothetical protein [Ricinus communis]
Unigene27928_PB_AHAU	0	2	0.01	0.33	5.04439	0.264006	0.427975	-	-	-	gi|224132110|ref|XP_002321258.1|/0/predicted protein [Populus trichocarpa]
Unigene22818_PB_AHAU	0	2	0.01	0.33	5.04439	0.264006	0.427945	GO:0009536//plastid	GO:0016866//intramolecular transferase activity;GO:0003676//nucleic acid binding	GO:0006399//tRNA metabolic process;GO:0001522//pseudouridine synthesis	gi|297736816|emb|CBI26017.3|/2.08645e-46/unnamed protein product [Vitis vinifera]
Unigene8896_PB_AHAU	0	2	0.01	0.33	5.04439	0.264006	0.427916	-	-	-	-
Unigene46461_PB_AHAU	0	2	0.01	0.33	5.04439	0.264006	0.427886	-	GO:0017111//nucleoside-triphosphatase activity	GO:0009725//response to hormone stimulus;GO:0006970//response to osmotic stress	gi|255544918|ref|XP_002513520.1|/3.09037e-21/ATP-binding cassette transporter, putative [Ricinus communis]
Unigene9846_PB_AHAU	0	2	0.01	0.33	5.04439	0.264006	0.427857	-	-	-	gi|296087706|emb|CBI34962.3|/1.18925e-83/unnamed protein product [Vitis vinifera]
Unigene31338_PB_AHAU	0	2	0.01	0.33	5.04439	0.264006	0.427827	-	-	-	-
Unigene16788_PB_AHAU	0	2	0.01	0.33	5.04439	0.264006	0.427798	GO:0044424//intracellular part	GO:0005515//protein binding	-	gi|255635032|gb|ACU17874.1|/3.01589e-178/unknown [Glycine max]
Unigene28824_PB_AHAU	0	2	0.01	0.33	5.04439	0.264006	0.427768	GO:0043231//intracellular membrane-bounded organelle	GO:0019203//carbohydrate phosphatase activity;GO:0035251//UDP-glucosyltransferase activity	GO:0005991//trehalose metabolic process	gi|225424409|ref|XP_002284972.1|/0/PREDICTED: hypothetical protein [Vitis vinifera]
Unigene31267_PB_AHAU	0	2	0.01	0.33	5.04439	0.264006	0.427739	GO:0016020//membrane	GO:0004672//protein kinase activity;GO:0000166//nucleotide binding	-	gi|296086822|emb|CBI32971.3|/7.70115e-10/unnamed protein product [Vitis vinifera]
Unigene56441_PB_AHAU	0	2	0.01	0.33	5.04439	0.264006	0.427709	-	-	-	-
Unigene7800_PB_AHAU	0	2	0.01	0.33	5.04439	0.264006	0.42768	GO:0044424//intracellular part	-	GO:0017182	gi|224144867|ref|XP_002325444.1|/4.05319e-133/predicted protein [Populus trichocarpa]
Unigene6439_PB_AHAU	0	2	0.01	0.33	5.04439	0.264006	0.42765	-	-	-	-
Unigene64904_PB_AHAU	0	2	0.01	0.33	5.04439	0.264006	0.427621	-	-	-	-
Unigene19266_PB_AHAU	0	2	0.01	0.33	5.04439	0.264006	0.427592	GO:0031410//cytoplasmic vesicle	-	-	gi|224111492|ref|XP_002315877.1|/7.7556e-85/predicted protein [Populus trichocarpa]
Unigene84922_PB_AHAU	0	2	0.01	0.33	5.04439	0.264006	0.427562	-	GO:0005488//binding	-	gi|224118856|ref|XP_002331366.1|/1.19649e-16/predicted protein [Populus trichocarpa]
Unigene17176_PB_AHAU	0	2	0.01	0.33	5.04439	0.264006	0.427533	GO:0043231//intracellular membrane-bounded organelle	GO:0003677//DNA binding;GO:0001071//nucleic acid binding transcription factor activity	GO:0006351//transcription, DNA-dependent	gi|255637235|gb|ACU18948.1|/5.68371e-50/unknown [Glycine max]
Unigene38484_PB_AHAU	0	2	0.01	0.33	5.04439	0.264006	0.427503	GO:0043231//intracellular membrane-bounded organelle	GO:0005488//binding	-	gi|255568010|ref|XP_002524982.1|/2.55125e-28/RNA binding protein, putative [Ricinus communis]
Unigene16586_PB_AHAU	0	2	0.01	0.33	5.04439	0.264006	0.427474	-	-	-	gi|224120430|ref|XP_002331046.1|/8.9751e-95/predicted protein [Populus trichocarpa]
Unigene49718_PB_AHAU	0	2	0.01	0.33	5.04439	0.264006	0.427444	GO:0009532//plastid stroma;GO:0043036//starch grain	GO:0016798//hydrolase activity, acting on glycosyl bonds;GO:0004133//glycogen debranching enzyme activity	GO:0005982//starch metabolic process	gi|289546597|gb|ADD10143.1|/5.46599e-26/isoamylase isoform 3 [Manihot esculenta]
Unigene24939_PB_AHAU	0	2	0.01	0.33	5.04439	0.264006	0.427415	-	-	-	-
Unigene70724_PB_AHAU	0	2	0.01	0.33	5.04439	0.264006	0.427385	GO:0044424//intracellular part;GO:0016020//membrane	GO:0004712//protein serine/threonine/tyrosine kinase activity;GO:0032559	GO:0006952//defense response;GO:0051707//response to other organism;GO:0007243//intracellular protein kinase cascade;GO:0000302//response to reactive oxygen species;GO:0009409//response to cold;GO:0006970//response to osmotic stress;GO:0006464//protein modification process	gi|267881840|gb|ACY82515.1|/6.22496e-38/mitogen-activated protein kinase kinase [Malus x domestica]
Unigene39322_PB_AHAU	0	2	0.01	0.33	5.04439	0.264006	0.427356	-	-	-	-
Unigene59194_PB_AHAU	0	2	0.01	0.33	5.04439	0.264006	0.427327	-	-	-	-
Unigene61090_PB_AHAU	0	2	0.01	0.33	5.04439	0.264006	0.427297	-	GO:0016787//hydrolase activity	GO:0050896//response to stimulus	gi|224141777|ref|XP_002324241.1|/6.01877e-37/predicted protein [Populus trichocarpa]
Unigene78351_PB_AHAU	0	2	0.01	0.33	5.04439	0.264006	0.427268	GO:0043231//intracellular membrane-bounded organelle	-	-	gi|255572632|ref|XP_002527249.1|/1.31093e-24/conserved hypothetical protein [Ricinus communis]
Unigene66694_PB_AHAU	0	2	0.01	0.33	5.04439	0.264006	0.427238	-	-	-	-
Unigene45459_PB_AHAU	0	2	0.01	0.33	5.04439	0.264006	0.427209	-	-	-	-
Unigene31743_PB_AHAU	0	2	0.01	0.33	5.04439	0.264006	0.42718	GO:0044444//cytoplasmic part;GO:0043231//intracellular membrane-bounded organelle	GO:0003824//catalytic activity	-	gi|224106778|ref|XP_002314282.1|/3.73316e-54/predicted protein [Populus trichocarpa]
Unigene60685_PB_AHAU	0	2	0.01	0.33	5.04439	0.264006	0.42715	-	GO:0016787//hydrolase activity	-	gi|296084640|emb|CBI25728.3|/3.48284e-74/unnamed protein product [Vitis vinifera]
Unigene86799_PB_AHAU	0	2	0.01	0.33	5.04439	0.264006	0.427121	-	-	-	gi|255564140|ref|XP_002523067.1|/5.39492e-10/ubiquitin-protein ligase, putative [Ricinus communis]
Unigene74714_PB_AHAU	0	2	0.01	0.33	5.04439	0.264006	0.427091	-	-	-	-
Unigene65894_PB_AHAU	0	2	0.01	0.33	5.04439	0.264006	0.427062	-	-	-	-
Unigene39980_PB_AHAU	0	2	0.01	0.33	5.04439	0.264006	0.427033	-	-	-	-
Unigene2436_PB_AHAU	0	2	0.01	0.33	5.04439	0.264006	0.427003	GO:0031224//intrinsic to membrane	GO:0043169//cation binding;GO:0015662//ATPase activity, coupled to transmembrane movement of ions, phosphorylative mechanism;GO:0032559	GO:0006818//hydrogen transport;GO:0009206;GO:0006811//ion transport;GO:0009207	gi|224143678|ref|XP_002325038.1|/1.67324e-120/autoinhibited H+ ATPase [Populus trichocarpa]
Unigene46548_PB_AHAU	0	2	0.01	0.33	5.04439	0.264006	0.426974	-	-	-	-
Unigene28907_PB_AHAU	0	2	0.01	0.33	5.04439	0.264006	0.426945	-	GO:0046914//transition metal ion binding	-	gi|225432370|ref|XP_002276039.1|/1.18714e-84/PREDICTED: hypothetical protein [Vitis vinifera]
Unigene170_PB_AHAU	0	2	0.01	0.33	5.04439	0.264006	0.426915	-	GO:0003824//catalytic activity	-	gi|225469750|ref|XP_002270900.1|/4.94599e-133/PREDICTED: hypothetical protein [Vitis vinifera]
Unigene4687_PB_AHAU	0	2	0.01	0.33	5.04439	0.264006	0.426886	GO:0043231//intracellular membrane-bounded organelle	GO:0003676//nucleic acid binding;GO:0003678//DNA helicase activity;GO:0042623//ATPase activity, coupled;GO:0032559	GO:0009416//response to light stimulus;GO:0006281//DNA repair	gi|296086736|emb|CBI32371.3|/7.72566e-122/unnamed protein product [Vitis vinifera]
Unigene42330_PB_AHAU	0	2	0.01	0.33	5.04439	0.264006	0.426857	-	-	-	gi|3860249|gb|AAC73017.1|/1.12988e-15/expressed protein [Arabidopsis thaliana]
Unigene58129_PB_AHAU	0	2	0.01	0.33	5.04439	0.264006	0.426827	-	GO:0046914//transition metal ion binding;GO:0008238//exopeptidase activity	-	gi|297734162|emb|CBI15409.3|/1.75274e-149/unnamed protein product [Vitis vinifera]
Unigene38083_PB_AHAU	0	2	0.01	0.33	5.04439	0.264006	0.426798	-	-	-	gi|224147073|ref|XP_002336401.1|/6.1792e-51/predicted protein [Populus trichocarpa]
Unigene12816_PB_AHAU	0	2	0.01	0.33	5.04439	0.264006	0.426769	-	-	-	gi|224133440|ref|XP_002321568.1|/2.41191e-173/predicted protein [Populus trichocarpa]
Unigene72478_PB_AHAU	0	2	0.01	0.33	5.04439	0.264006	0.426739	-	-	-	-
Unigene75971_PB_AHAU	0	2	0.01	0.33	5.04439	0.264006	0.42671	GO:0043231//intracellular membrane-bounded organelle	-	-	gi|224097034|ref|XP_002310818.1|/1.33821e-32/predicted protein [Populus trichocarpa]
Unigene62572_PB_AHAU	0	2	0.01	0.33	5.04439	0.264006	0.426681	-	-	-	gi|297746518|emb|CBI16574.3|/4.9305e-25/unnamed protein product [Vitis vinifera]
Unigene81465_PB_AHAU	0	2	0.01	0.33	5.04439	0.264006	0.426651	-	-	-	-
Unigene47871_PB_AHAU	0	2	0.01	0.33	5.04439	0.264006	0.426622	-	-	-	gi|225441575|ref|XP_002276712.1|/6.95899e-26/PREDICTED: hypothetical protein [Vitis vinifera]
Unigene86112_PB_AHAU	0	2	0.01	0.33	5.04439	0.264006	0.426593	-	GO:0004672//protein kinase activity;GO:0032559	GO:0006464//protein modification process	gi|255581732|ref|XP_002531668.1|/3.2716e-23/Serine/threonine-protein kinase SAPK1, putative [Ricinus communis]
Unigene19634_PB_AHAU	0	2	0.01	0.33	5.04439	0.264006	0.426563	-	-	-	-
Unigene51913_PB_AHAU	0	2	0.01	0.33	5.04439	0.264006	0.426534	GO:0012505//endomembrane system;GO:0016020//membrane;GO:0009536//plastid	GO:0005488//binding	GO:0006605//protein targeting;GO:0000279//M phase	gi|255559446|ref|XP_002520743.1|/2.67053e-41/leucine rich repeat-containing protein, putative [Ricinus communis]
Unigene6859_PB_AHAU	0	2	0.01	0.33	5.04439	0.264006	0.426505	GO:0016020//membrane;GO:0005794//Golgi apparatus	GO:0046920//alpha(1,3)-fucosyltransferase activity	GO:0019317;GO:0006486//protein glycosylation	gi|224105555|ref|XP_002313854.1|/1.40775e-93/predicted protein [Populus trichocarpa]
Unigene81733_PB_AHAU	0	2	0.01	0.33	5.04439	0.264006	0.426475	GO:0044444//cytoplasmic part	GO:0004812//aminoacyl-tRNA ligase activity;GO:0032559	GO:0006418//tRNA aminoacylation for protein translation;GO:0010038//response to metal ion	gi|147801318|emb|CAN77028.1|/2.84208e-59/hypothetical protein VITISV_015339 [Vitis vinifera]
Unigene42009_PB_AHAU	0	2	0.01	0.33	5.04439	0.264006	0.426446	GO:0009536//plastid	GO:0046914//transition metal ion binding;GO:0051536//iron-sulfur cluster binding;GO:0016713	GO:0006725//cellular aromatic compound metabolic process	gi|225445955|ref|XP_002264997.1|/1.10586e-86/PREDICTED: hypothetical protein [Vitis vinifera]
Unigene11000_PB_AHAU	0	2	0.01	0.33	5.04439	0.264006	0.426417	-	-	-	-
Unigene23_PB_AHAU	0	2	0.01	0.33	5.04439	0.264006	0.426388	-	-	-	gi|255556649|ref|XP_002519358.1|/1.79372e-36/leucine-rich repeat-containing protein, putative [Ricinus communis]
Unigene69126_PB_AHAU	0	2	0.01	0.33	5.04439	0.264006	0.426358	-	-	-	-
Unigene38840_PB_AHAU	0	2	0.01	0.33	5.04439	0.264006	0.426329	-	-	-	gi|296081285|emb|CBI17729.3|/1.12691e-63/unnamed protein product [Vitis vinifera]
Unigene52330_PB_AHAU	0	2	0.01	0.33	5.04439	0.264006	0.4263	-	-	GO:0050896//response to stimulus	gi|297794589|ref|XP_002865179.1|/1.94309e-07/predicted protein [Arabidopsis lyrata subsp. lyrata]
Unigene79356_PB_AHAU	0	2	0.01	0.33	5.04439	0.264006	0.42627	-	-	-	-
Unigene48734_PB_AHAU	0	2	0.01	0.33	5.04439	0.264006	0.426241	-	-	-	-
Unigene64033_PB_AHAU	0	2	0.01	0.33	5.04439	0.264006	0.426212	-	-	-	gi|255566088|ref|XP_002524032.1|/1.43542e-18/transporter, putative [Ricinus communis]
Unigene31499_PB_AHAU	0	2	0.01	0.33	5.04439	0.264006	0.426183	-	-	-	-
Unigene81090_PB_AHAU	0	2	0.01	0.33	5.04439	0.264006	0.426153	GO:0009532//plastid stroma;GO:0009526//plastid envelope;GO:0005576//extracellular region	GO:0005488//binding;GO:0015930//glutamate synthase activity	GO:0009314//response to radiation;GO:0031323//regulation of cellular metabolic process;GO:0006536//glutamate metabolic process;GO:0043094	gi|255571945|ref|XP_002526914.1|/3.22112e-58/glutamate synthase, putative [Ricinus communis]
Unigene86600_PB_AHAU	0	2	0.01	0.33	5.04439	0.264006	0.426124	-	GO:0019787//small conjugating protein ligase activity	GO:0006464//protein modification process	gi|255581825|ref|XP_002531713.1|/3.08954e-16/ubiquitin conjugating enzyme, putative [Ricinus communis]
Unigene14967_PB_AHAU	0	2	0.01	0.33	5.04439	0.264006	0.426095	GO:0043231//intracellular membrane-bounded organelle	GO:0005515//protein binding	GO:0016117//carotenoid biosynthetic process;GO:0044267//cellular protein metabolic process;GO:0009657//plastid organization	gi|255539933|ref|XP_002511031.1|/4.70887e-28/conserved hypothetical protein [Ricinus communis]
Unigene80644_PB_AHAU	0	2	0.01	0.33	5.04439	0.264006	0.426066	-	-	-	gi|297739653|emb|CBI29835.3|/3.45565e-15/unnamed protein product [Vitis vinifera]
Unigene34633_PB_AHAU	0	2	0.01	0.33	5.04439	0.264006	0.426036	GO:0044424//intracellular part	GO:0005515//protein binding;GO:0032559	GO:0044267//cellular protein metabolic process;GO:0010038//response to metal ion	gi|302399091|gb|ADL36840.1|/1.13441e-72/TCP domain class transcription factor [Malus x domestica]
Unigene44361_PB_AHAU	0	2	0.01	0.33	5.04439	0.264006	0.426007	-	-	-	-
Unigene5863_PB_AHAU	0	2	0.01	0.33	5.04439	0.264006	0.425978	-	GO:0005488//binding	-	gi|297743097|emb|CBI35964.3|/6.48007e-78/unnamed protein product [Vitis vinifera]
Unigene3307_PB_AHAU	0	2	0.01	0.33	5.04439	0.264006	0.425949	GO:0043234//protein complex	GO:0016740//transferase activity	GO:0015031//protein transport	gi|297743300|emb|CBI36167.3|/7.50464e-63/unnamed protein product [Vitis vinifera]
Unigene47805_PB_AHAU	0	2	0.01	0.33	5.04439	0.264006	0.42592	-	-	-	-
Unigene74227_PB_AHAU	0	2	0.01	0.33	5.04439	0.264006	0.42589	-	-	-	-
Unigene67614_PB_AHAU	0	2	0.01	0.33	5.04439	0.264006	0.425861	-	-	-	-
Unigene81356_PB_AHAU	0	2	0.01	0.33	5.04439	0.264006	0.425832	-	-	-	gi|225456787|ref|XP_002277300.1|/3.46881e-09/PREDICTED: hypothetical protein [Vitis vinifera]
Unigene77440_PB_AHAU	0	2	0.01	0.33	5.04439	0.264006	0.425803	-	-	-	gi|225451747|ref|XP_002280135.1|/4.32166e-20/PREDICTED: hypothetical protein [Vitis vinifera]
Unigene81587_PB_AHAU	0	2	0.01	0.33	5.04439	0.264006	0.425773	-	-	-	gi|255546557|ref|XP_002514338.1|/4.04258e-18/conserved hypothetical protein [Ricinus communis]
Unigene36100_PB_AHAU	0	2	0.01	0.33	5.04439	0.264006	0.425744	-	-	-	-
Unigene86810_PB_AHAU	0	2	0.01	0.33	5.04439	0.264006	0.425715	-	GO:0016740//transferase activity	-	gi|6984226|gb|AAF34801.1|AF227981_1/8.71932e-16/F21J9.20-like protein [Euphorbia esula]
Unigene14698_PB_AHAU	0	2	0.01	0.33	5.04439	0.264006	0.425686	GO:0009536//plastid	GO:0003676//nucleic acid binding;GO:0004812//aminoacyl-tRNA ligase activity;GO:0032559	GO:0006418//tRNA aminoacylation for protein translation;GO:0003006//developmental process involved in reproduction	gi|255543457|ref|XP_002512791.1|/2.58836e-86/tyrosyl-tRNA synthetase, putative [Ricinus communis]
Unigene77793_PB_AHAU	0	2	0.01	0.33	5.04439	0.264006	0.425657	GO:0009536//plastid	GO:0005488//binding;GO:0004084//branched-chain-amino-acid transaminase activity	GO:0006520//cellular amino acid metabolic process	gi|255646819|gb|ACU23881.1|/3.1254e-37/unknown [Glycine max]
Unigene10475_PB_AHAU	0	2	0.01	0.33	5.04439	0.264006	0.425628	-	-	-	-
Unigene75885_PB_AHAU	0	2	0.01	0.33	5.04439	0.264006	0.425598	-	-	-	-
Unigene995_PB_AHAU	0	2	0.01	0.33	5.04439	0.264006	0.425569	-	GO:0001727//lipid kinase activity	GO:0046488//phosphatidylinositol metabolic process	gi|255585234|ref|XP_002533319.1|/7.8255e-55/phosphatidylinositol-4-phosphate 5-kinase, putative [Ricinus communis]
Unigene16016_PB_AHAU	0	2	0.01	0.33	5.04439	0.264006	0.42554	GO:0043231//intracellular membrane-bounded organelle	GO:0005488//binding;GO:0003824//catalytic activity	GO:0006259//DNA metabolic process;GO:0032446//protein modification by small protein conjugation;GO:0048878//chemical homeostasis;GO:0009887//organ morphogenesis;GO:0009755//hormone-mediated signaling pathway;GO:0006950//response to stress	gi|225447007|ref|XP_002267415.1|/4.93867e-67/PREDICTED: hypothetical protein [Vitis vinifera]
Unigene82766_PB_AHAU	0	2	0.01	0.33	5.04439	0.264006	0.425511	-	-	-	gi|255539777|ref|XP_002510953.1|/8.36173e-99/conserved hypothetical protein [Ricinus communis]
Unigene76037_PB_AHAU	0	2	0.01	0.33	5.04439	0.264006	0.425482	-	-	-	-
Unigene17450_PB_AHAU	0	2	0.01	0.33	5.04439	0.264006	0.425453	GO:0012507//ER to Golgi transport vesicle membrane	GO:0046914//transition metal ion binding	GO:0048193//Golgi vesicle transport;GO:0015031//protein transport	gi|302142943|emb|CBI20238.3|/8.02426e-53/unnamed protein product [Vitis vinifera]
Unigene1434_PB_AHAU	0	2	0.01	0.33	5.04439	0.264006	0.425423	-	-	-	gi|147798579|emb|CAN74387.1|/3.54953e-48/hypothetical protein VITISV_041875 [Vitis vinifera]
Unigene62801_PB_AHAU	0	2	0.01	0.33	5.04439	0.264006	0.425394	-	-	-	gi|255568719|ref|XP_002525331.1|/2.9589e-24/Disease resistance protein RGA2, putative [Ricinus communis]
Unigene19345_PB_AHAU	0	2	0.01	0.33	5.04439	0.264006	0.425365	-	-	-	-
Unigene42164_PB_AHAU	0	2	0.01	0.33	5.04439	0.264006	0.425336	-	-	-	-
Unigene19229_PB_AHAU	0	2	0.01	0.33	5.04439	0.264006	0.425307	GO:0016020//membrane	GO:0005215//transporter activity	GO:0006810//transport	gi|225468277|ref|XP_002267292.1|/1.02929e-72/PREDICTED: hypothetical protein [Vitis vinifera]
Unigene32133_PB_AHAU	0	2	0.01	0.33	5.04439	0.264006	0.425278	GO:0043231//intracellular membrane-bounded organelle	GO:0003676//nucleic acid binding;GO:0001071//nucleic acid binding transcription factor activity	GO:0006351//transcription, DNA-dependent	gi|147865523|emb|CAN81560.1|/2.72125e-57/hypothetical protein VITISV_009902 [Vitis vinifera]
Unigene1126_PB_AHAU	0	2	0.01	0.33	5.04439	0.264006	0.425249	GO:0043231//intracellular membrane-bounded organelle	GO:0008409//5'-3' exonuclease activity;GO:0046914//transition metal ion binding	GO:0031086//nuclear-transcribed mRNA catabolic process, deadenylation-independent decay;GO:0000160//two-component signal transduction system (phosphorelay);GO:0009725//response to hormone stimulus;GO:0010468//regulation of gene expression;GO:0000902//cell morphogenesis;GO:0009606//tropism;GO:0010586//miRNA metabolic process;GO:0043200//response to amino acid stimulus	gi|224131346|ref|XP_002328516.1|/7.43194e-105/predicted protein [Populus trichocarpa]
Unigene60116_PB_AHAU	0	2	0.01	0.33	5.04439	0.264006	0.425219	-	-	-	-
Unigene37080_PB_AHAU	0	2	0.01	0.33	5.04439	0.264006	0.42519	-	-	-	-
Unigene83809_PB_AHAU	0	2	0.01	0.33	5.04439	0.264006	0.425161	-	-	-	-
Unigene87410_PB_AHAU	0	2	0.01	0.33	5.04439	0.264006	0.425132	-	-	-	-
Unigene35266_PB_AHAU	0	2	0.01	0.33	5.04439	0.264006	0.425103	-	GO:0016655//oxidoreductase activity, acting on NADH or NADPH, quinone or similar compound as acceptor;GO:0046914//transition metal ion binding	GO:0008152//metabolic process	gi|297797111|ref|XP_002866440.1|/3.25481e-22/hypothetical protein ARALYDRAFT_496310 [Arabidopsis lyrata subsp. lyrata]
Unigene84135_PB_AHAU	0	2	0.01	0.33	5.04439	0.264006	0.425074	-	-	-	gi|147845807|emb|CAN80099.1|/1.64615e-06/hypothetical protein VITISV_002699 [Vitis vinifera]
Unigene65843_PB_AHAU	0	2	0.01	0.33	5.04439	0.264006	0.425045	-	-	-	-
Unigene72628_PB_AHAU	0	2	0.01	0.33	5.04439	0.264006	0.425016	GO:0043231//intracellular membrane-bounded organelle	GO:0003824//catalytic activity	-	gi|296087896|emb|CBI35179.3|/0/unnamed protein product [Vitis vinifera]
Unigene24755_PB_AHAU	0	2	0.01	0.33	5.04439	0.264006	0.424987	GO:0043231//intracellular membrane-bounded organelle	-	-	gi|225461385|ref|XP_002284781.1|/1.86648e-47/PREDICTED: hypothetical protein [Vitis vinifera]
Unigene35088_PB_AHAU	0	2	0.01	0.33	5.04439	0.264006	0.424958	-	-	-	gi|224144057|ref|XP_002325171.1|/1.10246e-67/predicted protein [Populus trichocarpa]
Unigene75429_PB_AHAU	0	2	0.01	0.33	5.04439	0.264006	0.424928	-	GO:0016829//lyase activity	-	gi|224115674|ref|XP_002317094.1|/7.42223e-08/predicted protein [Populus trichocarpa]
Unigene52597_PB_AHAU	0	2	0.01	0.33	5.04439	0.264006	0.424899	-	-	-	-
Unigene62792_PB_AHAU	0	2	0.01	0.33	5.04439	0.264006	0.42487	-	-	-	gi|297737368|emb|CBI26569.3|/5.10703e-43/unnamed protein product [Vitis vinifera]
Unigene58879_PB_AHAU	0	2	0.01	0.33	5.04439	0.264006	0.424841	-	-	-	gi|118488325|gb|ABK95981.1|/1.52849e-12/unknown [Populus trichocarpa]
Unigene50008_PB_AHAU	0	2	0.01	0.33	5.04439	0.264006	0.424812	-	-	-	gi|296082524|emb|CBI21529.3|/9.94559e-69/unnamed protein product [Vitis vinifera]
Unigene64586_PB_AHAU	0	2	0.01	0.33	5.04439	0.264006	0.424783	GO:0031224//intrinsic to membrane	GO:0016757//transferase activity, transferring glycosyl groups	-	gi|225440348|ref|XP_002270322.1|/3.61536e-22/PREDICTED: hypothetical protein [Vitis vinifera]
Unigene13141_PB_AHAU	0	2	0.01	0.33	5.04439	0.264006	0.424754	GO:0043231//intracellular membrane-bounded organelle	-	-	gi|297737052|emb|CBI26253.3|/6.29929e-82/unnamed protein product [Vitis vinifera]
Unigene16966_PB_AHAU	0	2	0.01	0.33	5.04439	0.264006	0.424725	GO:0031090//organelle membrane	GO:0046872//metal ion binding	GO:0007275//multicellular organismal development	gi|297737629|emb|CBI26830.3|/8.54927e-24/unnamed protein product [Vitis vinifera]
Unigene86559_PB_AHAU	0	2	0.01	0.33	5.04439	0.264006	0.424696	-	GO:0046872//metal ion binding;GO:0018024//histone-lysine N-methyltransferase activity	GO:0034968//histone lysine methylation;GO:0006351//transcription, DNA-dependent	gi|224128834|ref|XP_002320433.1|/1.05866e-42/SET domain protein [Populus trichocarpa]
Unigene59704_PB_AHAU	0	2	0.01	0.33	5.04439	0.264006	0.424667	-	-	-	gi|224054716|ref|XP_002298354.1|/2.11745e-06/predicted protein [Populus trichocarpa]
Unigene87644_PB_AHAU	0	2	0.01	0.33	5.04439	0.264006	0.424638	GO:0016020//membrane	GO:0046873//metal ion transmembrane transporter activity	GO:0034220//ion transmembrane transport;GO:0030001//metal ion transport;GO:0048229//gametophyte development	gi|297737993|emb|CBI27194.3|/2.61021e-103/unnamed protein product [Vitis vinifera]
Unigene82342_PB_AHAU	0	2	0.01	0.33	5.04439	0.264006	0.424609	-	GO:0000166//nucleotide binding	-	gi|224069342|ref|XP_002302960.1|/3.79107e-11/cc-nbs-lrr resistance protein [Populus trichocarpa]
Unigene53691_PB_AHAU	0	2	0.01	0.33	5.04439	0.264006	0.42458	-	GO:0016301//kinase activity;GO:0016628//oxidoreductase activity, acting on the CH-CH group of donors, NAD or NADP as acceptor;GO:0032559	GO:0006464//protein modification process	gi|297742304|emb|CBI34453.3|/5.43724e-39/unnamed protein product [Vitis vinifera]
Unigene22870_PB_AHAU	0	2	0.01	0.33	5.04439	0.264006	0.424551	GO:0005622//intracellular	GO:0017111//nucleoside-triphosphatase activity;GO:0000166//nucleotide binding	GO:0006139//nucleobase, nucleoside, nucleotide and nucleic acid metabolic process	gi|255560697|ref|XP_002521362.1|/9.87262e-36/ATP binding protein, putative [Ricinus communis]
Unigene72326_PB_AHAU	0	2	0.01	0.33	5.04439	0.264006	0.424522	-	-	-	-
Unigene38479_PB_AHAU	0	2	0.01	0.33	5.04439	0.264006	0.424493	-	-	-	-
Unigene53847_PB_AHAU	0	2	0.01	0.33	5.04439	0.264006	0.424464	GO:0044464//cell part	-	-	gi|255563592|ref|XP_002522798.1|/1.96464e-69/conserved hypothetical protein [Ricinus communis]
Unigene58038_PB_AHAU	0	2	0.01	0.33	5.04439	0.264006	0.424435	-	GO:0016744	GO:0006772//thiamine metabolic process;GO:0006721//terpenoid metabolic process	gi|255546609|ref|XP_002514364.1|/9.88782e-88/1-deoxyxylulose-5-phosphate synthase, putative [Ricinus communis]
Unigene89459_PB_AHAU	0	2	0.01	0.33	5.04439	0.264006	0.424406	-	-	-	gi|224128093|ref|XP_002320242.1|/1.39785e-63/predicted protein [Populus trichocarpa]
Unigene29510_PB_AHAU	0	2	0.01	0.33	5.04439	0.264006	0.424377	GO:0016020//membrane	GO:0022892	GO:0048193//Golgi vesicle transport;GO:0015031//protein transport	gi|255586353|ref|XP_002533826.1|/9.51485e-23/protein transporter, putative [Ricinus communis]
Unigene32136_PB_AHAU	0	2	0.01	0.33	5.04439	0.264006	0.424348	-	-	-	gi|225459394|ref|XP_002285816.1|/3.02892e-56/PREDICTED: hypothetical protein [Vitis vinifera]
Unigene79283_PB_AHAU	0	2	0.01	0.33	5.04439	0.264006	0.424319	-	-	-	gi|16588831|gb|AAL26911.1|AF319167_1/2.44668e-10/unknown [Prunus persica]
Unigene47645_PB_AHAU	0	2	0.01	0.33	5.04439	0.264006	0.42429	-	-	-	-
Unigene87444_PB_AHAU	0	2	0.01	0.33	5.04439	0.264006	0.424261	GO:0031224//intrinsic to membrane;GO:0031410//cytoplasmic vesicle	-	-	gi|224054282|ref|XP_002298182.1|/1.75256e-32/predicted protein [Populus trichocarpa]
Unigene58058_PB_AHAU	0	2	0.01	0.33	5.04439	0.264006	0.424232	-	-	-	-
Unigene52295_PB_AHAU	0	2	0.01	0.33	5.04439	0.264006	0.424203	-	-	-	gi|5732035|gb|AAD48936.1|AF160760_4/1.48046e-07/contains similarity to Pfam family PF0040 - WD domain, G-beta repeat; score=10.8, E=3.2, N-2 [Arabidopsis thaliana]
Unigene35007_PB_AHAU	0	2	0.01	0.33	5.04439	0.264006	0.424174	-	GO:0032559;GO:0042623//ATPase activity, coupled	-	gi|302143511|emb|CBI22072.3|/5.18601e-77/unnamed protein product [Vitis vinifera]
Unigene80557_PB_AHAU	0	2	0.01	0.33	5.04439	0.264006	0.424145	-	-	-	-
Unigene36231_PB_AHAU	0	2	0.01	0.33	5.04439	0.264006	0.424116	GO:0043231//intracellular membrane-bounded organelle	-	-	gi|224081266|ref|XP_002306359.1|/1.178e-58/predicted protein [Populus trichocarpa]
Unigene14809_PB_AHAU	0	2	0.01	0.33	5.04439	0.264006	0.424087	-	-	-	-
Unigene44346_PB_AHAU	0	2	0.01	0.33	5.04439	0.264006	0.424058	-	-	-	-
Unigene22315_PB_AHAU	0	2	0.01	0.33	5.04439	0.264006	0.424029	-	-	-	gi|297735745|emb|CBI18432.3|/1.55499e-09/unnamed protein product [Vitis vinifera]
Unigene30084_PB_AHAU	0	2	0.01	0.33	5.04439	0.264006	0.424	-	GO:0032561	-	gi|225446224|ref|XP_002263521.1|/1.49332e-104/PREDICTED: hypothetical protein [Vitis vinifera]
Unigene80248_PB_AHAU	0	2	0.01	0.33	5.04439	0.264006	0.423971	GO:0030529//ribonucleoprotein complex;GO:0031410//cytoplasmic vesicle	-	GO:0010467//gene expression	gi|255571986|ref|XP_002526934.1|/1.74998e-77/conserved hypothetical protein [Ricinus communis]
Unigene2439_PB_AHAU	0	2	0.01	0.33	5.04439	0.264006	0.423942	-	-	-	gi|225457689|ref|XP_002273784.1|/2.41527e-37/PREDICTED: hypothetical protein [Vitis vinifera]
Unigene71183_PB_AHAU	0	2	0.01	0.33	5.04439	0.264006	0.423913	GO:0031224//intrinsic to membrane	GO:0050664//oxidoreductase activity, acting on NADH or NADPH, oxygen as acceptor;GO:0016209//antioxidant activity;GO:0046914//transition metal ion binding;GO:0050662//coenzyme binding	GO:0006952//defense response;GO:0012501//programmed cell death;GO:0008152//metabolic process	gi|296085556|emb|CBI29288.3|/1.28234e-51/unnamed protein product [Vitis vinifera]
Unigene90047_PB_AHAU	0	2	0.01	0.33	5.04439	0.264006	0.423884	-	-	-	-
Unigene3595_PB_AHAU	0	2	0.01	0.33	5.04439	0.264006	0.423855	-	-	-	-
Unigene31490_PB_AHAU	0	2	0.01	0.33	5.04439	0.264006	0.423826	-	-	-	gi|224130616|ref|XP_002320885.1|/6.80873e-18/predicted protein [Populus trichocarpa]
Unigene52533_PB_AHAU	0	2	0.01	0.33	5.04439	0.264006	0.423797	GO:0043231//intracellular membrane-bounded organelle	GO:0019187//beta-1,4-mannosyltransferase activity	GO:0008152//metabolic process	gi|224121616|ref|XP_002330745.1|/1.52136e-52/predicted protein [Populus trichocarpa]
Unigene20831_PB_AHAU	0	2	0.01	0.33	5.04439	0.264006	0.423768	GO:0031012//extracellular matrix;GO:0043231//intracellular membrane-bounded organelle	GO:0046872//metal ion binding	GO:0023052//signaling	gi|255544131|ref|XP_002513128.1|/3.95193e-20/Reticulocalbin-2 precursor, putative [Ricinus communis]
Unigene71177_PB_AHAU	0	2	0.01	0.33	5.04439	0.264006	0.423739	GO:0043232	GO:0032559	GO:0006996//organelle organization	gi|297744153|emb|CBI37123.3|/2.20456e-119/unnamed protein product [Vitis vinifera]
Unigene83954_PB_AHAU	0	2	0.01	0.33	5.04439	0.264006	0.42371	GO:0030120//vesicle coat	-	GO:0015031//protein transport	gi|255548574|ref|XP_002515343.1|/1.58007e-46/Coatomer subunit beta, putative [Ricinus communis]
Unigene81349_PB_AHAU	0	2	0.01	0.33	5.04439	0.264006	0.423682	-	-	-	gi|224131772|ref|XP_002328104.1|/3.47119e-17/cc-nbs-lrr resistance protein [Populus trichocarpa]
Unigene19585_PB_AHAU	0	2	0.01	0.33	5.04439	0.264006	0.423653	-	-	-	-
Unigene75783_PB_AHAU	0	2	0.01	0.33	5.04439	0.264006	0.423624	-	-	-	gi|147804752|emb|CAN73747.1|/9.3161e-18/hypothetical protein VITISV_032641 [Vitis vinifera]
Unigene78886_PB_AHAU	0	2	0.01	0.33	5.04439	0.264006	0.423595	GO:0016471//vacuolar proton-transporting V-type ATPase complex;GO:0009536//plastid	GO:0019829//cation-transporting ATPase activity;GO:0005506//iron ion binding	GO:0006754//ATP biosynthetic process;GO:0015988//energy coupled proton transport, against electrochemical gradient	gi|297737281|emb|CBI26482.3|/3.59169e-30/unnamed protein product [Vitis vinifera]
Unigene84901_PB_AHAU	0	2	0.01	0.33	5.04439	0.264006	0.423566	-	-	-	gi|224092282|ref|XP_002309542.1|/6.26405e-22/predicted protein [Populus trichocarpa]
Unigene75103_PB_AHAU	0	2	0.01	0.33	5.04439	0.264006	0.423537	GO:0005635//nuclear envelope	GO:0005198//structural molecule activity	GO:0051169//nuclear transport	gi|255570079|ref|XP_002526002.1|/2.36398e-34/protein with unknown function [Ricinus communis]
Unigene712_PB_AHAU	0	2	0.01	0.33	5.04439	0.264006	0.423508	-	GO:0070011;GO:0016790//thiolester hydrolase activity;GO:0016491//oxidoreductase activity	GO:0019941//modification-dependent protein catabolic process	gi|255558648|ref|XP_002520349.1|/0/ubiquitin specific protease, putative [Ricinus communis]
Unigene68868_PB_AHAU	0	2	0.01	0.33	5.04439	0.264006	0.423479	GO:0009532//plastid stroma;GO:0016020//membrane;GO:0030312//external encapsulating structure	GO:0030528//transcription regulator activity;GO:0016817//hydrolase activity, acting on acid anhydrides;GO:0051219//phosphoprotein binding;GO:0032559	GO:0048827//phyllome development;GO:0010038//response to metal ion	gi|297743009|emb|CBI35876.3|/5.92025e-33/unnamed protein product [Vitis vinifera]
Unigene66759_PB_AHAU	0	2	0.01	0.33	5.04439	0.264006	0.42345	GO:0031410//cytoplasmic vesicle	GO:0016491//oxidoreductase activity;GO:0005506//iron ion binding	-	gi|297734646|emb|CBI16697.3|/8.42448e-27/unnamed protein product [Vitis vinifera]
Unigene34976_PB_AHAU	0	2	0.01	0.33	5.04439	0.264006	0.423421	-	GO:0016833//oxo-acid-lyase activity;GO:0004674//protein serine/threonine kinase activity;GO:0032559	GO:0009064//glutamine family amino acid metabolic process;GO:0006464//protein modification process	gi|255580503|ref|XP_002531076.1|/4.7662e-78/mak, putative [Ricinus communis]
Unigene38328_PB_AHAU	0	2	0.01	0.33	5.04439	0.264006	0.423393	GO:0009536//plastid	GO:0046872//metal ion binding;GO:0016831//carboxy-lyase activity	GO:0044237//cellular metabolic process;GO:0071704	gi|309321274|gb|ADO64817.1|/9.21934e-40/ribulose 1,5-bisphosphate carboxylase/oxygenase large subunit [Theobroma cacao]
Unigene3995_PB_AHAU	0	2	0.01	0.33	5.04439	0.264006	0.423364	GO:0043231//intracellular membrane-bounded organelle	-	-	gi|118487312|gb|ABK95484.1|/2.25088e-63/unknown [Populus trichocarpa]
Unigene22288_PB_AHAU	0	2	0.01	0.33	5.04439	0.264006	0.423335	GO:0042579//microbody	GO:0016703;GO:0016408	GO:0009694//jasmonic acid metabolic process;GO:0009850//auxin metabolic process	gi|224121930|ref|XP_002318708.1|/7.41667e-15/acyl:coa ligase [Populus trichocarpa]
Unigene25562_PB_AHAU	0	2	0.01	0.33	5.04439	0.264006	0.423306	-	-	-	gi|224128119|ref|XP_002329086.1|/1.3131e-35/predicted protein [Populus trichocarpa]
Unigene66572_PB_AHAU	0	2	0.01	0.33	5.04439	0.264006	0.423277	-	-	-	-
Unigene43379_PB_AHAU	0	2	0.01	0.33	5.04439	0.264006	0.423248	-	-	-	-
Unigene294_PB_AHAU	0	2	0.01	0.33	5.04439	0.264006	0.423219	-	-	-	-
Unigene11169_PB_AHAU	0	2	0.01	0.33	5.04439	0.264006	0.423191	-	GO:0005488//binding	-	gi|297739200|emb|CBI28851.3|/3.06552e-36/unnamed protein product [Vitis vinifera]
Unigene3202_PB_AHAU	0	2	0.01	0.33	5.04439	0.264006	0.423162	-	-	-	-
Unigene24906_PB_AHAU	0	2	0.01	0.33	5.04439	0.264006	0.423133	-	-	-	gi|296086369|emb|CBI31958.3|/1.25879e-06/unnamed protein product [Vitis vinifera]
Unigene56524_PB_AHAU	0	2	0.01	0.33	5.04439	0.264006	0.423104	-	-	-	gi|147768444|emb|CAN62833.1|/6.59416e-33/hypothetical protein VITISV_012130 [Vitis vinifera]
Unigene67171_PB_AHAU	0	2	0.01	0.33	5.04439	0.264006	0.423075	-	-	-	-
Unigene87271_PB_AHAU	0	2	0.01	0.33	5.04439	0.264006	0.423046	-	GO:0004674//protein serine/threonine kinase activity;GO:0032559	GO:0006464//protein modification process	gi|255545880|ref|XP_002514000.1|/1.06078e-37/calcium-dependent protein kinase, putative [Ricinus communis]
Unigene10165_PB_AHAU	0	2	0.01	0.33	5.04439	0.264006	0.423018	GO:0044424//intracellular part	GO:0016835//carbon-oxygen lyase activity;GO:0048037//cofactor binding	GO:0006563//L-serine metabolic process;GO:0000097//sulfur amino acid biosynthetic process	gi|38350579|gb|AAR18402.1|/7.75974e-13/cysteine synthase [Nicotiana plumbaginifolia]
Unigene57683_PB_AHAU	0	2	0.01	0.33	5.04439	0.264006	0.422989	-	-	-	gi|11095210|gb|AAG29777.1|/3.23535e-33/lipid transfer protein 3 precursor [Gossypium hirsutum]
Unigene7063_PB_AHAU	0	2	0.01	0.33	5.04439	0.264006	0.42296	GO:0031410//cytoplasmic vesicle	GO:0004497//monooxygenase activity;GO:0005506//iron ion binding	-	gi|225440161|ref|XP_002278009.1|/5.70099e-88/PREDICTED: hypothetical protein [Vitis vinifera]
Unigene26277_PB_AHAU	0	2	0.01	0.33	5.04439	0.264006	0.422931	-	-	-	gi|255586441|ref|XP_002533865.1|/1.58723e-09/conserved hypothetical protein [Ricinus communis]
Unigene69995_PB_AHAU	0	2	0.01	0.33	5.04439	0.264006	0.422902	-	GO:0004871//signal transducer activity	-	gi|255552957|ref|XP_002517521.1|/4.34903e-109/NMDA receptor-regulated protein, putative [Ricinus communis]
Unigene80080_PB_AHAU	0	2	0.01	0.33	5.04439	0.264006	0.422874	-	-	-	-
Unigene628_PB_AHAU	0	2	0.01	0.33	5.04439	0.264006	0.422845	GO:0043231//intracellular membrane-bounded organelle	-	-	gi|297743978|emb|CBI36948.3|/3.65042e-96/unnamed protein product [Vitis vinifera]
Unigene40794_PB_AHAU	0	2	0.01	0.33	5.04439	0.264006	0.422816	-	-	-	-
Unigene19193_PB_AHAU	0	2	0.01	0.33	5.04439	0.264006	0.422787	GO:0043231//intracellular membrane-bounded organelle	-	-	gi|224057493|ref|XP_002299239.1|/2.25753e-30/predicted protein [Populus trichocarpa]
Unigene82841_PB_AHAU	0	2	0.01	0.33	5.04439	0.264006	0.422758	-	-	-	gi|225438428|ref|XP_002276437.1|/2.25403e-23/PREDICTED: hypothetical protein [Vitis vinifera]
Unigene76760_PB_AHAU	0	2	0.01	0.33	5.04439	0.264006	0.42273	GO:0009536//plastid	GO:0000166//nucleotide binding	-	gi|290489018|gb|ADD30893.1|/1.13225e-61/putative RF2 protein [Ficus sp. Moore 315]
Unigene7759_PB_AHAU	0	2	0.01	0.33	5.04439	0.264006	0.422701	-	GO:0003824//catalytic activity	-	gi|224087076|ref|XP_002308056.1|/0/predicted protein [Populus trichocarpa]
Unigene7632_PB_AHAU	0	2	0.01	0.33	5.04439	0.264006	0.422672	GO:0044424//intracellular part	GO:0003824//catalytic activity;GO:0016209//antioxidant activity;GO:0043169//cation binding	-	gi|186886514|gb|ACC93639.1|/6.24743e-62/extracellular Cu/Zn superoxide dismutase [Gossypium hirsutum]
Unigene89411_PB_AHAU	0	2	0.01	0.33	5.04439	0.264006	0.422643	GO:0043231//intracellular membrane-bounded organelle	GO:0016755	GO:0006749//glutathione metabolic process	gi|255546255|ref|XP_002514187.1|/5.57982e-102/gamma glutamyl transpeptidases, putative [Ricinus communis]
Unigene78928_PB_AHAU	0	2	0.01	0.33	5.04439	0.264006	0.422614	GO:0031410//cytoplasmic vesicle	-	-	gi|225451565|ref|XP_002274724.1|/2.74873e-13/PREDICTED: hypothetical protein isoform 3 [Vitis vinifera]
Unigene15030_PB_AHAU	0	2	0.01	0.33	5.04439	0.264006	0.422586	-	-	-	gi|255585525|ref|XP_002533453.1|/1.25608e-35/conserved hypothetical protein [Ricinus communis]
Unigene17439_PB_AHAU	0	2	0.01	0.33	5.04439	0.264006	0.422557	GO:0009536//plastid	-	-	gi|297737669|emb|CBI26870.3|/1.06489e-47/unnamed protein product [Vitis vinifera]
Unigene51939_PB_AHAU	0	2	0.01	0.33	5.04439	0.264006	0.422528	GO:0005618//cell wall;GO:0031090//organelle membrane;GO:0043231//intracellular membrane-bounded organelle	-	-	gi|297810653|ref|XP_002873210.1|/5.86706e-12/hypothetical protein ARALYDRAFT_487340 [Arabidopsis lyrata subsp. lyrata]
Unigene24572_PB_AHAU	0	2	0.01	0.33	5.04439	0.264006	0.422499	-	-	-	-
Unigene89050_PB_AHAU	0	2	0.01	0.33	5.04439	0.264006	0.422471	-	GO:0017111//nucleoside-triphosphatase activity;GO:0015604//phosphonate transmembrane transporter activity;GO:0032559	GO:0009207	gi|225426226|ref|XP_002263179.1|/0/PREDICTED: hypothetical protein [Vitis vinifera]
Unigene62653_PB_AHAU	0	2	0.01	0.33	5.04439	0.264006	0.422442	-	-	-	gi|297742543|emb|CBI34692.3|/2.43802e-12/unnamed protein product [Vitis vinifera]
Unigene32636_PB_AHAU	0	2	0.01	0.33	5.04439	0.264006	0.422413	-	-	-	gi|225460171|ref|XP_002276740.1|/3.65934e-11/PREDICTED: hypothetical protein [Vitis vinifera]
Unigene42222_PB_AHAU	0	2	0.01	0.33	5.04439	0.264006	0.422384	-	-	-	gi|255538684|ref|XP_002510407.1|/7.9468e-12/conserved hypothetical protein [Ricinus communis]
Unigene74225_PB_AHAU	0	2	0.01	0.33	5.04439	0.264006	0.422356	GO:0044464//cell part	GO:0046914//transition metal ion binding	-	gi|296082991|emb|CBI22292.3|/7.22006e-15/unnamed protein product [Vitis vinifera]
Unigene38211_PB_AHAU	0	2	0.01	0.33	5.04439	0.264006	0.422327	-	GO:0043169//cation binding	-	gi|242076132|ref|XP_002448002.1|/6.73282e-13/hypothetical protein SORBIDRAFT_06g019520 [Sorghum bicolor]
Unigene424_PB_AHAU	0	2	0.01	0.33	5.04439	0.264006	0.422298	-	-	-	gi|255639416|gb|ACU20003.1|/8.41384e-62/unknown [Glycine max]
Unigene22258_PB_AHAU	0	2	0.01	0.33	5.04439	0.264006	0.42227	-	GO:0046872//metal ion binding;GO:0004674//protein serine/threonine kinase activity;GO:0032559	GO:0006464//protein modification process	gi|39546555|gb|AAR28084.1|/7.3277e-146/calcium-dependent protein kinase [Malus x domestica]
[truncated: 21,518 more rows]
