# Supplementary material for: Transcriptome profiling of fruit development and maturation in Chinese white pear (Pyrus bretschneideri Rehd)
Source: BMC Genomics. 2013 Nov 23;14(1):823. doi: 10.1186/1471-2164-14-823 (PMC4046828; doi:10.1186/1471-2164-14-823)
Supplement: Supplementary file 5 — Additional file 5: Differentially expressed genes between fruit stage 5 (FS5) and fruit stage 4 (FS4). TPM: transcript copies per million tags. Raw intensity: the total number of tags sequenced for each gene. FDR: false discovery rate. FDR <0.001 and the absolute value of log2Ratio ≤1 were used as the threshold to judge the significance of gene expression difference. In order to calculate the log2Ratio and FDR, TPM value of 0.001 instead of 0 for genes that do not express in one sample was used. (XLS 6 MB) [file 12864_2013_5518_MOESM5_ESM.xls]

## Sheet: fs4vsfs5.DiffGeneExp
Gene ID	RawIntensity-fs4	RawIntensity-fs5	TPM-FS4	TPM-FS5	log2 Ratio(fs5/fs4)	P-Value	FDR	GO Component	GO Function	GO Process	blast nr
Unigene43652_PB_AHAU	0	48	0.01	8.04	9.65105	3.33066e-15	1.52436e-13	-	-	-	-
Unigene88574_PB_AHAU	0	38	0.01	6.37	9.31515	3.42126e-12	1.00363e-10	-	-	-	-
Unigene40865_PB_AHAU	0	29	0.01	4.86	8.92481	1.77666e-09	3.89207e-08	-	-	-	-
Unigene42665_PB_AHAU	0	22	0.01	3.69	8.52748	2.29934e-07	3.74343e-06	GO:0005576//extracellular region;GO:0005618//cell wall	GO:0015926//glucosidase activity	GO:0044238//primary metabolic process;GO:0003006//developmental process involved in reproduction	gi|157041199|dbj|BAF79669.1|/0/beta-D-xylosidase [Pyrus pyrifolia]
Unigene88434_PB_AHAU	0	20	0.01	3.35	8.38802	9.2264e-07	1.35149e-05	-	-	-	-
Unigene66634_PB_AHAU	0	19	0.01	3.18	8.31288	1.84819e-06	2.56906e-05	-	-	-	gi|297742227|emb|CBI34376.3|/4.13045e-15/unnamed protein product [Vitis vinifera]
Unigene41923_PB_AHAU	0	16	0.01	2.68	8.06609	1.48555e-05	0.000172209	-	-	-	-
Unigene25203_PB_AHAU	0	16	0.01	2.68	8.06609	1.48555e-05	0.000172118	-	-	GO:0050896//response to stimulus	gi|292668911|gb|ADE41110.1|/8.46146e-119/AP2 domain class transcription factor [Malus x domestica]
Unigene4680_PB_AHAU	0	16	0.01	2.68	8.06609	1.48555e-05	0.000172028	GO:0031224//intrinsic to membrane;GO:0009570//chloroplast stroma;GO:0009534//chloroplast thylakoid;GO:0009522//photosystem I	-	GO:0044237//cellular metabolic process	gi|255627007|gb|ACU13848.1|/2.64413e-51/unknown [Glycine max]
Unigene40021_PB_AHAU	0	16	0.01	2.68	8.06609	1.48555e-05	0.000171938	-	-	-	gi|255603438|ref|XP_002538048.1|/3.42147e-17/conserved hypothetical protein [Ricinus communis]
Unigene74274_PB_AHAU	0	15	0.01	2.51	7.97154	2.9758e-05	0.000322585	-	-	-	-
Unigene52014_PB_AHAU	0	15	0.01	2.51	7.97154	2.9758e-05	0.000322427	GO:0031224//intrinsic to membrane	-	-	gi|225424204|ref|XP_002280594.1|/5.58556e-07/PREDICTED: hypothetical protein [Vitis vinifera]
Unigene17573_PB_AHAU	0	15	0.01	2.51	7.97154	2.9758e-05	0.000322269	-	GO:0016740//transferase activity	-	gi|225446103|ref|XP_002270299.1|/1.74714e-44/PREDICTED: hypothetical protein [Vitis vinifera]
Unigene40488_PB_AHAU	0	15	0.01	2.51	7.97154	2.9758e-05	0.000322111	-	-	-	-
Unigene87892_PB_AHAU	0	15	0.01	2.51	7.97154	2.9758e-05	0.000321953	-	-	-	-
Unigene42543_PB_AHAU	0	15	0.01	2.51	7.97154	2.9758e-05	0.000321795	GO:0031224//intrinsic to membrane	-	-	gi|225464902|ref|XP_002274217.1|/8.39972e-19/PREDICTED: hypothetical protein [Vitis vinifera]
Unigene50062_PB_AHAU	0	14	0.01	2.35	7.87652	5.96098e-05	0.000604316	-	GO:0030246//carbohydrate binding;GO:0015925;GO:0043167//ion binding	GO:0044238//primary metabolic process	gi|12583687|dbj|BAB21492.1|/1.25291e-56/beta-D-galactosidase [Pyrus pyrifolia]
Unigene67740_PB_AHAU	0	14	0.01	2.35	7.87652	5.96098e-05	0.000604039	-	-	-	-
Unigene30224_PB_AHAU	0	14	0.01	2.35	7.87652	5.96098e-05	0.000603761	GO:0043231//intracellular membrane-bounded organelle	GO:0015020//glucuronosyltransferase activity;GO:0016763//transferase activity, transferring pentosyl groups	GO:0009832//plant-type cell wall biogenesis;GO:0010413//glucuronoxylan metabolic process	gi|224140167|ref|XP_002323456.1|/6.74775e-34/glycosyl transferase [Populus trichocarpa]
Unigene75045_PB_AHAU	0	13	0.01	2.18	7.76818	0.000119407	0.00112473	-	GO:0005488//binding	-	gi|224074851|ref|XP_002304467.1|/6.72532e-36/predicted protein [Populus trichocarpa]
Unigene41929_PB_AHAU	0	13	0.01	2.18	7.76818	0.000119407	0.00112425	-	GO:0030246//carbohydrate binding;GO:0015925;GO:0043167//ion binding	GO:0044238//primary metabolic process	gi|61162199|dbj|BAD91081.1|/0/beta-D-galactosidase [Pyrus pyrifolia]
Unigene39863_PB_AHAU	0	13	0.01	2.18	7.76818	0.000119407	0.00112377	-	-	-	-
Unigene40667_PB_AHAU	0	13	0.01	2.18	7.76818	0.000119407	0.0011233	-	-	-	gi|225424556|ref|XP_002285325.1|/3.20516e-10/PREDICTED: hypothetical protein [Vitis vinifera]
Unigene5913_PB_AHAU	0	13	0.01	2.18	7.76818	0.000119407	0.00112282	GO:0031410//cytoplasmic vesicle	GO:0004091//carboxylesterase activity	GO:0010467//gene expression	gi|224144705|ref|XP_002325383.1|/1.11675e-11/predicted protein [Populus trichocarpa]
Unigene37696_PB_AHAU	0	12	0.01	2.01	7.65105	0.000239192	0.00208808	GO:0043231//intracellular membrane-bounded organelle	-	-	gi|224101567|ref|XP_002312333.1|/3.98074e-26/predicted protein [Populus trichocarpa]
Unigene44948_PB_AHAU	0	12	0.01	2.01	7.65105	0.000239192	0.00208725	-	-	-	-
Unigene1914_PB_AHAU	0	12	0.01	2.01	7.65105	0.000239192	0.00208643	GO:0044464//cell part	GO:0005488//binding	-	gi|225445404|ref|XP_002281763.1|/5.13829e-65/PREDICTED: similar to zinc finger (C3HC4-type RING finger) family protein [Vitis vinifera]
Unigene37047_PB_AHAU	0	12	0.01	2.01	7.65105	0.000239192	0.0020856	-	GO:0030246//carbohydrate binding;GO:0004713//protein tyrosine kinase activity;GO:0032559	GO:0006464//protein modification process	gi|147765964|emb|CAN70210.1|/2.3764e-98/hypothetical protein VITISV_007747 [Vitis vinifera]
Unigene1449_PB_AHAU	0	12	0.01	2.01	7.65105	0.000239192	0.00208478	-	-	-	gi|225462839|ref|XP_002270540.1|/1.58269e-06/PREDICTED: hypothetical protein [Vitis vinifera]
Unigene35832_PB_AHAU	0	11	0.01	1.84	7.52356	0.000479136	0.00389022	-	-	-	-
Unigene85440_PB_AHAU	0	11	0.01	1.84	7.52356	0.000479136	0.00388879	-	-	-	-
Unigene75281_PB_AHAU	0	11	0.01	1.84	7.52356	0.000479136	0.00388736	GO:0009528//plastid inner membrane	-	GO:0048827//phyllome development	gi|225436365|ref|XP_002270508.1|/1.19764e-140/PREDICTED: hypothetical protein [Vitis vinifera]
Unigene13069_PB_AHAU	0	11	0.01	1.84	7.52356	0.000479136	0.00388593	GO:0044464//cell part	-	-	gi|224109330|ref|XP_002315161.1|/7.70714e-46/predicted protein [Populus trichocarpa]
Unigene42103_PB_AHAU	0	11	0.01	1.84	7.52356	0.000479136	0.00388451	-	-	-	-
Unigene66568_PB_AHAU	0	11	0.01	1.84	7.52356	0.000479136	0.00388308	-	-	-	-
Unigene41269_PB_AHAU	0	11	0.01	1.84	7.52356	0.000479136	0.00388165	-	-	-	-
Unigene57277_PB_AHAU	0	11	0.01	1.84	7.52356	0.000479136	0.00388023	-	-	-	gi|225449483|ref|XP_002278500.1|/7.71091e-73/PREDICTED: hypothetical protein [Vitis vinifera]
Unigene3834_PB_AHAU	0	11	0.01	1.84	7.52356	0.000479136	0.0038788	GO:0031224//intrinsic to membrane	GO:0004702//receptor signaling protein serine/threonine kinase activity;GO:0016628//oxidoreductase activity, acting on the CH-CH group of donors, NAD or NADP as acceptor;GO:0032559	GO:0006464//protein modification process	gi|255571000|ref|XP_002526451.1|/2.59426e-175/Receptor protein kinase CLAVATA1 precursor, putative [Ricinus communis]
Unigene76261_PB_AHAU	0	11	0.01	1.84	7.52356	0.000479136	0.00387738	-	-	-	-
Unigene9766_PB_AHAU	0	11	0.01	1.84	7.52356	0.000479136	0.00387596	-	-	-	-
Unigene72194_PB_AHAU	0	11	0.01	1.84	7.52356	0.000479136	0.00387454	-	-	-	gi|297733633|emb|CBI14880.3|/1.54726e-07/unnamed protein product [Vitis vinifera]
Unigene87083_PB_AHAU	0	10	0.01	1.68	7.39232	0.000959784	0.0071313	-	-	-	gi|147808028|emb|CAN77671.1|/5.77818e-116/hypothetical protein VITISV_019443 [Vitis vinifera]
Unigene60258_PB_AHAU	0	10	0.01	1.68	7.39232	0.000959784	0.0071289	-	-	-	-
Unigene39185_PB_AHAU	0	10	0.01	1.68	7.39232	0.000959784	0.0071265	-	-	-	-
Unigene11413_PB_AHAU	0	10	0.01	1.68	7.39232	0.000959784	0.0071241	GO:0043231//intracellular membrane-bounded organelle	GO:0008483//transaminase activity;GO:0048037//cofactor binding	GO:0031669//cellular response to nutrient levels	gi|224091092|ref|XP_002309175.1|/7.37542e-172/predicted protein [Populus trichocarpa]
Unigene45372_PB_AHAU	0	10	0.01	1.68	7.39232	0.000959784	0.00712171	-	-	-	-
Unigene52297_PB_AHAU	0	10	0.01	1.68	7.39232	0.000959784	0.00711931	-	-	-	-
Unigene48117_PB_AHAU	0	10	0.01	1.68	7.39232	0.000959784	0.00711692	-	-	-	-
Unigene73807_PB_AHAU	0	10	0.01	1.68	7.39232	0.000959784	0.00711453	-	-	-	-
Unigene15359_PB_AHAU	0	10	0.01	1.68	7.39232	0.000959784	0.00711214	-	-	-	gi|225452173|ref|XP_002270738.1|/2.23784e-56/PREDICTED: hypothetical protein [Vitis vinifera]
Unigene4214_PB_AHAU	0	10	0.01	1.68	7.39232	0.000959784	0.00710975	GO:0043231//intracellular membrane-bounded organelle	GO:0016741	GO:0006730//one-carbon metabolic process	gi|225453730|ref|XP_002272714.1|/4.01025e-104/PREDICTED: hypothetical protein [Vitis vinifera]
Unigene7918_PB_AHAU	0	10	0.01	1.68	7.39232	0.000959784	0.00710736	-	-	-	gi|224067172|ref|XP_002302391.1|/5.8085e-14/predicted protein [Populus trichocarpa]
Unigene56496_PB_AHAU	0	10	0.01	1.68	7.39232	0.000959784	0.00710498	-	-	-	-
Unigene4398_PB_AHAU	0	10	0.01	1.68	7.39232	0.000959784	0.00710259	-	-	-	-
Unigene1242_PB_AHAU	0	10	0.01	1.68	7.39232	0.000959784	0.00710021	GO:0043231//intracellular membrane-bounded organelle;GO:0031410//cytoplasmic vesicle;GO:0030312//external encapsulating structure	GO:0016646//oxidoreductase activity, acting on the CH-NH group of donors, NAD or NADP as acceptor	GO:0006560//proline metabolic process;GO:0006970//response to osmotic stress	gi|224086867|ref|XP_002307988.1|/8.6855e-42/predicted protein [Populus trichocarpa]
Unigene13699_PB_AHAU	0	9	0.01	1.51	7.2384	0.0019226	0.013054	-	-	-	-
Unigene61562_PB_AHAU	0	9	0.01	1.51	7.2384	0.0019226	0.01305	-	-	-	-
Unigene37823_PB_AHAU	0	9	0.01	1.51	7.2384	0.0019226	0.013046	-	-	-	-
Unigene70279_PB_AHAU	0	9	0.01	1.51	7.2384	0.0019226	0.013042	-	-	-	gi|296083596|emb|CBI23585.3|/1.16659e-40/unnamed protein product [Vitis vinifera]
Unigene49429_PB_AHAU	0	9	0.01	1.51	7.2384	0.0019226	0.013038	-	-	-	-
Unigene39956_PB_AHAU	0	9	0.01	1.51	7.2384	0.0019226	0.0130339	-	-	-	-
Unigene13033_PB_AHAU	0	9	0.01	1.51	7.2384	0.0019226	0.0130299	-	GO:0008194//UDP-glycosyltransferase activity	-	gi|255570238|ref|XP_002526079.1|/3.45166e-141/Glycosyltransferase QUASIMODO1, putative [Ricinus communis]
Unigene16305_PB_AHAU	0	9	0.01	1.51	7.2384	0.0019226	0.0130259	-	GO:0060089;GO:0005488//binding	GO:0007165//signal transduction	gi|255558228|ref|XP_002520141.1|/2.1462e-70/twin lov protein, putative [Ricinus communis]
Unigene40857_PB_AHAU	0	9	0.01	1.51	7.2384	0.0019226	0.0130219	GO:0009522//photosystem I	-	GO:0044237//cellular metabolic process	gi|118489639|gb|ABK96621.1|/2.3015e-53/unknown [Populus trichocarpa x Populus deltoides]
Unigene76298_PB_AHAU	0	9	0.01	1.51	7.2384	0.0019226	0.0130179	-	-	-	-
Unigene45235_PB_AHAU	0	9	0.01	1.51	7.2384	0.0019226	0.013014	-	-	-	-
Unigene30175_PB_AHAU	0	9	0.01	1.51	7.2384	0.0019226	0.01301	-	-	-	-
Unigene44257_PB_AHAU	0	9	0.01	1.51	7.2384	0.0019226	0.013006	-	-	-	-
Unigene63194_PB_AHAU	0	9	0.01	1.51	7.2384	0.0019226	0.013002	GO:0043231//intracellular membrane-bounded organelle	-	-	gi|225443942|ref|XP_002272068.1|/5.36858e-108/PREDICTED: hypothetical protein [Vitis vinifera]
Unigene6208_PB_AHAU	0	9	0.01	1.51	7.2384	0.0019226	0.012998	GO:0030964;GO:0009536//plastid;GO:0005746//mitochondrial respiratory chain	GO:0016836//hydro-lyase activity	GO:0006970//response to osmotic stress;GO:0043094	gi|255540193|ref|XP_002511161.1|/2.22906e-102/Protein yrdA, putative [Ricinus communis]
Unigene41478_PB_AHAU	0	9	0.01	1.51	7.2384	0.0019226	0.012994	GO:0016020//membrane	-	-	gi|255627565|gb|ACU14127.1|/2.95055e-91/unknown [Glycine max]
Unigene42229_PB_AHAU	0	8	0.01	1.34	7.06609	0.00385126	0.0237913	-	GO:0016628//oxidoreductase activity, acting on the CH-CH group of donors, NAD or NADP as acceptor;GO:0032559	GO:0008152//metabolic process;GO:0050896//response to stimulus	gi|6969976|gb|AAF34134.1|/2.12858e-30/high molecular weight heat shock protein [Malus x domestica]
Unigene81672_PB_AHAU	0	8	0.01	1.34	7.06609	0.00385126	0.0237847	-	GO:0003824//catalytic activity	-	gi|10567808|gb|AAG16758.1|/8.26236e-87/putative glutathione S-transferase T3 [Solanum lycopersicum]
Unigene14702_PB_AHAU	0	8	0.01	1.34	7.06609	0.00385126	0.023778	-	-	-	gi|225443632|ref|XP_002273941.1|/1.12076e-133/PREDICTED: hypothetical protein [Vitis vinifera]
Unigene89306_PB_AHAU	0	8	0.01	1.34	7.06609	0.00385126	0.0237713	-	-	-	gi|302398667|gb|ADL36628.1|/1.06853e-69/C2H2L domain class transcription factor [Malus x domestica]
Unigene7889_PB_AHAU	0	8	0.01	1.34	7.06609	0.00385126	0.0237647	-	-	-	gi|255631498|gb|ACU16116.1|/7.66262e-12/unknown [Glycine max]
Unigene10566_PB_AHAU	0	8	0.01	1.34	7.06609	0.00385126	0.0237581	GO:0043231//intracellular membrane-bounded organelle	GO:0016772//transferase activity, transferring phosphorus-containing groups	GO:0006796//phosphate metabolic process	gi|255577960|ref|XP_002529852.1|/9.64505e-34/Serine/threonine-protein kinase, putative [Ricinus communis]
Unigene83488_PB_AHAU	0	8	0.01	1.34	7.06609	0.00385126	0.0237514	-	-	-	-
Unigene50735_PB_AHAU	0	8	0.01	1.34	7.06609	0.00385126	0.0237448	-	-	-	gi|147766971|emb|CAN67684.1|/7.37854e-61/hypothetical protein VITISV_009913 [Vitis vinifera]
Unigene47251_PB_AHAU	0	8	0.01	1.34	7.06609	0.00385126	0.0237381	-	-	-	-
Unigene89332_PB_AHAU	0	8	0.01	1.34	7.06609	0.00385126	0.0237315	-	-	-	-
Unigene87084_PB_AHAU	0	8	0.01	1.34	7.06609	0.00385126	0.0237249	-	-	-	-
Unigene62124_PB_AHAU	0	8	0.01	1.34	7.06609	0.00385126	0.0237183	-	-	-	-
Unigene52749_PB_AHAU	0	8	0.01	1.34	7.06609	0.00385126	0.0237116	-	GO:0046872//metal ion binding	-	gi|224092904|ref|XP_002309746.1|/7.34155e-53/predicted protein [Populus trichocarpa]
Unigene71029_PB_AHAU	0	8	0.01	1.34	7.06609	0.00385126	0.023705	-	-	-	gi|296088515|emb|CBI37506.3|/2.56264e-92/unnamed protein product [Vitis vinifera]
Unigene4269_PB_AHAU	0	8	0.01	1.34	7.06609	0.00385126	0.0236984	GO:0043231//intracellular membrane-bounded organelle	GO:0005488//binding;GO:0001071//nucleic acid binding transcription factor activity	GO:0006950//response to stress;GO:0048437//floral organ development;GO:0009639//response to red or far red light;GO:0009845//seed germination	gi|295881692|gb|ADG56590.1|/6.33635e-100/ALCATRAZ/SPATULA-like protein [Prunus persica]
Unigene87683_PB_AHAU	0	8	0.01	1.34	7.06609	0.00385126	0.0236918	GO:0016020//membrane	GO:0046873//metal ion transmembrane transporter activity;GO:0016491//oxidoreductase activity	GO:0006825//copper ion transport;GO:0006829//zinc ion transport	gi|255550788|ref|XP_002516442.1|/9.41304e-78/zinc/iron transporter, putative [Ricinus communis]
Unigene53650_PB_AHAU	0	8	0.01	1.34	7.06609	0.00385126	0.0236852	-	-	-	-
Unigene4100_PB_AHAU	0	8	0.01	1.34	7.06609	0.00385126	0.0236786	-	-	-	gi|224100715|ref|XP_002311986.1|/4.10372e-07/predicted protein [Populus trichocarpa]
Unigene42593_PB_AHAU	0	8	0.01	1.34	7.06609	0.00385126	0.023672	GO:0009521;GO:0009526//plastid envelope;GO:0009570//chloroplast stroma;GO:0009534//chloroplast thylakoid	GO:0046906//tetrapyrrole binding	GO:0009628//response to abiotic stimulus;GO:0044237//cellular metabolic process	gi|255547367|ref|XP_002514741.1|/3.84837e-24/chlorophyll A/B binding protein, putative [Ricinus communis]
Unigene33723_PB_AHAU	0	8	0.01	1.34	7.06609	0.00385126	0.0236654	-	-	-	-
Unigene9530_PB_AHAU	0	8	0.01	1.34	7.06609	0.00385126	0.0236588	GO:0031410//cytoplasmic vesicle	-	-	gi|297740775|emb|CBI30957.3|/4.16785e-76/unnamed protein product [Vitis vinifera]
Unigene68776_PB_AHAU	0	8	0.01	1.34	7.06609	0.00385126	0.0236522	-	-	-	-
Unigene38937_PB_AHAU	0	8	0.01	1.34	7.06609	0.00385126	0.0236456	GO:0005771//multivesicular body	GO:0005543//phospholipid binding;GO:0046983//protein dimerization activity	GO:0019538//protein metabolic process;GO:0006810//transport;GO:0009791//post-embryonic development;GO:0009987//cellular process	gi|297736545|emb|CBI25416.3|/1.33464e-67/unnamed protein product [Vitis vinifera]
Unigene11087_PB_AHAU	0	8	0.01	1.34	7.06609	0.00385126	0.0236391	-	-	-	gi|224142645|ref|XP_002324665.1|/2.84936e-40/Ca2+ antiporter/cation exchanger [Populus trichocarpa]
Unigene70691_PB_AHAU	0	8	0.01	1.34	7.06609	0.00385126	0.0236325	GO:0043231//intracellular membrane-bounded organelle;GO:0044444//cytoplasmic part	GO:0046914//transition metal ion binding	GO:0009725//response to hormone stimulus;GO:0009628//response to abiotic stimulus;GO:0044267//cellular protein metabolic process	gi|255575962|ref|XP_002528877.1|/2.18273e-19/ccd1, putative [Ricinus communis]
Unigene79175_PB_AHAU	0	8	0.01	1.34	7.06609	0.00385126	0.0236259	-	GO:0004674//protein serine/threonine kinase activity;GO:0032559	GO:0009267//cellular response to starvation;GO:0009743//response to carbohydrate stimulus;GO:0006813//potassium ion transport;GO:0023052//signaling;GO:0006970//response to osmotic stress;GO:0006464//protein modification process	gi|229609825|gb|ACQ83528.1|/1.07018e-180/CBL-interacting protein kinase 12 [Vitis vinifera]
Unigene87741_PB_AHAU	0	8	0.01	1.34	7.06609	0.00385126	0.0236193	-	-	-	gi|225429191|ref|XP_002276036.1|/3.03113e-24/PREDICTED: hypothetical protein [Vitis vinifera]
Unigene34176_PB_AHAU	0	8	0.01	1.34	7.06609	0.00385126	0.0236128	-	-	-	gi|255537077|ref|XP_002509605.1|/1.68236e-56/Maspardin, putative [Ricinus communis]
Unigene33359_PB_AHAU	0	8	0.01	1.34	7.06609	0.00385126	0.0236062	-	-	-	-
Unigene70764_PB_AHAU	0	8	0.01	1.34	7.06609	0.00385126	0.0235997	GO:0043231//intracellular membrane-bounded organelle	GO:0003676//nucleic acid binding	GO:0006351//transcription, DNA-dependent	gi|224124782|ref|XP_002329947.1|/4.25949e-37/predicted protein [Populus trichocarpa]
Unigene37038_PB_AHAU	0	8	0.01	1.34	7.06609	0.00385126	0.0235931	-	-	GO:0006887//exocytosis	gi|225446635|ref|XP_002281104.1|/2.46566e-68/PREDICTED: hypothetical protein isoform 1 [Vitis vinifera]
Unigene83936_PB_AHAU	0	8	0.01	1.34	7.06609	0.00385126	0.0235866	-	-	-	-
Unigene29309_PB_AHAU	0	8	0.01	1.34	7.06609	0.00385126	0.02358	GO:0044464//cell part	GO:0015197//peptide transporter activity	GO:0015833//peptide transport	gi|255579146|ref|XP_002530420.1|/6.86816e-29/Oligopeptide transporter, putative [Ricinus communis]
Unigene23890_PB_AHAU	0	8	0.01	1.34	7.06609	0.00385126	0.0235735	GO:0009536//plastid	GO:0016628//oxidoreductase activity, acting on the CH-CH group of donors, NAD or NADP as acceptor	GO:0009089//lysine biosynthetic process via diaminopimelate	gi|297820840|ref|XP_002878303.1|/9.16808e-53/dihydrodipicolinate reductase family protein [Arabidopsis lyrata subsp. lyrata]
Unigene884_PB_AHAU	0	8	0.01	1.34	7.06609	0.00385126	0.0235669	-	-	-	-
Unigene47731_PB_AHAU	0	8	0.01	1.34	7.06609	0.00385126	0.0235604	-	-	-	-
Unigene78563_PB_AHAU	0	8	0.01	1.34	7.06609	0.00385126	0.0235539	GO:0009536//plastid;GO:0016020//membrane	GO:0004674//protein serine/threonine kinase activity;GO:0046872//metal ion binding;GO:0032559	GO:0009755//hormone-mediated signaling pathway;GO:0006464//protein modification process	gi|297734041|emb|CBI15288.3|/1.20868e-25/unnamed protein product [Vitis vinifera]
Unigene21306_PB_AHAU	0	8	0.01	1.34	7.06609	0.00385126	0.0235473	-	-	-	gi|297735048|emb|CBI17410.3|/1.64836e-09/unnamed protein product [Vitis vinifera]
Unigene41987_PB_AHAU	0	8	0.01	1.34	7.06609	0.00385126	0.0235408	GO:0005618//cell wall	GO:0015926//glucosidase activity	GO:0044238//primary metabolic process	gi|157041199|dbj|BAF79669.1|/1.68236e-56/beta-D-xylosidase [Pyrus pyrifolia]
Unigene30583_PB_AHAU	0	8	0.01	1.34	7.06609	0.00385126	0.0235343	-	-	-	-
Unigene18961_PB_AHAU	0	7	0.01	1.17	6.87036	0.00771466	0.0415289	GO:0016020//membrane	GO:0005249//voltage-gated potassium channel activity;GO:0005515//protein binding;GO:0000166//nucleotide binding	GO:0009642//response to light intensity;GO:0006811//ion transport;GO:0009987//cellular process;GO:0048511//rhythmic process	gi|225444541|ref|XP_002275549.1|/9.75992e-103/PREDICTED: inward rectifying shaker-like K+ channel [Vitis vinifera]
Unigene41789_PB_AHAU	0	7	0.01	1.17	6.87036	0.00771466	0.0415188	GO:0044424//intracellular part	GO:0046914//transition metal ion binding;GO:0008172//S-methyltransferase activity	GO:0006730//one-carbon metabolic process;GO:0000097//sulfur amino acid biosynthetic process	gi|296085909|emb|CBI31233.3|/1.20265e-57/unnamed protein product [Vitis vinifera]
Unigene83651_PB_AHAU	0	7	0.01	1.17	6.87036	0.00771466	0.0415086	-	-	-	-
Unigene12810_PB_AHAU	0	7	0.01	1.17	6.87036	0.00771466	0.0414985	-	-	-	gi|255551022|ref|XP_002516559.1|/1.30657e-33/protein transporter, putative [Ricinus communis]
Unigene9593_PB_AHAU	0	7	0.01	1.17	6.87036	0.00771466	0.0414884	-	-	GO:0009725//response to hormone stimulus;GO:0006970//response to osmotic stress;GO:0009743//response to carbohydrate stimulus;GO:0010038//response to metal ion	gi|224082812|ref|XP_002306849.1|/1.46504e-61/predicted protein [Populus trichocarpa]
Unigene4638_PB_AHAU	0	7	0.01	1.17	6.87036	0.00771466	0.0414783	-	GO:0046872//metal ion binding	-	gi|255554142|ref|XP_002518111.1|/3.99758e-35/conserved hypothetical protein [Ricinus communis]
Unigene22902_PB_AHAU	0	7	0.01	1.17	6.87036	0.00771466	0.0414682	GO:0009532//plastid stroma	GO:0016884//carbon-nitrogen ligase activity, with glutamine as amido-N-donor	GO:0006418//tRNA aminoacylation for protein translation	gi|225433298|ref|XP_002282340.1|/2.15593e-169/PREDICTED: hypothetical protein [Vitis vinifera]
Unigene156_PB_AHAU	0	7	0.01	1.17	6.87036	0.00771466	0.0414581	-	-	-	gi|255637360|gb|ACU19009.1|/2.1761e-15/unknown [Glycine max]
Unigene79357_PB_AHAU	0	7	0.01	1.17	6.87036	0.00771466	0.041448	GO:0044464//cell part	GO:0004175//endopeptidase activity	GO:0019538//protein metabolic process	gi|224096860|ref|XP_002310764.1|/2.10482e-29/predicted protein [Populus trichocarpa]
Unigene1234_PB_AHAU	0	7	0.01	1.17	6.87036	0.00771466	0.0414379	GO:0031090//organelle membrane	-	GO:0006810//transport	gi|16588831|gb|AAL26911.1|AF319167_1/4.42376e-47/unknown [Prunus persica]
Unigene65551_PB_AHAU	0	7	0.01	1.17	6.87036	0.00771466	0.0414278	-	-	-	-
Unigene49918_PB_AHAU	0	7	0.01	1.17	6.87036	0.00771466	0.0414177	-	-	GO:0009725//response to hormone stimulus	gi|224128011|ref|XP_002320219.1|/2.11599e-38/SAUR family protein [Populus trichocarpa]
Unigene13287_PB_AHAU	0	7	0.01	1.17	6.87036	0.00771466	0.0414076	GO:0043232;GO:0043231//intracellular membrane-bounded organelle	GO:0004722//protein serine/threonine phosphatase activity	GO:0006464//protein modification process;GO:0006796//phosphate metabolic process	gi|297738449|emb|CBI27650.3|/6.53017e-90/unnamed protein product [Vitis vinifera]
Unigene19074_PB_AHAU	0	7	0.01	1.17	6.87036	0.00771466	0.0413976	-	-	-	-
Unigene25545_PB_AHAU	0	7	0.01	1.17	6.87036	0.00771466	0.0413875	-	-	-	-
Unigene79673_PB_AHAU	0	7	0.01	1.17	6.87036	0.00771466	0.0413774	-	-	-	-
Unigene77836_PB_AHAU	0	7	0.01	1.17	6.87036	0.00771466	0.0413674	GO:0044464//cell part	GO:0017111//nucleoside-triphosphatase activity;GO:0003677//DNA binding;GO:0000166//nucleotide binding;GO:0015405	GO:0006259//DNA metabolic process	gi|225463910|ref|XP_002266211.1|/2.19996e-177/PREDICTED: hypothetical protein [Vitis vinifera]
Unigene79187_PB_AHAU	0	7	0.01	1.17	6.87036	0.00771466	0.0413573	GO:0043231//intracellular membrane-bounded organelle;GO:0044427	GO:0046914//transition metal ion binding;GO:0003676//nucleic acid binding;GO:0004386//helicase activity;GO:0032559	GO:0006355//regulation of transcription, DNA-dependent;GO:0048527//lateral root development;GO:0009738//abscisic acid mediated signaling pathway;GO:0006325//chromatin organization	gi|296082077|emb|CBI21082.3|/2.01212e-41/unnamed protein product [Vitis vinifera]
Unigene27136_PB_AHAU	0	7	0.01	1.17	6.87036	0.00771466	0.0413473	-	-	-	gi|225445597|ref|XP_002285409.1|/2.10748e-31/PREDICTED: hypothetical protein [Vitis vinifera]
Unigene55055_PB_AHAU	0	7	0.01	1.17	6.87036	0.00771466	0.0413372	-	-	-	gi|261865340|gb|ACY01921.1|/6.05234e-09/hypothetical protein [Beta vulgaris]
Unigene4881_PB_AHAU	0	7	0.01	1.17	6.87036	0.00771466	0.0413272	GO:0043231//intracellular membrane-bounded organelle	GO:0016628//oxidoreductase activity, acting on the CH-CH group of donors, NAD or NADP as acceptor;GO:0016791//phosphatase activity	GO:0008152//metabolic process	gi|225470844|ref|XP_002266259.1|/7.39001e-146/PREDICTED: hypothetical protein [Vitis vinifera]
Unigene63128_PB_AHAU	0	7	0.01	1.17	6.87036	0.00771466	0.0413172	-	GO:0016706//oxidoreductase activity, acting on paired donors, with incorporation or reduction of molecular oxygen, 2-oxoglutarate as one donor, and incorporation of one atom each of oxygen into both donors	GO:0051553	gi|224110576|ref|XP_002315563.1|/9.65345e-16/predicted protein [Populus trichocarpa]
Unigene18425_PB_AHAU	0	7	0.01	1.17	6.87036	0.00771466	0.0413071	-	-	-	-
Unigene67288_PB_AHAU	0	7	0.01	1.17	6.87036	0.00771466	0.0412971	-	GO:0004673//protein histidine kinase activity;GO:0004871//signal transducer activity	GO:0016310//phosphorylation;GO:0007165//signal transduction;GO:0006351//transcription, DNA-dependent	gi|255560269|ref|XP_002521152.1|/8.19733e-46/sensory transduction histidine kinase bacterial, putative [Ricinus communis]
Unigene22_PB_AHAU	0	7	0.01	1.17	6.87036	0.00771466	0.0412871	-	-	GO:0050896//response to stimulus	gi|255542420|ref|XP_002512273.1|/1.84699e-52/leucine-rich repeat-containing protein, putative [Ricinus communis]
Unigene89775_PB_AHAU	0	7	0.01	1.17	6.87036	0.00771466	0.0412771	GO:0043231//intracellular membrane-bounded organelle	GO:0003677//DNA binding;GO:0001071//nucleic acid binding transcription factor activity;GO:0005515//protein binding	GO:0006351//transcription, DNA-dependent	gi|296087850|emb|CBI35106.3|/3.41649e-20/unnamed protein product [Vitis vinifera]
Unigene36688_PB_AHAU	0	7	0.01	1.17	6.87036	0.00771466	0.0412671	GO:0043231//intracellular membrane-bounded organelle	GO:0016301//kinase activity	-	gi|225437264|ref|XP_002275742.1|/6.18573e-23/PREDICTED: hypothetical protein [Vitis vinifera]
Unigene26724_PB_AHAU	0	7	0.01	1.17	6.87036	0.00771466	0.0412571	GO:0009536//plastid;GO:0015630//microtubule cytoskeleton	GO:0046914//transition metal ion binding;GO:0003774//motor activity;GO:0032559	GO:0007017//microtubule-based process	gi|20259522|gb|AAM13881.1|/3.68502e-41/putative kinesin [Arabidopsis thaliana]
Unigene43286_PB_AHAU	0	7	0.01	1.17	6.87036	0.00771466	0.0412471	-	-	-	-
Unigene82101_PB_AHAU	0	7	0.01	1.17	6.87036	0.00771466	0.0412371	-	-	-	-
Unigene2458_PB_AHAU	0	7	0.01	1.17	6.87036	0.00771466	0.0412271	GO:0044444//cytoplasmic part;GO:0016020//membrane;GO:0030312//external encapsulating structure	GO:0005515//protein binding;GO:0032559	GO:0006952//defense response;GO:0010035//response to inorganic substance;GO:0044267//cellular protein metabolic process	gi|225426164|ref|XP_002278894.1|/3.1023e-123/PREDICTED: hypothetical protein [Vitis vinifera]
Unigene31221_PB_AHAU	0	7	0.01	1.17	6.87036	0.00771466	0.0412171	-	-	-	-
Unigene31620_PB_AHAU	0	7	0.01	1.17	6.87036	0.00771466	0.0412071	-	-	-	-
Unigene74711_PB_AHAU	0	7	0.01	1.17	6.87036	0.00771466	0.0411971	-	GO:0003824//catalytic activity;GO:0046914//transition metal ion binding	-	gi|255582393|ref|XP_002531985.1|/2.26485e-73/Ubiquitin ligase protein FANCL, putative [Ricinus communis]
Unigene23001_PB_AHAU	0	7	0.01	1.17	6.87036	0.00771466	0.0411872	-	-	-	-
Unigene34398_PB_AHAU	0	7	0.01	1.17	6.87036	0.00771466	0.0411772	GO:0044464//cell part	-	-	gi|255566620|ref|XP_002524294.1|/2.16024e-20/conserved hypothetical protein [Ricinus communis]
Unigene69512_PB_AHAU	0	7	0.01	1.17	6.87036	0.00771466	0.0411672	GO:0009536//plastid	GO:0019203//carbohydrate phosphatase activity	GO:0005975//carbohydrate metabolic process	gi|158427472|gb|ABW38331.1|/1.65902e-151/chloroplast fructose-1,6-bisphosphatase II [Fragaria x ananassa]
Unigene34973_PB_AHAU	0	7	0.01	1.17	6.87036	0.00771466	0.0411573	-	GO:0046914//transition metal ion binding	-	gi|297851676|ref|XP_002893719.1|/7.63263e-34/predicted protein [Arabidopsis lyrata subsp. lyrata]
Unigene8228_PB_AHAU	0	7	0.01	1.17	6.87036	0.00771466	0.0411473	GO:0031225//anchored to membrane	GO:0008081//phosphoric diester hydrolase activity;GO:0016301//kinase activity	GO:0010383;GO:0009913//epidermal cell differentiation;GO:0019400;GO:0000904//cell morphogenesis involved in differentiation	gi|255576268|ref|XP_002529027.1|/7.13677e-99/glycerophosphoryl diester phosphodiesterase, putative [Ricinus communis]
Unigene29397_PB_AHAU	0	7	0.01	1.17	6.87036	0.00771466	0.0411374	-	-	-	-
Unigene64656_PB_AHAU	0	7	0.01	1.17	6.87036	0.00771466	0.0411275	-	-	-	-
Unigene50593_PB_AHAU	0	7	0.01	1.17	6.87036	0.00771466	0.0411175	-	GO:0048037//cofactor binding;GO:0003824//catalytic activity	-	gi|255543391|ref|XP_002512758.1|/2.13836e-14/conserved hypothetical protein [Ricinus communis]
Unigene64960_PB_AHAU	0	7	0.01	1.17	6.87036	0.00771466	0.0411076	-	-	-	gi|147867222|emb|CAN79949.1|/2.91697e-32/hypothetical protein VITISV_044422 [Vitis vinifera]
Unigene74659_PB_AHAU	0	7	0.01	1.17	6.87036	0.00771466	0.0410977	-	-	-	-
Unigene12732_PB_AHAU	0	7	0.01	1.17	6.87036	0.00771466	0.0410877	-	-	-	-
Unigene66867_PB_AHAU	0	7	0.01	1.17	6.87036	0.00771466	0.0410778	-	-	-	-
Unigene83014_PB_AHAU	0	7	0.01	1.17	6.87036	0.00771466	0.0410679	GO:0009536//plastid	GO:0016705//oxidoreductase activity, acting on paired donors, with incorporation or reduction of molecular oxygen	GO:0016109	gi|60672631|gb|AAX33347.1|/2.36819e-169/phytoene desaturase [Prunus armeniaca]
Unigene38216_PB_AHAU	0	7	0.01	1.17	6.87036	0.00771466	0.041058	GO:0043231//intracellular membrane-bounded organelle	GO:0046914//transition metal ion binding;GO:0003677//DNA binding;GO:0001071//nucleic acid binding transcription factor activity	GO:0006351//transcription, DNA-dependent;GO:0032501//multicellular organismal process;GO:0048511//rhythmic process	gi|255647858|gb|ACU24388.1|/1.38818e-33/unknown [Glycine max]
Unigene35501_PB_AHAU	0	7	0.01	1.17	6.87036	0.00771466	0.0410481	GO:0016020//membrane;GO:0043231//intracellular membrane-bounded organelle	GO:0005515//protein binding;GO:0022892	-	gi|188529683|gb|ACD62528.1|/1.10465e-31/bet1-like snare 1-1 [Malus x domestica]
Unigene85305_PB_AHAU	0	7	0.01	1.17	6.87036	0.00771466	0.0410382	-	GO:0016772//transferase activity, transferring phosphorus-containing groups	GO:0006520//cellular amino acid metabolic process;GO:0006796//phosphate metabolic process	gi|118486766|gb|ABK95218.1|/4.22822e-55/unknown [Populus trichocarpa]
Unigene38468_PB_AHAU	0	6	0.01	1.01	6.65821	0.0154536	0.0725953	-	-	-	gi|297746062|emb|CBI16118.3|/1.8294e-18/unnamed protein product [Vitis vinifera]
Unigene35091_PB_AHAU	0	6	0.01	1.01	6.65821	0.0154536	0.0725798	-	GO:0016757//transferase activity, transferring glycosyl groups	-	gi|224143406|ref|XP_002324945.1|/4.19496e-37/predicted protein [Populus trichocarpa]
Unigene63670_PB_AHAU	0	6	0.01	1.01	6.65821	0.0154536	0.0725643	-	-	-	-
Unigene16960_PB_AHAU	0	6	0.01	1.01	6.65821	0.0154536	0.0725489	-	-	-	-
Unigene79995_PB_AHAU	0	6	0.01	1.01	6.65821	0.0154536	0.0725335	-	-	-	-
Unigene1500_PB_AHAU	0	6	0.01	1.01	6.65821	0.0154536	0.072518	-	-	-	gi|82698823|gb|ABB89212.1|/2.89836e-07/biphenyl synthase [Sorbus aucuparia]
Unigene37426_PB_AHAU	0	6	0.01	1.01	6.65821	0.0154536	0.0725026	-	-	-	-
Unigene7936_PB_AHAU	0	6	0.01	1.01	6.65821	0.0154536	0.0724872	-	-	-	gi|224088655|ref|XP_002308509.1|/3.32375e-07/predicted protein [Populus trichocarpa]
Unigene15355_PB_AHAU	0	6	0.01	1.01	6.65821	0.0154536	0.0724718	-	-	-	-
Unigene50951_PB_AHAU	0	6	0.01	1.01	6.65821	0.0154536	0.0724564	GO:0016020//membrane	GO:0016740//transferase activity	-	gi|255571039|ref|XP_002526470.1|/3.35895e-61/glycosyltransferase, putative [Ricinus communis]
Unigene16976_PB_AHAU	0	6	0.01	1.01	6.65821	0.0154536	0.072441	-	-	-	gi|225446555|ref|XP_002279581.1|/3.93151e-08/PREDICTED: hypothetical protein [Vitis vinifera]
Unigene71013_PB_AHAU	0	6	0.01	1.01	6.65821	0.0154536	0.0724256	GO:0043231//intracellular membrane-bounded organelle	GO:0016791//phosphatase activity	GO:0006796//phosphate metabolic process;GO:0000302//response to reactive oxygen species	gi|225424458|ref|XP_002285160.1|/5.00528e-40/PREDICTED: hypothetical protein isoform 1 [Vitis vinifera]
Unigene60309_PB_AHAU	0	6	0.01	1.01	6.65821	0.0154536	0.0724102	GO:0043231//intracellular membrane-bounded organelle	GO:0046914//transition metal ion binding;GO:0016616//oxidoreductase activity, acting on the CH-OH group of donors, NAD or NADP as acceptor;GO:0016814//hydrolase activity, acting on carbon-nitrogen (but not peptide) bonds, in cyclic amidines;GO:0000166//nucleotide binding	GO:0006771	gi|224144951|ref|XP_002325472.1|/3.7573e-27/predicted protein [Populus trichocarpa]
Unigene26813_PB_AHAU	0	6	0.01	1.01	6.65821	0.0154536	0.0723948	-	-	-	gi|224158809|ref|XP_002338015.1|/6.05789e-09/predicted protein [Populus trichocarpa]
Unigene15742_PB_AHAU	0	6	0.01	1.01	6.65821	0.0154536	0.0723795	GO:0044429//mitochondrial part	GO:0003995//acyl-CoA dehydrogenase activity;GO:0050662//coenzyme binding;GO:0032559	GO:0008152//metabolic process	gi|255570831|ref|XP_002526368.1|/6.63105e-104/acyl-CoA dehydrogenase, putative [Ricinus communis]
Unigene31716_PB_AHAU	0	6	0.01	1.01	6.65821	0.0154536	0.0723641	-	GO:0005515//protein binding	GO:0050896//response to stimulus	gi|224084972|ref|XP_002307457.1|/1.38362e-54/predicted protein [Populus trichocarpa]
Unigene1756_PB_AHAU	0	6	0.01	1.01	6.65821	0.0154536	0.0723487	-	-	-	gi|292668995|gb|ADE41152.1|/2.97878e-19/AP2 domain class transcription factor [Malus x domestica]
Unigene11298_PB_AHAU	0	6	0.01	1.01	6.65821	0.0154536	0.0723334	GO:0043231//intracellular membrane-bounded organelle	GO:0046872//metal ion binding;GO:0016780//phosphotransferase activity, for other substituted phosphate groups	GO:0009058//biosynthetic process	gi|297743021|emb|CBI35888.3|/3.10306e-107/unnamed protein product [Vitis vinifera]
Unigene77229_PB_AHAU	0	6	0.01	1.01	6.65821	0.0154536	0.0723181	GO:0043231//intracellular membrane-bounded organelle	-	GO:0009628//response to abiotic stimulus	gi|255581273|ref|XP_002531448.1|/7.97849e-14/conserved hypothetical protein [Ricinus communis]
Unigene12688_PB_AHAU	0	6	0.01	1.01	6.65821	0.0154536	0.0723027	-	GO:0046914//transition metal ion binding	-	gi|224144714|ref|XP_002325387.1|/6.80268e-43/predicted protein [Populus trichocarpa]
Unigene56973_PB_AHAU	0	6	0.01	1.01	6.65821	0.0154536	0.0722874	-	-	-	-
Unigene88106_PB_AHAU	0	6	0.01	1.01	6.65821	0.0154536	0.0722721	-	-	-	gi|255556820|ref|XP_002519443.1|/1.5287e-41/conserved hypothetical protein [Ricinus communis]
Unigene6237_PB_AHAU	0	6	0.01	1.01	6.65821	0.0154536	0.0722567	-	-	-	-
Unigene81200_PB_AHAU	0	6	0.01	1.01	6.65821	0.0154536	0.0722414	-	-	-	gi|302398861|gb|ADL36725.1|/5.38486e-42/HD domain class transcription factor [Malus x domestica]
Unigene54748_PB_AHAU	0	6	0.01	1.01	6.65821	0.0154536	0.0722261	-	GO:0016884//carbon-nitrogen ligase activity, with glutamine as amido-N-donor;GO:0016787//hydrolase activity;GO:0032559	GO:0019359	gi|224075164|ref|XP_002304569.1|/5.40325e-57/predicted protein [Populus trichocarpa]
Unigene80289_PB_AHAU	0	6	0.01	1.01	6.65821	0.0154536	0.0722108	-	-	-	gi|147844669|emb|CAN80057.1|/1.01266e-25/hypothetical protein VITISV_023146 [Vitis vinifera]
Unigene41919_PB_AHAU	0	6	0.01	1.01	6.65821	0.0154536	0.0721955	-	-	-	-
Unigene62852_PB_AHAU	0	6	0.01	1.01	6.65821	0.0154536	0.0721802	-	-	-	-
Unigene7080_PB_AHAU	0	6	0.01	1.01	6.65821	0.0154536	0.072165	-	-	-	gi|224109894|ref|XP_002315346.1|/5.10668e-66/predicted protein [Populus trichocarpa]
Unigene51559_PB_AHAU	0	6	0.01	1.01	6.65821	0.0154536	0.0721497	GO:0005789//endoplasmic reticulum membrane	GO:0004672//protein kinase activity;GO:0004521//endoribonuclease activity;GO:0032559	GO:0006396//RNA processing;GO:0030968//endoplasmic reticulum unfolded protein response;GO:0006464//protein modification process	gi|297745578|emb|CBI40743.3|/1.66649e-55/unnamed protein product [Vitis vinifera]
Unigene2611_PB_AHAU	0	6	0.01	1.01	6.65821	0.0154536	0.0721344	-	GO:0030246//carbohydrate binding;GO:0004702//receptor signaling protein serine/threonine kinase activity;GO:0004713//protein tyrosine kinase activity;GO:0032559	GO:0006464//protein modification process;GO:0008037//cell recognition	gi|56561617|emb|CAG28412.1|/3.83765e-48/S-receptor kinase-like protein 1 [Senecio squalidus]
Unigene89504_PB_AHAU	0	6	0.01	1.01	6.65821	0.0154536	0.0721192	-	-	-	gi|255537349|ref|XP_002509741.1|/0/conserved hypothetical protein [Ricinus communis]
Unigene40884_PB_AHAU	0	6	0.01	1.01	6.65821	0.0154536	0.0721039	GO:0005576//extracellular region;GO:0005618//cell wall	GO:0015926//glucosidase activity	GO:0044238//primary metabolic process;GO:0003006//developmental process involved in reproduction	gi|157041199|dbj|BAF79669.1|/0/beta-D-xylosidase [Pyrus pyrifolia]
Unigene57647_PB_AHAU	0	6	0.01	1.01	6.65821	0.0154536	0.0720887	-	-	-	-
Unigene74812_PB_AHAU	0	6	0.01	1.01	6.65821	0.0154536	0.0720734	-	-	-	-
Unigene56850_PB_AHAU	0	6	0.01	1.01	6.65821	0.0154536	0.0720582	-	-	-	-
Unigene10614_PB_AHAU	0	6	0.01	1.01	6.65821	0.0154536	0.072043	GO:0016020//membrane	-	-	gi|225458647|ref|XP_002284845.1|/6.78937e-45/PREDICTED: hypothetical protein [Vitis vinifera]
Unigene53475_PB_AHAU	0	6	0.01	1.01	6.65821	0.0154536	0.0720277	GO:0005743//mitochondrial inner membrane;GO:0031224//intrinsic to membrane	GO:0008320//protein transmembrane transporter activity	GO:0006810//transport	gi|224069860|ref|XP_002303058.1|/7.91763e-57/predicted protein [Populus trichocarpa]
Unigene77974_PB_AHAU	0	6	0.01	1.01	6.65821	0.0154536	0.0720125	GO:0031410//cytoplasmic vesicle	GO:0016790//thiolester hydrolase activity	GO:0043412	gi|224138676|ref|XP_002326662.1|/3.68676e-65/predicted protein [Populus trichocarpa]
Unigene3346_PB_AHAU	0	6	0.01	1.01	6.65821	0.0154536	0.0719973	GO:0043234//protein complex;GO:0044424//intracellular part	GO:0004812//aminoacyl-tRNA ligase activity;GO:0046872//metal ion binding;GO:0003676//nucleic acid binding;GO:0032559	GO:0006418//tRNA aminoacylation for protein translation	gi|255564405|ref|XP_002523199.1|/3.51545e-41/phenylalanyl-tRNA synthetase beta chain, putative [Ricinus communis]
Unigene41122_PB_AHAU	0	6	0.01	1.01	6.65821	0.0154536	0.0719821	-	-	-	-
Unigene39500_PB_AHAU	0	6	0.01	1.01	6.65821	0.0154536	0.0719669	-	GO:0003676//nucleic acid binding;GO:0051540;GO:0016407//acetyltransferase activity	GO:0040007//growth;GO:0009292//genetic transfer;GO:0006259//DNA metabolic process	gi|297795799|ref|XP_002865784.1|/3.63469e-14/hypothetical protein ARALYDRAFT_495092 [Arabidopsis lyrata subsp. lyrata]
Unigene71169_PB_AHAU	0	6	0.01	1.01	6.65821	0.0154536	0.0719517	GO:0016020//membrane;GO:0043231//intracellular membrane-bounded organelle	GO:0046872//metal ion binding	-	gi|296085057|emb|CBI28472.3|/1.87326e-63/unnamed protein product [Vitis vinifera]
Unigene80801_PB_AHAU	0	6	0.01	1.01	6.65821	0.0154536	0.0719365	-	-	-	-
Unigene17230_PB_AHAU	0	6	0.01	1.01	6.65821	0.0154536	0.0719214	GO:0043231//intracellular membrane-bounded organelle;GO:0000229	-	GO:0006355//regulation of transcription, DNA-dependent	gi|297733858|emb|CBI15105.3|/2.21281e-35/unnamed protein product [Vitis vinifera]
Unigene79473_PB_AHAU	0	6	0.01	1.01	6.65821	0.0154536	0.0719062	-	-	-	-
Unigene51008_PB_AHAU	0	6	0.01	1.01	6.65821	0.0154536	0.071891	-	GO:0016709//oxidoreductase activity, acting on paired donors, with incorporation or reduction of molecular oxygen, NADH or NADPH as one donor, and incorporation of one atom of oxygen;GO:0005506//iron ion binding	GO:0008152//metabolic process	gi|255538480|ref|XP_002510305.1|/4.39762e-73/cytochrome P450, putative [Ricinus communis]
Unigene30133_PB_AHAU	0	6	0.01	1.01	6.65821	0.0154536	0.0718759	-	-	-	-
Unigene34231_PB_AHAU	0	6	0.01	1.01	6.65821	0.0154536	0.0718607	-	GO:0016741;GO:0005488//binding	GO:0006730//one-carbon metabolic process;GO:0034641//cellular nitrogen compound metabolic process	gi|224119960|ref|XP_002318208.1|/3.00918e-82/predicted protein [Populus trichocarpa]
Unigene9716_PB_AHAU	0	6	0.01	1.01	6.65821	0.0154536	0.0718456	-	GO:0005488//binding	-	gi|255576617|ref|XP_002529199.1|/2.2048e-48/nucleolysin tia-1, putative [Ricinus communis]
Unigene57927_PB_AHAU	0	6	0.01	1.01	6.65821	0.0154536	0.0718304	-	-	-	gi|224098854|ref|XP_002311292.1|/3.51833e-08/predicted protein [Populus trichocarpa]
Unigene20938_PB_AHAU	0	6	0.01	1.01	6.65821	0.0154536	0.0718153	-	-	-	-
Unigene10340_PB_AHAU	0	6	0.01	1.01	6.65821	0.0154536	0.0718002	GO:0031461//cullin-RING ubiquitin ligase complex	GO:0005488//binding	-	gi|225445832|ref|XP_002277519.1|/1.98502e-28/PREDICTED: hypothetical protein [Vitis vinifera]
Unigene86552_PB_AHAU	0	6	0.01	1.01	6.65821	0.0154536	0.0717851	GO:0043234//protein complex;GO:0044464//cell part	GO:0019787//small conjugating protein ligase activity	GO:0016567//protein ubiquitination	gi|224108802|ref|XP_002314972.1|/3.03271e-56/predicted protein [Populus trichocarpa]
Unigene87489_PB_AHAU	0	6	0.01	1.01	6.65821	0.0154536	0.07177	GO:0043231//intracellular membrane-bounded organelle	-	-	gi|297735931|emb|CBI18707.3|/6.37689e-18/unnamed protein product [Vitis vinifera]
Unigene1490_PB_AHAU	0	6	0.01	1.01	6.65821	0.0154536	0.0717549	GO:0043231//intracellular membrane-bounded organelle;GO:0031410//cytoplasmic vesicle	GO:0046914//transition metal ion binding;GO:0019842//vitamin binding;GO:0019798	GO:0019471	gi|224102545|ref|XP_002312720.1|/8.75358e-53/predicted protein [Populus trichocarpa]
Unigene30151_PB_AHAU	0	6	0.01	1.01	6.65821	0.0154536	0.0717398	-	-	-	-
Unigene78617_PB_AHAU	0	6	0.01	1.01	6.65821	0.0154536	0.0717247	-	-	-	-
Unigene60158_PB_AHAU	0	6	0.01	1.01	6.65821	0.0154536	0.0717096	-	-	-	-
Unigene5141_PB_AHAU	0	6	0.01	1.01	6.65821	0.0154536	0.0716945	GO:0031410//cytoplasmic vesicle	-	-	gi|3080428|emb|CAA18747.1|/1.66101e-28/putative protein [Arabidopsis thaliana]
Unigene23041_PB_AHAU	0	6	0.01	1.01	6.65821	0.0154536	0.0716794	-	-	-	-
Unigene41398_PB_AHAU	0	6	0.01	1.01	6.65821	0.0154536	0.0716643	GO:0009532//plastid stroma;GO:0009526//plastid envelope;GO:0009534//chloroplast thylakoid;GO:0005576//extracellular region	GO:0016301//kinase activity;GO:0032559	GO:0006952//defense response;GO:0044238//primary metabolic process;GO:0006796//phosphate metabolic process;GO:0015977//carbon fixation	gi|255555933|ref|XP_002519002.1|/1.55437e-82/phosphoribulose kinase, putative [Ricinus communis]
Unigene48452_PB_AHAU	0	6	0.01	1.01	6.65821	0.0154536	0.0716493	GO:0043234//protein complex;GO:0044464//cell part	GO:0035251//UDP-glucosyltransferase activity	GO:0006074	gi|255574420|ref|XP_002528123.1|/1.33616e-89/1,3-beta-glucan synthase, putative [Ricinus communis]
Unigene72855_PB_AHAU	0	6	0.01	1.01	6.65821	0.0154536	0.0716342	-	-	-	-
Unigene26663_PB_AHAU	0	6	0.01	1.01	6.65821	0.0154536	0.0716192	-	-	-	gi|147785317|emb|CAN72854.1|/2.2953e-08/hypothetical protein VITISV_043216 [Vitis vinifera]
Unigene60872_PB_AHAU	0	6	0.01	1.01	6.65821	0.0154536	0.0716041	-	-	-	-
Unigene24762_PB_AHAU	0	6	0.01	1.01	6.65821	0.0154536	0.0715891	-	-	-	-
Unigene12388_PB_AHAU	0	6	0.01	1.01	6.65821	0.0154536	0.0715741	-	-	-	gi|225448002|ref|XP_002270591.1|/8.21307e-12/PREDICTED: hypothetical protein [Vitis vinifera]
Unigene41473_PB_AHAU	0	6	0.01	1.01	6.65821	0.0154536	0.071559	GO:0043231//intracellular membrane-bounded organelle	-	-	gi|225443227|ref|XP_002270610.1|/2.34885e-13/PREDICTED: hypothetical protein [Vitis vinifera]
Unigene65109_PB_AHAU	0	6	0.01	1.01	6.65821	0.0154536	0.071544	-	-	-	-
Unigene76620_PB_AHAU	0	6	0.01	1.01	6.65821	0.0154536	0.071529	-	-	-	gi|224090869|ref|XP_002309106.1|/2.87259e-11/predicted protein [Populus trichocarpa]
Unigene55063_PB_AHAU	0	6	0.01	1.01	6.65821	0.0154536	0.071514	GO:0044429//mitochondrial part	GO:0046914//transition metal ion binding;GO:0016639//oxidoreductase activity, acting on the CH-NH2 group of donors, NAD or NADP as acceptor;GO:0032559	GO:0009642//response to light intensity;GO:0019752//carboxylic acid metabolic process;GO:0010038//response to metal ion;GO:0019222//regulation of metabolic process;GO:0006970//response to osmotic stress	gi|255568914|ref|XP_002525427.1|/9.29731e-31/glutamate dehydrogenase, putative [Ricinus communis]
Unigene26625_PB_AHAU	0	6	0.01	1.01	6.65821	0.0154536	0.071499	-	-	-	gi|255645398|gb|ACU23195.1|/1.083e-10/unknown [Glycine max]
Unigene22758_PB_AHAU	0	6	0.01	1.01	6.65821	0.0154536	0.071484	-	-	-	gi|297813453|ref|XP_002874610.1|/5.64528e-07/RNA recognition motif-containing protein [Arabidopsis lyrata subsp. lyrata]
Unigene61889_PB_AHAU	0	6	0.01	1.01	6.65821	0.0154536	0.071469	-	-	-	-
Unigene43390_PB_AHAU	0	6	0.01	1.01	6.65821	0.0154536	0.0714541	-	-	-	-
Unigene5901_PB_AHAU	0	6	0.01	1.01	6.65821	0.0154536	0.0714391	-	-	-	gi|297740051|emb|CBI30233.3|/2.39045e-15/unnamed protein product [Vitis vinifera]
Unigene57071_PB_AHAU	0	6	0.01	1.01	6.65821	0.0154536	0.0714241	-	-	-	-
Unigene6864_PB_AHAU	0	6	0.01	1.01	6.65821	0.0154536	0.0714092	-	-	-	gi|255556233|ref|XP_002519151.1|/5.51942e-07/protein binding protein, putative [Ricinus communis]
Unigene56645_PB_AHAU	0	6	0.01	1.01	6.65821	0.0154536	0.0713942	GO:0015935//small ribosomal subunit;GO:0016020//membrane	GO:0043169//cation binding;GO:0005198//structural molecule activity	GO:0010467//gene expression;GO:0022613//ribonucleoprotein complex biogenesis	gi|303283092|ref|XP_003060837.1|/2.59034e-12/predicted protein [Micromonas pusilla CCMP1545]
Unigene33321_PB_AHAU	0	6	0.01	1.01	6.65821	0.0154536	0.0713793	-	-	-	-
Unigene64397_PB_AHAU	0	6	0.01	1.01	6.65821	0.0154536	0.0713643	-	GO:0017111//nucleoside-triphosphatase activity;GO:0046914//transition metal ion binding;GO:0003676//nucleic acid binding;GO:0032559	-	gi|225465878|ref|XP_002266009.1|/6.14569e-11/PREDICTED: hypothetical protein [Vitis vinifera]
Unigene12987_PB_AHAU	0	6	0.01	1.01	6.65821	0.0154536	0.0713494	-	-	-	-
Unigene19989_PB_AHAU	0	6	0.01	1.01	6.65821	0.0154536	0.0713344	-	-	-	-
Unigene64713_PB_AHAU	0	6	0.01	1.01	6.65821	0.0154536	0.0713195	-	-	-	gi|225461983|ref|XP_002271592.1|/1.81565e-23/PREDICTED: hypothetical protein [Vitis vinifera]
Unigene16778_PB_AHAU	0	6	0.01	1.01	6.65821	0.0154536	0.0713046	GO:0043231//intracellular membrane-bounded organelle	GO:0003723//RNA binding	GO:0009725//response to hormone stimulus;GO:0035196//production of miRNAs involved in gene silencing by miRNA;GO:0008380//RNA splicing;GO:0048571;GO:0009653//anatomical structure morphogenesis	gi|147864568|emb|CAN78968.1|/1.17075e-142/hypothetical protein VITISV_022738 [Vitis vinifera]
Unigene88691_PB_AHAU	0	6	0.01	1.01	6.65821	0.0154536	0.0712897	-	-	-	gi|224119774|ref|XP_002318159.1|/1.47375e-46/predicted protein [Populus trichocarpa]
Unigene24165_PB_AHAU	0	6	0.01	1.01	6.65821	0.0154536	0.0712748	-	GO:0016491//oxidoreductase activity	GO:0008152//metabolic process	gi|225446209|ref|XP_002263289.1|/1.12402e-50/PREDICTED: hypothetical protein [Vitis vinifera]
Unigene52954_PB_AHAU	0	5	0.01	0.84	6.39232	0.030956	0.124229	-	GO:0031420;GO:0016301//kinase activity	GO:0006796//phosphate metabolic process;GO:0006007//glucose catabolic process	gi|224060915|ref|XP_002300287.1|/1.05389e-30/predicted protein [Populus trichocarpa]
Unigene27700_PB_AHAU	0	5	0.01	0.84	6.39232	0.030956	0.124207	GO:0043231//intracellular membrane-bounded organelle	GO:0008374//O-acyltransferase activity;GO:0008080//N-acetyltransferase activity;GO:0004672//protein kinase activity	GO:0044238//primary metabolic process	gi|225444798|ref|XP_002278397.1|/0/PREDICTED: hypothetical protein [Vitis vinifera]
Unigene81698_PB_AHAU	0	5	0.01	0.84	6.39232	0.030956	0.124184	GO:0016020//membrane	GO:0005515//protein binding	GO:0044267//cellular protein metabolic process	gi|297738938|emb|CBI28183.3|/2.03053e-28/unnamed protein product [Vitis vinifera]
Unigene29314_PB_AHAU	0	5	0.01	0.84	6.39232	0.030956	0.124162	GO:0031224//intrinsic to membrane	GO:0016759//cellulose synthase activity;GO:0046914//transition metal ion binding	GO:0045229//external encapsulating structure organization;GO:0009250//glucan biosynthetic process	gi|183211890|gb|ACC59195.1|/2.97611e-40/cellulose synthase [Betula platyphylla]
Unigene66072_PB_AHAU	0	5	0.01	0.84	6.39232	0.030956	0.124139	-	-	-	-
Unigene10187_PB_AHAU	0	5	0.01	0.84	6.39232	0.030956	0.124117	GO:0043231//intracellular membrane-bounded organelle;GO:0031224//intrinsic to membrane	GO:0015291//secondary active transmembrane transporter activity;GO:0015103//inorganic anion transmembrane transporter activity	GO:0015698//inorganic anion transport	gi|117557160|gb|ABK35757.1|/2.64773e-134/sulfate transporter [Populus tremula x Populus alba]
Unigene650_PB_AHAU	0	5	0.01	0.84	6.39232	0.030956	0.124094	GO:0031976;GO:0009532//plastid stroma	GO:0015036//disulfide oxidoreductase activity;GO:0030234//enzyme regulator activity	GO:0051234//establishment of localization;GO:0005975//carbohydrate metabolic process;GO:0018904;GO:0019725//cellular homeostasis;GO:0044093;GO:0044092//negative regulation of molecular function;GO:0006091//generation of precursor metabolites and energy	gi|217071258|gb|ACJ83989.1|/1.33324e-58/unknown [Medicago truncatula]
Unigene48393_PB_AHAU	0	5	0.01	0.84	6.39232	0.030956	0.124071	-	-	-	gi|109509142|gb|ABG34280.1|/4.91696e-35/pectin acetylesterase [Eucalyptus globulus subsp. globulus]
Unigene62906_PB_AHAU	0	5	0.01	0.84	6.39232	0.030956	0.124049	-	-	-	gi|224129696|ref|XP_002328780.1|/5.1134e-08/predicted protein [Populus trichocarpa]
Unigene86904_PB_AHAU	0	5	0.01	0.84	6.39232	0.030956	0.124026	-	-	-	-
Unigene71990_PB_AHAU	0	5	0.01	0.84	6.39232	0.030956	0.124004	-	-	-	-
Unigene29460_PB_AHAU	0	5	0.01	0.84	6.39232	0.030956	0.123981	-	GO:0003824//catalytic activity;GO:0046914//transition metal ion binding	GO:0008152//metabolic process	gi|37935727|gb|AAP69752.1|/6.37918e-43/NAD-dependent sorbitol dehydrogenase 3 [Malus x domestica]
Unigene41069_PB_AHAU	0	5	0.01	0.84	6.39232	0.030956	0.123959	-	-	-	-
Unigene75102_PB_AHAU	0	5	0.01	0.84	6.39232	0.030956	0.123936	-	-	-	-
Unigene42891_PB_AHAU	0	5	0.01	0.84	6.39232	0.030956	0.123914	-	-	-	-
Unigene15024_PB_AHAU	0	5	0.01	0.84	6.39232	0.030956	0.123891	GO:0009521;GO:0031224//intrinsic to membrane;GO:0009534//chloroplast thylakoid	-	GO:0044237//cellular metabolic process	gi|147816689|emb|CAN77761.1|/7.80468e-17/hypothetical protein VITISV_038784 [Vitis vinifera]
Unigene13298_PB_AHAU	0	5	0.01	0.84	6.39232	0.030956	0.123869	-	-	-	-
Unigene38565_PB_AHAU	0	5	0.01	0.84	6.39232	0.030956	0.123846	-	-	-	-
Unigene89490_PB_AHAU	0	5	0.01	0.84	6.39232	0.030956	0.123824	-	-	-	gi|225460811|ref|XP_002275854.1|/1.07545e-25/PREDICTED: hypothetical protein [Vitis vinifera]
Unigene28065_PB_AHAU	0	5	0.01	0.84	6.39232	0.030956	0.123802	GO:0016020//membrane;GO:0031371//ubiquitin conjugating enzyme complex	GO:0019787//small conjugating protein ligase activity;GO:0032559	GO:0010038//response to metal ion;GO:0006281//DNA repair;GO:0032446//protein modification by small protein conjugation;GO:0019941//modification-dependent protein catabolic process;GO:0009913//epidermal cell differentiation;GO:0070646	gi|258456188|gb|ACV72277.1|/7.26959e-81/ubiquitin-conjugating enzyme 13 [Citrus sinensis]
Unigene1085_PB_AHAU	0	5	0.01	0.84	6.39232	0.030956	0.123779	-	-	-	gi|255545228|ref|XP_002513675.1|/7.62465e-107/conserved hypothetical protein [Ricinus communis]
Unigene9976_PB_AHAU	0	5	0.01	0.84	6.39232	0.030956	0.123757	GO:0043231//intracellular membrane-bounded organelle	-	-	gi|255542120|ref|XP_002512124.1|/2.825e-54/hypothetical protein RCOM_1621800 [Ricinus communis]
Unigene2208_PB_AHAU	0	5	0.01	0.84	6.39232	0.030956	0.123734	GO:0031224//intrinsic to membrane;GO:0005743//mitochondrial inner membrane	GO:0008320//protein transmembrane transporter activity	GO:0006605//protein targeting	gi|225442227|ref|XP_002278010.1|/4.42095e-50/PREDICTED: hypothetical protein [Vitis vinifera]
Unigene50074_PB_AHAU	0	5	0.01	0.84	6.39232	0.030956	0.123712	GO:0043234//protein complex	-	-	gi|225451754|ref|XP_002280247.1|/2.78647e-22/PREDICTED: hypothetical protein [Vitis vinifera]
Unigene57379_PB_AHAU	0	5	0.01	0.84	6.39232	0.030956	0.123689	-	GO:0004871//signal transducer activity;GO:0004674//protein serine/threonine kinase activity;GO:0032559	GO:0006464//protein modification process	gi|225455547|ref|XP_002268038.1|/1.60473e-66/PREDICTED: hypothetical protein [Vitis vinifera]
Unigene27398_PB_AHAU	0	5	0.01	0.84	6.39232	0.030956	0.123667	-	-	-	gi|225457301|ref|XP_002281421.1|/8.53625e-49/PREDICTED: hypothetical protein [Vitis vinifera]
Unigene8706_PB_AHAU	0	5	0.01	0.84	6.39232	0.030956	0.123645	-	-	-	gi|57116679|gb|AAW33814.1|/2.02105e-09/sorbitol dehydrogenase [Malus x domestica]
Unigene46749_PB_AHAU	0	5	0.01	0.84	6.39232	0.030956	0.123622	-	-	-	-
Unigene22237_PB_AHAU	0	5	0.01	0.84	6.39232	0.030956	0.1236	-	-	-	gi|255537643|ref|XP_002509888.1|/2.20068e-43/transcription factor, putative [Ricinus communis]
Unigene85158_PB_AHAU	0	5	0.01	0.84	6.39232	0.030956	0.123578	-	-	-	gi|224083821|ref|XP_002307136.1|/2.43825e-110/predicted protein [Populus trichocarpa]
Unigene85982_PB_AHAU	0	5	0.01	0.84	6.39232	0.030956	0.123555	-	-	-	gi|255537944|ref|XP_002510037.1|/1.39962e-10/conserved hypothetical protein [Ricinus communis]
Unigene17611_PB_AHAU	0	5	0.01	0.84	6.39232	0.030956	0.123533	-	-	-	-
Unigene53762_PB_AHAU	0	5	0.01	0.84	6.39232	0.030956	0.12351	-	-	-	gi|255627965|gb|ACU14327.1|/1.73535e-08/unknown [Glycine max]
Unigene84812_PB_AHAU	0	5	0.01	0.84	6.39232	0.030956	0.123488	-	-	-	-
Unigene50755_PB_AHAU	0	5	0.01	0.84	6.39232	0.030956	0.123466	-	GO:0016787//hydrolase activity	-	gi|224055299|ref|XP_002298468.1|/4.31114e-40/predicted protein [Populus trichocarpa]
Unigene52488_PB_AHAU	0	5	0.01	0.84	6.39232	0.030956	0.123443	GO:0043231//intracellular membrane-bounded organelle;GO:0044444//cytoplasmic part	GO:0016709//oxidoreductase activity, acting on paired donors, with incorporation or reduction of molecular oxygen, NADH or NADPH as one donor, and incorporation of one atom of oxygen;GO:0050662//coenzyme binding;GO:0000166//nucleotide binding	GO:0008152//metabolic process	gi|224125168|ref|XP_002329910.1|/1.21059e-79/predicted protein [Populus trichocarpa]
Unigene4499_PB_AHAU	0	5	0.01	0.84	6.39232	0.030956	0.123421	GO:0009536//plastid	GO:0017111//nucleoside-triphosphatase activity;GO:0008135//translation factor activity, nucleic acid binding;GO:0032561	GO:0006412//translation;GO:0009207	gi|224117542|ref|XP_002317604.1|/4.91654e-48/predicted protein [Populus trichocarpa]
Unigene41359_PB_AHAU	0	5	0.01	0.84	6.39232	0.030956	0.123399	-	-	-	-
Unigene5000_PB_AHAU	0	5	0.01	0.84	6.39232	0.030956	0.123377	GO:0043231//intracellular membrane-bounded organelle;GO:0031224//intrinsic to membrane;GO:0044444//cytoplasmic part	GO:0008378//galactosyltransferase activity	GO:0006464//protein modification process	gi|225429548|ref|XP_002279252.1|/2.67065e-42/PREDICTED: hypothetical protein [Vitis vinifera]
Unigene7538_PB_AHAU	0	5	0.01	0.84	6.39232	0.030956	0.123354	-	-	-	-
Unigene5019_PB_AHAU	0	5	0.01	0.84	6.39232	0.030956	0.123332	-	-	-	-
Unigene29549_PB_AHAU	0	5	0.01	0.84	6.39232	0.030956	0.12331	-	-	-	-
Unigene45925_PB_AHAU	0	5	0.01	0.84	6.39232	0.030956	0.123287	GO:0043232;GO:0009570//chloroplast stroma	GO:0004396//hexokinase activity	GO:0006796//phosphate metabolic process	gi|298569772|gb|ADI87414.1|/3.44252e-25/fructokinase-like protein 1 [Nicotiana benthamiana]
Unigene57484_PB_AHAU	0	5	0.01	0.84	6.39232	0.030956	0.123265	-	-	-	-
Unigene36057_PB_AHAU	0	5	0.01	0.84	6.39232	0.030956	0.123243	GO:0031224//intrinsic to membrane;GO:0030964;GO:0005746//mitochondrial respiratory chain	GO:0050136//NADH dehydrogenase (quinone) activity	GO:0051234//establishment of localization;GO:0022904//respiratory electron transport chain	gi|307101734|ref|YP_003875493.1|/5.59851e-60/NADH dehydrogenase subunit 4 [Silene latifolia]
Unigene8375_PB_AHAU	0	5	0.01	0.84	6.39232	0.030956	0.123221	GO:0031410//cytoplasmic vesicle	GO:0046914//transition metal ion binding	-	gi|225453756|ref|XP_002270058.1|/8.33679e-61/PREDICTED: hypothetical protein [Vitis vinifera]
Unigene17713_PB_AHAU	0	5	0.01	0.84	6.39232	0.030956	0.123199	GO:0016020//membrane	GO:0016787//hydrolase activity	GO:0048827//phyllome development	gi|225434963|ref|XP_002283914.1|/1.63063e-33/PREDICTED: hypothetical protein [Vitis vinifera]
Unigene89218_PB_AHAU	0	5	0.01	0.84	6.39232	0.030956	0.123176	-	-	-	gi|255554002|ref|XP_002518041.1|/2.65051e-64/conserved hypothetical protein [Ricinus communis]
Unigene41456_PB_AHAU	0	5	0.01	0.84	6.39232	0.030956	0.123154	GO:0005576//extracellular region;GO:0030312//external encapsulating structure	GO:0016798//hydrolase activity, acting on glycosyl bonds;GO:0016758//transferase activity, transferring hexosyl groups	GO:0044042//glucan metabolic process;GO:0006950//response to stress	gi|187372988|gb|ACD03228.1|/5.10458e-24/xyloglucan endotransglucosylase/hydrolase 4 [Malus x domestica]
Unigene1969_PB_AHAU	0	5	0.01	0.84	6.39232	0.030956	0.123132	-	GO:0005488//binding;GO:0016772//transferase activity, transferring phosphorus-containing groups	GO:0006796//phosphate metabolic process	gi|224104685|ref|XP_002313527.1|/2.32746e-48/predicted protein [Populus trichocarpa]
Unigene64669_PB_AHAU	0	5	0.01	0.84	6.39232	0.030956	0.12311	-	-	-	-
Unigene52765_PB_AHAU	0	5	0.01	0.84	6.39232	0.030956	0.123087	-	-	-	-
Unigene33666_PB_AHAU	0	5	0.01	0.84	6.39232	0.030956	0.123065	GO:0030529//ribonucleoprotein complex;GO:0009536//plastid	GO:0003723//RNA binding;GO:0005198//structural molecule activity	GO:0006351//transcription, DNA-dependent	gi|225434666|ref|XP_002280152.1|/1.20786e-32/PREDICTED: hypothetical protein [Vitis vinifera]
Unigene66147_PB_AHAU	0	5	0.01	0.84	6.39232	0.030956	0.123043	GO:0043231//intracellular membrane-bounded organelle	-	-	gi|255561022|ref|XP_002521523.1|/1.12018e-08/dolichyl glycosyltransferase, putative [Ricinus communis]
Unigene81482_PB_AHAU	0	5	0.01	0.84	6.39232	0.030956	0.123021	-	-	-	-
Unigene32297_PB_AHAU	0	5	0.01	0.84	6.39232	0.030956	0.122999	GO:0043231//intracellular membrane-bounded organelle	GO:0005488//binding;GO:0000175//3'-5'-exoribonuclease activity	-	gi|224057551|ref|XP_002299263.1|/1.1585e-64/predicted protein [Populus trichocarpa]
Unigene20324_PB_AHAU	0	5	0.01	0.84	6.39232	0.030956	0.122977	-	-	-	-
Unigene28393_PB_AHAU	0	5	0.01	0.84	6.39232	0.030956	0.122955	GO:0009941//chloroplast envelope;GO:0044436;GO:0031224//intrinsic to membrane;GO:0009534//chloroplast thylakoid	GO:0004175//endopeptidase activity;GO:0032559;GO:0043169//cation binding;GO:0042623//ATPase activity, coupled	GO:0044257//cellular protein catabolic process;GO:0009767//photosynthetic electron transport chain;GO:0009207;GO:0009765//photosynthesis, light harvesting	gi|224065699|ref|XP_002301927.1|/0/precursor of protein cell division protease ftsh-like protein [Populus trichocarpa]
Unigene42029_PB_AHAU	0	5	0.01	0.84	6.39232	0.030956	0.122932	-	-	-	-
Unigene2660_PB_AHAU	0	5	0.01	0.84	6.39232	0.030956	0.12291	-	-	-	-
Unigene23009_PB_AHAU	0	5	0.01	0.84	6.39232	0.030956	0.122888	GO:0044464//cell part	GO:0016462//pyrophosphatase activity	GO:0051716//cellular response to stimulus;GO:0048229//gametophyte development	gi|296085862|emb|CBI31186.3|/1.12852e-64/unnamed protein product [Vitis vinifera]
Unigene1604_PB_AHAU	0	5	0.01	0.84	6.39232	0.030956	0.122866	-	-	-	-
Unigene25480_PB_AHAU	0	5	0.01	0.84	6.39232	0.030956	0.122844	-	-	-	-
Unigene16398_PB_AHAU	0	5	0.01	0.84	6.39232	0.030956	0.122822	GO:0043231//intracellular membrane-bounded organelle	GO:0016740//transferase activity	-	gi|296087672|emb|CBI34928.3|/1.07332e-58/unnamed protein product [Vitis vinifera]
Unigene49104_PB_AHAU	0	5	0.01	0.84	6.39232	0.030956	0.1228	GO:0016020//membrane	-	-	gi|224120580|ref|XP_002318365.1|/4.177e-10/predicted protein [Populus trichocarpa]
Unigene10532_PB_AHAU	0	5	0.01	0.84	6.39232	0.030956	0.122778	-	GO:0032559;GO:0042623//ATPase activity, coupled	-	gi|255561546|ref|XP_002521783.1|/6.11417e-63/dead box ATP-dependent RNA helicase, putative [Ricinus communis]
Unigene36322_PB_AHAU	0	5	0.01	0.84	6.39232	0.030956	0.122756	-	-	-	-
Unigene82216_PB_AHAU	0	5	0.01	0.84	6.39232	0.030956	0.122734	GO:0009534//chloroplast thylakoid;GO:0033178//proton-transporting two-sector ATPase complex, catalytic domain	GO:0015078//hydrogen ion transmembrane transporter activity;GO:0015662//ATPase activity, coupled to transmembrane movement of ions, phosphorylative mechanism;GO:0019829//cation-transporting ATPase activity;GO:0032559	GO:0015986//ATP synthesis coupled proton transport;GO:0015988//energy coupled proton transport, against electrochemical gradient	gi|309321441|gb|ADO64982.1|/5.46419e-105/ATP synthase CF1 beta subunit [Prunus persica]
Unigene11444_PB_AHAU	0	5	0.01	0.84	6.39232	0.030956	0.122711	GO:0044424//intracellular part	GO:0005319//lipid transporter activity;GO:0008289//lipid binding	GO:0006869//lipid transport	gi|224101715|ref|XP_002312392.1|/4.59394e-55/predicted protein [Populus trichocarpa]
Unigene40829_PB_AHAU	0	5	0.01	0.84	6.39232	0.030956	0.122689	-	-	-	-
Unigene68965_PB_AHAU	0	5	0.01	0.84	6.39232	0.030956	0.122667	-	-	-	-
Unigene76358_PB_AHAU	0	5	0.01	0.84	6.39232	0.030956	0.122645	-	-	-	-
Unigene16689_PB_AHAU	0	5	0.01	0.84	6.39232	0.030956	0.122623	GO:0019866//organelle inner membrane;GO:0031224//intrinsic to membrane	GO:0046872//metal ion binding	GO:0006810//transport	gi|225449130|ref|XP_002277407.1|/2.84531e-62/PREDICTED: hypothetical protein [Vitis vinifera]
Unigene24840_PB_AHAU	0	5	0.01	0.84	6.39232	0.030956	0.122601	-	-	-	-
Unigene48045_PB_AHAU	0	5	0.01	0.84	6.39232	0.030956	0.122579	-	-	-	-
Unigene24193_PB_AHAU	0	5	0.01	0.84	6.39232	0.030956	0.122557	GO:0044464//cell part	-	-	gi|225424426|ref|XP_002281514.1|/7.2202e-70/PREDICTED: hypothetical protein [Vitis vinifera]
Unigene13844_PB_AHAU	0	5	0.01	0.84	6.39232	0.030956	0.122535	-	GO:0005488//binding	-	gi|255545196|ref|XP_002513659.1|/5.07556e-26/conserved hypothetical protein [Ricinus communis]
Unigene17698_PB_AHAU	0	5	0.01	0.84	6.39232	0.030956	0.122513	-	-	-	-
Unigene68689_PB_AHAU	0	5	0.01	0.84	6.39232	0.030956	0.122491	-	-	-	-
Unigene11576_PB_AHAU	0	5	0.01	0.84	6.39232	0.030956	0.122469	GO:0043231//intracellular membrane-bounded organelle;GO:0044444//cytoplasmic part	GO:0004674//protein serine/threonine kinase activity;GO:0032559;GO:0019902//phosphatase binding	GO:0048827//phyllome development;GO:0009755//hormone-mediated signaling pathway;GO:0005984//disaccharide metabolic process;GO:0032412;GO:0010118//stomatal movement;GO:0006796//phosphate metabolic process;GO:0006633//fatty acid biosynthetic process;GO:0006970//response to osmotic stress;GO:0006464//protein modification process;GO:0006641//triglyceride metabolic process;GO:0006952//defense response	gi|224123434|ref|XP_002330314.1|/5.44026e-74/predicted protein [Populus trichocarpa]
Unigene83955_PB_AHAU	0	5	0.01	0.84	6.39232	0.030956	0.122447	GO:0043231//intracellular membrane-bounded organelle	GO:0046872//metal ion binding;GO:0016831//carboxy-lyase activity	GO:0006644//phospholipid metabolic process	gi|225447822|ref|XP_002267948.1|/5.03651e-98/PREDICTED: similar to phosphatidylserine decarboxylase [Vitis vinifera]
Unigene29050_PB_AHAU	0	5	0.01	0.84	6.39232	0.030956	0.122425	-	-	-	-
Unigene58988_PB_AHAU	0	5	0.01	0.84	6.39232	0.030956	0.122404	-	-	-	-
Unigene42245_PB_AHAU	0	5	0.01	0.84	6.39232	0.030956	0.122382	-	-	-	gi|225448002|ref|XP_002270591.1|/7.93308e-12/PREDICTED: hypothetical protein [Vitis vinifera]
Unigene17267_PB_AHAU	0	5	0.01	0.84	6.39232	0.030956	0.12236	GO:0009536//plastid	GO:0003676//nucleic acid binding;GO:0008170//N-methyltransferase activity	GO:0006730//one-carbon metabolic process;GO:0006397//mRNA processing	gi|255574992|ref|XP_002528402.1|/1.33429e-33/mRNA (guanine-7-)methyltransferase, putative [Ricinus communis]
Unigene30834_PB_AHAU	0	5	0.01	0.84	6.39232	0.030956	0.122338	-	-	-	-
Unigene12122_PB_AHAU	0	5	0.01	0.84	6.39232	0.030956	0.122316	-	-	-	-
Unigene4374_PB_AHAU	0	5	0.01	0.84	6.39232	0.030956	0.122294	-	GO:0046914//transition metal ion binding;GO:0016706//oxidoreductase activity, acting on paired donors, with incorporation or reduction of molecular oxygen, 2-oxoglutarate as one donor, and incorporation of one atom each of oxygen into both donors;GO:0016701//oxidoreductase activity, acting on single donors with incorporation of molecular oxygen	GO:0008152//metabolic process	gi|255563204|ref|XP_002522605.1|/4.61805e-28/Flavonol synthase/flavanone 3-hydroxylase, putative [Ricinus communis]
Unigene20219_PB_AHAU	0	5	0.01	0.84	6.39232	0.030956	0.122272	-	-	-	gi|225452370|ref|XP_002273380.1|/1.47616e-48/PREDICTED: hypothetical protein [Vitis vinifera]
Unigene15614_PB_AHAU	0	5	0.01	0.84	6.39232	0.030956	0.12225	-	GO:0003824//catalytic activity	-	gi|255572842|ref|XP_002527353.1|/0/lyase, putative [Ricinus communis]
Unigene20207_PB_AHAU	0	5	0.01	0.84	6.39232	0.030956	0.122228	GO:0044464//cell part	-	-	gi|224091072|ref|XP_002309169.1|/1.99429e-12/predicted protein [Populus trichocarpa]
Unigene202_PB_AHAU	0	5	0.01	0.84	6.39232	0.030956	0.122206	-	-	-	-
Unigene80629_PB_AHAU	0	5	0.01	0.84	6.39232	0.030956	0.122185	-	-	-	-
Unigene35313_PB_AHAU	0	5	0.01	0.84	6.39232	0.030956	0.122163	-	-	-	gi|297733814|emb|CBI15061.3|/7.10495e-10/unnamed protein product [Vitis vinifera]
Unigene49720_PB_AHAU	0	5	0.01	0.84	6.39232	0.030956	0.122141	-	-	-	-
Unigene13030_PB_AHAU	0	5	0.01	0.84	6.39232	0.030956	0.122119	-	-	-	gi|296081844|emb|CBI20849.3|/7.72596e-49/unnamed protein product [Vitis vinifera]
Unigene23508_PB_AHAU	0	5	0.01	0.84	6.39232	0.030956	0.122097	GO:0000781//chromosome, telomeric region	GO:0046914//transition metal ion binding;GO:0003676//nucleic acid binding	GO:0006259//DNA metabolic process	gi|255567632|ref|XP_002524795.1|/1.28991e-43/conserved hypothetical protein [Ricinus communis]
Unigene12557_PB_AHAU	0	5	0.01	0.84	6.39232	0.030956	0.122075	-	-	-	gi|225425294|ref|XP_002268079.1|/5.95296e-18/PREDICTED: hypothetical protein [Vitis vinifera]
Unigene35518_PB_AHAU	0	5	0.01	0.84	6.39232	0.030956	0.122054	GO:0043231//intracellular membrane-bounded organelle	GO:0008252//nucleotidase activity;GO:0043169//cation binding	-	gi|225442198|ref|XP_002276942.1|/7.02638e-98/PREDICTED: hypothetical protein [Vitis vinifera]
Unigene27373_PB_AHAU	0	5	0.01	0.84	6.39232	0.030956	0.122032	GO:0044464//cell part	GO:0004521//endoribonuclease activity;GO:0005488//binding;GO:0004520//endodeoxyribonuclease activity	GO:0006259//DNA metabolic process	gi|310897868|emb|CBL29241.1|/4.71271e-14/endonuclease precursor [Fourraea alpina]
Unigene73640_PB_AHAU	0	5	0.01	0.84	6.39232	0.030956	0.12201	-	-	-	-
Unigene15599_PB_AHAU	0	5	0.01	0.84	6.39232	0.030956	0.121988	GO:0043231//intracellular membrane-bounded organelle	GO:0046914//transition metal ion binding;GO:0003677//DNA binding;GO:0001071//nucleic acid binding transcription factor activity	GO:0006351//transcription, DNA-dependent	gi|224057660|ref|XP_002299291.1|/1.14242e-48/predicted protein [Populus trichocarpa]
Unigene56328_PB_AHAU	0	5	0.01	0.84	6.39232	0.030956	0.121966	-	-	-	-
Unigene76709_PB_AHAU	0	5	0.01	0.84	6.39232	0.030956	0.121945	-	-	-	-
Unigene5950_PB_AHAU	0	5	0.01	0.84	6.39232	0.030956	0.121923	GO:0009536//plastid	GO:0016301//kinase activity;GO:0032559	GO:0007276//gamete generation;GO:0010675;GO:0000097//sulfur amino acid biosynthetic process;GO:0006796//phosphate metabolic process	gi|255568599|ref|XP_002525273.1|/1.06211e-95/adenylsulfate kinase, putative [Ricinus communis]
Unigene6565_PB_AHAU	0	5	0.01	0.84	6.39232	0.030956	0.121901	-	-	-	-
Unigene22171_PB_AHAU	0	5	0.01	0.84	6.39232	0.030956	0.121879	-	-	-	gi|297735048|emb|CBI17410.3|/1.92182e-116/unnamed protein product [Vitis vinifera]
Unigene67874_PB_AHAU	0	5	0.01	0.84	6.39232	0.030956	0.121857	-	-	-	-
Unigene79406_PB_AHAU	0	5	0.01	0.84	6.39232	0.030956	0.121836	GO:0031224//intrinsic to membrane;GO:0031410//cytoplasmic vesicle	GO:0004672//protein kinase activity;GO:0032559	GO:0006464//protein modification process	gi|147827247|emb|CAN70971.1|/6.20652e-35/hypothetical protein VITISV_009202 [Vitis vinifera]
Unigene6627_PB_AHAU	0	5	0.01	0.84	6.39232	0.030956	0.121814	-	-	-	gi|225437591|ref|XP_002277419.1|/5.2353e-13/PREDICTED: hypothetical protein [Vitis vinifera]
Unigene6785_PB_AHAU	0	5	0.01	0.84	6.39232	0.030956	0.121792	-	-	-	gi|297738350|emb|CBI27551.3|/4.82893e-65/unnamed protein product [Vitis vinifera]
Unigene44807_PB_AHAU	0	5	0.01	0.84	6.39232	0.030956	0.121771	-	-	-	gi|296082097|emb|CBI21102.3|/7.67473e-25/unnamed protein product [Vitis vinifera]
Unigene9405_PB_AHAU	0	5	0.01	0.84	6.39232	0.030956	0.121749	-	GO:0008194//UDP-glycosyltransferase activity;GO:0016758//transferase activity, transferring hexosyl groups	-	gi|225440047|ref|XP_002276858.1|/2.1969e-176/PREDICTED: hypothetical protein [Vitis vinifera]
Unigene56528_PB_AHAU	0	5	0.01	0.84	6.39232	0.030956	0.121727	-	-	-	-
Unigene21865_PB_AHAU	0	5	0.01	0.84	6.39232	0.030956	0.121705	-	-	-	-
Unigene23902_PB_AHAU	0	5	0.01	0.84	6.39232	0.030956	0.121684	-	-	-	-
Unigene45735_PB_AHAU	0	5	0.01	0.84	6.39232	0.030956	0.121662	-	-	-	-
Unigene81976_PB_AHAU	0	5	0.01	0.84	6.39232	0.030956	0.12164	-	-	-	gi|225430525|ref|XP_002285573.1|/1.04674e-21/PREDICTED: hypothetical protein [Vitis vinifera]
Unigene40779_PB_AHAU	0	5	0.01	0.84	6.39232	0.030956	0.121619	GO:0031410//cytoplasmic vesicle	-	-	gi|296084921|emb|CBI28330.3|/9.86295e-116/unnamed protein product [Vitis vinifera]
Unigene29082_PB_AHAU	0	5	0.01	0.84	6.39232	0.030956	0.121597	-	-	-	-
Unigene53335_PB_AHAU	0	5	0.01	0.84	6.39232	0.030956	0.121575	-	-	-	gi|255549258|ref|XP_002515683.1|/3.4043e-12/conserved hypothetical protein [Ricinus communis]
Unigene77493_PB_AHAU	0	5	0.01	0.84	6.39232	0.030956	0.121554	-	-	-	gi|255575275|ref|XP_002528541.1|/5.56392e-49/conserved hypothetical protein [Ricinus communis]
Unigene11173_PB_AHAU	0	5	0.01	0.84	6.39232	0.030956	0.121532	GO:0043231//intracellular membrane-bounded organelle	-	-	gi|307563497|gb|ADN52335.1|/1.12668e-62/bHLH protein [Pyrus pyrifolia]
Unigene50654_PB_AHAU	0	5	0.01	0.84	6.39232	0.030956	0.121511	GO:0009532//plastid stroma;GO:0031224//intrinsic to membrane;GO:0031090//organelle membrane;GO:0000502//proteasome complex;GO:0009526//plastid envelope	GO:0032559;GO:0043169//cation binding;GO:0008233//peptidase activity;GO:0043682//copper-transporting ATPase activity	GO:0035434//copper ion transmembrane transport;GO:0022900//electron transport chain;GO:0010038//response to metal ion;GO:0019941//modification-dependent protein catabolic process;GO:0009206	gi|296086809|emb|CBI32958.3|/2.78121e-126/unnamed protein product [Vitis vinifera]
Unigene24587_PB_AHAU	0	5	0.01	0.84	6.39232	0.030956	0.121489	-	-	-	gi|225423973|ref|XP_002282567.1|/6.49975e-10/PREDICTED: hypothetical protein isoform 2 [Vitis vinifera]
Unigene66207_PB_AHAU	0	5	0.01	0.84	6.39232	0.030956	0.121467	-	-	-	gi|297735354|emb|CBI17794.3|/2.0712e-17/unnamed protein product [Vitis vinifera]
Unigene34765_PB_AHAU	0	5	0.01	0.84	6.39232	0.030956	0.121446	-	-	-	-
Unigene52980_PB_AHAU	0	5	0.01	0.84	6.39232	0.030956	0.121424	-	-	-	gi|225455475|ref|XP_002280043.1|/1.15796e-38/PREDICTED: hypothetical protein [Vitis vinifera]
Unigene52368_PB_AHAU	0	5	0.01	0.84	6.39232	0.030956	0.121403	-	GO:0016628//oxidoreductase activity, acting on the CH-CH group of donors, NAD or NADP as acceptor;GO:0000166//nucleotide binding	GO:0010260//organ senescence;GO:0010033//response to organic substance;GO:0006950//response to stress;GO:0009694//jasmonic acid metabolic process;GO:0010038//response to metal ion	gi|255570925|ref|XP_002526414.1|/2.47882e-47/12-oxophytodienoate reductase opr, putative [Ricinus communis]
Unigene33483_PB_AHAU	0	5	0.01	0.84	6.39232	0.030956	0.121381	-	-	-	gi|224069380|ref|XP_002326344.1|/2.54001e-37/predicted protein [Populus trichocarpa]
Unigene62685_PB_AHAU	0	5	0.01	0.84	6.39232	0.030956	0.121359	-	-	-	-
Unigene50036_PB_AHAU	0	5	0.01	0.84	6.39232	0.030956	0.121338	GO:0043231//intracellular membrane-bounded organelle	GO:0005515//protein binding	-	gi|225457648|ref|XP_002275451.1|/1.00101e-26/PREDICTED: hypothetical protein [Vitis vinifera]
Unigene78871_PB_AHAU	0	5	0.01	0.84	6.39232	0.030956	0.121316	-	-	-	gi|297736998|emb|CBI26199.3|/3.75225e-14/unnamed protein product [Vitis vinifera]
Unigene41916_PB_AHAU	0	5	0.01	0.84	6.39232	0.030956	0.121295	-	-	-	-
Unigene84110_PB_AHAU	0	5	0.01	0.84	6.39232	0.030956	0.121273	-	-	-	gi|224114467|ref|XP_002332361.1|/4.16597e-21/predicted protein [Populus trichocarpa]
Unigene50565_PB_AHAU	0	5	0.01	0.84	6.39232	0.030956	0.121252	GO:0016020//membrane	GO:0004871//signal transducer activity;GO:0004713//protein tyrosine kinase activity;GO:0032559	GO:0006464//protein modification process;GO:0007167//enzyme linked receptor protein signaling pathway	gi|255553857|ref|XP_002517969.1|/3.53191e-25/lrr receptor-linked protein kinase, putative [Ricinus communis]
Unigene41878_PB_AHAU	0	5	0.01	0.84	6.39232	0.030956	0.12123	-	-	-	-
Unigene12840_PB_AHAU	0	5	0.01	0.84	6.39232	0.030956	0.121209	GO:0043231//intracellular membrane-bounded organelle	-	-	gi|224136360|ref|XP_002322310.1|/5.23718e-61/predicted protein [Populus trichocarpa]
Unigene26316_PB_AHAU	0	5	0.01	0.84	6.39232	0.030956	0.121187	GO:0009532//plastid stroma	GO:0016765//transferase activity, transferring alkyl or aryl (other than methyl) groups	-	gi|255568177|ref|XP_002525064.1|/6.80304e-36/glutathione-s-transferase omega, putative [Ricinus communis]
Unigene62041_PB_AHAU	0	5	0.01	0.84	6.39232	0.030956	0.121166	-	-	-	-
Unigene14201_PB_AHAU	0	5	0.01	0.84	6.39232	0.030956	0.121144	GO:0043231//intracellular membrane-bounded organelle	-	-	gi|225454801|ref|XP_002274201.1|/3.40563e-33/PREDICTED: hypothetical protein [Vitis vinifera]
Unigene29162_PB_AHAU	0	5	0.01	0.84	6.39232	0.030956	0.121123	-	-	-	gi|302144173|emb|CBI23300.3|/1.19491e-89/unnamed protein product [Vitis vinifera]
Unigene47697_PB_AHAU	0	5	0.01	0.84	6.39232	0.030956	0.121101	-	-	-	-
Unigene65965_PB_AHAU	0	5	0.01	0.84	6.39232	0.030956	0.12108	-	GO:0004672//protein kinase activity	-	gi|296087502|emb|CBI34091.3|/3.54378e-09/unnamed protein product [Vitis vinifera]
Unigene47523_PB_AHAU	0	5	0.01	0.84	6.39232	0.030956	0.121058	-	-	-	-
Unigene22067_PB_AHAU	0	5	0.01	0.84	6.39232	0.030956	0.121037	-	-	-	-
Unigene86443_PB_AHAU	0	4	0.01	0.67	6.06609	0.0620096	0.206293	-	-	-	gi|312231911|gb|ADL59374.2|/4.13554e-10/actin 4 [Ipomoea nil]
Unigene34029_PB_AHAU	0	4	0.01	0.67	6.06609	0.0620096	0.206262	-	GO:0032559	GO:0009209//pyrimidine ribonucleoside triphosphate biosynthetic process;GO:0009206	gi|297803746|ref|XP_002869757.1|/3.10854e-21/hypothetical protein ARALYDRAFT_492476 [Arabidopsis lyrata subsp. lyrata]
Unigene58111_PB_AHAU	0	4	0.01	0.67	6.06609	0.0620096	0.206231	GO:0043231//intracellular membrane-bounded organelle	-	-	gi|224075499|ref|XP_002304655.1|/1.25931e-14/predicted protein [Populus trichocarpa]
Unigene63917_PB_AHAU	0	4	0.01	0.67	6.06609	0.0620096	0.2062	-	-	-	-
Unigene81260_PB_AHAU	0	4	0.01	0.67	6.06609	0.0620096	0.206169	GO:0009534//chloroplast thylakoid	GO:0016627//oxidoreductase activity, acting on the CH-CH group of donors;GO:0050662//coenzyme binding	GO:0042360//vitamin E metabolic process;GO:0006399//tRNA metabolic process;GO:0006779//porphyrin biosynthetic process;GO:0008654//phospholipid biosynthetic process	gi|37921345|gb|AAP55675.1|/8.11089e-79/geranylgeranyl reductase [Prunus persica]
Unigene9202_PB_AHAU	0	4	0.01	0.67	6.06609	0.0620096	0.206138	GO:0043231//intracellular membrane-bounded organelle	GO:0004437//inositol or phosphatidylinositol phosphatase activity	-	gi|225428390|ref|XP_002283597.1|/4.43607e-88/PREDICTED: hypothetical protein [Vitis vinifera]
Unigene17514_PB_AHAU	0	4	0.01	0.67	6.06609	0.0620096	0.206107	GO:0031461//cullin-RING ubiquitin ligase complex;GO:0043231//intracellular membrane-bounded organelle;GO:0031410//cytoplasmic vesicle	GO:0008415//acyltransferase activity	GO:0006476//protein deacetylation;GO:0006950//response to stress	gi|296087369|emb|CBI33743.3|/2.91192e-174/unnamed protein product [Vitis vinifera]
Unigene12752_PB_AHAU	0	4	0.01	0.67	6.06609	0.0620096	0.206076	GO:0043231//intracellular membrane-bounded organelle	-	GO:0032502//developmental process	gi|225448723|ref|XP_002275422.1|/1.93639e-173/PREDICTED: hypothetical protein [Vitis vinifera]
Unigene30670_PB_AHAU	0	4	0.01	0.67	6.06609	0.0620096	0.206045	-	-	-	-
Unigene56554_PB_AHAU	0	4	0.01	0.67	6.06609	0.0620096	0.206014	-	-	-	gi|225462354|ref|XP_002269543.1|/9.44648e-07/PREDICTED: hypothetical protein [Vitis vinifera]
Unigene20874_PB_AHAU	0	4	0.01	0.67	6.06609	0.0620096	0.205983	GO:0005789//endoplasmic reticulum membrane	GO:0016740//transferase activity	GO:0006497//protein lipidation	gi|147839188|emb|CAN72375.1|/6.42175e-35/hypothetical protein VITISV_019598 [Vitis vinifera]
Unigene84735_PB_AHAU	0	4	0.01	0.67	6.06609	0.0620096	0.205952	-	-	-	gi|225459528|ref|XP_002285846.1|/2.65529e-66/PREDICTED: hypothetical protein [Vitis vinifera]
Unigene49871_PB_AHAU	0	4	0.01	0.67	6.06609	0.0620096	0.205921	-	-	-	gi|255549607|ref|XP_002515855.1|/2.67248e-41/fk506 binding protein, putative [Ricinus communis]
Unigene60666_PB_AHAU	0	4	0.01	0.67	6.06609	0.0620096	0.20589	-	-	-	-
Unigene89005_PB_AHAU	0	4	0.01	0.67	6.06609	0.0620096	0.205859	GO:0009536//plastid	-	-	gi|255543214|ref|XP_002512670.1|/6.40897e-27/conserved hypothetical protein [Ricinus communis]
Unigene22347_PB_AHAU	0	4	0.01	0.67	6.06609	0.0620096	0.205828	-	-	-	gi|224059464|ref|XP_002299859.1|/2.6753e-92/predicted protein [Populus trichocarpa]
Unigene57343_PB_AHAU	0	4	0.01	0.67	6.06609	0.0620096	0.205797	-	GO:0046914//transition metal ion binding;GO:0004683//calmodulin-dependent protein kinase activity	-	gi|255539579|ref|XP_002510854.1|/1.91387e-97/F-box and wd40 domain protein, putative [Ricinus communis]
Unigene227_PB_AHAU	0	4	0.01	0.67	6.06609	0.0620096	0.205766	-	-	-	gi|225448305|ref|XP_002265391.1|/1.97739e-99/PREDICTED: hypothetical protein [Vitis vinifera]
Unigene51717_PB_AHAU	0	4	0.01	0.67	6.06609	0.0620096	0.205735	-	-	-	-
Unigene12025_PB_AHAU	0	4	0.01	0.67	6.06609	0.0620096	0.205704	GO:0043231//intracellular membrane-bounded organelle	-	-	gi|255557429|ref|XP_002519745.1|/9.66141e-44/COR414-TM1, putative [Ricinus communis]
Unigene32164_PB_AHAU	0	4	0.01	0.67	6.06609	0.0620096	0.205673	-	-	-	-
Unigene78243_PB_AHAU	0	4	0.01	0.67	6.06609	0.0620096	0.205642	GO:0031410//cytoplasmic vesicle	-	-	gi|224087748|ref|XP_002308217.1|/1.33463e-16/predicted protein [Populus trichocarpa]
Unigene83859_PB_AHAU	0	4	0.01	0.67	6.06609	0.0620096	0.205611	-	-	-	-
Unigene83312_PB_AHAU	0	4	0.01	0.67	6.06609	0.0620096	0.20558	-	-	-	-
Unigene41005_PB_AHAU	0	4	0.01	0.67	6.06609	0.0620096	0.205549	GO:0043231//intracellular membrane-bounded organelle	GO:0004175//endopeptidase activity	GO:0009414//response to water deprivation;GO:0006952//defense response;GO:0006970//response to osmotic stress	gi|224077886|ref|XP_002305451.1|/2.71339e-40/predicted protein [Populus trichocarpa]
Unigene60469_PB_AHAU	0	4	0.01	0.67	6.06609	0.0620096	0.205519	-	-	-	-
Unigene5894_PB_AHAU	0	4	0.01	0.67	6.06609	0.0620096	0.205488	GO:0009534//chloroplast thylakoid	-	-	gi|225446815|ref|XP_002283386.1|/1.46904e-39/PREDICTED: hypothetical protein [Vitis vinifera]
Unigene77475_PB_AHAU	0	4	0.01	0.67	6.06609	0.0620096	0.205457	-	-	-	gi|297741295|emb|CBI32426.3|/1.50376e-50/unnamed protein product [Vitis vinifera]
Unigene13590_PB_AHAU	0	4	0.01	0.67	6.06609	0.0620096	0.205426	-	-	-	gi|225447990|ref|XP_002270155.1|/4.25661e-56/PREDICTED: hypothetical protein [Vitis vinifera]
Unigene85962_PB_AHAU	0	4	0.01	0.67	6.06609	0.0620096	0.205395	-	-	-	-
Unigene36923_PB_AHAU	0	4	0.01	0.67	6.06609	0.0620096	0.205364	-	-	-	-
Unigene32534_PB_AHAU	0	4	0.01	0.67	6.06609	0.0620096	0.205333	-	-	-	gi|217073422|gb|ACJ85070.1|/4.93213e-68/unknown [Medicago truncatula]
Unigene16479_PB_AHAU	0	4	0.01	0.67	6.06609	0.0620096	0.205303	GO:0044463;GO:0044459//plasma membrane part	GO:0004672//protein kinase activity	GO:0000904//cell morphogenesis involved in differentiation	gi|296082193|emb|CBI21198.3|/3.32331e-36/unnamed protein product [Vitis vinifera]
Unigene26654_PB_AHAU	0	4	0.01	0.67	6.06609	0.0620096	0.205272	-	GO:0016740//transferase activity	-	gi|224107651|ref|XP_002314550.1|/1.31676e-93/predicted protein [Populus trichocarpa]
Unigene31858_PB_AHAU	0	4	0.01	0.67	6.06609	0.0620096	0.205241	GO:0005618//cell wall;GO:0031225//anchored to membrane;GO:0031090//organelle membrane;GO:0005576//extracellular region;GO:0031410//cytoplasmic vesicle	GO:0046914//transition metal ion binding;GO:0016682//oxidoreductase activity, acting on diphenols and related substances as donors, oxygen as acceptor	GO:0009826//unidimensional cell growth;GO:0008152//metabolic process	gi|217074338|gb|ACJ85529.1|/5.4062e-26/unknown [Medicago truncatula]
Unigene61235_PB_AHAU	0	4	0.01	0.67	6.06609	0.0620096	0.20521	-	GO:0008374//O-acyltransferase activity	-	gi|255558288|ref|XP_002520171.1|/7.44089e-121/ER glycerol-phosphate acyltransferase [Ricinus communis]
Unigene34930_PB_AHAU	0	4	0.01	0.67	6.06609	0.0620096	0.20518	GO:0031410//cytoplasmic vesicle	GO:0017111//nucleoside-triphosphatase activity;GO:0032561	GO:0009207	gi|224054118|ref|XP_002298101.1|/4.67916e-13/predicted protein [Populus trichocarpa]
Unigene13537_PB_AHAU	0	4	0.01	0.67	6.06609	0.0620096	0.205149	-	-	-	-
Unigene33833_PB_AHAU	0	4	0.01	0.67	6.06609	0.0620096	0.205118	-	-	-	gi|225440737|ref|XP_002280962.1|/1.06675e-21/PREDICTED: hypothetical protein [Vitis vinifera]
Unigene1273_PB_AHAU	0	4	0.01	0.67	6.06609	0.0620096	0.205087	GO:0031410//cytoplasmic vesicle	GO:0004553//hydrolase activity, hydrolyzing O-glycosyl compounds	GO:0045229//external encapsulating structure organization;GO:0044238//primary metabolic process	gi|255537765|ref|XP_002509949.1|/1.85983e-162/Polygalacturonase precursor, putative [Ricinus communis]
Unigene67128_PB_AHAU	0	4	0.01	0.67	6.06609	0.0620096	0.205056	-	-	-	-
Unigene11872_PB_AHAU	0	4	0.01	0.67	6.06609	0.0620096	0.205026	GO:0043231//intracellular membrane-bounded organelle	GO:0016709//oxidoreductase activity, acting on paired donors, with incorporation or reduction of molecular oxygen, NADH or NADPH as one donor, and incorporation of one atom of oxygen;GO:0050662//coenzyme binding;GO:0000166//nucleotide binding	GO:0008152//metabolic process	gi|224125168|ref|XP_002329910.1|/1.90832e-46/predicted protein [Populus trichocarpa]
Unigene1708_PB_AHAU	0	4	0.01	0.67	6.06609	0.0620096	0.204995	-	-	-	-
Unigene81847_PB_AHAU	0	4	0.01	0.67	6.06609	0.0620096	0.204964	GO:0031410//cytoplasmic vesicle	-	-	gi|255580455|ref|XP_002531053.1|/1.06207e-21/conserved hypothetical protein [Ricinus communis]
Unigene89329_PB_AHAU	0	4	0.01	0.67	6.06609	0.0620096	0.204934	GO:0043231//intracellular membrane-bounded organelle	GO:0005343//organic acid:sodium symporter activity	GO:0009719;GO:0019758;GO:0030001//metal ion transport;GO:0006950//response to stress	gi|255572652|ref|XP_002527259.1|/1.66891e-52/sodium-bile acid cotransporter, putative [Ricinus communis]
Unigene67807_PB_AHAU	0	4	0.01	0.67	6.06609	0.0620096	0.204903	-	-	-	-
Unigene27311_PB_AHAU	0	4	0.01	0.67	6.06609	0.0620096	0.204872	-	GO:0004672//protein kinase activity;GO:0000166//nucleotide binding	GO:0009987//cellular process	gi|255555113|ref|XP_002518594.1|/4.49579e-17/Negative regulator of the PHO system, putative [Ricinus communis]
Unigene38088_PB_AHAU	0	4	0.01	0.67	6.06609	0.0620096	0.204842	-	-	-	-
Unigene29700_PB_AHAU	0	4	0.01	0.67	6.06609	0.0620096	0.204811	GO:0044424//intracellular part	GO:0016791//phosphatase activity;GO:0043169//cation binding	-	gi|224133358|ref|XP_002321547.1|/3.66994e-106/predicted protein [Populus trichocarpa]
Unigene10293_PB_AHAU	0	4	0.01	0.67	6.06609	0.0620096	0.20478	GO:0043231//intracellular membrane-bounded organelle	GO:0005488//binding	GO:0006325//chromatin organization	gi|225436685|ref|XP_002263076.1|/2.16107e-53/PREDICTED: hypothetical protein [Vitis vinifera]
Unigene70799_PB_AHAU	0	4	0.01	0.67	6.06609	0.0620096	0.20475	-	-	-	gi|255582489|ref|XP_002532030.1|/5.67399e-144/Structural maintenance of chromosome 1 protein, putative [Ricinus communis]
Unigene1116_PB_AHAU	0	4	0.01	0.67	6.06609	0.0620096	0.204719	GO:0005746//mitochondrial respiratory chain;GO:0030964	-	-	gi|92896027|gb|ABE93033.1|/4.36478e-26/hypothetical protein MtrDRAFT_AC136139g5v2 [Medicago truncatula]
Unigene40519_PB_AHAU	0	4	0.01	0.67	6.06609	0.0620096	0.204688	-	-	-	-
Unigene9759_PB_AHAU	0	4	0.01	0.67	6.06609	0.0620096	0.204658	GO:0031224//intrinsic to membrane	-	GO:0006810//transport	gi|300068801|dbj|BAJ10464.1|/1.27332e-19/auxin efflux facilitator [Cucumis sativus]
Unigene54627_PB_AHAU	0	4	0.01	0.67	6.06609	0.0620096	0.204627	GO:0043231//intracellular membrane-bounded organelle;GO:0044444//cytoplasmic part	GO:0004091//carboxylesterase activity	GO:0006787	gi|224111116|ref|XP_002315752.1|/6.71656e-37/predicted protein [Populus trichocarpa]
Unigene8876_PB_AHAU	0	4	0.01	0.67	6.06609	0.0620096	0.204596	GO:0019866//organelle inner membrane;GO:0005758//mitochondrial intermembrane space	GO:0046914//transition metal ion binding;GO:0008320//protein transmembrane transporter activity	GO:0006612//protein targeting to membrane	gi|225426508|ref|XP_002277915.1|/1.44688e-20/PREDICTED: hypothetical protein [Vitis vinifera]
Unigene74817_PB_AHAU	0	4	0.01	0.67	6.06609	0.0620096	0.204566	-	GO:0016811//hydrolase activity, acting on carbon-nitrogen (but not peptide) bonds, in linear amides	-	gi|224120368|ref|XP_002318312.1|/3.44146e-100/predicted protein [Populus trichocarpa]
Unigene69073_PB_AHAU	0	4	0.01	0.67	6.06609	0.0620096	0.204535	-	-	-	-
Unigene83216_PB_AHAU	0	4	0.01	0.67	6.06609	0.0620096	0.204505	-	-	-	-
Unigene72526_PB_AHAU	0	4	0.01	0.67	6.06609	0.0620096	0.204474	-	-	-	-
Unigene52046_PB_AHAU	0	4	0.01	0.67	6.06609	0.0620096	0.204444	-	-	-	gi|255566032|ref|XP_002524004.1|/2.71635e-17/signal transducer, putative [Ricinus communis]
Unigene8439_PB_AHAU	0	4	0.01	0.67	6.06609	0.0620096	0.204413	GO:0043234//protein complex	GO:0005488//binding	GO:0048827//phyllome development;GO:0048507//meristem development;GO:0048229//gametophyte development;GO:0009913//epidermal cell differentiation;GO:0000725//recombinational repair;GO:0034728;GO:0006338//chromatin remodeling	gi|255552404|ref|XP_002517246.1|/0/chromatin assembly factor I P60 subunit, putative [Ricinus communis]
Unigene33945_PB_AHAU	0	4	0.01	0.67	6.06609	0.0620096	0.204382	-	-	-	-
Unigene9557_PB_AHAU	0	4	0.01	0.67	6.06609	0.0620096	0.204352	-	-	-	gi|297743643|emb|CBI36526.3|/2.73828e-71/unnamed protein product [Vitis vinifera]
Unigene38076_PB_AHAU	0	4	0.01	0.67	6.06609	0.0620096	0.204321	-	-	-	-
Unigene47103_PB_AHAU	0	4	0.01	0.67	6.06609	0.0620096	0.204291	-	-	-	-
Unigene24235_PB_AHAU	0	4	0.01	0.67	6.06609	0.0620096	0.20426	-	-	-	-
Unigene33828_PB_AHAU	0	4	0.01	0.67	6.06609	0.0620096	0.20423	GO:0009526//plastid envelope;GO:0005618//cell wall;GO:0009532//plastid stroma	GO:0003824//catalytic activity	GO:0008152//metabolic process	gi|225436289|ref|XP_002265600.1|/1.57905e-147/PREDICTED: hypothetical protein [Vitis vinifera]
Unigene50535_PB_AHAU	0	4	0.01	0.67	6.06609	0.0620096	0.204199	GO:0012505//endomembrane system;GO:0016020//membrane;GO:0009536//plastid	GO:0005488//binding	GO:0006605//protein targeting;GO:0000279//M phase	gi|255559446|ref|XP_002520743.1|/5.1888e-34/leucine rich repeat-containing protein, putative [Ricinus communis]
Unigene66702_PB_AHAU	0	4	0.01	0.67	6.06609	0.0620096	0.204169	-	-	-	-
Unigene13631_PB_AHAU	0	4	0.01	0.67	6.06609	0.0620096	0.204138	GO:0043231//intracellular membrane-bounded organelle;GO:0030529//ribonucleoprotein complex	GO:0005488//binding	-	gi|255587821|ref|XP_002534408.1|/1.31675e-36/small nuclear ribonucleoprotein f, putative [Ricinus communis]
Unigene77329_PB_AHAU	0	4	0.01	0.67	6.06609	0.0620096	0.204108	GO:0005576//extracellular region;GO:0016020//membrane;GO:0009536//plastid	GO:0046914//transition metal ion binding;GO:0016879//ligase activity, forming carbon-nitrogen bonds;GO:0032559	GO:0006760//folic acid-containing compound metabolic process;GO:0010038//response to metal ion	gi|225435632|ref|XP_002285654.1|/6.415e-48/PREDICTED: hypothetical protein [Vitis vinifera]
Unigene27322_PB_AHAU	0	4	0.01	0.67	6.06609	0.0620096	0.204078	-	GO:0005543//phospholipid binding	GO:0009987//cellular process	gi|296082054|emb|CBI21059.3|/8.79957e-67/unnamed protein product [Vitis vinifera]
Unigene5964_PB_AHAU	0	4	0.01	0.67	6.06609	0.0620096	0.204047	-	GO:0046914//transition metal ion binding;GO:0003676//nucleic acid binding	GO:0006351//transcription, DNA-dependent;GO:0009908//flower development	gi|255641326|gb|ACU20940.1|/3.50371e-101/unknown [Glycine max]
Unigene73387_PB_AHAU	0	4	0.01	0.67	6.06609	0.0620096	0.204017	-	-	-	-
Unigene3954_PB_AHAU	0	4	0.01	0.67	6.06609	0.0620096	0.203986	GO:0044464//cell part	GO:0004721//phosphoprotein phosphatase activity;GO:0043169//cation binding	-	gi|297738089|emb|CBI27290.3|/0/unnamed protein product [Vitis vinifera]
Unigene22952_PB_AHAU	0	4	0.01	0.67	6.06609	0.0620096	0.203956	-	-	-	-
Unigene33224_PB_AHAU	0	4	0.01	0.67	6.06609	0.0620096	0.203925	GO:0043231//intracellular membrane-bounded organelle	GO:0004091//carboxylesterase activity	-	gi|224125740|ref|XP_002329706.1|/1.21128e-30/predicted protein [Populus trichocarpa]
Unigene88861_PB_AHAU	0	4	0.01	0.67	6.06609	0.0620096	0.203895	-	GO:0016740//transferase activity	-	gi|296084383|emb|CBI24771.3|/2.36423e-13/unnamed protein product [Vitis vinifera]
Unigene37551_PB_AHAU	0	4	0.01	0.67	6.06609	0.0620096	0.203865	GO:0044464//cell part	-	-	gi|255586864|ref|XP_002534042.1|/1.03898e-59/conserved hypothetical protein [Ricinus communis]
Unigene21691_PB_AHAU	0	4	0.01	0.67	6.06609	0.0620096	0.203834	-	GO:0004672//protein kinase activity;GO:0000166//nucleotide binding	-	gi|224126809|ref|XP_002329478.1|/5.88551e-31/predicted protein [Populus trichocarpa]
Unigene1325_PB_AHAU	0	4	0.01	0.67	6.06609	0.0620096	0.203804	GO:0044464//cell part	-	-	gi|225456624|ref|XP_002266530.1|/2.05826e-173/PREDICTED: hypothetical protein [Vitis vinifera]
Unigene14637_PB_AHAU	0	4	0.01	0.67	6.06609	0.0620096	0.203774	-	GO:0005543//phospholipid binding	GO:0023052//signaling;GO:0006629//lipid metabolic process	gi|224125020|ref|XP_002329871.1|/1.34883e-177/predicted protein [Populus trichocarpa]
Unigene70337_PB_AHAU	0	4	0.01	0.67	6.06609	0.0620096	0.203743	-	-	-	-
Unigene18733_PB_AHAU	0	4	0.01	0.67	6.06609	0.0620096	0.203713	-	-	GO:0050896//response to stimulus	gi|280967726|gb|ACZ98532.1|/3.32148e-23/TNL [Malus x domestica]
Unigene19236_PB_AHAU	0	4	0.01	0.67	6.06609	0.0620096	0.203683	-	-	-	-
Unigene7576_PB_AHAU	0	4	0.01	0.67	6.06609	0.0620096	0.203652	-	-	-	gi|224136652|ref|XP_002326912.1|/8.16536e-102/predicted protein [Populus trichocarpa]
Unigene29506_PB_AHAU	0	4	0.01	0.67	6.06609	0.0620096	0.203622	GO:0043231//intracellular membrane-bounded organelle;GO:0000502//proteasome complex	GO:0004175//endopeptidase activity	GO:0019941//modification-dependent protein catabolic process	gi|224140867|ref|XP_002323800.1|/1.98384e-137/predicted protein [Populus trichocarpa]
Unigene52871_PB_AHAU	0	4	0.01	0.67	6.06609	0.0620096	0.203592	-	-	-	-
Unigene12142_PB_AHAU	0	4	0.01	0.67	6.06609	0.0620096	0.203561	GO:0009532//plastid stroma	GO:0046914//transition metal ion binding;GO:0016616//oxidoreductase activity, acting on the CH-OH group of donors, NAD or NADP as acceptor;GO:0000166//nucleotide binding	GO:0009416//response to light stimulus;GO:0048229//gametophyte development;GO:0006547//histidine metabolic process	gi|255564978|ref|XP_002523482.1|/5.68095e-28/histidinol dehydrogenase, putative [Ricinus communis]
Unigene35066_PB_AHAU	0	4	0.01	0.67	6.06609	0.0620096	0.203531	GO:0016604//nuclear body	GO:0003676//nucleic acid binding	GO:0000245//spliceosome assembly	gi|255647802|gb|ACU24361.1|/1.36389e-51/unknown [Glycine max]
Unigene62754_PB_AHAU	0	4	0.01	0.67	6.06609	0.0620096	0.203501	GO:0043231//intracellular membrane-bounded organelle	-	GO:0006397//mRNA processing	gi|224104375|ref|XP_002313416.1|/9.15417e-74/predicted protein [Populus trichocarpa]
Unigene77891_PB_AHAU	0	4	0.01	0.67	6.06609	0.0620096	0.20347	-	-	-	gi|224063056|ref|XP_002300975.1|/8.81503e-09/predicted protein [Populus trichocarpa]
Unigene22298_PB_AHAU	0	4	0.01	0.67	6.06609	0.0620096	0.20344	GO:0031224//intrinsic to membrane	GO:0015301//anion:anion antiporter activity;GO:0015103//inorganic anion transmembrane transporter activity	GO:0006820//anion transport;GO:0010035//response to inorganic substance	gi|225457015|ref|XP_002282501.1|/0/PREDICTED: hypothetical protein [Vitis vinifera]
Unigene26369_PB_AHAU	0	4	0.01	0.67	6.06609	0.0620096	0.20341	-	-	-	-
Unigene48962_PB_AHAU	0	4	0.01	0.67	6.06609	0.0620096	0.20338	-	-	GO:0015031//protein transport;GO:0016192//vesicle-mediated transport	gi|300392454|dbj|BAJ10727.1|/3.60002e-86/SEC13 family protein [Lotus japonicus]
Unigene37985_PB_AHAU	0	4	0.01	0.67	6.06609	0.0620096	0.203349	-	GO:0016620//oxidoreductase activity, acting on the aldehyde or oxo group of donors, NAD or NADP as acceptor	GO:0044237//cellular metabolic process	gi|224083522|ref|XP_002307060.1|/4.46518e-20/predicted protein [Populus trichocarpa]
Unigene1814_PB_AHAU	0	4	0.01	0.67	6.06609	0.0620096	0.203319	-	GO:0005488//binding	-	gi|255573927|ref|XP_002527882.1|/2.08987e-62/Agglutinin-2 precursor, putative [Ricinus communis]
Unigene4707_PB_AHAU	0	4	0.01	0.67	6.06609	0.0620096	0.203289	-	-	-	-
Unigene10760_PB_AHAU	0	4	0.01	0.67	6.06609	0.0620096	0.203259	-	-	-	gi|225460498|ref|XP_002275027.1|/4.98167e-29/PREDICTED: hypothetical protein [Vitis vinifera]
Unigene70527_PB_AHAU	0	4	0.01	0.67	6.06609	0.0620096	0.203229	-	-	-	-
Unigene63149_PB_AHAU	0	4	0.01	0.67	6.06609	0.0620096	0.203198	-	-	-	gi|297742282|emb|CBI34431.3|/3.05952e-47/unnamed protein product [Vitis vinifera]
Unigene49843_PB_AHAU	0	4	0.01	0.67	6.06609	0.0620096	0.203168	GO:0000325//plant-type vacuole;GO:0009536//plastid;GO:0031090//organelle membrane;GO:0016469//proton-transporting two-sector ATPase complex	GO:0015077//monovalent inorganic cation transmembrane transporter activity;GO:0015405;GO:0003824//catalytic activity	GO:0009651//response to salt stress;GO:0031667//response to nutrient levels;GO:0006754//ATP biosynthetic process;GO:0015988//energy coupled proton transport, against electrochemical gradient	gi|255538810|ref|XP_002510470.1|/1.39166e-66/vacuolar proton atpase, putative [Ricinus communis]
Unigene4885_PB_AHAU	0	4	0.01	0.67	6.06609	0.0620096	0.203138	-	-	-	gi|222616958|gb|EEE53090.1|/1.16333e-10/hypothetical protein OsJ_35851 [Oryza sativa Japonica Group]
Unigene53097_PB_AHAU	0	4	0.01	0.67	6.06609	0.0620096	0.203108	-	-	-	-
Unigene61635_PB_AHAU	0	4	0.01	0.67	6.06609	0.0620096	0.203078	-	-	-	-
Unigene43643_PB_AHAU	0	4	0.01	0.67	6.06609	0.0620096	0.203048	GO:0044424//intracellular part	GO:0070546;GO:0070547;GO:0010326//methionine-oxo-acid transaminase activity;GO:0047635;GO:0070529;GO:0016846//carbon-sulfur lyase activity;GO:0048037//cofactor binding	GO:0048827//phyllome development;GO:0009888//tissue development;GO:0009683;GO:0009725//response to hormone stimulus;GO:0010051//xylem and phloem pattern formation;GO:0010015//root morphogenesis;GO:0009630//gravitropism;GO:0048438//floral whorl development;GO:0009639//response to red or far red light;GO:0009793//embryo development ending in seed dormancy	gi|224102447|ref|XP_002312680.1|/8.17627e-45/predicted protein [Populus trichocarpa]
Unigene13083_PB_AHAU	0	4	0.01	0.67	6.06609	0.0620096	0.203017	GO:0044464//cell part	GO:0004312//fatty acid synthase activity	GO:0009314//response to radiation;GO:0006950//response to stress;GO:0006631//fatty acid metabolic process	gi|225432862|ref|XP_002283935.1|/0/PREDICTED: hypothetical protein [Vitis vinifera]
Unigene83352_PB_AHAU	0	4	0.01	0.67	6.06609	0.0620096	0.202987	GO:0009528//plastid inner membrane	-	-	gi|297735538|emb|CBI18032.3|/4.52729e-28/unnamed protein product [Vitis vinifera]
Unigene39850_PB_AHAU	0	4	0.01	0.67	6.06609	0.0620096	0.202957	-	-	-	-
Unigene90029_PB_AHAU	0	4	0.01	0.67	6.06609	0.0620096	0.202927	-	-	-	-
Unigene34010_PB_AHAU	0	4	0.01	0.67	6.06609	0.0620096	0.202897	-	GO:0005488//binding;GO:0016790//thiolester hydrolase activity	GO:0019941//modification-dependent protein catabolic process	gi|297734043|emb|CBI15290.3|/1.07309e-116/unnamed protein product [Vitis vinifera]
Unigene69030_PB_AHAU	0	4	0.01	0.67	6.06609	0.0620096	0.202867	-	-	-	gi|147838932|emb|CAN63659.1|/1.94988e-28/hypothetical protein VITISV_008415 [Vitis vinifera]
Unigene81759_PB_AHAU	0	4	0.01	0.67	6.06609	0.0620096	0.202837	GO:0043234//protein complex	GO:0008443//phosphofructokinase activity;GO:0032559	GO:0006796//phosphate metabolic process;GO:0006007//glucose catabolic process	gi|255550894|ref|XP_002516495.1|/3.56895e-60/phosphofructokinase, putative [Ricinus communis]
Unigene63611_PB_AHAU	0	4	0.01	0.67	6.06609	0.0620096	0.202807	GO:0005618//cell wall;GO:0031410//cytoplasmic vesicle	GO:0030246//carbohydrate binding;GO:0043167//ion binding;GO:0015925	GO:0009628//response to abiotic stimulus;GO:0044238//primary metabolic process	gi|61162196|dbj|BAD91080.1|/0/beta-D-galactosidase [Pyrus pyrifolia]
Unigene74135_PB_AHAU	0	4	0.01	0.67	6.06609	0.0620096	0.202777	-	-	-	-
Unigene40795_PB_AHAU	0	4	0.01	0.67	6.06609	0.0620096	0.202747	GO:0005905//coated pit;GO:0012510//trans-Golgi network transport vesicle membrane	-	GO:0015031//protein transport	gi|255641109|gb|ACU20833.1|/8.38549e-43/unknown [Glycine max]
Unigene49788_PB_AHAU	0	4	0.01	0.67	6.06609	0.0620096	0.202717	-	-	-	gi|224095105|ref|XP_002310346.1|/3.30919e-15/predicted protein [Populus trichocarpa]
Unigene72412_PB_AHAU	0	4	0.01	0.67	6.06609	0.0620096	0.202687	-	-	-	gi|224097190|ref|XP_002310869.1|/4.61803e-09/predicted protein [Populus trichocarpa]
Unigene36835_PB_AHAU	0	4	0.01	0.67	6.06609	0.0620096	0.202657	-	-	-	-
Unigene16556_PB_AHAU	0	4	0.01	0.67	6.06609	0.0620096	0.202627	GO:0043231//intracellular membrane-bounded organelle	-	-	gi|224104321|ref|XP_002313395.1|/1.15371e-20/predicted protein [Populus trichocarpa]
Unigene22145_PB_AHAU	0	4	0.01	0.67	6.06609	0.0620096	0.202597	GO:0016020//membrane	GO:0016301//kinase activity	GO:0006665//sphingolipid metabolic process	gi|57281695|dbj|BAD86587.1|/4.20643e-45/sphingosine kinase [Lotus japonicus]
Unigene27383_PB_AHAU	0	4	0.01	0.67	6.06609	0.0620096	0.202567	GO:0009536//plastid	GO:0016773//phosphotransferase activity, alcohol group as acceptor;GO:0019206//nucleoside kinase activity	GO:0019321//pentose metabolic process;GO:0006796//phosphate metabolic process	gi|255558089|ref|XP_002520073.1|/1.21798e-40/Ribokinase, putative [Ricinus communis]
Unigene89235_PB_AHAU	0	4	0.01	0.67	6.06609	0.0620096	0.202537	-	-	-	gi|225457339|ref|XP_002284698.1|/4.5098e-17/PREDICTED: hypothetical protein [Vitis vinifera]
Unigene54754_PB_AHAU	0	4	0.01	0.67	6.06609	0.0620096	0.202507	-	-	-	-
Unigene27364_PB_AHAU	0	4	0.01	0.67	6.06609	0.0620096	0.202477	-	-	-	-
Unigene79895_PB_AHAU	0	4	0.01	0.67	6.06609	0.0620096	0.202447	-	-	-	-
Unigene3280_PB_AHAU	0	4	0.01	0.67	6.06609	0.0620096	0.202417	GO:0043231//intracellular membrane-bounded organelle	GO:0005515//protein binding	GO:0000079//regulation of cyclin-dependent protein kinase activity	gi|296082434|emb|CBI21439.3|/1.28504e-19/unnamed protein product [Vitis vinifera]
Unigene80096_PB_AHAU	0	4	0.01	0.67	6.06609	0.0620096	0.202387	-	GO:0005488//binding	-	gi|297741511|emb|CBI32643.3|/2.63105e-41/unnamed protein product [Vitis vinifera]
Unigene53786_PB_AHAU	0	4	0.01	0.67	6.06609	0.0620096	0.202357	-	-	-	-
Unigene5056_PB_AHAU	0	4	0.01	0.67	6.06609	0.0620096	0.202327	-	GO:0005515//protein binding	GO:0048438//floral whorl development	gi|224062956|ref|XP_002300947.1|/1.00979e-78/predicted protein [Populus trichocarpa]
Unigene1665_PB_AHAU	0	4	0.01	0.67	6.06609	0.0620096	0.202297	GO:0016020//membrane	GO:0004871//signal transducer activity;GO:0016491//oxidoreductase activity;GO:0004672//protein kinase activity;GO:0000166//nucleotide binding	GO:0008152//metabolic process	gi|147767326|emb|CAN68996.1|/1.95491e-80/hypothetical protein VITISV_008862 [Vitis vinifera]
Unigene13778_PB_AHAU	0	4	0.01	0.67	6.06609	0.0620096	0.202267	-	-	-	gi|224081429|ref|XP_002306406.1|/5.88006e-67/predicted protein [Populus trichocarpa]
Unigene86501_PB_AHAU	0	4	0.01	0.67	6.06609	0.0620096	0.202237	-	-	-	gi|225467301|ref|XP_002262637.1|/5.00115e-25/PREDICTED: hypothetical protein, partial [Vitis vinifera]
Unigene350_PB_AHAU	0	4	0.01	0.67	6.06609	0.0620096	0.202207	-	-	-	gi|255579349|ref|XP_002530519.1|/1.52106e-149/conserved hypothetical protein [Ricinus communis]
Unigene35074_PB_AHAU	0	4	0.01	0.67	6.06609	0.0620096	0.202177	-	GO:0003824//catalytic activity	-	gi|296086364|emb|CBI31953.3|/2.72342e-53/unnamed protein product [Vitis vinifera]
Unigene78718_PB_AHAU	0	4	0.01	0.67	6.06609	0.0620096	0.202147	GO:0043231//intracellular membrane-bounded organelle	GO:0004180//carboxypeptidase activity	GO:0019538//protein metabolic process	gi|224118414|ref|XP_002331476.1|/9.29506e-116/predicted protein [Populus trichocarpa]
Unigene16887_PB_AHAU	0	4	0.01	0.67	6.06609	0.0620096	0.202118	GO:0043231//intracellular membrane-bounded organelle	GO:0016835//carbon-oxygen lyase activity	GO:0008654//phospholipid biosynthetic process;GO:0006631//fatty acid metabolic process	gi|299150759|gb|ADJ17723.1|/3.73711e-22/beta-hydroxyacyl-acyl carrier protein dehydratase [Hevea brasiliensis]
Unigene84449_PB_AHAU	0	4	0.01	0.67	6.06609	0.0620096	0.202088	-	-	-	gi|302399039|gb|ADL36814.1|/1.90204e-131/SCL domain class transcription factor [Malus x domestica]
Unigene11836_PB_AHAU	0	4	0.01	0.67	6.06609	0.0620096	0.202058	-	-	-	gi|255635165|gb|ACU17939.1|/1.77126e-16/unknown [Glycine max]
Unigene2745_PB_AHAU	0	4	0.01	0.67	6.06609	0.0620096	0.202028	-	-	-	-
Unigene66044_PB_AHAU	0	4	0.01	0.67	6.06609	0.0620096	0.201998	-	-	-	-
Unigene14435_PB_AHAU	0	4	0.01	0.67	6.06609	0.0620096	0.201968	-	-	-	-
Unigene52848_PB_AHAU	0	4	0.01	0.67	6.06609	0.0620096	0.201939	-	-	-	-
Unigene86745_PB_AHAU	0	4	0.01	0.67	6.06609	0.0620096	0.201909	-	-	-	-
Unigene12807_PB_AHAU	0	4	0.01	0.67	6.06609	0.0620096	0.201879	GO:0031981//nuclear lumen;GO:0009532//plastid stroma;GO:0009526//plastid envelope	GO:0016667//oxidoreductase activity, acting on a sulfur group of donors;GO:0005488//binding	GO:0006085//acetyl-CoA biosynthetic process;GO:0006091//generation of precursor metabolites and energy	gi|225431914|ref|XP_002276853.1|/4.37534e-64/PREDICTED: hypothetical protein [Vitis vinifera]
Unigene45729_PB_AHAU	0	4	0.01	0.67	6.06609	0.0620096	0.201849	-	-	-	-
Unigene45767_PB_AHAU	0	4	0.01	0.67	6.06609	0.0620096	0.201819	-	-	-	-
Unigene36885_PB_AHAU	0	4	0.01	0.67	6.06609	0.0620096	0.20179	GO:0009534//chloroplast thylakoid	GO:0016627//oxidoreductase activity, acting on the CH-CH group of donors;GO:0050662//coenzyme binding	GO:0042360//vitamin E metabolic process;GO:0006399//tRNA metabolic process;GO:0006779//porphyrin biosynthetic process;GO:0008654//phospholipid biosynthetic process	gi|255561256|ref|XP_002521639.1|/3.93634e-23/geranylgeranyl hydrogenase, putative [Ricinus communis]
Unigene20974_PB_AHAU	0	4	0.01	0.67	6.06609	0.0620096	0.20176	-	-	-	gi|255557303|ref|XP_002519682.1|/2.90908e-64/Calcyclin-binding protein, putative [Ricinus communis]
Unigene18291_PB_AHAU	0	4	0.01	0.67	6.06609	0.0620096	0.20173	-	-	-	-
Unigene23907_PB_AHAU	0	4	0.01	0.67	6.06609	0.0620096	0.2017	GO:0043234//protein complex;GO:0043231//intracellular membrane-bounded organelle	GO:0043169//cation binding;GO:0004721//phosphoprotein phosphatase activity	GO:0006464//protein modification process	gi|225456874|ref|XP_002277204.1|/1.15594e-28/PREDICTED: hypothetical protein [Vitis vinifera]
Unigene77449_PB_AHAU	0	4	0.01	0.67	6.06609	0.0620096	0.201671	-	-	-	-
Unigene28704_PB_AHAU	0	4	0.01	0.67	6.06609	0.0620096	0.201641	-	GO:0016702//oxidoreductase activity, acting on single donors with incorporation of molecular oxygen, incorporation of two atoms of oxygen	GO:0006558//L-phenylalanine metabolic process;GO:0006570//tyrosine metabolic process	gi|8131905|gb|AAF73132.1|AF149017_1/1.00558e-110/homogentisate 1,2-dioxygenase [Solanum lycopersicum]
Unigene9737_PB_AHAU	0	4	0.01	0.67	6.06609	0.0620096	0.201611	-	GO:0004674//protein serine/threonine kinase activity;GO:0032559	GO:0006464//protein modification process	gi|255550097|ref|XP_002516099.1|/1.25766e-06/serine/threonine-protein kinase, putative [Ricinus communis]
Unigene76285_PB_AHAU	0	4	0.01	0.67	6.06609	0.0620096	0.201581	-	-	-	-
Unigene66681_PB_AHAU	0	4	0.01	0.67	6.06609	0.0620096	0.201552	-	-	-	-
Unigene69764_PB_AHAU	0	4	0.01	0.67	6.06609	0.0620096	0.201522	GO:0016020//membrane	GO:0046873//metal ion transmembrane transporter activity	GO:0030001//metal ion transport;GO:0034220//ion transmembrane transport	gi|224128882|ref|XP_002328990.1|/2.76031e-60/predicted protein [Populus trichocarpa]
Unigene42309_PB_AHAU	0	4	0.01	0.67	6.06609	0.0620096	0.201492	-	-	-	gi|255547996|ref|XP_002515055.1|/3.67982e-06/hydrolase, hydrolyzing O-glycosyl compounds, putative [Ricinus communis]
Unigene8904_PB_AHAU	0	4	0.01	0.67	6.06609	0.0620096	0.201463	-	-	-	gi|225427570|ref|XP_002266784.1|/2.13576e-139/PREDICTED: hypothetical protein [Vitis vinifera]
Unigene53744_PB_AHAU	0	4	0.01	0.67	6.06609	0.0620096	0.201433	-	-	-	gi|255536881|ref|XP_002509507.1|/3.4503e-09/DNA-directed RNA polymerase III subunit F, putative [Ricinus communis]
Unigene74347_PB_AHAU	0	4	0.01	0.67	6.06609	0.0620096	0.201403	-	-	-	-
Unigene56515_PB_AHAU	0	4	0.01	0.67	6.06609	0.0620096	0.201374	-	-	-	-
Unigene37522_PB_AHAU	0	4	0.01	0.67	6.06609	0.0620096	0.201344	GO:0043231//intracellular membrane-bounded organelle	-	-	gi|225446819|ref|XP_002279329.1|/0/PREDICTED: similar to Golgi transport complex protein-related [Vitis vinifera]
Unigene83717_PB_AHAU	0	4	0.01	0.67	6.06609	0.0620096	0.201314	GO:0009528//plastid inner membrane	-	-	gi|133711807|gb|ABO36625.1|/1.76472e-43/hypothetical protein LYC_68t000010 [Solanum lycopersicum]
Unigene9674_PB_AHAU	0	4	0.01	0.67	6.06609	0.0620096	0.201285	GO:0044444//cytoplasmic part;GO:0016020//membrane	GO:0004672//protein kinase activity;GO:0032559	GO:0006464//protein modification process	gi|225423662|ref|XP_002276420.1|/2.01928e-57/PREDICTED: hypothetical protein [Vitis vinifera]
Unigene43291_PB_AHAU	0	4	0.01	0.67	6.06609	0.0620096	0.201255	-	-	-	-
Unigene53900_PB_AHAU	0	4	0.01	0.67	6.06609	0.0620096	0.201226	GO:0043231//intracellular membrane-bounded organelle	GO:0016788//hydrolase activity, acting on ester bonds	-	gi|255569130|ref|XP_002525534.1|/2.11658e-121/Protein phosphatase methylesterase, putative [Ricinus communis]
Unigene69830_PB_AHAU	0	4	0.01	0.67	6.06609	0.0620096	0.201196	-	GO:0004871//signal transducer activity;GO:0004672//protein kinase activity;GO:0032559	GO:0006464//protein modification process	gi|147769927|emb|CAN76446.1|/6.52788e-39/hypothetical protein VITISV_010117 [Vitis vinifera]
Unigene49900_PB_AHAU	0	4	0.01	0.67	6.06609	0.0620096	0.201166	-	-	-	-
Unigene35113_PB_AHAU	0	4	0.01	0.67	6.06609	0.0620096	0.201137	-	-	-	gi|255642279|gb|ACU21404.1|/6.89848e-29/unknown [Glycine max]
Unigene5749_PB_AHAU	0	4	0.01	0.67	6.06609	0.0620096	0.201107	GO:0043231//intracellular membrane-bounded organelle;GO:0031224//intrinsic to membrane	GO:0030246//carbohydrate binding;GO:0035250//UDP-galactosyltransferase activity	GO:0006464//protein modification process	gi|255580453|ref|XP_002531052.1|/7.43682e-168/transferase, transferring glycosyl groups, putative [Ricinus communis]
Unigene25308_PB_AHAU	0	4	0.01	0.67	6.06609	0.0620096	0.201078	-	-	-	gi|225463055|ref|XP_002268417.1|/6.00076e-17/PREDICTED: hypothetical protein [Vitis vinifera]
Unigene21342_PB_AHAU	0	4	0.01	0.67	6.06609	0.0620096	0.201048	-	-	-	gi|224118584|ref|XP_002331398.1|/4.24932e-135/predicted protein [Populus trichocarpa]
Unigene35267_PB_AHAU	0	4	0.01	0.67	6.06609	0.0620096	0.201019	GO:0009526//plastid envelope	GO:0070011	-	gi|255629119|gb|ACU14904.1|/4.7946e-85/unknown [Glycine max]
Unigene25173_PB_AHAU	0	4	0.01	0.67	6.06609	0.0620096	0.200989	-	GO:0004520//endodeoxyribonuclease activity	-	gi|255648299|gb|ACU24602.1|/3.07393e-55/unknown [Glycine max]
Unigene71061_PB_AHAU	0	4	0.01	0.67	6.06609	0.0620096	0.20096	-	-	-	gi|255540523|ref|XP_002511326.1|/9.86691e-30/conserved hypothetical protein [Ricinus communis]
Unigene83126_PB_AHAU	0	4	0.01	0.67	6.06609	0.0620096	0.20093	-	GO:0017111//nucleoside-triphosphatase activity;GO:0000166//nucleotide binding	-	gi|255572963|ref|XP_002527412.1|/2.55726e-84/dead box ATP-dependent RNA helicase, putative [Ricinus communis]
Unigene131_PB_AHAU	0	4	0.01	0.67	6.06609	0.0620096	0.200901	-	GO:0046872//metal ion binding;GO:0016301//kinase activity	GO:0007186//G-protein coupled receptor protein signaling pathway;GO:0006796//phosphate metabolic process	gi|255547253|ref|XP_002514684.1|/0/diacylglycerol kinase, theta, putative [Ricinus communis]
Unigene70873_PB_AHAU	0	4	0.01	0.67	6.06609	0.0620096	0.200871	-	-	-	-
Unigene42479_PB_AHAU	0	4	0.01	0.67	6.06609	0.0620096	0.200842	GO:0043231//intracellular membrane-bounded organelle	GO:0001071//nucleic acid binding transcription factor activity	GO:0010467//gene expression	gi|292668997|gb|ADE41153.1|/6.07851e-37/ethylene insensitive 3 class transcription factor [Malus x domestica]
Unigene35711_PB_AHAU	0	4	0.01	0.67	6.06609	0.0620096	0.200812	-	-	-	-
Unigene71389_PB_AHAU	0	4	0.01	0.67	6.06609	0.0620096	0.200783	-	-	-	-
Unigene66453_PB_AHAU	0	4	0.01	0.67	6.06609	0.0620096	0.200753	-	-	-	-
Unigene71072_PB_AHAU	0	4	0.01	0.67	6.06609	0.0620096	0.200724	GO:0043231//intracellular membrane-bounded organelle	GO:0003676//nucleic acid binding	-	gi|297745623|emb|CBI40788.3|/1.97006e-44/unnamed protein product [Vitis vinifera]
Unigene10503_PB_AHAU	0	4	0.01	0.67	6.06609	0.0620096	0.200694	GO:0009536//plastid	-	-	gi|224114666|ref|XP_002316823.1|/9.90812e-20/predicted protein [Populus trichocarpa]
Unigene50788_PB_AHAU	0	4	0.01	0.67	6.06609	0.0620096	0.200665	GO:0009536//plastid	GO:0004312//fatty acid synthase activity;GO:0000166//nucleotide binding	GO:0006631//fatty acid metabolic process	gi|255638092|gb|ACU19360.1|/4.25915e-81/unknown [Glycine max]
Unigene44364_PB_AHAU	0	4	0.01	0.67	6.06609	0.0620096	0.200635	-	-	-	gi|147856241|emb|CAN81788.1|/5.97119e-58/hypothetical protein VITISV_026009 [Vitis vinifera]
Unigene41380_PB_AHAU	0	4	0.01	0.67	6.06609	0.0620096	0.200606	-	-	-	gi|255644967|gb|ACU22983.1|/1.16032e-11/unknown [Glycine max]
Unigene53837_PB_AHAU	0	4	0.01	0.67	6.06609	0.0620096	0.200577	GO:0009534//chloroplast thylakoid	-	-	gi|302143846|emb|CBI22707.3|/7.94286e-53/unnamed protein product [Vitis vinifera]
Unigene74283_PB_AHAU	0	4	0.01	0.67	6.06609	0.0620096	0.200547	GO:0005576//extracellular region	GO:0008233//peptidase activity	GO:0019538//protein metabolic process	gi|302142715|emb|CBI19918.3|/1.15238e-59/unnamed protein product [Vitis vinifera]
Unigene82367_PB_AHAU	0	4	0.01	0.67	6.06609	0.0620096	0.200518	-	-	-	-
Unigene46178_PB_AHAU	0	4	0.01	0.67	6.06609	0.0620096	0.200488	-	-	-	-
Unigene44255_PB_AHAU	0	4	0.01	0.67	6.06609	0.0620096	0.200459	-	-	-	gi|296085974|emb|CBI31415.3|/2.3545e-19/unnamed protein product [Vitis vinifera]
Unigene34174_PB_AHAU	0	4	0.01	0.67	6.06609	0.0620096	0.20043	-	-	-	gi|224135771|ref|XP_002322156.1|/5.16492e-07/predicted protein [Populus trichocarpa]
Unigene56688_PB_AHAU	0	4	0.01	0.67	6.06609	0.0620096	0.2004	-	-	-	gi|255562264|ref|XP_002522140.1|/4.8945e-11/conserved hypothetical protein [Ricinus communis]
Unigene6029_PB_AHAU	0	4	0.01	0.67	6.06609	0.0620096	0.200371	GO:0043231//intracellular membrane-bounded organelle	GO:0016410//N-acyltransferase activity	GO:0006498//N-terminal protein lipidation	gi|255546149|ref|XP_002514134.1|/3.78539e-46/n-myristoyl transferase, putative [Ricinus communis]
Unigene61158_PB_AHAU	0	4	0.01	0.67	6.06609	0.0620096	0.200342	-	-	-	-
Unigene51916_PB_AHAU	0	4	0.01	0.67	6.06609	0.0620096	0.200312	-	-	-	gi|147857985|emb|CAN80359.1|/1.52108e-65/hypothetical protein VITISV_002028 [Vitis vinifera]
Unigene8387_PB_AHAU	0	4	0.01	0.67	6.06609	0.0620096	0.200283	-	-	-	gi|255564282|ref|XP_002523138.1|/1.87409e-58/conserved hypothetical protein [Ricinus communis]
Unigene36193_PB_AHAU	0	4	0.01	0.67	6.06609	0.0620096	0.200254	-	-	-	gi|147864514|emb|CAN82628.1|/5.04123e-119/hypothetical protein VITISV_028129 [Vitis vinifera]
Unigene69509_PB_AHAU	0	4	0.01	0.67	6.06609	0.0620096	0.200224	GO:0016020//membrane;GO:0044426	GO:0004713//protein tyrosine kinase activity;GO:0032559	GO:0006952//defense response;GO:0007275//multicellular organismal development;GO:0006468//protein phosphorylation;GO:0009856//pollination	gi|255575610|ref|XP_002528705.1|/5.521e-71/kinase, putative [Ricinus communis]
Unigene70636_PB_AHAU	0	4	0.01	0.67	6.06609	0.0620096	0.200195	GO:0044424//intracellular part	GO:0004812//aminoacyl-tRNA ligase activity;GO:0032559	GO:0006418//tRNA aminoacylation for protein translation	gi|297741117|emb|CBI31848.3|/1.10738e-161/unnamed protein product [Vitis vinifera]
Unigene79632_PB_AHAU	0	4	0.01	0.67	6.06609	0.0620096	0.200166	-	-	-	gi|296089317|emb|CBI39089.3|/1.56473e-61/unnamed protein product [Vitis vinifera]
Unigene62269_PB_AHAU	0	4	0.01	0.67	6.06609	0.0620096	0.200136	-	-	-	-
Unigene84133_PB_AHAU	0	4	0.01	0.67	6.06609	0.0620096	0.200107	GO:0042579//microbody	GO:0016833//oxo-acid-lyase activity	GO:0042362//fat-soluble vitamin biosynthetic process;GO:0009233	gi|307135970|gb|ADN33829.1|/4.00518e-159/naphthoate synthase [Cucumis melo subsp. melo]
Unigene49154_PB_AHAU	0	4	0.01	0.67	6.06609	0.0620096	0.200078	GO:0009532//plastid stroma	GO:0005488//binding;GO:0016301//kinase activity	GO:0005982//starch metabolic process;GO:0006468//protein phosphorylation	gi|296089605|emb|CBI39424.3|/1.10155e-69/unnamed protein product [Vitis vinifera]
Unigene31740_PB_AHAU	0	4	0.01	0.67	6.06609	0.0620096	0.200049	GO:0043231//intracellular membrane-bounded organelle	-	-	gi|302399053|gb|ADL36821.1|/2.26565e-24/SCL domain class transcription factor [Malus x domestica]
Unigene10600_PB_AHAU	0	4	0.01	0.67	6.06609	0.0620096	0.200019	GO:0019866//organelle inner membrane;GO:0031224//intrinsic to membrane	-	GO:0046907//intracellular transport	gi|242041279|ref|XP_002468034.1|/1.6515e-42/hypothetical protein SORBIDRAFT_01g038400 [Sorghum bicolor]
Unigene47441_PB_AHAU	0	4	0.01	0.67	6.06609	0.0620096	0.19999	-	-	-	-
Unigene54206_PB_AHAU	0	4	0.01	0.67	6.06609	0.0620096	0.199961	-	-	-	-
Unigene51503_PB_AHAU	0	4	0.01	0.67	6.06609	0.0620096	0.199932	-	GO:0046872//metal ion binding	-	gi|224143997|ref|XP_002325151.1|/6.32486e-47/predicted protein [Populus trichocarpa]
Unigene3844_PB_AHAU	0	4	0.01	0.67	6.06609	0.0620096	0.199902	GO:0031981//nuclear lumen	GO:0003712//transcription cofactor activity;GO:0003677//DNA binding	GO:0009725//response to hormone stimulus;GO:0006355//regulation of transcription, DNA-dependent	gi|297824233|ref|XP_002879999.1|/1.30143e-22/ATMBF1A/MBF1A [Arabidopsis lyrata subsp. lyrata]
Unigene36984_PB_AHAU	0	4	0.01	0.67	6.06609	0.0620096	0.199873	GO:0042995//cell projection;GO:0031224//intrinsic to membrane;GO:0031410//cytoplasmic vesicle	-	-	gi|225446345|ref|XP_002272406.1|/2.14839e-46/PREDICTED: hypothetical protein [Vitis vinifera]
Unigene35080_PB_AHAU	0	4	0.01	0.67	6.06609	0.0620096	0.199844	GO:0044464//cell part	GO:0015197//peptide transporter activity	GO:0015833//peptide transport	gi|225461975|ref|XP_002267184.1|/1.03667e-49/PREDICTED: hypothetical protein [Vitis vinifera]
Unigene28870_PB_AHAU	0	4	0.01	0.67	6.06609	0.0620096	0.199815	-	-	-	gi|292668885|gb|ADE41097.1|/4.99363e-109/AP2 domain class transcription factor [Malus x domestica]
Unigene42080_PB_AHAU	0	4	0.01	0.67	6.06609	0.0620096	0.199786	GO:0016020//membrane;GO:0009536//plastid	GO:0004601//peroxidase activity	GO:0006970//response to osmotic stress;GO:0008152//metabolic process;GO:0010038//response to metal ion	gi|224071850|ref|XP_002303583.1|/1.75877e-39/glutathione peroxidase [Populus trichocarpa]
Unigene46705_PB_AHAU	0	4	0.01	0.67	6.06609	0.0620096	0.199756	-	-	-	-
Unigene71007_PB_AHAU	0	4	0.01	0.67	6.06609	0.0620096	0.199727	-	GO:0017111//nucleoside-triphosphatase activity;GO:0016491//oxidoreductase activity;GO:0000166//nucleotide binding	GO:0055085//transmembrane transport;GO:0008152//metabolic process	gi|255571322|ref|XP_002526610.1|/1.91763e-55/mgatp-energized glutathione s-conjugate pump, putative [Ricinus communis]
Unigene82735_PB_AHAU	0	4	0.01	0.67	6.06609	0.0620096	0.199698	-	-	-	-
Unigene65560_PB_AHAU	0	4	0.01	0.67	6.06609	0.0620096	0.199669	-	-	-	gi|147780630|emb|CAN66820.1|/3.94134e-21/hypothetical protein VITISV_003496 [Vitis vinifera]
Unigene9360_PB_AHAU	0	4	0.01	0.67	6.06609	0.0620096	0.19964	-	-	-	-
Unigene45515_PB_AHAU	0	4	0.01	0.67	6.06609	0.0620096	0.199611	-	-	-	-
Unigene3596_PB_AHAU	0	4	0.01	0.67	6.06609	0.0620096	0.199582	-	-	-	-
Unigene32480_PB_AHAU	0	4	0.01	0.67	6.06609	0.0620096	0.199552	-	-	-	gi|255540995|ref|XP_002511562.1|/1.33176e-48/conserved hypothetical protein [Ricinus communis]
Unigene2004_PB_AHAU	0	4	0.01	0.67	6.06609	0.0620096	0.199523	-	-	GO:2000026//regulation of multicellular organismal development;GO:0009908//flower development;GO:0048513//organ development;GO:0051093//negative regulation of developmental process	gi|297737941|emb|CBI27142.3|/2.09426e-33/unnamed protein product [Vitis vinifera]
Unigene3975_PB_AHAU	0	4	0.01	0.67	6.06609	0.0620096	0.199494	GO:0031227//intrinsic to endoplasmic reticulum membrane;GO:0031410//cytoplasmic vesicle	GO:0005515//protein binding	GO:0050896//response to stimulus;GO:0044267//cellular protein metabolic process	gi|224079782|ref|XP_002305942.1|/2.58868e-97/predicted protein [Populus trichocarpa]
Unigene27758_PB_AHAU	0	4	0.01	0.67	6.06609	0.0620096	0.199465	-	GO:0003676//nucleic acid binding;GO:0046914//transition metal ion binding	-	gi|302143906|emb|CBI23011.3|/6.07566e-69/unnamed protein product [Vitis vinifera]
Unigene42624_PB_AHAU	0	4	0.01	0.67	6.06609	0.0620096	0.199436	-	-	-	gi|87162609|gb|ABD28404.1|/2.70508e-13/hypothetical protein MtrDRAFT_AC148340g20v2 [Medicago truncatula]
Unigene65403_PB_AHAU	0	4	0.01	0.67	6.06609	0.0620096	0.199407	-	-	-	gi|224090990|ref|XP_002309136.1|/1.93876e-20/predicted protein [Populus trichocarpa]
Unigene62514_PB_AHAU	0	4	0.01	0.67	6.06609	0.0620096	0.199378	GO:0044444//cytoplasmic part	GO:0016412//serine O-acyltransferase activity	GO:0006563//L-serine metabolic process	gi|224135619|ref|XP_002327263.1|/2.247e-28/predicted protein [Populus trichocarpa]
Unigene70_PB_AHAU	0	4	0.01	0.67	6.06609	0.0620096	0.199349	-	-	-	gi|225440741|ref|XP_002281038.1|/9.19347e-19/PREDICTED: hypothetical protein [Vitis vinifera]
Unigene68951_PB_AHAU	0	4	0.01	0.67	6.06609	0.0620096	0.19932	-	-	-	-
Unigene77206_PB_AHAU	0	4	0.01	0.67	6.06609	0.0620096	0.199291	-	-	-	-
Unigene17212_PB_AHAU	0	4	0.01	0.67	6.06609	0.0620096	0.199262	GO:0044424//intracellular part	GO:0005515//protein binding;GO:0032559	GO:0044267//cellular protein metabolic process;GO:0010038//response to metal ion	gi|302399091|gb|ADL36840.1|/2.12048e-44/TCP domain class transcription factor [Malus x domestica]
Unigene23467_PB_AHAU	0	4	0.01	0.67	6.06609	0.0620096	0.199233	GO:0016020//membrane	GO:0005488//binding;GO:0015276//ligand-gated ion channel activity;GO:0005261//cation channel activity	GO:0030001//metal ion transport	gi|225462733|ref|XP_002268992.1|/2.15865e-46/PREDICTED: hypothetical protein [Vitis vinifera]
Unigene12101_PB_AHAU	0	4	0.01	0.67	6.06609	0.0620096	0.199204	GO:0009536//plastid	-	-	gi|255557585|ref|XP_002519822.1|/8.33257e-89/conserved hypothetical protein [Ricinus communis]
Unigene43103_PB_AHAU	0	4	0.01	0.67	6.06609	0.0620096	0.199175	-	-	-	-
Unigene48758_PB_AHAU	0	4	0.01	0.67	6.06609	0.0620096	0.199146	GO:0043231//intracellular membrane-bounded organelle	GO:0030528//transcription regulator activity;GO:0003677//DNA binding;GO:0001071//nucleic acid binding transcription factor activity	GO:0006351//transcription, DNA-dependent	gi|297739823|emb|CBI30005.3|/1.17061e-20/unnamed protein product [Vitis vinifera]
Unigene683_PB_AHAU	0	4	0.01	0.67	6.06609	0.0620096	0.199117	GO:0031228//intrinsic to Golgi membrane	GO:0016740//transferase activity	GO:0000902//cell morphogenesis;GO:0009250//glucan biosynthetic process;GO:0016044//cellular membrane organization;GO:0006004//fucose metabolic process;GO:0007165//signal transduction	gi|224065537|ref|XP_002301846.1|/7.49877e-36/glycosyltransferase, CAZy family GT47 [Populus trichocarpa]
Unigene52789_PB_AHAU	0	4	0.01	0.67	6.06609	0.0620096	0.199088	-	-	-	-
Unigene85457_PB_AHAU	0	4	0.01	0.67	6.06609	0.0620096	0.199059	-	GO:0016741	GO:0006730//one-carbon metabolic process	gi|255556536|ref|XP_002519302.1|/8.07447e-109/S-adenosylmethionine-dependent methyltransferase, putative [Ricinus communis]
Unigene64228_PB_AHAU	0	4	0.01	0.67	6.06609	0.0620096	0.19903	-	GO:0046872//metal ion binding	-	gi|225440757|ref|XP_002281218.1|/1.45384e-63/PREDICTED: hypothetical protein [Vitis vinifera]
Unigene61364_PB_AHAU	0	4	0.01	0.67	6.06609	0.0620096	0.199001	-	-	-	gi|225467229|ref|XP_002263054.1|/2.35587e-16/PREDICTED: hypothetical protein [Vitis vinifera]
Unigene6809_PB_AHAU	0	4	0.01	0.67	6.06609	0.0620096	0.198972	-	-	-	gi|224145491|ref|XP_002325662.1|/8.89514e-21/predicted protein [Populus trichocarpa]
Unigene67775_PB_AHAU	0	4	0.01	0.67	6.06609	0.0620096	0.198943	-	-	-	-
Unigene28275_PB_AHAU	0	4	0.01	0.67	6.06609	0.0620096	0.198914	-	-	-	-
Unigene83471_PB_AHAU	0	4	0.01	0.67	6.06609	0.0620096	0.198885	GO:0043231//intracellular membrane-bounded organelle	GO:0019783//small conjugating protein-specific protease activity;GO:0016790//thiolester hydrolase activity	GO:0019941//modification-dependent protein catabolic process	gi|255580900|ref|XP_002531269.1|/1.56067e-146/Ubiquitin carboxyl-terminal hydrolase, putative [Ricinus communis]
Unigene2382_PB_AHAU	0	4	0.01	0.67	6.06609	0.0620096	0.198856	GO:0009536//plastid	-	-	gi|255562090|ref|XP_002522053.1|/8.20808e-64/conserved hypothetical protein [Ricinus communis]
Unigene52017_PB_AHAU	0	4	0.01	0.67	6.06609	0.0620096	0.198827	-	-	-	-
Unigene6427_PB_AHAU	0	4	0.01	0.67	6.06609	0.0620096	0.198798	-	-	-	-
Unigene75831_PB_AHAU	0	4	0.01	0.67	6.06609	0.0620096	0.19877	GO:0043231//intracellular membrane-bounded organelle	GO:0034062//RNA polymerase activity;GO:0003676//nucleic acid binding;GO:0001071//nucleic acid binding transcription factor activity;GO:0001882//nucleoside binding	GO:0006351//transcription, DNA-dependent	gi|296087814|emb|CBI35070.3|/1.49502e-128/unnamed protein product [Vitis vinifera]
Unigene60894_PB_AHAU	0	4	0.01	0.67	6.06609	0.0620096	0.198741	-	-	-	-
Unigene35662_PB_AHAU	0	4	0.01	0.67	6.06609	0.0620096	0.198712	-	-	-	-
Unigene35025_PB_AHAU	0	4	0.01	0.67	6.06609	0.0620096	0.198683	-	-	-	-
Unigene56220_PB_AHAU	0	4	0.01	0.67	6.06609	0.0620096	0.198654	-	-	-	-
Unigene8687_PB_AHAU	0	4	0.01	0.67	6.06609	0.0620096	0.198625	-	-	-	gi|225432912|ref|XP_002284210.1|/3.11631e-14/PREDICTED: hypothetical protein [Vitis vinifera]
Unigene64929_PB_AHAU	0	4	0.01	0.67	6.06609	0.0620096	0.198596	-	GO:0016740//transferase activity	-	gi|41323261|gb|AAR99826.1|/3.61577e-50/alcohol acyl transferase [Malus x domestica]
Unigene57581_PB_AHAU	0	4	0.01	0.67	6.06609	0.0620096	0.198568	-	-	-	-
Unigene85845_PB_AHAU	0	4	0.01	0.67	6.06609	0.0620096	0.198539	-	-	-	gi|255638526|gb|ACU19571.1|/3.53584e-17/unknown [Glycine max]
Unigene50807_PB_AHAU	0	4	0.01	0.67	6.06609	0.0620096	0.19851	-	GO:0004518//nuclease activity;GO:0005488//binding	-	gi|124365579|gb|ABN09813.1|/2.39393e-26/HNH nuclease [Medicago truncatula]
Unigene70576_PB_AHAU	0	4	0.01	0.67	6.06609	0.0620096	0.198481	GO:0031410//cytoplasmic vesicle;GO:0043231//intracellular membrane-bounded organelle	-	-	gi|225470932|ref|XP_002265113.1|/1.07197e-20/PREDICTED: hypothetical protein [Vitis vinifera]
Unigene71033_PB_AHAU	0	4	0.01	0.67	6.06609	0.0620096	0.198452	GO:0043231//intracellular membrane-bounded organelle	GO:0008483//transaminase activity;GO:0048037//cofactor binding	GO:0031669//cellular response to nutrient levels	gi|225434396|ref|XP_002270785.1|/7.69324e-51/PREDICTED: hypothetical protein [Vitis vinifera]
Unigene84930_PB_AHAU	0	4	0.01	0.67	6.06609	0.0620096	0.198424	-	-	-	-
Unigene81662_PB_AHAU	0	4	0.01	0.67	6.06609	0.0620096	0.198395	-	GO:0016301//kinase activity;GO:0005515//protein binding	GO:0071241//cellular response to inorganic substance;GO:0043102;GO:0000097//sulfur amino acid biosynthetic process;GO:0010039//response to iron ion;GO:0009723//response to ethylene stimulus;GO:0006796//phosphate metabolic process	gi|224056200|ref|XP_002298752.1|/1.52968e-84/predicted protein [Populus trichocarpa]
Unigene39255_PB_AHAU	0	4	0.01	0.67	6.06609	0.0620096	0.198366	-	-	-	-
Unigene32408_PB_AHAU	0	4	0.01	0.67	6.06609	0.0620096	0.198337	-	-	-	gi|255586885|ref|XP_002534048.1|/1.37065e-12/pentatricopeptide repeat-containing protein, putative [Ricinus communis]
Unigene3359_PB_AHAU	0	4	0.01	0.67	6.06609	0.0620096	0.198308	-	-	-	gi|225426538|ref|XP_002278876.1|/3.26333e-07/PREDICTED: hypothetical protein isoform 1 [Vitis vinifera]
Unigene5697_PB_AHAU	0	4	0.01	0.67	6.06609	0.0620096	0.19828	GO:0044464//cell part	-	GO:0007047//cellular cell wall organization	gi|20135550|gb|AAM08928.1|/1.92869e-47/expansin 1 [Malus x domestica]
Unigene87743_PB_AHAU	0	4	0.01	0.67	6.06609	0.0620096	0.198251	-	-	-	gi|255560273|ref|XP_002521154.1|/2.25501e-83/conserved hypothetical protein [Ricinus communis]
Unigene64020_PB_AHAU	0	4	0.01	0.67	6.06609	0.0620096	0.198222	-	-	-	gi|302142179|emb|CBI19382.3|/1.1852e-19/unnamed protein product [Vitis vinifera]
Unigene38489_PB_AHAU	0	4	0.01	0.67	6.06609	0.0620096	0.198194	-	-	-	-
Unigene58593_PB_AHAU	0	4	0.01	0.67	6.06609	0.0620096	0.198165	-	-	-	-
Unigene51318_PB_AHAU	0	4	0.01	0.67	6.06609	0.0620096	0.198136	-	-	-	-
Unigene72410_PB_AHAU	0	4	0.01	0.67	6.06609	0.0620096	0.198107	-	-	-	-
Unigene49766_PB_AHAU	0	4	0.01	0.67	6.06609	0.0620096	0.198079	GO:0044424//intracellular part	GO:0016616//oxidoreductase activity, acting on the CH-OH group of donors, NAD or NADP as acceptor;GO:0016836//hydro-lyase activity;GO:0000166//nucleotide binding	GO:0008652//cellular amino acid biosynthetic process	gi|298204991|emb|CBI34298.3|/4.04694e-42/unnamed protein product [Vitis vinifera]
Unigene2844_PB_AHAU	0	4	0.01	0.67	6.06609	0.0620096	0.19805	-	-	-	gi|224117946|ref|XP_002331519.1|/2.94842e-30/predicted protein [Populus trichocarpa]
Unigene40663_PB_AHAU	0	4	0.01	0.67	6.06609	0.0620096	0.198021	-	-	-	-
Unigene70910_PB_AHAU	0	4	0.01	0.67	6.06609	0.0620096	0.197993	GO:0031234//extrinsic to internal side of plasma membrane;GO:0031461//cullin-RING ubiquitin ligase complex	GO:0016301//kinase activity;GO:0005515//protein binding;GO:0016628//oxidoreductase activity, acting on the CH-CH group of donors, NAD or NADP as acceptor;GO:0032559	GO:0006464//protein modification process	gi|224128308|ref|XP_002329131.1|/4.50514e-52/predicted protein [Populus trichocarpa]
Unigene81149_PB_AHAU	0	4	0.01	0.67	6.06609	0.0620096	0.197964	GO:0044464//cell part	GO:0046914//transition metal ion binding	-	gi|302398689|gb|ADL36639.1|/8.83958e-73/C2H2L domain class transcription factor [Malus x domestica]
Unigene82903_PB_AHAU	0	4	0.01	0.67	6.06609	0.0620096	0.197935	GO:0030120//vesicle coat	GO:0005488//binding	GO:0015031//protein transport	gi|255548574|ref|XP_002515343.1|/6.0977e-94/Coatomer subunit beta, putative [Ricinus communis]
Unigene3071_PB_AHAU	0	4	0.01	0.67	6.06609	0.0620096	0.197907	-	GO:0005488//binding	-	gi|297739447|emb|CBI29629.3|/3.59807e-150/unnamed protein product [Vitis vinifera]
Unigene13580_PB_AHAU	0	4	0.01	0.67	6.06609	0.0620096	0.197878	-	GO:0046872//metal ion binding	-	gi|255579645|ref|XP_002530663.1|/2.65272e-72/retinoblastoma-binding protein, putative [Ricinus communis]
Unigene66713_PB_AHAU	0	4	0.01	0.67	6.06609	0.0620096	0.19785	-	-	-	-
Unigene49465_PB_AHAU	0	4	0.01	0.67	6.06609	0.0620096	0.197821	GO:0043231//intracellular membrane-bounded organelle	GO:0031406//carboxylic acid binding	-	gi|255560331|ref|XP_002521182.1|/2.04984e-57/amino acid binding protein, putative [Ricinus communis]
Unigene10402_PB_AHAU	0	4	0.01	0.67	6.06609	0.0620096	0.197792	GO:0043231//intracellular membrane-bounded organelle	-	GO:0016192//vesicle-mediated transport	gi|224137714|ref|XP_002327194.1|/2.02788e-46/predicted protein [Populus trichocarpa]
Unigene13659_PB_AHAU	0	4	0.01	0.67	6.06609	0.0620096	0.197764	GO:0043234//protein complex;GO:0043231//intracellular membrane-bounded organelle	GO:0005488//binding	GO:0048856//anatomical structure development;GO:0003006//developmental process involved in reproduction;GO:0009791//post-embryonic development;GO:0006396//RNA processing	gi|225452692|ref|XP_002282330.1|/1.04375e-105/PREDICTED: hypothetical protein [Vitis vinifera]
Unigene36922_PB_AHAU	0	4	0.01	0.67	6.06609	0.0620096	0.197735	-	-	-	gi|224087766|ref|XP_002308226.1|/6.21849e-06/predicted protein [Populus trichocarpa]
Unigene70612_PB_AHAU	0	4	0.01	0.67	6.06609	0.0620096	0.197707	-	-	-	gi|152926160|gb|ABS32232.1|/4.72021e-98/exocyst complex subunit SEC6 [Carica papaya]
Unigene71672_PB_AHAU	0	4	0.01	0.67	6.06609	0.0620096	0.197678	-	-	-	-
Unigene52521_PB_AHAU	0	4	0.01	0.67	6.06609	0.0620096	0.197649	-	-	-	gi|225457073|ref|XP_002279989.1|/1.8312e-06/PREDICTED: hypothetical protein [Vitis vinifera]
Unigene58790_PB_AHAU	0	4	0.01	0.67	6.06609	0.0620096	0.197621	-	-	-	-
Unigene86140_PB_AHAU	0	4	0.01	0.67	6.06609	0.0620096	0.197592	-	-	-	gi|225437030|ref|XP_002272905.1|/5.49396e-07/PREDICTED: hypothetical protein [Vitis vinifera]
Unigene70733_PB_AHAU	0	4	0.01	0.67	6.06609	0.0620096	0.197564	-	-	-	-
Unigene53636_PB_AHAU	0	4	0.01	0.67	6.06609	0.0620096	0.197535	-	GO:0003824//catalytic activity	-	gi|255570783|ref|XP_002526344.1|/7.77286e-65/hydrolase, putative [Ricinus communis]
Unigene26204_PB_AHAU	0	4	0.01	0.67	6.06609	0.0620096	0.197507	GO:0009526//plastid envelope;GO:0031224//intrinsic to membrane;GO:0031410//cytoplasmic vesicle	GO:0016491//oxidoreductase activity	GO:0044238//primary metabolic process	gi|224097510|ref|XP_002310966.1|/1.05036e-40/predicted protein [Populus trichocarpa]
Unigene58953_PB_AHAU	0	4	0.01	0.67	6.06609	0.0620096	0.197478	-	-	-	-
Unigene88676_PB_AHAU	0	4	0.01	0.67	6.06609	0.0620096	0.19745	-	-	-	-
Unigene20934_PB_AHAU	0	4	0.01	0.67	6.06609	0.0620096	0.197421	-	-	-	gi|255582329|ref|XP_002531955.1|/5.47596e-140/conserved hypothetical protein [Ricinus communis]
Unigene13477_PB_AHAU	0	4	0.01	0.67	6.06609	0.0620096	0.197393	-	-	-	-
Unigene55641_PB_AHAU	0	4	0.01	0.67	6.06609	0.0620096	0.197364	GO:0031224//intrinsic to membrane	-	-	gi|255580128|ref|XP_002530896.1|/1.02168e-32/amino acid transporter, putative [Ricinus communis]
Unigene44546_PB_AHAU	0	4	0.01	0.67	6.06609	0.0620096	0.197336	-	-	-	-
Unigene83282_PB_AHAU	4	203	0.67	34.01	5.66565	4.6212e-05	0.000480187	-	-	-	-
Unigene18318_PB_AHAU	0	3	0.01	0.5	5.64386	0.124215	0.320676	-	-	-	-
Unigene8494_PB_AHAU	0	3	0.01	0.5	5.64386	0.124215	0.320639	GO:0044464//cell part	GO:0004175//endopeptidase activity	GO:0019538//protein metabolic process	gi|255561891|ref|XP_002521954.1|/2.30062e-88/gpi-anchor transamidase, putative [Ricinus communis]
Unigene62245_PB_AHAU	0	3	0.01	0.5	5.64386	0.124215	0.320601	-	-	-	-
Unigene76134_PB_AHAU	0	3	0.01	0.5	5.64386	0.124215	0.320564	-	-	-	-
Unigene28336_PB_AHAU	0	3	0.01	0.5	5.64386	0.124215	0.320526	-	GO:0019787//small conjugating protein ligase activity	GO:0070646;GO:0019941//modification-dependent protein catabolic process;GO:0032446//protein modification by small protein conjugation	gi|224136282|ref|XP_002322290.1|/1.38884e-21/predicted protein [Populus trichocarpa]
Unigene46872_PB_AHAU	0	3	0.01	0.5	5.64386	0.124215	0.320489	-	-	-	-
Unigene75439_PB_AHAU	0	3	0.01	0.5	5.64386	0.124215	0.320451	-	-	-	gi|225464844|ref|XP_002272510.1|/4.56186e-31/PREDICTED: hypothetical protein [Vitis vinifera]
Unigene45118_PB_AHAU	0	3	0.01	0.5	5.64386	0.124215	0.320414	-	GO:0046914//transition metal ion binding	-	gi|307136347|gb|ADN34162.1|/1.27462e-19/phd finger protein [Cucumis melo subsp. melo]
Unigene10396_PB_AHAU	0	3	0.01	0.5	5.64386	0.124215	0.320376	-	-	-	gi|255574497|ref|XP_002528160.1|/1.56501e-101/pentatricopeptide repeat-containing protein, putative [Ricinus communis]
Unigene13762_PB_AHAU	0	3	0.01	0.5	5.64386	0.124215	0.320339	GO:0044464//cell part	-	GO:0030001//metal ion transport	gi|255575894|ref|XP_002528844.1|/2.2617e-158/Potassium transporter, putative [Ricinus communis]
Unigene8660_PB_AHAU	0	3	0.01	0.5	5.64386	0.124215	0.320301	-	GO:0032559;GO:0042623//ATPase activity, coupled	-	gi|255578793|ref|XP_002530253.1|/1.16667e-44/dead box ATP-dependent RNA helicase, putative [Ricinus communis]
Unigene31051_PB_AHAU	0	3	0.01	0.5	5.64386	0.124215	0.320264	GO:0043232	-	GO:0008154//actin polymerization or depolymerization	gi|255633080|gb|ACU16895.1|/1.33466e-34/unknown [Glycine max]
Unigene14631_PB_AHAU	0	3	0.01	0.5	5.64386	0.124215	0.320227	-	GO:0016312//inositol bisphosphate phosphatase activity;GO:0016772//transferase activity, transferring phosphorus-containing groups;GO:0008252//nucleotidase activity	GO:0044237//cellular metabolic process	gi|225469294|ref|XP_002266810.1|/0/PREDICTED: hypothetical protein [Vitis vinifera]
Unigene32642_PB_AHAU	0	3	0.01	0.5	5.64386	0.124215	0.320189	-	GO:0003824//catalytic activity	GO:0009987//cellular process	gi|255569235|ref|XP_002525586.1|/6.22641e-22/Cell division control protein, putative [Ricinus communis]
Unigene30305_PB_AHAU	0	3	0.01	0.5	5.64386	0.124215	0.320152	-	GO:0046914//transition metal ion binding;GO:0019798;GO:0019842//vitamin binding	GO:0008152//metabolic process	gi|255552788|ref|XP_002517437.1|/2.88068e-139/prolyl 4-hydroxylase alpha subunit, putative [Ricinus communis]
Unigene610_PB_AHAU	0	3	0.01	0.5	5.64386	0.124215	0.320114	GO:0043231//intracellular membrane-bounded organelle	GO:0003676//nucleic acid binding;GO:0001071//nucleic acid binding transcription factor activity	GO:0006351//transcription, DNA-dependent	gi|224087718|ref|XP_002308211.1|/3.72452e-62/predicted protein [Populus trichocarpa]
Unigene6357_PB_AHAU	0	3	0.01	0.5	5.64386	0.124215	0.320077	GO:0044451//nucleoplasm part;GO:0055029	GO:0034062//RNA polymerase activity	GO:0010467//gene expression	gi|255563208|ref|XP_002522607.1|/2.27083e-55/DNA-directed RNA polymerase II 19 kD polypeptide rpb7, putative [Ricinus communis]
Unigene21436_PB_AHAU	0	3	0.01	0.5	5.64386	0.124215	0.32004	-	GO:0016709//oxidoreductase activity, acting on paired donors, with incorporation or reduction of molecular oxygen, NADH or NADPH as one donor, and incorporation of one atom of oxygen;GO:0005506//iron ion binding	GO:0008152//metabolic process	gi|224115192|ref|XP_002332184.1|/6.44381e-19/cytochrome P450 [Populus trichocarpa]
Unigene79362_PB_AHAU	0	3	0.01	0.5	5.64386	0.124215	0.320002	-	-	-	-
Unigene3223_PB_AHAU	0	3	0.01	0.5	5.64386	0.124215	0.319965	-	-	-	-
Unigene56544_PB_AHAU	0	3	0.01	0.5	5.64386	0.124215	0.319927	-	-	-	-
Unigene86561_PB_AHAU	0	3	0.01	0.5	5.64386	0.124215	0.31989	GO:0009534//chloroplast thylakoid	GO:0046906//tetrapyrrole binding;GO:0003676//nucleic acid binding;GO:0001071//nucleic acid binding transcription factor activity	GO:0009642//response to light intensity;GO:0009791//post-embryonic development;GO:0003006//developmental process involved in reproduction;GO:0010467//gene expression	gi|255638189|gb|ACU19408.1|/2.96029e-08/unknown [Glycine max]
Unigene8221_PB_AHAU	0	3	0.01	0.5	5.64386	0.124215	0.319853	-	-	-	gi|255546799|ref|XP_002514458.1|/3.04891e-11/small heat-shock protein, putative [Ricinus communis]
Unigene70378_PB_AHAU	0	3	0.01	0.5	5.64386	0.124215	0.319815	GO:0009532//plastid stroma	GO:0031406//carboxylic acid binding;GO:0016774//phosphotransferase activity, carboxyl group as acceptor;GO:0016616//oxidoreductase activity, acting on the CH-OH group of donors, NAD or NADP as acceptor;GO:0000166//nucleotide binding	GO:0008652//cellular amino acid biosynthetic process;GO:0006796//phosphate metabolic process	gi|255569084|ref|XP_002525511.1|/3.2268e-39/aspartate kinase, putative [Ricinus communis]
Unigene86994_PB_AHAU	0	3	0.01	0.5	5.64386	0.124215	0.319778	-	-	-	gi|297738248|emb|CBI27449.3|/9.65466e-44/unnamed protein product [Vitis vinifera]
Unigene79884_PB_AHAU	0	3	0.01	0.5	5.64386	0.124215	0.319741	-	-	-	-
Unigene55166_PB_AHAU	0	3	0.01	0.5	5.64386	0.124215	0.319703	-	-	-	-
Unigene59801_PB_AHAU	0	3	0.01	0.5	5.64386	0.124215	0.319666	-	-	-	-
Unigene90136_PB_AHAU	0	3	0.01	0.5	5.64386	0.124215	0.319629	GO:0043231//intracellular membrane-bounded organelle	-	-	gi|225467382|ref|XP_002268636.1|/2.75981e-125/PREDICTED: hypothetical protein [Vitis vinifera]
Unigene63980_PB_AHAU	0	3	0.01	0.5	5.64386	0.124215	0.319592	-	GO:0016763//transferase activity, transferring pentosyl groups	-	gi|224063405|ref|XP_002301130.1|/4.07597e-18/predicted protein [Populus trichocarpa]
Unigene81984_PB_AHAU	0	3	0.01	0.5	5.64386	0.124215	0.319554	GO:0043231//intracellular membrane-bounded organelle	GO:0004175//endopeptidase activity	GO:0019538//protein metabolic process	gi|260766931|gb|ACX50407.1|/1.75911e-59/ATP-dependent Clp protease [Eriobotrya japonica]
Unigene53696_PB_AHAU	0	3	0.01	0.5	5.64386	0.124215	0.319517	GO:0043234//protein complex;GO:0043231//intracellular membrane-bounded organelle	GO:0046914//transition metal ion binding;GO:0016788//hydrolase activity, acting on ester bonds;GO:0032559	GO:0006310//DNA recombination;GO:0006281//DNA repair;GO:0000723//telomere maintenance	gi|225433512|ref|XP_002266665.1|/1.57659e-35/PREDICTED: hypothetical protein [Vitis vinifera]
Unigene1141_PB_AHAU	0	3	0.01	0.5	5.64386	0.124215	0.31948	-	GO:0003824//catalytic activity	-	gi|224111790|ref|XP_002315980.1|/1.64353e-91/predicted protein [Populus trichocarpa]
Unigene74150_PB_AHAU	0	3	0.01	0.5	5.64386	0.124215	0.319443	-	-	-	-
Unigene4301_PB_AHAU	0	3	0.01	0.5	5.64386	0.124215	0.319405	-	GO:0005488//binding;GO:0016772//transferase activity, transferring phosphorus-containing groups	GO:0006796//phosphate metabolic process	gi|255563760|ref|XP_002522881.1|/5.60447e-46/snf1-kinase beta subunit, plants, putative [Ricinus communis]
Unigene24686_PB_AHAU	0	3	0.01	0.5	5.64386	0.124215	0.319368	GO:0043231//intracellular membrane-bounded organelle	GO:0016491//oxidoreductase activity;GO:0004721//phosphoprotein phosphatase activity;GO:0005506//iron ion binding	GO:0006950//response to stress;GO:0030522//intracellular receptor mediated signaling pathway	gi|255575243|ref|XP_002528525.1|/2.18062e-19/protein phosphatase-7, putative [Ricinus communis]
Unigene23894_PB_AHAU	0	3	0.01	0.5	5.64386	0.124215	0.319331	GO:0043231//intracellular membrane-bounded organelle	GO:0001071//nucleic acid binding transcription factor activity	GO:0048444//floral organ morphogenesis;GO:0006351//transcription, DNA-dependent	gi|255540845|ref|XP_002511487.1|/6.48227e-19/DNA binding protein, putative [Ricinus communis]
Unigene82122_PB_AHAU	0	3	0.01	0.5	5.64386	0.124215	0.319294	-	-	-	-
Unigene17965_PB_AHAU	0	3	0.01	0.5	5.64386	0.124215	0.319256	-	-	-	-
Unigene7729_PB_AHAU	0	3	0.01	0.5	5.64386	0.124215	0.319219	GO:0043076	GO:0016835//carbon-oxygen lyase activity;GO:0051536//iron-sulfur cluster binding;GO:0003676//nucleic acid binding;GO:0016799//hydrolase activity, hydrolyzing N-glycosyl compounds;GO:0004518//nuclease activity	GO:0006281//DNA repair;GO:0006305;GO:0040029//regulation of gene expression, epigenetic;GO:0003006//developmental process involved in reproduction	gi|297740062|emb|CBI30244.3|/2.81516e-48/unnamed protein product [Vitis vinifera]
Unigene15433_PB_AHAU	0	3	0.01	0.5	5.64386	0.124215	0.319182	-	-	-	gi|225448863|ref|XP_002269978.1|/1.5478e-114/PREDICTED: hypothetical protein [Vitis vinifera]
Unigene10670_PB_AHAU	0	3	0.01	0.5	5.64386	0.124215	0.319145	-	-	-	-
Unigene9511_PB_AHAU	0	3	0.01	0.5	5.64386	0.124215	0.319108	GO:0031224//intrinsic to membrane	GO:0004871//signal transducer activity;GO:0004672//protein kinase activity;GO:0032559	GO:0006464//protein modification process;GO:0007167//enzyme linked receptor protein signaling pathway	gi|280967730|gb|ACZ98536.1|/1.17851e-28/protein kinase [Malus x domestica]
Unigene78403_PB_AHAU	0	3	0.01	0.5	5.64386	0.124215	0.319071	-	GO:0048037//cofactor binding	-	gi|255577143|ref|XP_002529455.1|/3.04761e-45/proline synthetase associated protein, putative [Ricinus communis]
Unigene31701_PB_AHAU	0	3	0.01	0.5	5.64386	0.124215	0.319033	-	-	-	-
Unigene53491_PB_AHAU	0	3	0.01	0.5	5.64386	0.124215	0.318996	GO:0043231//intracellular membrane-bounded organelle	GO:0034062//RNA polymerase activity;GO:0046872//metal ion binding;GO:0003676//nucleic acid binding;GO:0001071//nucleic acid binding transcription factor activity	GO:0006351//transcription, DNA-dependent	gi|297745506|emb|CBI40586.3|/1.24875e-38/unnamed protein product [Vitis vinifera]
Unigene3160_PB_AHAU	0	3	0.01	0.5	5.64386	0.124215	0.318959	-	GO:0003676//nucleic acid binding	-	gi|255646437|gb|ACU23697.1|/1.16214e-19/unknown [Glycine max]
Unigene88833_PB_AHAU	0	3	0.01	0.5	5.64386	0.124215	0.318922	GO:0043231//intracellular membrane-bounded organelle	-	-	gi|147844249|emb|CAN82121.1|/1.58759e-11/hypothetical protein VITISV_009092 [Vitis vinifera]
Unigene2881_PB_AHAU	0	3	0.01	0.5	5.64386	0.124215	0.318885	-	-	-	gi|225427193|ref|XP_002279643.1|/8.53539e-21/PREDICTED: hypothetical protein [Vitis vinifera]
Unigene88880_PB_AHAU	0	3	0.01	0.5	5.64386	0.124215	0.318848	-	-	-	-
Unigene9191_PB_AHAU	0	3	0.01	0.5	5.64386	0.124215	0.318811	-	-	-	-
Unigene34011_PB_AHAU	0	3	0.01	0.5	5.64386	0.124215	0.318774	GO:0043234//protein complex	GO:0004672//protein kinase activity;GO:0019787//small conjugating protein ligase activity;GO:0032559	GO:0050896//response to stimulus;GO:0032446//protein modification by small protein conjugation	gi|297745064|emb|CBI38656.3|/9.84748e-39/unnamed protein product [Vitis vinifera]
Unigene65530_PB_AHAU	0	3	0.01	0.5	5.64386	0.124215	0.318737	-	-	-	gi|255538206|ref|XP_002510168.1|/7.64997e-20/conserved hypothetical protein [Ricinus communis]
Unigene17460_PB_AHAU	0	3	0.01	0.5	5.64386	0.124215	0.3187	-	GO:0003676//nucleic acid binding	-	gi|297734373|emb|CBI15620.3|/2.63407e-55/unnamed protein product [Vitis vinifera]
Unigene57509_PB_AHAU	0	3	0.01	0.5	5.64386	0.124215	0.318662	GO:0016020//membrane	-	-	gi|297742120|emb|CBI33907.3|/2.02686e-30/unnamed protein product [Vitis vinifera]
Unigene46829_PB_AHAU	0	3	0.01	0.5	5.64386	0.124215	0.318625	-	GO:0016209//antioxidant activity;GO:0004497//monooxygenase activity;GO:0005506//iron ion binding	GO:0048878//chemical homeostasis;GO:0009725//response to hormone stimulus;GO:0009314//response to radiation;GO:0016128	gi|144905179|dbj|BAF56240.1|/4.88216e-27/cytochrome P450 enzyme [Pisum sativum]
Unigene16204_PB_AHAU	0	3	0.01	0.5	5.64386	0.124215	0.318588	-	GO:0001071//nucleic acid binding transcription factor activity	GO:0006351//transcription, DNA-dependent	gi|224058635|ref|XP_002299577.1|/1.10075e-80/predicted protein [Populus trichocarpa]
Unigene49856_PB_AHAU	0	3	0.01	0.5	5.64386	0.124215	0.318551	-	GO:0035251//UDP-glucosyltransferase activity	-	gi|224103637|ref|XP_002313133.1|/1.36325e-13/predicted protein [Populus trichocarpa]
Unigene7767_PB_AHAU	0	3	0.01	0.5	5.64386	0.124215	0.318514	-	-	-	gi|225468574|ref|XP_002263060.1|/3.80876e-11/PREDICTED: hypothetical protein [Vitis vinifera]
Unigene24594_PB_AHAU	0	3	0.01	0.5	5.64386	0.124215	0.318477	-	-	-	gi|225453122|ref|XP_002272712.1|/8.99035e-137/PREDICTED: hypothetical protein [Vitis vinifera]
Unigene20051_PB_AHAU	0	3	0.01	0.5	5.64386	0.124215	0.31844	-	-	-	-
Unigene15854_PB_AHAU	0	3	0.01	0.5	5.64386	0.124215	0.318403	-	-	-	gi|225462531|ref|XP_002265446.1|/8.50209e-13/PREDICTED: hypothetical protein [Vitis vinifera]
Unigene62216_PB_AHAU	0	3	0.01	0.5	5.64386	0.124215	0.318366	-	-	-	-
Unigene73835_PB_AHAU	0	3	0.01	0.5	5.64386	0.124215	0.318329	-	-	-	-
Unigene1539_PB_AHAU	0	3	0.01	0.5	5.64386	0.124215	0.318292	-	GO:0046914//transition metal ion binding	-	gi|296083663|emb|CBI23652.3|/5.66909e-17/unnamed protein product [Vitis vinifera]
Unigene67644_PB_AHAU	0	3	0.01	0.5	5.64386	0.124215	0.318255	-	-	-	-
Unigene3434_PB_AHAU	0	3	0.01	0.5	5.64386	0.124215	0.318218	-	GO:0003676//nucleic acid binding	-	gi|255584774|ref|XP_002533105.1|/2.68348e-28/cold-inducible RNA binding protein, putative [Ricinus communis]
Unigene52468_PB_AHAU	0	3	0.01	0.5	5.64386	0.124215	0.318181	GO:0044464//cell part	-	-	gi|298573441|gb|ADI88503.1|/2.00982e-20/RTE1/GR-like protein [Rosa hybrid cultivar]
Unigene89439_PB_AHAU	0	3	0.01	0.5	5.64386	0.124215	0.318144	-	-	-	gi|297824783|ref|XP_002880274.1|/4.91211e-11/hypothetical protein ARALYDRAFT_483863 [Arabidopsis lyrata subsp. lyrata]
Unigene32842_PB_AHAU	0	3	0.01	0.5	5.64386	0.124215	0.318108	-	GO:0004871//signal transducer activity;GO:0004672//protein kinase activity;GO:0032559	GO:0006464//protein modification process;GO:0007167//enzyme linked receptor protein signaling pathway	gi|255549716|ref|XP_002515909.1|/1.77861e-42/Nodulation receptor kinase precursor, putative [Ricinus communis]
Unigene892_PB_AHAU	0	3	0.01	0.5	5.64386	0.124215	0.318071	-	-	-	-
Unigene19617_PB_AHAU	0	3	0.01	0.5	5.64386	0.124215	0.318034	-	-	-	-
Unigene78271_PB_AHAU	0	3	0.01	0.5	5.64386	0.124215	0.317997	-	GO:0004672//protein kinase activity;GO:0000166//nucleotide binding	GO:0009987//cellular process	gi|225455300|ref|XP_002275189.1|/2.22871e-22/PREDICTED: hypothetical protein [Vitis vinifera]
Unigene23510_PB_AHAU	0	3	0.01	0.5	5.64386	0.124215	0.31796	GO:0000781//chromosome, telomeric region	GO:0046914//transition metal ion binding;GO:0003676//nucleic acid binding	GO:0006259//DNA metabolic process	gi|255567632|ref|XP_002524795.1|/4.43114e-44/conserved hypothetical protein [Ricinus communis]
Unigene76310_PB_AHAU	0	3	0.01	0.5	5.64386	0.124215	0.317923	-	-	-	gi|222635612|gb|EEE65744.1|/5.45566e-18/hypothetical protein OsJ_21400 [Oryza sativa Japonica Group]
Unigene11581_PB_AHAU	0	3	0.01	0.5	5.64386	0.124215	0.317886	-	-	-	gi|225439016|ref|XP_002262865.1|/2.14114e-36/PREDICTED: hypothetical protein [Vitis vinifera]
Unigene66646_PB_AHAU	0	3	0.01	0.5	5.64386	0.124215	0.317849	-	-	-	-
Unigene52374_PB_AHAU	0	3	0.01	0.5	5.64386	0.124215	0.317812	-	-	-	gi|255561594|ref|XP_002521807.1|/4.41316e-06/conserved hypothetical protein [Ricinus communis]
Unigene36798_PB_AHAU	0	3	0.01	0.5	5.64386	0.124215	0.317776	-	-	-	-
Unigene1913_PB_AHAU	0	3	0.01	0.5	5.64386	0.124215	0.317739	GO:0044464//cell part	GO:0005488//binding	-	gi|225445404|ref|XP_002281763.1|/4.4012e-65/PREDICTED: similar to zinc finger (C3HC4-type RING finger) family protein [Vitis vinifera]
Unigene12031_PB_AHAU	0	3	0.01	0.5	5.64386	0.124215	0.317702	GO:0043231//intracellular membrane-bounded organelle	-	-	gi|255546349|ref|XP_002514234.1|/1.05867e-137/Golgin-84, putative [Ricinus communis]
Unigene84707_PB_AHAU	0	3	0.01	0.5	5.64386	0.124215	0.317665	-	-	-	-
Unigene52063_PB_AHAU	0	3	0.01	0.5	5.64386	0.124215	0.317628	GO:0009570//chloroplast stroma	GO:0016301//kinase activity	-	gi|255572363|ref|XP_002527120.1|/4.4643e-113/Protein ABC1, mitochondrial precursor, putative [Ricinus communis]
Unigene82386_PB_AHAU	0	3	0.01	0.5	5.64386	0.124215	0.317591	-	-	-	-
Unigene19555_PB_AHAU	0	3	0.01	0.5	5.64386	0.124215	0.317555	-	-	-	gi|225244|prf||1211235CC/4.11024e-10/ORF 115
Unigene42041_PB_AHAU	0	3	0.01	0.5	5.64386	0.124215	0.317518	-	GO:0004553//hydrolase activity, hydrolyzing O-glycosyl compounds;GO:0030247//polysaccharide binding	GO:0006026	gi|224146530|ref|XP_002326040.1|/3.00173e-64/predicted protein [Populus trichocarpa]
Unigene18098_PB_AHAU	0	3	0.01	0.5	5.64386	0.124215	0.317481	-	-	-	-
Unigene85486_PB_AHAU	0	3	0.01	0.5	5.64386	0.124215	0.317444	-	-	-	-
Unigene78587_PB_AHAU	0	3	0.01	0.5	5.64386	0.124215	0.317407	GO:0044444//cytoplasmic part	GO:0008477//purine nucleosidase activity;GO:0050263//ribosylpyrimidine nucleosidase activity	GO:0042278//purine nucleoside metabolic process;GO:0046108//uridine metabolic process	gi|255642155|gb|ACU21342.1|/2.72716e-22/unknown [Glycine max]
Unigene66913_PB_AHAU	0	3	0.01	0.5	5.64386	0.124215	0.317371	GO:0019866//organelle inner membrane;GO:0043231//intracellular membrane-bounded organelle;GO:0031224//intrinsic to membrane	GO:0005506//iron ion binding;GO:0015002//heme-copper terminal oxidase activity	GO:0051234//establishment of localization;GO:0045333//cellular respiration	gi|98986488|gb|ABF60022.1|/1.14634e-36/cytochrome oxidase subunit 1 [Idiospermum australiense]
Unigene6301_PB_AHAU	0	3	0.01	0.5	5.64386	0.124215	0.317334	-	-	-	-
Unigene34123_PB_AHAU	0	3	0.01	0.5	5.64386	0.124215	0.317297	-	GO:0046914//transition metal ion binding	-	gi|255585132|ref|XP_002533271.1|/8.44614e-40/rnf5, putative [Ricinus communis]
Unigene38620_PB_AHAU	0	3	0.01	0.5	5.64386	0.124215	0.31726	GO:0043231//intracellular membrane-bounded organelle;GO:0044444//cytoplasmic part;GO:0005871//kinesin complex	GO:0003777//microtubule motor activity;GO:0015631//tubulin binding;GO:0032559	GO:0048869;GO:0009207;GO:0007053//spindle assembly involved in male meiosis	gi|225461150|ref|XP_002282749.1|/9.07554e-159/PREDICTED: hypothetical protein [Vitis vinifera]
Unigene87980_PB_AHAU	0	3	0.01	0.5	5.64386	0.124215	0.317224	-	-	-	gi|225465451|ref|XP_002266369.1|/1.11309e-108/PREDICTED: hypothetical protein isoform 2 [Vitis vinifera]
Unigene39639_PB_AHAU	0	3	0.01	0.5	5.64386	0.124215	0.317187	-	-	-	gi|255547650|ref|XP_002514882.1|/2.79248e-35/conserved hypothetical protein [Ricinus communis]
Unigene26004_PB_AHAU	0	3	0.01	0.5	5.64386	0.124215	0.31715	-	GO:0016301//kinase activity	GO:0006796//phosphate metabolic process	gi|118486233|gb|ABK94958.1|/5.61182e-85/unknown [Populus trichocarpa]
Unigene4527_PB_AHAU	0	3	0.01	0.5	5.64386	0.124215	0.317114	GO:0030684//preribosome	-	GO:0009553//embryo sac development;GO:0042254//ribosome biogenesis	gi|255553233|ref|XP_002517659.1|/9.585e-38/U3 small nucleolar RNA-associated protein, putative [Ricinus communis]
Unigene12032_PB_AHAU	0	3	0.01	0.5	5.64386	0.124215	0.317077	GO:0043231//intracellular membrane-bounded organelle	-	-	gi|297741708|emb|CBI32840.3|/5.44327e-163/unnamed protein product [Vitis vinifera]
Unigene1531_PB_AHAU	0	3	0.01	0.5	5.64386	0.124215	0.31704	-	-	-	gi|225438692|ref|XP_002277575.1|/5.69138e-86/PREDICTED: hypothetical protein [Vitis vinifera]
Unigene12919_PB_AHAU	0	3	0.01	0.5	5.64386	0.124215	0.317004	-	-	-	gi|224109346|ref|XP_002315167.1|/1.2299e-30/predicted protein [Populus trichocarpa]
Unigene13432_PB_AHAU	0	3	0.01	0.5	5.64386	0.124215	0.316967	-	-	GO:0006810//transport	gi|255557421|ref|XP_002519741.1|/1.91343e-07/conserved hypothetical protein [Ricinus communis]
Unigene62679_PB_AHAU	0	3	0.01	0.5	5.64386	0.124215	0.31693	-	GO:0004713//protein tyrosine kinase activity;GO:0000166//nucleotide binding	-	gi|255566153|ref|XP_002524064.1|/4.58085e-25/kinase, putative [Ricinus communis]
Unigene33643_PB_AHAU	0	3	0.01	0.5	5.64386	0.124215	0.316894	-	-	-	-
Unigene27271_PB_AHAU	0	3	0.01	0.5	5.64386	0.124215	0.316857	-	-	-	-
Unigene87035_PB_AHAU	0	3	0.01	0.5	5.64386	0.124215	0.31682	-	-	-	-
Unigene16791_PB_AHAU	0	3	0.01	0.5	5.64386	0.124215	0.316784	-	-	-	gi|296085521|emb|CBI29253.3|/1.71796e-38/unnamed protein product [Vitis vinifera]
Unigene89143_PB_AHAU	0	3	0.01	0.5	5.64386	0.124215	0.316747	-	-	-	gi|255564442|ref|XP_002523217.1|/1.03016e-21/conserved hypothetical protein [Ricinus communis]
Unigene24698_PB_AHAU	0	3	0.01	0.5	5.64386	0.124215	0.31671	GO:0043232;GO:0043231//intracellular membrane-bounded organelle	GO:0032559	GO:0007059//chromosome segregation;GO:0000725//recombinational repair;GO:0010212//response to ionizing radiation;GO:0006996//organelle organization	gi|255539813|ref|XP_002510971.1|/6.29521e-104/structural maintenance of chromosomes 6 smc6, putative [Ricinus communis]
Unigene21025_PB_AHAU	0	3	0.01	0.5	5.64386	0.124215	0.316674	GO:0005618//cell wall;GO:0031410//cytoplasmic vesicle;GO:0005789//endoplasmic reticulum membrane	GO:0004576//oligosaccharyl transferase activity	GO:0006950//response to stress;GO:0006487//protein N-linked glycosylation	gi|297744165|emb|CBI37135.3|/0/unnamed protein product [Vitis vinifera]
Unigene65928_PB_AHAU	0	3	0.01	0.5	5.64386	0.124215	0.316637	-	-	-	-
Unigene7585_PB_AHAU	0	3	0.01	0.5	5.64386	0.124215	0.316601	GO:0009536//plastid	GO:0043169//cation binding;GO:0004551//nucleotide diphosphatase activity	-	gi|297738923|emb|CBI28168.3|/1.68944e-61/unnamed protein product [Vitis vinifera]
Unigene39392_PB_AHAU	0	3	0.01	0.5	5.64386	0.124215	0.316564	-	-	-	-
Unigene76612_PB_AHAU	0	3	0.01	0.5	5.64386	0.124215	0.316527	GO:0009536//plastid	GO:0070037//rRNA (pseudouridine) methyltransferase activity	GO:0006730//one-carbon metabolic process;GO:0000154//rRNA modification	gi|224121436|ref|XP_002330827.1|/4.63258e-75/predicted protein [Populus trichocarpa]
Unigene51783_PB_AHAU	0	3	0.01	0.5	5.64386	0.124215	0.316491	-	-	-	gi|224123892|ref|XP_002319190.1|/2.62585e-43/predicted protein [Populus trichocarpa]
Unigene34070_PB_AHAU	0	3	0.01	0.5	5.64386	0.124215	0.316454	GO:0043231//intracellular membrane-bounded organelle	GO:0005488//binding;GO:0016818//hydrolase activity, acting on acid anhydrides, in phosphorus-containing anhydrides	GO:0032446//protein modification by small protein conjugation;GO:0009408//response to heat;GO:0043392//negative regulation of DNA binding	gi|297803412|ref|XP_002869590.1|/2.01315e-20/hypothetical protein ARALYDRAFT_492116 [Arabidopsis lyrata subsp. lyrata]
Unigene21889_PB_AHAU	0	3	0.01	0.5	5.64386	0.124215	0.316418	GO:0009536//plastid	GO:0004553//hydrolase activity, hydrolyzing O-glycosyl compounds	GO:0009825//multidimensional cell growth;GO:0044238//primary metabolic process	gi|33341250|gb|AAQ15178.1|AF357591_1/1.96821e-60/endo-1,4-beta-glucanase isoform 05 [Fragaria x ananassa]
Unigene54429_PB_AHAU	0	3	0.01	0.5	5.64386	0.124215	0.316381	GO:0043231//intracellular membrane-bounded organelle	-	-	gi|255641632|gb|ACU21088.1|/1.61985e-94/unknown [Glycine max]
Unigene5696_PB_AHAU	0	3	0.01	0.5	5.64386	0.124215	0.316345	-	-	-	gi|29467503|dbj|BAC67190.1|/2.55201e-20/expansin [Pyrus communis]
Unigene13138_PB_AHAU	0	3	0.01	0.5	5.64386	0.124215	0.316308	-	GO:0003676//nucleic acid binding	-	gi|224140633|ref|XP_002323686.1|/6.52501e-113/predicted protein [Populus trichocarpa]
Unigene81302_PB_AHAU	0	3	0.01	0.5	5.64386	0.124215	0.316272	GO:0043234//protein complex	GO:0005488//binding	GO:0009725//response to hormone stimulus;GO:0000338//protein deneddylation;GO:0009640//photomorphogenesis;GO:0043623//cellular protein complex assembly;GO:0051319;GO:0003006//developmental process involved in reproduction	gi|255574089|ref|XP_002527960.1|/2.7543e-110/jun activation domain binding protein, putative [Ricinus communis]
Unigene16346_PB_AHAU	0	3	0.01	0.5	5.64386	0.124215	0.316235	GO:0009536//plastid	GO:0016849//phosphorus-oxygen lyase activity	GO:0006721//terpenoid metabolic process	gi|225426150|ref|XP_002278406.1|/1.32542e-79/PREDICTED: hypothetical protein [Vitis vinifera]
Unigene53492_PB_AHAU	0	3	0.01	0.5	5.64386	0.124215	0.316199	GO:0043231//intracellular membrane-bounded organelle	-	-	gi|224117038|ref|XP_002331814.1|/2.66295e-44/predicted protein [Populus trichocarpa]
Unigene5688_PB_AHAU	0	3	0.01	0.5	5.64386	0.124215	0.316162	GO:0031224//intrinsic to membrane;GO:0043231//intracellular membrane-bounded organelle	GO:0016759//cellulose synthase activity;GO:0046914//transition metal ion binding	GO:0045229//external encapsulating structure organization;GO:0009250//glucan biosynthetic process;GO:0009832//plant-type cell wall biogenesis;GO:0006950//response to stress	gi|224055195|ref|XP_002298432.1|/0/cellulose synthase [Populus trichocarpa]
Unigene18629_PB_AHAU	0	3	0.01	0.5	5.64386	0.124215	0.316126	-	-	-	-
Unigene70626_PB_AHAU	0	3	0.01	0.5	5.64386	0.124215	0.316089	GO:0043231//intracellular membrane-bounded organelle	-	-	gi|255539657|ref|XP_002510893.1|/1.68693e-57/Xyloglucan galactosyltransferase KATAMARI1, putative [Ricinus communis]
Unigene42092_PB_AHAU	0	3	0.01	0.5	5.64386	0.124215	0.316053	-	-	-	-
Unigene5320_PB_AHAU	0	3	0.01	0.5	5.64386	0.124215	0.316016	-	-	-	gi|297741769|emb|CBI32998.3|/1.86871e-18/unnamed protein product [Vitis vinifera]
Unigene63137_PB_AHAU	0	3	0.01	0.5	5.64386	0.124215	0.31598	-	-	-	-
Unigene9100_PB_AHAU	0	3	0.01	0.5	5.64386	0.124215	0.315944	-	-	GO:0048827//phyllome development;GO:0000904//cell morphogenesis involved in differentiation;GO:0051707//response to other organism	gi|147794477|emb|CAN71612.1|/1.07101e-61/hypothetical protein VITISV_012971 [Vitis vinifera]
Unigene60144_PB_AHAU	0	3	0.01	0.5	5.64386	0.124215	0.315907	-	-	-	-
Unigene55679_PB_AHAU	0	3	0.01	0.5	5.64386	0.124215	0.315871	GO:0043231//intracellular membrane-bounded organelle	GO:0046914//transition metal ion binding;GO:0032559	-	gi|255645259|gb|ACU23127.1|/7.25921e-15/unknown [Glycine max]
Unigene9273_PB_AHAU	0	3	0.01	0.5	5.64386	0.124215	0.315834	-	-	-	gi|224111498|ref|XP_002315879.1|/5.27349e-107/predicted protein [Populus trichocarpa]
Unigene34744_PB_AHAU	0	3	0.01	0.5	5.64386	0.124215	0.315798	-	-	-	gi|224060301|ref|XP_002300131.1|/6.09401e-46/predicted protein [Populus trichocarpa]
Unigene41043_PB_AHAU	0	3	0.01	0.5	5.64386	0.124215	0.315762	-	-	GO:0006952//defense response	gi|225637998|gb|ACN97419.1|/5.38486e-42/thaumatin-like protein [Pyrus pyrifolia]
Unigene87153_PB_AHAU	0	3	0.01	0.5	5.64386	0.124215	0.315725	-	-	-	gi|225460354|ref|XP_002263146.1|/2.27291e-24/PREDICTED: hypothetical protein [Vitis vinifera]
Unigene56718_PB_AHAU	0	3	0.01	0.5	5.64386	0.124215	0.315689	-	-	-	-
Unigene60799_PB_AHAU	0	3	0.01	0.5	5.64386	0.124215	0.315652	-	-	-	-
Unigene22590_PB_AHAU	0	3	0.01	0.5	5.64386	0.124215	0.315616	GO:0044464//cell part	GO:0032561	-	gi|83630757|gb|ABC26876.1|/1.84738e-107/putative nuclear GTPase [Solanum lycopersicum]
Unigene36245_PB_AHAU	0	3	0.01	0.5	5.64386	0.124215	0.31558	GO:0031410//cytoplasmic vesicle	-	-	gi|255539384|ref|XP_002510757.1|/3.00723e-170/conserved hypothetical protein [Ricinus communis]
Unigene10850_PB_AHAU	0	3	0.01	0.5	5.64386	0.124215	0.315543	GO:0016020//membrane	GO:0004674//protein serine/threonine kinase activity;GO:0032559	GO:0010035//response to inorganic substance;GO:0006464//protein modification process;GO:0009746;GO:0048513//organ development;GO:0023052//signaling	gi|224063355|ref|XP_002301109.1|/6.15701e-14/predicted protein [Populus trichocarpa]
Unigene24057_PB_AHAU	0	3	0.01	0.5	5.64386	0.124215	0.315507	GO:0043231//intracellular membrane-bounded organelle	-	-	gi|224055743|ref|XP_002298631.1|/2.17033e-65/predicted protein [Populus trichocarpa]
Unigene31815_PB_AHAU	0	3	0.01	0.5	5.64386	0.124215	0.315471	-	-	-	gi|297834446|ref|XP_002885105.1|/2.08056e-09/hypothetical protein ARALYDRAFT_479026 [Arabidopsis lyrata subsp. lyrata]
Unigene25675_PB_AHAU	0	3	0.01	0.5	5.64386	0.124215	0.315434	GO:0043231//intracellular membrane-bounded organelle	GO:0005515//protein binding	-	gi|297804588|ref|XP_002870178.1|/1.77374e-68/calmodulin-binding transcription activator 5 [Arabidopsis lyrata subsp. lyrata]
Unigene50664_PB_AHAU	0	3	0.01	0.5	5.64386	0.124215	0.315398	-	-	-	gi|255552235|ref|XP_002517162.1|/6.11515e-43/basic 7S globulin 2 precursor small subunit, putative [Ricinus communis]
Unigene53785_PB_AHAU	0	3	0.01	0.5	5.64386	0.124215	0.315362	-	-	-	-
Unigene63070_PB_AHAU	0	3	0.01	0.5	5.64386	0.124215	0.315325	-	GO:0005515//protein binding	GO:0044267//cellular protein metabolic process	gi|255585802|ref|XP_002533580.1|/7.00314e-10/conserved hypothetical protein [Ricinus communis]
Unigene42607_PB_AHAU	0	3	0.01	0.5	5.64386	0.124215	0.315289	-	GO:0016832//aldehyde-lyase activity	GO:0006007//glucose catabolic process	gi|4827251|dbj|BAA77604.1|/3.89009e-28/plastidic aldolase NPALDP1 [Nicotiana paniculata]
Unigene78438_PB_AHAU	0	3	0.01	0.5	5.64386	0.124215	0.315253	GO:0044429//mitochondrial part	GO:0043169//cation binding;GO:0004470//malic enzyme activity;GO:0000166//nucleotide binding	GO:0043648//dicarboxylic acid metabolic process	gi|224136522|ref|XP_002326881.1|/5.57632e-82/predicted protein [Populus trichocarpa]
Unigene23874_PB_AHAU	0	3	0.01	0.5	5.64386	0.124215	0.315217	-	-	-	-
Unigene48335_PB_AHAU	0	3	0.01	0.5	5.64386	0.124215	0.31518	GO:0016604//nuclear body;GO:0031227//intrinsic to endoplasmic reticulum membrane;GO:0005635//nuclear envelope	GO:0043169//cation binding;GO:0004620//phospholipase activity;GO:0004721//phosphoprotein phosphatase activity	GO:0007165//signal transduction;GO:0051169//nuclear transport;GO:0006464//protein modification process	gi|75146761|sp|Q84K11.1|PPP5_SOLLC/8.66058e-45/RecName: Full=Serine/threonine-protein phosphatase 5; AltName: Full=LePP5
Unigene41507_PB_AHAU	0	3	0.01	0.5	5.64386	0.124215	0.315144	GO:0005618//cell wall	-	GO:0009725//response to hormone stimulus	gi|255545766|ref|XP_002513943.1|/7.90641e-131/conserved hypothetical protein [Ricinus communis]
Unigene418_PB_AHAU	0	3	0.01	0.5	5.64386	0.124215	0.315108	GO:0031410//cytoplasmic vesicle	-	GO:0006810//transport	gi|225468075|ref|XP_002263920.1|/0/PREDICTED: similar to oligopeptide transporter OPT family protein, partial [Vitis vinifera]
Unigene64889_PB_AHAU	0	3	0.01	0.5	5.64386	0.124215	0.315072	-	-	-	gi|225470424|ref|XP_002271089.1|/2.13777e-30/PREDICTED: hypothetical protein [Vitis vinifera]
Unigene55551_PB_AHAU	0	3	0.01	0.5	5.64386	0.124215	0.315035	-	GO:0016757//transferase activity, transferring glycosyl groups	-	gi|225444853|ref|XP_002281094.1|/2.06972e-111/PREDICTED: hypothetical protein [Vitis vinifera]
Unigene13058_PB_AHAU	0	3	0.01	0.5	5.64386	0.124215	0.314999	-	-	-	gi|255640600|gb|ACU20585.1|/4.10395e-14/unknown [Glycine max]
Unigene62241_PB_AHAU	0	3	0.01	0.5	5.64386	0.124215	0.314963	-	-	-	-
Unigene46455_PB_AHAU	0	3	0.01	0.5	5.64386	0.124215	0.314927	-	-	-	-
Unigene33650_PB_AHAU	0	3	0.01	0.5	5.64386	0.124215	0.314891	-	-	-	-
Unigene27246_PB_AHAU	0	3	0.01	0.5	5.64386	0.124215	0.314854	-	GO:0005488//binding	-	gi|224140477|ref|XP_002323609.1|/7.32999e-122/predicted protein [Populus trichocarpa]
Unigene4041_PB_AHAU	0	3	0.01	0.5	5.64386	0.124215	0.314818	-	-	-	-
Unigene88900_PB_AHAU	0	3	0.01	0.5	5.64386	0.124215	0.314782	-	-	-	-
Unigene48479_PB_AHAU	0	3	0.01	0.5	5.64386	0.124215	0.314746	GO:0043231//intracellular membrane-bounded organelle	GO:0016616//oxidoreductase activity, acting on the CH-OH group of donors, NAD or NADP as acceptor;GO:0048037//cofactor binding;GO:0004738//pyruvate dehydrogenase activity;GO:0000166//nucleotide binding	GO:0006007//glucose catabolic process	gi|224053535|ref|XP_002297861.1|/3.1723e-79/predicted protein [Populus trichocarpa]
Unigene54210_PB_AHAU	0	3	0.01	0.5	5.64386	0.124215	0.31471	-	-	-	-
Unigene28539_PB_AHAU	0	3	0.01	0.5	5.64386	0.124215	0.314674	GO:0016020//membrane;GO:0031410//cytoplasmic vesicle	-	-	gi|225458287|ref|XP_002282587.1|/2.53905e-23/PREDICTED: hypothetical protein [Vitis vinifera]
Unigene89352_PB_AHAU	0	3	0.01	0.5	5.64386	0.124215	0.314638	-	-	-	gi|297741460|emb|CBI32591.3|/6.14146e-06/unnamed protein product [Vitis vinifera]
Unigene69875_PB_AHAU	0	3	0.01	0.5	5.64386	0.124215	0.314601	GO:0044426;GO:0031410//cytoplasmic vesicle;GO:0016020//membrane	GO:0004713//protein tyrosine kinase activity;GO:0032559	GO:0006952//defense response;GO:0006468//protein phosphorylation;GO:0009856//pollination;GO:0007275//multicellular organismal development	gi|155242124|gb|ABT18096.1|/7.59914e-105/FERONIA receptor-like kinase [Arabidopsis lyrata]
Unigene83694_PB_AHAU	0	3	0.01	0.5	5.64386	0.124215	0.314565	GO:0048500//signal recognition particle;GO:0009532//plastid stroma	GO:0042277//peptide binding;GO:0003723//RNA binding;GO:0032561;GO:0016462//pyrophosphatase activity	GO:0006614//SRP-dependent cotranslational protein targeting to membrane	gi|255578951|ref|XP_002530328.1|/5.76335e-60/signal recognition particle protein, putative [Ricinus communis]
Unigene70163_PB_AHAU	0	3	0.01	0.5	5.64386	0.124215	0.314529	GO:0031224//intrinsic to membrane	GO:0042625//ATPase activity, coupled to transmembrane movement of ions;GO:0046872//metal ion binding;GO:0005548//phospholipid transporter activity;GO:0005515//protein binding;GO:0032559	GO:0009206;GO:0006869//lipid transport	gi|225455800|ref|XP_002271496.1|/1.05524e-24/PREDICTED: hypothetical protein isoform 2 [Vitis vinifera]
Unigene50734_PB_AHAU	0	3	0.01	0.5	5.64386	0.124215	0.314493	-	-	-	-
Unigene35706_PB_AHAU	0	3	0.01	0.5	5.64386	0.124215	0.314457	-	-	-	gi|302845401|ref|XP_002954239.1|/2.76926e-06/hypothetical protein VOLCADRAFT_102187 [Volvox carteri f. nagariensis]
Unigene16584_PB_AHAU	0	3	0.01	0.5	5.64386	0.124215	0.314421	-	GO:0016787//hydrolase activity;GO:0016757//transferase activity, transferring glycosyl groups	GO:0005975//carbohydrate metabolic process	gi|187372990|gb|ACD03229.1|/4.24338e-98/xyloglucan endotransglucosylase/hydrolase 5 [Malus x domestica]
Unigene56548_PB_AHAU	0	3	0.01	0.5	5.64386	0.124215	0.314385	GO:0044464//cell part	GO:0017111//nucleoside-triphosphatase activity;GO:0046914//transition metal ion binding;GO:0032561	GO:0009725//response to hormone stimulus;GO:0009908//flower development;GO:0009207	gi|224115672|ref|XP_002332114.1|/1.38882e-42/predicted protein [Populus trichocarpa]
Unigene49458_PB_AHAU	0	3	0.01	0.5	5.64386	0.124215	0.314349	-	-	-	gi|224130274|ref|XP_002320796.1|/6.69669e-18/predicted protein [Populus trichocarpa]
Unigene77608_PB_AHAU	0	3	0.01	0.5	5.64386	0.124215	0.314313	-	GO:0032559	GO:0012501//programmed cell death;GO:0006950//response to stress	gi|224138292|ref|XP_002326566.1|/0/nbs-lrr resistance protein [Populus trichocarpa]
Unigene79329_PB_AHAU	0	3	0.01	0.5	5.64386	0.124215	0.314277	-	-	-	-
Unigene60886_PB_AHAU	0	3	0.01	0.5	5.64386	0.124215	0.314241	-	-	-	-
Unigene32175_PB_AHAU	0	3	0.01	0.5	5.64386	0.124215	0.314205	GO:0043231//intracellular membrane-bounded organelle	-	-	gi|57014019|ref|YP_173490.1|/1.91785e-53/hypothetical protein NitaMp153 [Nicotiana tabacum]
Unigene27709_PB_AHAU	0	3	0.01	0.5	5.64386	0.124215	0.314169	-	GO:0004672//protein kinase activity;GO:0032559	GO:0006464//protein modification process	gi|302142079|emb|CBI19282.3|/5.89411e-29/unnamed protein product [Vitis vinifera]
Unigene22710_PB_AHAU	0	3	0.01	0.5	5.64386	0.124215	0.314133	GO:0031410//cytoplasmic vesicle	-	-	gi|225468648|ref|XP_002268069.1|/1.48998e-89/PREDICTED: hypothetical protein [Vitis vinifera]
Unigene38342_PB_AHAU	0	3	0.01	0.5	5.64386	0.124215	0.314097	GO:0000139//Golgi membrane;GO:0005769//early endosome	GO:0032561;GO:0003824//catalytic activity	GO:0035556//intracellular signal transduction;GO:0006810//transport	gi|255644368|gb|ACU22689.1|/6.92901e-58/unknown [Glycine max]
Unigene74929_PB_AHAU	0	3	0.01	0.5	5.64386	0.124215	0.314061	-	-	-	-
Unigene50813_PB_AHAU	0	3	0.01	0.5	5.64386	0.124215	0.314025	-	-	-	-
Unigene80307_PB_AHAU	0	3	0.01	0.5	5.64386	0.124215	0.313989	-	-	-	-
Unigene413_PB_AHAU	0	3	0.01	0.5	5.64386	0.124215	0.313953	-	-	-	gi|225461985|ref|XP_002267389.1|/1.94022e-26/PREDICTED: hypothetical protein [Vitis vinifera]
Unigene54710_PB_AHAU	0	3	0.01	0.5	5.64386	0.124215	0.313917	GO:0031410//cytoplasmic vesicle	GO:0008324//cation transmembrane transporter activity	GO:0006812//cation transport	gi|255582020|ref|XP_002531807.1|/4.20203e-51/metal ion transporter, putative [Ricinus communis]
Unigene2190_PB_AHAU	0	3	0.01	0.5	5.64386	0.124215	0.313881	-	GO:0003677//DNA binding	-	gi|213495878|gb|ACJ49159.1|/2.88894e-103/protection of telomeres 1 protein [Populus trichocarpa]
Unigene1773_PB_AHAU	0	3	0.01	0.5	5.64386	0.124215	0.313845	-	-	-	gi|302398765|gb|ADL36677.1|/1.90506e-57/COL domain class transcription factor [Malus x domestica]
Unigene78626_PB_AHAU	0	3	0.01	0.5	5.64386	0.124215	0.313809	-	-	-	-
Unigene1380_PB_AHAU	0	3	0.01	0.5	5.64386	0.124215	0.313773	GO:0031224//intrinsic to membrane;GO:0043231//intracellular membrane-bounded organelle	GO:0016759//cellulose synthase activity;GO:0046914//transition metal ion binding	GO:0045229//external encapsulating structure organization;GO:0009250//glucan biosynthetic process;GO:0006972//hyperosmotic response;GO:0009832//plant-type cell wall biogenesis	gi|296082015|emb|CBI21020.3|/5.50696e-133/unnamed protein product [Vitis vinifera]
Unigene86995_PB_AHAU	0	3	0.01	0.5	5.64386	0.124215	0.313737	-	-	-	gi|297744377|emb|CBI37351.3|/6.34621e-51/unnamed protein product [Vitis vinifera]
Unigene80041_PB_AHAU	0	3	0.01	0.5	5.64386	0.124215	0.313701	-	-	-	-
Unigene28071_PB_AHAU	0	3	0.01	0.5	5.64386	0.124215	0.313665	GO:0044424//intracellular part	GO:0016811//hydrolase activity, acting on carbon-nitrogen (but not peptide) bonds, in linear amides;GO:0070011	GO:0019752//carboxylic acid metabolic process;GO:0019538//protein metabolic process	gi|224102765|ref|XP_002312793.1|/8.37824e-48/predicted protein [Populus trichocarpa]
Unigene78077_PB_AHAU	0	3	0.01	0.5	5.64386	0.124215	0.313629	-	-	-	gi|86438845|emb|CAJ44362.1|/5.8723e-101/hypothetical protein Md49N23.020 [Malus x domestica]
Unigene88428_PB_AHAU	0	3	0.01	0.5	5.64386	0.124215	0.313593	-	-	-	gi|224105969|ref|XP_002313998.1|/6.18205e-41/predicted protein [Populus trichocarpa]
Unigene36374_PB_AHAU	0	3	0.01	0.5	5.64386	0.124215	0.313557	-	-	-	-
Unigene36375_PB_AHAU	0	3	0.01	0.5	5.64386	0.124215	0.313522	-	-	-	-
Unigene65293_PB_AHAU	0	3	0.01	0.5	5.64386	0.124215	0.313486	-	-	-	-
Unigene69381_PB_AHAU	0	3	0.01	0.5	5.64386	0.124215	0.31345	GO:0031090//organelle membrane;GO:0043231//intracellular membrane-bounded organelle	GO:0019901//protein kinase binding	-	gi|151347473|gb|ABS01349.1|/1.45651e-45/hypersensitive-induced response protein [Carica papaya]
Unigene11680_PB_AHAU	0	3	0.01	0.5	5.64386	0.124215	0.313414	-	-	-	gi|224112839|ref|XP_002316306.1|/2.72953e-06/predicted protein [Populus trichocarpa]
Unigene6358_PB_AHAU	0	3	0.01	0.5	5.64386	0.124215	0.313378	-	-	-	-
Unigene16901_PB_AHAU	0	3	0.01	0.5	5.64386	0.124215	0.313342	GO:0043231//intracellular membrane-bounded organelle	-	-	gi|225438565|ref|XP_002276081.1|/9.20783e-127/PREDICTED: hypothetical protein [Vitis vinifera]
Unigene13665_PB_AHAU	0	3	0.01	0.5	5.64386	0.124215	0.313306	-	-	-	gi|255555857|ref|XP_002518964.1|/1.05281e-10/RING-H2 finger protein ATL5M precursor, putative [Ricinus communis]
Unigene38345_PB_AHAU	0	3	0.01	0.5	5.64386	0.124215	0.313271	-	-	-	gi|224143483|ref|XP_002324971.1|/7.9112e-17/predicted protein [Populus trichocarpa]
Unigene76663_PB_AHAU	0	3	0.01	0.5	5.64386	0.124215	0.313235	-	-	-	gi|296089927|emb|CBI39746.3|/5.59325e-39/unnamed protein product [Vitis vinifera]
Unigene21343_PB_AHAU	0	3	0.01	0.5	5.64386	0.124215	0.313199	-	-	-	gi|255538952|ref|XP_002510541.1|/3.46697e-72/Protein BRE, putative [Ricinus communis]
Unigene33040_PB_AHAU	0	3	0.01	0.5	5.64386	0.124215	0.313163	-	-	-	gi|296086080|emb|CBI31521.3|/5.16218e-95/unnamed protein product [Vitis vinifera]
Unigene53208_PB_AHAU	0	3	0.01	0.5	5.64386	0.124215	0.313127	-	-	-	-
Unigene793_PB_AHAU	0	3	0.01	0.5	5.64386	0.124215	0.313092	GO:0042579//microbody	GO:0016616//oxidoreductase activity, acting on the CH-OH group of donors, NAD or NADP as acceptor	GO:0008152//metabolic process	gi|167374779|gb|ABZ79222.1|/1.09661e-81/alcohol dehydrogenase [Prunus armeniaca]
Unigene69665_PB_AHAU	0	3	0.01	0.5	5.64386	0.124215	0.313056	-	-	-	gi|225457721|ref|XP_002274136.1|/5.29e-13/PREDICTED: hypothetical protein [Vitis vinifera]
Unigene2046_PB_AHAU	0	3	0.01	0.5	5.64386	0.124215	0.31302	-	GO:0003677//DNA binding	GO:0006351//transcription, DNA-dependent	gi|255634662|gb|ACU17693.1|/7.21762e-27/unknown [Glycine max]
Unigene41682_PB_AHAU	0	3	0.01	0.5	5.64386	0.124215	0.312984	-	-	-	-
Unigene3905_PB_AHAU	0	3	0.01	0.5	5.64386	0.124215	0.312949	GO:0043231//intracellular membrane-bounded organelle	GO:0003723//RNA binding;GO:0016279//protein-lysine N-methyltransferase activity	GO:0040029//regulation of gene expression, epigenetic;GO:0003006//developmental process involved in reproduction;GO:0016571//histone methylation	gi|297743983|emb|CBI36953.3|/2.01657e-175/unnamed protein product [Vitis vinifera]
Unigene13073_PB_AHAU	0	3	0.01	0.5	5.64386	0.124215	0.312913	-	-	-	gi|302399039|gb|ADL36814.1|/2.23376e-122/SCL domain class transcription factor [Malus x domestica]
Unigene81278_PB_AHAU	0	3	0.01	0.5	5.64386	0.124215	0.312877	GO:0043231//intracellular membrane-bounded organelle;GO:0044444//cytoplasmic part	GO:0005083//small GTPase regulator activity	GO:0009553//embryo sac development;GO:0032011//ARF protein signal transduction	gi|296089160|emb|CBI38863.3|/1.11094e-35/unnamed protein product [Vitis vinifera]
Unigene40918_PB_AHAU	0	3	0.01	0.5	5.64386	0.124215	0.312841	-	-	-	gi|297841031|ref|XP_002888397.1|/5.27184e-18/predicted protein [Arabidopsis lyrata subsp. lyrata]
Unigene177_PB_AHAU	0	3	0.01	0.5	5.64386	0.124215	0.312806	-	-	-	-
Unigene62488_PB_AHAU	0	3	0.01	0.5	5.64386	0.124215	0.31277	GO:0043231//intracellular membrane-bounded organelle	GO:0003676//nucleic acid binding	GO:0009725//response to hormone stimulus;GO:0006351//transcription, DNA-dependent;GO:0006970//response to osmotic stress	gi|116734642|gb|ABK20308.1|/0/Myb transcription factor [Malus x domestica]
Unigene21042_PB_AHAU	0	3	0.01	0.5	5.64386	0.124215	0.312734	-	GO:0016301//kinase activity;GO:0032559	GO:0009108//coenzyme biosynthetic process;GO:0006796//phosphate metabolic process	gi|297733772|emb|CBI15019.3|/4.08604e-38/unnamed protein product [Vitis vinifera]
Unigene30798_PB_AHAU	0	3	0.01	0.5	5.64386	0.124215	0.312699	GO:0009536//plastid	GO:0004551//nucleotide diphosphatase activity	-	gi|224139790|ref|XP_002323277.1|/4.11559e-58/predicted protein [Populus trichocarpa]
Unigene1383_PB_AHAU	0	3	0.01	0.5	5.64386	0.124215	0.312663	-	GO:0046872//metal ion binding	-	gi|302398549|gb|ADL36569.1|/1.59092e-84/ALF domain class transcription factor [Malus x domestica]
Unigene17073_PB_AHAU	0	3	0.01	0.5	5.64386	0.124215	0.312627	-	-	-	-
Unigene4008_PB_AHAU	0	3	0.01	0.5	5.64386	0.124215	0.312592	GO:0012507//ER to Golgi transport vesicle membrane	GO:0046914//transition metal ion binding	GO:0048193//Golgi vesicle transport;GO:0015031//protein transport	gi|224064766|ref|XP_002301552.1|/4.98493e-31/predicted protein [Populus trichocarpa]
Unigene82323_PB_AHAU	0	3	0.01	0.5	5.64386	0.124215	0.312556	-	-	-	-
Unigene15687_PB_AHAU	0	3	0.01	0.5	5.64386	0.124215	0.31252	-	GO:0005488//binding	-	gi|224126149|ref|XP_002329672.1|/7.03613e-84/predicted protein [Populus trichocarpa]
Unigene70941_PB_AHAU	0	3	0.01	0.5	5.64386	0.124215	0.312485	-	-	-	-
Unigene32721_PB_AHAU	0	3	0.01	0.5	5.64386	0.124215	0.312449	GO:0016020//membrane	-	-	gi|225440554|ref|XP_002276280.1|/2.72737e-16/PREDICTED: hypothetical protein [Vitis vinifera]
Unigene27585_PB_AHAU	0	3	0.01	0.5	5.64386	0.124215	0.312413	-	-	-	-
Unigene86465_PB_AHAU	0	3	0.01	0.5	5.64386	0.124215	0.312378	-	-	-	-
Unigene23809_PB_AHAU	0	3	0.01	0.5	5.64386	0.124215	0.312342	-	-	-	gi|225458641|ref|XP_002284832.1|/2.05414e-73/PREDICTED: hypothetical protein [Vitis vinifera]
Unigene18691_PB_AHAU	0	3	0.01	0.5	5.64386	0.124215	0.312307	-	-	-	gi|225450245|ref|XP_002265510.1|/8.38381e-11/PREDICTED: hypothetical protein [Vitis vinifera]
Unigene11566_PB_AHAU	0	3	0.01	0.5	5.64386	0.124215	0.312271	-	-	-	-
Unigene51250_PB_AHAU	0	3	0.01	0.5	5.64386	0.124215	0.312235	GO:0016020//membrane	GO:0046914//transition metal ion binding	-	gi|225440246|ref|XP_002283910.1|/1.09942e-30/PREDICTED: hypothetical protein isoform 2 [Vitis vinifera]
Unigene46994_PB_AHAU	0	3	0.01	0.5	5.64386	0.124215	0.3122	-	-	-	-
Unigene75325_PB_AHAU	0	3	0.01	0.5	5.64386	0.124215	0.312164	-	-	-	-
Unigene88171_PB_AHAU	0	3	0.01	0.5	5.64386	0.124215	0.312129	-	-	GO:0009987//cellular process	gi|297735473|emb|CBI17913.3|/1.48433e-11/unnamed protein product [Vitis vinifera]
Unigene36026_PB_AHAU	0	3	0.01	0.5	5.64386	0.124215	0.312093	-	-	-	gi|297735395|emb|CBI17835.3|/1.22653e-06/unnamed protein product [Vitis vinifera]
Unigene25604_PB_AHAU	0	3	0.01	0.5	5.64386	0.124215	0.312058	GO:0043231//intracellular membrane-bounded organelle;GO:0015630//microtubule cytoskeleton;GO:0000151//ubiquitin ligase complex	GO:0019899//enzyme binding;GO:0003824//catalytic activity	GO:0009553//embryo sac development;GO:0019941//modification-dependent protein catabolic process	gi|296086344|emb|CBI31933.3|/0/unnamed protein product [Vitis vinifera]
Unigene38421_PB_AHAU	0	3	0.01	0.5	5.64386	0.124215	0.312022	-	-	-	-
Unigene75408_PB_AHAU	0	3	0.01	0.5	5.64386	0.124215	0.311987	-	-	-	-
Unigene34352_PB_AHAU	0	3	0.01	0.5	5.64386	0.124215	0.311951	-	-	GO:0019941//modification-dependent protein catabolic process	gi|255586071|ref|XP_002533700.1|/3.08079e-93/amsh, putative [Ricinus communis]
Unigene7251_PB_AHAU	0	3	0.01	0.5	5.64386	0.124215	0.311916	GO:0031090//organelle membrane;GO:0044425//membrane part;GO:0044429//mitochondrial part	GO:0005506//iron ion binding	GO:0051234//establishment of localization;GO:0006091//generation of precursor metabolites and energy	gi|224145092|ref|XP_002325524.1|/1.76568e-56/predicted protein [Populus trichocarpa]
Unigene60451_PB_AHAU	0	3	0.01	0.5	5.64386	0.124215	0.31188	-	-	GO:0048229//gametophyte development;GO:0007059//chromosome segregation	gi|225428940|ref|XP_002263529.1|/3.475e-33/PREDICTED: hypothetical protein [Vitis vinifera]
Unigene75887_PB_AHAU	0	3	0.01	0.5	5.64386	0.124215	0.311845	GO:0044464//cell part	GO:0016787//hydrolase activity	GO:0044238//primary metabolic process	gi|224100141|ref|XP_002311760.1|/9.09436e-50/predicted protein [Populus trichocarpa]
Unigene71554_PB_AHAU	0	3	0.01	0.5	5.64386	0.124215	0.311809	-	-	-	-
Unigene33579_PB_AHAU	0	3	0.01	0.5	5.64386	0.124215	0.311774	-	-	-	-
Unigene75257_PB_AHAU	0	3	0.01	0.5	5.64386	0.124215	0.311738	-	-	-	gi|89276799|gb|ABD66598.1|/2.37457e-13/iron-binding protein [Pyrus pyrifolia]
Unigene18751_PB_AHAU	0	3	0.01	0.5	5.64386	0.124215	0.311703	-	-	-	-
Unigene7546_PB_AHAU	0	3	0.01	0.5	5.64386	0.124215	0.311667	GO:0031090//organelle membrane;GO:0009534//chloroplast thylakoid	-	-	gi|302142150|emb|CBI19353.3|/7.21616e-112/unnamed protein product [Vitis vinifera]
Unigene7764_PB_AHAU	0	3	0.01	0.5	5.64386	0.124215	0.311632	-	GO:0008483//transaminase activity;GO:0048037//cofactor binding;GO:0016846//carbon-sulfur lyase activity	GO:0008652//cellular amino acid biosynthetic process	gi|255539669|ref|XP_002510899.1|/1.69184e-19/acc synthase, putative [Ricinus communis]
Unigene72459_PB_AHAU	0	3	0.01	0.5	5.64386	0.124215	0.311596	GO:0016020//membrane	GO:0005488//binding;GO:0016301//kinase activity	-	gi|255568384|ref|XP_002525166.1|/6.74212e-21/carbohydrate binding protein, putative [Ricinus communis]
Unigene33819_PB_AHAU	0	3	0.01	0.5	5.64386	0.124215	0.311561	GO:0030529//ribonucleoprotein complex	-	-	gi|296083154|emb|CBI22790.3|/7.61278e-71/unnamed protein product [Vitis vinifera]
Unigene79912_PB_AHAU	0	3	0.01	0.5	5.64386	0.124215	0.311526	-	-	-	-
Unigene30136_PB_AHAU	0	3	0.01	0.5	5.64386	0.124215	0.31149	GO:0009570//chloroplast stroma	-	-	gi|224088198|ref|XP_002308366.1|/5.71352e-28/predicted protein [Populus trichocarpa]
Unigene30511_PB_AHAU	0	3	0.01	0.5	5.64386	0.124215	0.311455	GO:0009536//plastid	-	-	gi|224088635|ref|XP_002308506.1|/1.29228e-66/predicted protein [Populus trichocarpa]
Unigene86662_PB_AHAU	0	3	0.01	0.5	5.64386	0.124215	0.311419	-	-	-	-
Unigene21448_PB_AHAU	0	3	0.01	0.5	5.64386	0.124215	0.311384	GO:0043231//intracellular membrane-bounded organelle	GO:0005488//binding	GO:0006412//translation	gi|224143334|ref|XP_002324920.1|/4.36726e-44/predicted protein [Populus trichocarpa]
Unigene72527_PB_AHAU	0	3	0.01	0.5	5.64386	0.124215	0.311349	GO:0005618//cell wall	GO:0016787//hydrolase activity	-	gi|255578355|ref|XP_002530044.1|/4.60139e-83/Alpha-L-fucosidase 2 precursor, putative [Ricinus communis]
Unigene22311_PB_AHAU	0	3	0.01	0.5	5.64386	0.124215	0.311313	-	GO:0004672//protein kinase activity;GO:0032559	GO:0006464//protein modification process	gi|296089265|emb|CBI39037.3|/2.55377e-36/unnamed protein product [Vitis vinifera]
Unigene11249_PB_AHAU	0	3	0.01	0.5	5.64386	0.124215	0.311278	-	GO:0016829//lyase activity	-	gi|225467101|ref|XP_002262657.1|/1.47567e-16/PREDICTED: hypothetical protein [Vitis vinifera]
Unigene22914_PB_AHAU	0	3	0.01	0.5	5.64386	0.124215	0.311242	-	-	-	-
Unigene69343_PB_AHAU	0	3	0.01	0.5	5.64386	0.124215	0.311207	-	-	-	-
Unigene14125_PB_AHAU	0	3	0.01	0.5	5.64386	0.124215	0.311172	-	-	-	-
Unigene84902_PB_AHAU	0	3	0.01	0.5	5.64386	0.124215	0.311136	GO:0031224//intrinsic to membrane	GO:0015075//ion transmembrane transporter activity	GO:0006810//transport	gi|296083785|emb|CBI24002.3|/6.05968e-31/unnamed protein product [Vitis vinifera]
Unigene50842_PB_AHAU	0	3	0.01	0.5	5.64386	0.124215	0.311101	-	GO:0016765//transferase activity, transferring alkyl or aryl (other than methyl) groups;GO:0005488//binding	GO:0050896//response to stimulus	gi|30690772|ref|NP_850479.1|/3.77468e-11/ATGSTF8 (ARABIDOPSIS THALIANA GLUTATHIONE S-TRANSFERASE PHI 8); glutathione binding / glutathione transferase [Arabidopsis thaliana]
Unigene6775_PB_AHAU	0	3	0.01	0.5	5.64386	0.124215	0.311066	-	-	-	-
Unigene30730_PB_AHAU	0	3	0.01	0.5	5.64386	0.124215	0.31103	-	-	-	gi|297745330|emb|CBI40410.3|/9.30521e-10/unnamed protein product [Vitis vinifera]
Unigene66748_PB_AHAU	0	3	0.01	0.5	5.64386	0.124215	0.310995	-	-	-	-
Unigene56185_PB_AHAU	0	3	0.01	0.5	5.64386	0.124215	0.31096	-	-	-	-
Unigene45204_PB_AHAU	0	3	0.01	0.5	5.64386	0.124215	0.310925	-	-	-	-
Unigene82973_PB_AHAU	0	3	0.01	0.5	5.64386	0.124215	0.310889	GO:0031224//intrinsic to membrane	GO:0004672//protein kinase activity;GO:0032559	GO:0009856//pollination;GO:0003006//developmental process involved in reproduction;GO:0000578//embryonic axis specification;GO:0006950//response to stress;GO:0006464//protein modification process	gi|224077678|ref|XP_002305358.1|/3.80774e-100/predicted protein [Populus trichocarpa]
Unigene18508_PB_AHAU	0	3	0.01	0.5	5.64386	0.124215	0.310854	-	-	-	gi|33772169|gb|AAQ54521.1|/4.30748e-07/aldo/keto reductase [Malus x domestica]
Unigene2340_PB_AHAU	0	3	0.01	0.5	5.64386	0.124215	0.310819	GO:0043231//intracellular membrane-bounded organelle	GO:0048037//cofactor binding	-	gi|255554799|ref|XP_002518437.1|/2.22741e-64/proline synthetase associated protein, putative [Ricinus communis]
Unigene35528_PB_AHAU	0	3	0.01	0.5	5.64386	0.124215	0.310784	-	-	-	gi|297744219|emb|CBI37189.3|/6.0707e-48/unnamed protein product [Vitis vinifera]
Unigene37062_PB_AHAU	0	3	0.01	0.5	5.64386	0.124215	0.310748	-	-	-	-
Unigene16508_PB_AHAU	0	3	0.01	0.5	5.64386	0.124215	0.310713	GO:0043232	GO:0032559	-	gi|307715707|gb|ADN88106.1|/7.95232e-49/actin 1 [Guzmania wittmackii x Guzmania lingulata]
Unigene61308_PB_AHAU	0	3	0.01	0.5	5.64386	0.124215	0.310678	-	-	-	gi|255576475|ref|XP_002529129.1|/1.90565e-07/conserved hypothetical protein [Ricinus communis]
Unigene22322_PB_AHAU	0	3	0.01	0.5	5.64386	0.124215	0.310643	-	GO:0016884//carbon-nitrogen ligase activity, with glutamine as amido-N-donor	GO:0009064//glutamine family amino acid metabolic process;GO:0006528//asparagine metabolic process	gi|224081148|ref|XP_002306310.1|/0/predicted protein [Populus trichocarpa]
Unigene26443_PB_AHAU	0	3	0.01	0.5	5.64386	0.124215	0.310607	-	-	-	-
Unigene16197_PB_AHAU	0	3	0.01	0.5	5.64386	0.124215	0.310572	-	-	-	-
Unigene27270_PB_AHAU	0	3	0.01	0.5	5.64386	0.124215	0.310537	GO:0043231//intracellular membrane-bounded organelle	GO:0005488//binding	-	gi|224074996|ref|XP_002304510.1|/9.04306e-51/predicted protein [Populus trichocarpa]
Unigene13435_PB_AHAU	0	3	0.01	0.5	5.64386	0.124215	0.310502	-	-	-	-
Unigene72953_PB_AHAU	0	3	0.01	0.5	5.64386	0.124215	0.310467	-	-	-	-
Unigene1933_PB_AHAU	0	3	0.01	0.5	5.64386	0.124215	0.310431	-	GO:0008415//acyltransferase activity	-	gi|302143389|emb|CBI21950.3|/4.71295e-06/unnamed protein product [Vitis vinifera]
Unigene57134_PB_AHAU	0	3	0.01	0.5	5.64386	0.124215	0.310396	GO:0043231//intracellular membrane-bounded organelle	GO:0015075//ion transmembrane transporter activity	GO:0006811//ion transport	gi|296086610|emb|CBI32245.3|/4.95929e-59/unnamed protein product [Vitis vinifera]
Unigene11914_PB_AHAU	0	3	0.01	0.5	5.64386	0.124215	0.310361	-	-	-	gi|5777906|gb|AAD51423.1|U78950_1/2.51165e-100/MADS-box protein 4 [Malus x domestica]
Unigene12898_PB_AHAU	0	3	0.01	0.5	5.64386	0.124215	0.310326	GO:0016020//membrane	-	-	gi|270358336|gb|ACZ81391.1|/5.42887e-52/powdery mildew resistance locus O protein [Prunus armeniaca]
Unigene64742_PB_AHAU	0	3	0.01	0.5	5.64386	0.124215	0.310291	-	-	-	-
Unigene89546_PB_AHAU	0	3	0.01	0.5	5.64386	0.124215	0.310256	-	-	-	-
Unigene54261_PB_AHAU	0	3	0.01	0.5	5.64386	0.124215	0.310221	GO:0031224//intrinsic to membrane	GO:0004888//transmembrane receptor activity	GO:0015918//sterol transport	gi|255572430|ref|XP_002527152.1|/1.57864e-77/conserved hypothetical protein [Ricinus communis]
Unigene34785_PB_AHAU	0	3	0.01	0.5	5.64386	0.124215	0.310185	-	-	-	gi|297734968|emb|CBI17330.3|/1.54571e-37/unnamed protein product [Vitis vinifera]
Unigene2421_PB_AHAU	0	3	0.01	0.5	5.64386	0.124215	0.31015	GO:0043231//intracellular membrane-bounded organelle;GO:0042598//vesicular fraction;GO:0016020//membrane	GO:0017111//nucleoside-triphosphatase activity;GO:0046872//metal ion binding;GO:0032561	GO:0016192//vesicle-mediated transport;GO:0009207	gi|297834962|ref|XP_002885363.1|/5.89105e-79/calcium-binding EF hand family protein [Arabidopsis lyrata subsp. lyrata]
Unigene55352_PB_AHAU	0	3	0.01	0.5	5.64386	0.124215	0.310115	-	GO:0042802//identical protein binding;GO:0031406//carboxylic acid binding	GO:0009725//response to hormone stimulus	gi|225451503|ref|XP_002272024.1|/1.52566e-131/PREDICTED: hypothetical protein [Vitis vinifera]
Unigene27995_PB_AHAU	0	3	0.01	0.5	5.64386	0.124215	0.31008	-	-	-	-
Unigene22854_PB_AHAU	0	3	0.01	0.5	5.64386	0.124215	0.310045	-	-	-	-
Unigene68416_PB_AHAU	0	3	0.01	0.5	5.64386	0.124215	0.31001	-	-	-	gi|224101047|ref|XP_002312120.1|/8.98554e-108/predicted protein [Populus trichocarpa]
Unigene3308_PB_AHAU	0	3	0.01	0.5	5.64386	0.124215	0.309975	-	-	-	-
Unigene28785_PB_AHAU	0	3	0.01	0.5	5.64386	0.124215	0.30994	-	GO:0016616//oxidoreductase activity, acting on the CH-OH group of donors, NAD or NADP as acceptor;GO:0000166//nucleotide binding	GO:0008152//metabolic process	gi|297842881|ref|XP_002889322.1|/4.63411e-09/oxidoreductase family protein [Arabidopsis lyrata subsp. lyrata]
Unigene7835_PB_AHAU	0	3	0.01	0.5	5.64386	0.124215	0.309905	GO:0016020//membrane	GO:0030246//carbohydrate binding;GO:0004674//protein serine/threonine kinase activity;GO:0000166//nucleotide binding	GO:0009987//cellular process	gi|224076566|ref|XP_002304962.1|/1.00297e-172/predicted protein [Populus trichocarpa]
Unigene37419_PB_AHAU	0	3	0.01	0.5	5.64386	0.124215	0.30987	-	-	-	gi|224088529|ref|XP_002308465.1|/8.83492e-52/predicted protein [Populus trichocarpa]
Unigene36834_PB_AHAU	0	3	0.01	0.5	5.64386	0.124215	0.309835	-	GO:0016634;GO:0005506//iron ion binding	GO:0008152//metabolic process	gi|255541952|ref|XP_002512040.1|/2.77735e-22/cytochrome P450, putative [Ricinus communis]
Unigene36439_PB_AHAU	0	3	0.01	0.5	5.64386	0.124215	0.3098	GO:0044424//intracellular part	-	GO:0017182	gi|225434080|ref|XP_002273627.1|/5.95724e-163/PREDICTED: hypothetical protein [Vitis vinifera]
Unigene80706_PB_AHAU	0	3	0.01	0.5	5.64386	0.124215	0.309765	-	-	-	-
Unigene27464_PB_AHAU	0	3	0.01	0.5	5.64386	0.124215	0.30973	-	-	-	-
Unigene52301_PB_AHAU	0	3	0.01	0.5	5.64386	0.124215	0.309695	-	-	-	gi|255585333|ref|XP_002533364.1|/9.25877e-42/hypothetical protein RCOM_0453040 [Ricinus communis]
Unigene17532_PB_AHAU	0	3	0.01	0.5	5.64386	0.124215	0.30966	-	-	-	-
Unigene39464_PB_AHAU	0	3	0.01	0.5	5.64386	0.124215	0.309625	-	-	-	gi|6752886|gb|AAF27919.1|AF220203_1/9.12115e-34/Ttg1-like protein [Malus x domestica]
Unigene85481_PB_AHAU	0	3	0.01	0.5	5.64386	0.124215	0.30959	-	-	-	gi|297739266|emb|CBI28917.3|/1.77516e-07/unnamed protein product [Vitis vinifera]
Unigene26737_PB_AHAU	0	3	0.01	0.5	5.64386	0.124215	0.309555	-	-	-	-
Unigene87094_PB_AHAU	0	3	0.01	0.5	5.64386	0.124215	0.30952	GO:0043231//intracellular membrane-bounded organelle	-	-	gi|225457369|ref|XP_002281830.1|/1.12265e-24/PREDICTED: hypothetical protein [Vitis vinifera]
Unigene49047_PB_AHAU	0	3	0.01	0.5	5.64386	0.124215	0.309485	-	GO:0004672//protein kinase activity;GO:0000166//nucleotide binding	-	gi|296082193|emb|CBI21198.3|/3.2361e-42/unnamed protein product [Vitis vinifera]
Unigene19696_PB_AHAU	0	3	0.01	0.5	5.64386	0.124215	0.30945	-	-	-	-
Unigene23824_PB_AHAU	0	3	0.01	0.5	5.64386	0.124215	0.309415	-	-	-	-
Unigene88964_PB_AHAU	0	3	0.01	0.5	5.64386	0.124215	0.30938	-	-	-	-
Unigene11553_PB_AHAU	0	3	0.01	0.5	5.64386	0.124215	0.309345	GO:0044464//cell part	GO:0016787//hydrolase activity	GO:0019538//protein metabolic process	gi|225449044|ref|XP_002274159.1|/2.4845e-133/PREDICTED: hypothetical protein [Vitis vinifera]
Unigene31363_PB_AHAU	0	3	0.01	0.5	5.64386	0.124215	0.30931	-	-	-	-
Unigene71376_PB_AHAU	0	3	0.01	0.5	5.64386	0.124215	0.309275	-	-	-	gi|224075724|ref|XP_002304737.1|/3.13928e-10/predicted protein [Populus trichocarpa]
Unigene60462_PB_AHAU	0	3	0.01	0.5	5.64386	0.124215	0.30924	-	GO:0035251//UDP-glucosyltransferase activity	-	gi|224139594|ref|XP_002323185.1|/2.1739e-11/predicted protein [Populus trichocarpa]
Unigene45845_PB_AHAU	0	3	0.01	0.5	5.64386	0.124215	0.309205	-	-	-	-
Unigene63242_PB_AHAU	0	3	0.01	0.5	5.64386	0.124215	0.309171	GO:0031224//intrinsic to membrane;GO:0043231//intracellular membrane-bounded organelle	GO:0019829//cation-transporting ATPase activity;GO:0005515//protein binding;GO:0032559	GO:0009206;GO:0055080//cation homeostasis;GO:0000041//transition metal ion transport;GO:0048513//organ development;GO:0070838//divalent metal ion transport	gi|224129832|ref|XP_002320682.1|/2.31712e-93/endoplasmic reticulum [ER]-type calcium ATPase [Populus trichocarpa]
Unigene26607_PB_AHAU	0	3	0.01	0.5	5.64386	0.124215	0.309136	GO:0005856//cytoskeleton	GO:0008092//cytoskeletal protein binding	GO:0006996//organelle organization	gi|224074635|ref|XP_002304402.1|/1.78512e-13/predicted protein [Populus trichocarpa]
Unigene5919_PB_AHAU	0	3	0.01	0.5	5.64386	0.124215	0.309101	-	-	-	-
Unigene11975_PB_AHAU	0	3	0.01	0.5	5.64386	0.124215	0.309066	-	-	-	gi|225463572|ref|XP_002270172.1|/9.79229e-142/PREDICTED: hypothetical protein [Vitis vinifera]
Unigene30462_PB_AHAU	0	3	0.01	0.5	5.64386	0.124215	0.309031	-	-	-	-
Unigene12629_PB_AHAU	0	3	0.01	0.5	5.64386	0.124215	0.308996	GO:0044464//cell part	GO:0008375//acetylglucosaminyltransferase activity	GO:0006486//protein glycosylation	gi|297815018|ref|XP_002875392.1|/2.64783e-33/glycosyl transferase family 17 protein [Arabidopsis lyrata subsp. lyrata]
Unigene4725_PB_AHAU	0	3	0.01	0.5	5.64386	0.124215	0.308961	GO:0005618//cell wall	GO:0016787//hydrolase activity	GO:0044238//primary metabolic process	gi|255560956|ref|XP_002521491.1|/7.08842e-89/Esterase precursor, putative [Ricinus communis]
Unigene30158_PB_AHAU	0	3	0.01	0.5	5.64386	0.124215	0.308927	-	GO:0016407//acetyltransferase activity	GO:0000902//cell morphogenesis;GO:0009755//hormone-mediated signaling pathway;GO:0009639//response to red or far red light	gi|225434522|ref|XP_002278620.1|/1.85694e-18/PREDICTED: hypothetical protein [Vitis vinifera]
Unigene84491_PB_AHAU	0	3	0.01	0.5	5.64386	0.124215	0.308892	GO:0044444//cytoplasmic part;GO:0016020//membrane	GO:0016763//transferase activity, transferring pentosyl groups;GO:0015103//inorganic anion transmembrane transporter activity	GO:0043096//purine base salvage	gi|224141909|ref|XP_002324303.1|/7.17396e-94/predicted protein [Populus trichocarpa]
Unigene84448_PB_AHAU	0	3	0.01	0.5	5.64386	0.124215	0.308857	-	-	-	gi|302399055|gb|ADL36822.1|/7.22602e-34/SCL domain class transcription factor [Malus x domestica]
Unigene89683_PB_AHAU	0	3	0.01	0.5	5.64386	0.124215	0.308822	-	-	-	gi|224130024|ref|XP_002328635.1|/7.37569e-15/predicted protein [Populus trichocarpa]
Unigene63866_PB_AHAU	0	3	0.01	0.5	5.64386	0.124215	0.308787	GO:0043231//intracellular membrane-bounded organelle	GO:0000166//nucleotide binding	-	gi|242083132|ref|XP_002441991.1|/7.22079e-84/hypothetical protein SORBIDRAFT_08g006480 [Sorghum bicolor]
Unigene24297_PB_AHAU	0	3	0.01	0.5	5.64386	0.124215	0.308753	-	-	-	-
Unigene6880_PB_AHAU	0	3	0.01	0.5	5.64386	0.124215	0.308718	-	-	-	-
Unigene61878_PB_AHAU	0	3	0.01	0.5	5.64386	0.124215	0.308683	-	-	-	gi|307136300|gb|ADN34124.1|/1.40007e-10/serine-rich protein [Cucumis melo subsp. melo]
Unigene84829_PB_AHAU	0	3	0.01	0.5	5.64386	0.124215	0.308648	-	GO:0003824//catalytic activity;GO:0043169//cation binding	-	gi|225454001|ref|XP_002274671.1|/1.42808e-134/PREDICTED: hypothetical protein [Vitis vinifera]
Unigene51490_PB_AHAU	0	3	0.01	0.5	5.64386	0.124215	0.308613	-	-	-	gi|224077532|ref|XP_002305289.1|/3.80909e-11/predicted protein [Populus trichocarpa]
Unigene43258_PB_AHAU	0	3	0.01	0.5	5.64386	0.124215	0.308579	-	-	-	gi|225468910|ref|XP_002269140.1|/5.78484e-25/PREDICTED: hypothetical protein [Vitis vinifera]
Unigene10210_PB_AHAU	0	3	0.01	0.5	5.64386	0.124215	0.308544	GO:0043231//intracellular membrane-bounded organelle	-	-	gi|255578003|ref|XP_002529873.1|/3.35036e-41/conserved hypothetical protein [Ricinus communis]
Unigene27877_PB_AHAU	0	3	0.01	0.5	5.64386	0.124215	0.308509	-	-	-	gi|297745489|emb|CBI40569.3|/1.05399e-89/unnamed protein product [Vitis vinifera]
Unigene37266_PB_AHAU	0	3	0.01	0.5	5.64386	0.124215	0.308474	-	GO:0003676//nucleic acid binding	-	gi|218184655|gb|EEC67082.1|/6.04383e-78/hypothetical protein OsI_33853 [Oryza sativa Indica Group]
Unigene20908_PB_AHAU	0	3	0.01	0.5	5.64386	0.124215	0.30844	-	-	-	-
Unigene4093_PB_AHAU	0	3	0.01	0.5	5.64386	0.124215	0.308405	-	-	-	-
Unigene53974_PB_AHAU	0	3	0.01	0.5	5.64386	0.124215	0.30837	-	-	-	gi|224141073|ref|XP_002323899.1|/8.81215e-12/predicted protein [Populus trichocarpa]
Unigene81723_PB_AHAU	0	3	0.01	0.5	5.64386	0.124215	0.308336	-	GO:0004672//protein kinase activity;GO:0032559	GO:0006464//protein modification process;GO:0010051//xylem and phloem pattern formation;GO:0043401//steroid hormone mediated signaling pathway	gi|225462934|ref|XP_002266367.1|/1.55321e-83/PREDICTED: hypothetical protein isoform 2 [Vitis vinifera]
Unigene52942_PB_AHAU	0	3	0.01	0.5	5.64386	0.124215	0.308301	GO:0043231//intracellular membrane-bounded organelle;GO:0030529//ribonucleoprotein complex	GO:0005198//structural molecule activity	GO:0010467//gene expression	gi|224125410|ref|XP_002319579.1|/2.19729e-74/predicted protein [Populus trichocarpa]
Unigene11339_PB_AHAU	0	3	0.01	0.5	5.64386	0.124215	0.308266	-	-	-	-
Unigene68336_PB_AHAU	0	3	0.01	0.5	5.64386	0.124215	0.308232	-	-	-	gi|225431954|ref|XP_002272609.1|/6.16425e-20/PREDICTED: hypothetical protein [Vitis vinifera]
Unigene63100_PB_AHAU	0	3	0.01	0.5	5.64386	0.124215	0.308197	-	-	-	-
Unigene35963_PB_AHAU	0	3	0.01	0.5	5.64386	0.124215	0.308162	-	-	-	-
Unigene12219_PB_AHAU	0	3	0.01	0.5	5.64386	0.124215	0.308128	GO:0044464//cell part	-	GO:0045333//cellular respiration	gi|224061525|ref|XP_002300523.1|/6.59904e-15/predicted protein [Populus trichocarpa]
Unigene64845_PB_AHAU	0	3	0.01	0.5	5.64386	0.124215	0.308093	-	-	-	gi|118484820|gb|ABK94277.1|/1.43197e-36/unknown [Populus trichocarpa]
Unigene54700_PB_AHAU	0	3	0.01	0.5	5.64386	0.124215	0.308058	GO:0043231//intracellular membrane-bounded organelle	GO:0005515//protein binding;GO:0004672//protein kinase activity;GO:0032559	GO:0050896//response to stimulus;GO:0006464//protein modification process;GO:0023052//signaling	gi|255580898|ref|XP_002531268.1|/4.10973e-66/calmodulin-binding transcription activator (camta), plants, putative [Ricinus communis]
Unigene6593_PB_AHAU	0	3	0.01	0.5	5.64386	0.124215	0.308024	GO:0031410//cytoplasmic vesicle	GO:0046914//transition metal ion binding	-	gi|224092898|ref|XP_002309743.1|/6.81348e-26/predicted protein [Populus trichocarpa]
Unigene45058_PB_AHAU	0	3	0.01	0.5	5.64386	0.124215	0.307989	-	-	-	gi|224107447|ref|XP_002314482.1|/3.13002e-64/predicted protein [Populus trichocarpa]
Unigene41050_PB_AHAU	0	3	0.01	0.5	5.64386	0.124215	0.307954	-	-	-	gi|224123924|ref|XP_002330243.1|/7.08752e-114/predicted protein [Populus trichocarpa]
Unigene55002_PB_AHAU	0	3	0.01	0.5	5.64386	0.124215	0.30792	-	-	-	-
Unigene64051_PB_AHAU	0	3	0.01	0.5	5.64386	0.124215	0.307885	-	-	-	gi|225468815|ref|XP_002263544.1|/1.43062e-34/PREDICTED: similar to EMB2762 (EMBRYO DEFECTIVE 2762) [Vitis vinifera]
Unigene84874_PB_AHAU	0	3	0.01	0.5	5.64386	0.124215	0.307851	-	-	-	gi|225431439|ref|XP_002273200.1|/1.79359e-71/PREDICTED: similar to RWP-RK domain-containing protein [Vitis vinifera]
Unigene43859_PB_AHAU	0	3	0.01	0.5	5.64386	0.124215	0.307816	GO:0043231//intracellular membrane-bounded organelle	-	GO:0006396//RNA processing	gi|224133408|ref|XP_002321560.1|/4.12536e-122/predicted protein [Populus trichocarpa]
Unigene2453_PB_AHAU	0	3	0.01	0.5	5.64386	0.124215	0.307781	GO:0043231//intracellular membrane-bounded organelle;GO:0044444//cytoplasmic part	GO:0016307//phosphatidylinositol phosphate kinase activity;GO:0032559	GO:0046488//phosphatidylinositol metabolic process;GO:0019752//carboxylic acid metabolic process;GO:0006796//phosphate metabolic process	gi|225441143|ref|XP_002265706.1|/2.06529e-138/PREDICTED: hypothetical protein [Vitis vinifera]
Unigene55056_PB_AHAU	0	3	0.01	0.5	5.64386	0.124215	0.307747	-	-	-	-
Unigene65119_PB_AHAU	0	3	0.01	0.5	5.64386	0.124215	0.307712	-	-	-	-
Unigene44419_PB_AHAU	0	3	0.01	0.5	5.64386	0.124215	0.307678	-	-	-	-
Unigene60742_PB_AHAU	0	3	0.01	0.5	5.64386	0.124215	0.307643	-	-	-	-
Unigene63217_PB_AHAU	0	3	0.01	0.5	5.64386	0.124215	0.307609	GO:0043231//intracellular membrane-bounded organelle;GO:0031224//intrinsic to membrane	GO:0015291//secondary active transmembrane transporter activity;GO:0015103//inorganic anion transmembrane transporter activity	GO:0015698//inorganic anion transport	gi|225448837|ref|XP_002282491.1|/3.9613e-103/PREDICTED: hypothetical protein [Vitis vinifera]
Unigene2094_PB_AHAU	0	3	0.01	0.5	5.64386	0.124215	0.307574	-	GO:0005488//binding	GO:0008152//metabolic process	gi|224133784|ref|XP_002321660.1|/2.52982e-80/predicted protein [Populus trichocarpa]
Unigene85400_PB_AHAU	0	3	0.01	0.5	5.64386	0.124215	0.30754	GO:0031981//nuclear lumen	GO:0046914//transition metal ion binding;GO:0001071//nucleic acid binding transcription factor activity;GO:0000182//rDNA binding;GO:0019843//rRNA binding	GO:0010467//gene expression	gi|255585808|ref|XP_002533583.1|/6.70544e-26/zinc finger protein, putative [Ricinus communis]
Unigene42064_PB_AHAU	0	3	0.01	0.5	5.64386	0.124215	0.307505	-	-	-	-
Unigene71430_PB_AHAU	0	3	0.01	0.5	5.64386	0.124215	0.307471	-	-	-	-
Unigene35500_PB_AHAU	0	3	0.01	0.5	5.64386	0.124215	0.307436	GO:0016020//membrane;GO:0043231//intracellular membrane-bounded organelle	GO:0005515//protein binding;GO:0022892	-	gi|188529683|gb|ACD62528.1|/1.01414e-32/bet1-like snare 1-1 [Malus x domestica]
Unigene57325_PB_AHAU	0	3	0.01	0.5	5.64386	0.124215	0.307402	-	-	-	gi|296087564|emb|CBI34153.3|/2.03425e-76/unnamed protein product [Vitis vinifera]
Unigene73342_PB_AHAU	0	3	0.01	0.5	5.64386	0.124215	0.307367	-	-	-	-
Unigene78767_PB_AHAU	0	3	0.01	0.5	5.64386	0.124215	0.307333	GO:0044464//cell part	GO:0017111//nucleoside-triphosphatase activity;GO:0015604//phosphonate transmembrane transporter activity;GO:0032559	GO:0009207	gi|297740081|emb|CBI30263.3|/3.74733e-80/unnamed protein product [Vitis vinifera]
Unigene41629_PB_AHAU	0	3	0.01	0.5	5.64386	0.124215	0.307298	-	-	-	-
Unigene82710_PB_AHAU	0	3	0.01	0.5	5.64386	0.124215	0.307264	GO:0043231//intracellular membrane-bounded organelle;GO:0000502//proteasome complex	GO:0004175//endopeptidase activity	GO:0019941//modification-dependent protein catabolic process;GO:0010038//response to metal ion	gi|225425821|ref|XP_002264828.1|/8.82303e-139/PREDICTED: hypothetical protein [Vitis vinifera]
Unigene70577_PB_AHAU	0	3	0.01	0.5	5.64386	0.124215	0.307229	GO:0031410//cytoplasmic vesicle;GO:0043231//intracellular membrane-bounded organelle	-	-	gi|225470932|ref|XP_002265113.1|/6.13831e-21/PREDICTED: hypothetical protein [Vitis vinifera]
Unigene70280_PB_AHAU	0	3	0.01	0.5	5.64386	0.124215	0.307195	-	-	-	-
Unigene33686_PB_AHAU	0	3	0.01	0.5	5.64386	0.124215	0.30716	-	-	-	-
Unigene22157_PB_AHAU	0	3	0.01	0.5	5.64386	0.124215	0.307126	-	-	-	gi|225444381|ref|XP_002267539.1|/6.53004e-52/PREDICTED: hypothetical protein [Vitis vinifera]
Unigene29802_PB_AHAU	0	3	0.01	0.5	5.64386	0.124215	0.307092	-	-	-	gi|255641702|gb|ACU21122.1|/1.5447e-50/unknown [Glycine max]
Unigene57046_PB_AHAU	0	3	0.01	0.5	5.64386	0.124215	0.307057	-	-	-	-
Unigene44736_PB_AHAU	0	3	0.01	0.5	5.64386	0.124215	0.307023	-	-	-	-
Unigene12760_PB_AHAU	0	3	0.01	0.5	5.64386	0.124215	0.306988	-	-	-	gi|222822685|gb|ACM68455.1|/2.06722e-09/stress-associated protein 5 [Solanum pennellii]
Unigene1198_PB_AHAU	0	3	0.01	0.5	5.64386	0.124215	0.306954	GO:0043231//intracellular membrane-bounded organelle	GO:0004702//receptor signaling protein serine/threonine kinase activity;GO:0032559	GO:0006464//protein modification process	gi|255540509|ref|XP_002511319.1|/6.1226e-105/protein kinase atn1, putative [Ricinus communis]
Unigene21021_PB_AHAU	0	3	0.01	0.5	5.64386	0.124215	0.30692	GO:0016020//membrane;GO:0043231//intracellular membrane-bounded organelle	-	-	gi|255641378|gb|ACU20966.1|/7.18642e-23/unknown [Glycine max]
Unigene41281_PB_AHAU	0	3	0.01	0.5	5.64386	0.124215	0.306885	GO:0043229//intracellular organelle	GO:0016616//oxidoreductase activity, acting on the CH-OH group of donors, NAD or NADP as acceptor;GO:0048037//cofactor binding	GO:0009987//cellular process;GO:0008152//metabolic process	gi|255553494|ref|XP_002517788.1|/1.12695e-127/cinnamoyl-CoA reductase, putative [Ricinus communis]
Unigene7937_PB_AHAU	0	3	0.01	0.5	5.64386	0.124215	0.306851	-	-	-	-
Unigene36338_PB_AHAU	0	3	0.01	0.5	5.64386	0.124215	0.306817	GO:0043231//intracellular membrane-bounded organelle;GO:0044444//cytoplasmic part;GO:0031090//organelle membrane	GO:0017111//nucleoside-triphosphatase activity;GO:0032561	GO:0006952//defense response;GO:0006810//transport;GO:0010038//response to metal ion;GO:0009207;GO:0009555//pollen development;GO:0007005//mitochondrion organization	gi|225427288|ref|XP_002281722.1|/1.00623e-133/PREDICTED: hypothetical protein isoform 1 [Vitis vinifera]
Unigene14417_PB_AHAU	0	3	0.01	0.5	5.64386	0.124215	0.306782	-	-	-	gi|225449440|ref|XP_002278108.1|/2.12661e-120/PREDICTED: hypothetical protein [Vitis vinifera]
Unigene35369_PB_AHAU	0	3	0.01	0.5	5.64386	0.124215	0.306748	-	-	-	-
Unigene10622_PB_AHAU	0	3	0.01	0.5	5.64386	0.124215	0.306714	-	-	-	gi|224112989|ref|XP_002316353.1|/8.56531e-23/predicted protein [Populus trichocarpa]
Unigene17938_PB_AHAU	0	3	0.01	0.5	5.64386	0.124215	0.306679	GO:0042579//microbody	GO:0042623//ATPase activity, coupled;GO:0032559	GO:0006996//organelle organization	gi|302143245|emb|CBI20540.3|/3.04739e-69/unnamed protein product [Vitis vinifera]
Unigene84784_PB_AHAU	0	3	0.01	0.5	5.64386	0.124215	0.306645	-	-	-	-
Unigene16298_PB_AHAU	0	3	0.01	0.5	5.64386	0.124215	0.306611	-	GO:0046914//transition metal ion binding	-	gi|225426911|ref|XP_002263934.1|/1.55819e-43/PREDICTED: hypothetical protein [Vitis vinifera]
Unigene8005_PB_AHAU	0	3	0.01	0.5	5.64386	0.124215	0.306576	-	-	-	gi|302143834|emb|CBI22695.3|/2.18001e-129/unnamed protein product [Vitis vinifera]
Unigene5899_PB_AHAU	0	3	0.01	0.5	5.64386	0.124215	0.306542	-	GO:0005488//binding	GO:0006887//exocytosis	gi|224071599|ref|XP_002303535.1|/2.94127e-137/predicted protein [Populus trichocarpa]
Unigene15534_PB_AHAU	0	3	0.01	0.5	5.64386	0.124215	0.306508	GO:0043231//intracellular membrane-bounded organelle	GO:0003824//catalytic activity	GO:0019941//modification-dependent protein catabolic process	gi|224080674|ref|XP_002306206.1|/3.91796e-119/predicted protein [Populus trichocarpa]
Unigene6967_PB_AHAU	0	3	0.01	0.5	5.64386	0.124215	0.306473	-	-	-	-
Unigene6005_PB_AHAU	0	3	0.01	0.5	5.64386	0.124215	0.306439	GO:0043231//intracellular membrane-bounded organelle;GO:0031410//cytoplasmic vesicle	GO:0015291//secondary active transmembrane transporter activity;GO:0008509//anion transmembrane transporter activity	GO:0006810//transport;GO:0051707//response to other organism	gi|225428312|ref|XP_002282945.1|/0/PREDICTED: hypothetical protein [Vitis vinifera]
Unigene56779_PB_AHAU	0	3	0.01	0.5	5.64386	0.124215	0.306405	GO:0044435	GO:0046872//metal ion binding;GO:0016462//pyrophosphatase activity	GO:0006793//phosphorus metabolic process	gi|116781190|gb|ABK21997.1|/1.25462e-43/unknown [Picea sitchensis]
Unigene14459_PB_AHAU	0	3	0.01	0.5	5.64386	0.124215	0.306371	GO:0043231//intracellular membrane-bounded organelle	GO:0004674//protein serine/threonine kinase activity;GO:0005515//protein binding;GO:0032559	GO:0060918//auxin transport;GO:0048588//developmental cell growth;GO:0009755//hormone-mediated signaling pathway;GO:0009630//gravitropism;GO:0009793//embryo development ending in seed dormancy;GO:0000904//cell morphogenesis involved in differentiation;GO:0006464//protein modification process	gi|255571312|ref|XP_002526605.1|/1.91592e-156/serine/threonine protein kinase, putative [Ricinus communis]
Unigene16529_PB_AHAU	0	3	0.01	0.5	5.64386	0.124215	0.306336	-	GO:0046914//transition metal ion binding	GO:0009416//response to light stimulus	gi|225465359|ref|XP_002272915.1|/0/PREDICTED: hypothetical protein [Vitis vinifera]
Unigene9139_PB_AHAU	0	3	0.01	0.5	5.64386	0.124215	0.306302	GO:0043231//intracellular membrane-bounded organelle	GO:0046914//transition metal ion binding;GO:0016279//protein-lysine N-methyltransferase activity	GO:0034968//histone lysine methylation	gi|224065292|ref|XP_002301759.1|/2.77087e-49/SET domain protein [Populus trichocarpa]
Unigene77670_PB_AHAU	0	3	0.01	0.5	5.64386	0.124215	0.306268	GO:0031228//intrinsic to Golgi membrane	GO:0016759//cellulose synthase activity	GO:0045229//external encapsulating structure organization;GO:0048588//developmental cell growth;GO:0009250//glucan biosynthetic process;GO:0042546//cell wall biogenesis;GO:0006950//response to stress	gi|255558007|ref|XP_002520032.1|/0/Cellulose synthase A catalytic subunit 3 [UDP-forming], putative [Ricinus communis]
Unigene89582_PB_AHAU	0	3	0.01	0.5	5.64386	0.124215	0.306234	-	-	-	gi|147791289|emb|CAN65607.1|/1.56444e-46/hypothetical protein VITISV_042269 [Vitis vinifera]
Unigene68052_PB_AHAU	0	3	0.01	0.5	5.64386	0.124215	0.306199	-	-	-	-
Unigene55314_PB_AHAU	0	3	0.01	0.5	5.64386	0.124215	0.306165	-	-	-	-
Unigene1017_PB_AHAU	0	3	0.01	0.5	5.64386	0.124215	0.306131	GO:0009536//plastid	GO:0048037//cofactor binding;GO:0016855//racemase and epimerase activity, acting on amino acids and derivatives	-	gi|296089848|emb|CBI39667.3|/1.76812e-67/unnamed protein product [Vitis vinifera]
Unigene64547_PB_AHAU	0	3	0.01	0.5	5.64386	0.124215	0.306097	GO:0031224//intrinsic to membrane;GO:0043231//intracellular membrane-bounded organelle	GO:0003824//catalytic activity	-	gi|296086970|emb|CBI33219.3|/3.23376e-87/unnamed protein product [Vitis vinifera]
Unigene11361_PB_AHAU	0	3	0.01	0.5	5.64386	0.124215	0.306063	GO:0043231//intracellular membrane-bounded organelle;GO:0016020//membrane	-	GO:0006810//transport;GO:0009987//cellular process	gi|255579712|ref|XP_002530695.1|/7.18719e-75/mitochondrial dicarboxylate carrier protein, putative [Ricinus communis]
Unigene5724_PB_AHAU	0	3	0.01	0.5	5.64386	0.124215	0.306028	-	-	-	gi|225458810|ref|XP_002283295.1|/5.15834e-59/PREDICTED: hypothetical protein [Vitis vinifera]
Unigene40104_PB_AHAU	0	3	0.01	0.5	5.64386	0.124215	0.305994	-	-	-	-
Unigene10539_PB_AHAU	0	3	0.01	0.5	5.64386	0.124215	0.30596	GO:0043231//intracellular membrane-bounded organelle	-	-	gi|225454192|ref|XP_002272715.1|/9.78824e-13/PREDICTED: hypothetical protein [Vitis vinifera]
Unigene51869_PB_AHAU	0	3	0.01	0.5	5.64386	0.124215	0.305926	-	-	-	-
Unigene45442_PB_AHAU	0	3	0.01	0.5	5.64386	0.124215	0.305892	-	-	-	-
Unigene85698_PB_AHAU	0	3	0.01	0.5	5.64386	0.124215	0.305858	-	-	-	gi|12657617|dbj|BAB21575.1|/1.24625e-06/unnamed protein product [Cucumis sativus]
Unigene37602_PB_AHAU	0	3	0.01	0.5	5.64386	0.124215	0.305823	-	GO:0004871//signal transducer activity;GO:0005488//binding	GO:0009755//hormone-mediated signaling pathway	gi|225439530|ref|XP_002264158.1|/3.1023e-69/PREDICTED: hypothetical protein [Vitis vinifera]
Unigene26877_PB_AHAU	0	3	0.01	0.5	5.64386	0.124215	0.305789	-	-	-	-
Unigene47242_PB_AHAU	0	3	0.01	0.5	5.64386	0.124215	0.305755	-	-	-	-
Unigene81902_PB_AHAU	0	3	0.01	0.5	5.64386	0.124215	0.305721	GO:0031410//cytoplasmic vesicle	GO:0016791//phosphatase activity	-	gi|118484121|gb|ABK93944.1|/1.89379e-120/unknown [Populus trichocarpa]
Unigene3043_PB_AHAU	0	3	0.01	0.5	5.64386	0.124215	0.305687	GO:0044424//intracellular part	GO:0003676//nucleic acid binding	-	gi|255637211|gb|ACU18936.1|/6.95033e-114/unknown [Glycine max]
Unigene11431_PB_AHAU	0	3	0.01	0.5	5.64386	0.124215	0.305653	-	GO:0004553//hydrolase activity, hydrolyzing O-glycosyl compounds	GO:0044238//primary metabolic process;GO:0045229//external encapsulating structure organization	gi|30692538|gb|AAP33475.1|/6.87052e-23/polygalacturonase-like protein [Fragaria x ananassa]
Unigene41879_PB_AHAU	0	3	0.01	0.5	5.64386	0.124215	0.305619	GO:0043234//protein complex;GO:0044444//cytoplasmic part;GO:0016020//membrane	GO:0016747//transferase activity, transferring acyl groups other than amino-acyl groups;GO:0004774//succinate-CoA ligase activity;GO:0046912//transferase activity, transferring acyl groups, acyl groups converted into alkyl on transfer	GO:0005975//carbohydrate metabolic process;GO:0006084//acetyl-CoA metabolic process	gi|255556390|ref|XP_002519229.1|/2.31819e-135/ATP-citrate synthase, putative [Ricinus communis]
Unigene34467_PB_AHAU	0	3	0.01	0.5	5.64386	0.124215	0.305585	-	-	-	gi|224112162|ref|XP_002316103.1|/1.5791e-60/predicted protein [Populus trichocarpa]
Unigene48941_PB_AHAU	0	3	0.01	0.5	5.64386	0.124215	0.305551	-	GO:0005506//iron ion binding;GO:0003824//catalytic activity	GO:0008152//metabolic process;GO:0000041//transition metal ion transport;GO:0006875//cellular metal ion homeostasis	gi|89276797|gb|ABD66597.1|/8.29944e-43/iron-binding protein [Pyrus pyrifolia]
Unigene63986_PB_AHAU	0	3	0.01	0.5	5.64386	0.124215	0.305517	-	-	-	-
Unigene17542_PB_AHAU	0	3	0.01	0.5	5.64386	0.124215	0.305483	-	GO:0004674//protein serine/threonine kinase activity;GO:0032559	GO:0006464//protein modification process	gi|225438980|ref|XP_002284333.1|/3.25545e-58/PREDICTED: hypothetical protein [Vitis vinifera]
Unigene66800_PB_AHAU	0	3	0.01	0.5	5.64386	0.124215	0.305448	-	-	-	-
Unigene15547_PB_AHAU	0	3	0.01	0.5	5.64386	0.124215	0.305414	GO:0043231//intracellular membrane-bounded organelle;GO:0030312//external encapsulating structure;GO:0031090//organelle membrane	GO:0016628//oxidoreductase activity, acting on the CH-CH group of donors, NAD or NADP as acceptor;GO:0019899//enzyme binding;GO:0032559	GO:0009642//response to light intensity;GO:0051707//response to other organism;GO:0010038//response to metal ion;GO:0000302//response to reactive oxygen species;GO:0032446//protein modification by small protein conjugation	gi|6969976|gb|AAF34134.1|/4.50532e-146/high molecular weight heat shock protein [Malus x domestica]
Unigene51571_PB_AHAU	0	3	0.01	0.5	5.64386	0.124215	0.30538	-	-	-	-
Unigene45871_PB_AHAU	0	3	0.01	0.5	5.64386	0.124215	0.305346	-	-	-	-
Unigene72662_PB_AHAU	0	3	0.01	0.5	5.64386	0.124215	0.305312	-	GO:0005488//binding;GO:0004672//protein kinase activity	-	gi|224076623|ref|XP_002304971.1|/3.70215e-25/predicted protein [Populus trichocarpa]
Unigene28261_PB_AHAU	0	3	0.01	0.5	5.64386	0.124215	0.305278	GO:0042579//microbody	GO:0008483//transaminase activity;GO:0048037//cofactor binding	GO:0019752//carboxylic acid metabolic process	gi|224089058|ref|XP_002308618.1|/1.45138e-15/predicted protein [Populus trichocarpa]
Unigene61250_PB_AHAU	0	3	0.01	0.5	5.64386	0.124215	0.305244	-	-	-	-
Unigene12999_PB_AHAU	0	3	0.01	0.5	5.64386	0.124215	0.30521	GO:0043231//intracellular membrane-bounded organelle;GO:0016020//membrane	GO:0004674//protein serine/threonine kinase activity;GO:0032559	GO:0006464//protein modification process	gi|118483184|gb|ABK93496.1|/2.10587e-75/unknown [Populus trichocarpa]
Unigene44611_PB_AHAU	0	3	0.01	0.5	5.64386	0.124215	0.305176	GO:0005622//intracellular	-	-	gi|224074705|ref|XP_002304433.1|/2.18167e-43/predicted protein [Populus trichocarpa]
Unigene1512_PB_AHAU	0	3	0.01	0.5	5.64386	0.124215	0.305142	-	-	-	gi|297734484|emb|CBI15731.3|/3.00063e-130/unnamed protein product [Vitis vinifera]
Unigene71082_PB_AHAU	0	3	0.01	0.5	5.64386	0.124215	0.305108	-	-	-	gi|77563563|gb|ABB00038.1|/6.39863e-07/reverse transcriptase family member [Glycine max]
Unigene36313_PB_AHAU	0	3	0.01	0.5	5.64386	0.124215	0.305074	-	-	-	-
Unigene9698_PB_AHAU	0	3	0.01	0.5	5.64386	0.124215	0.30504	GO:0043231//intracellular membrane-bounded organelle	GO:0046914//transition metal ion binding	-	gi|255554925|ref|XP_002518500.1|/0/hypothetical protein RCOM_0905090 [Ricinus communis]
Unigene80405_PB_AHAU	0	3	0.01	0.5	5.64386	0.124215	0.305007	-	-	-	gi|297798918|ref|XP_002867343.1|/1.39846e-10/hypothetical protein ARALYDRAFT_913426 [Arabidopsis lyrata subsp. lyrata]
Unigene54900_PB_AHAU	0	3	0.01	0.5	5.64386	0.124215	0.304973	-	GO:0051765;GO:0032559	GO:0006952//defense response;GO:0002252;GO:0032958//inositol phosphate biosynthetic process	gi|302142534|emb|CBI19737.3|/5.31582e-100/unnamed protein product [Vitis vinifera]
Unigene55365_PB_AHAU	0	3	0.01	0.5	5.64386	0.124215	0.304939	GO:0043231//intracellular membrane-bounded organelle	GO:0032559;GO:0042623//ATPase activity, coupled	-	gi|297735144|emb|CBI17506.3|/1.39981e-58/unnamed protein product [Vitis vinifera]
Unigene59497_PB_AHAU	0	3	0.01	0.5	5.64386	0.124215	0.304905	-	-	-	-
Unigene33061_PB_AHAU	0	3	0.01	0.5	5.64386	0.124215	0.304871	-	-	-	gi|296088486|emb|CBI37477.3|/2.89648e-24/unnamed protein product [Vitis vinifera]
Unigene35246_PB_AHAU	0	3	0.01	0.5	5.64386	0.124215	0.304837	GO:0044464//cell part	-	-	gi|224142471|ref|XP_002324581.1|/1.17998e-25/predicted protein [Populus trichocarpa]
Unigene81107_PB_AHAU	0	3	0.01	0.5	5.64386	0.124215	0.304803	GO:0031090//organelle membrane;GO:0043231//intracellular membrane-bounded organelle	GO:0046914//transition metal ion binding;GO:0016653//oxidoreductase activity, acting on NADH or NADPH, heme protein as acceptor;GO:0000166//nucleotide binding	GO:0009725//response to hormone stimulus;GO:0009607//response to biotic stimulus;GO:0006725//cellular aromatic compound metabolic process;GO:0006950//response to stress	gi|224551850|gb|ACN54323.1|/7.34287e-149/NADPH:cytochrome P450 reductase [Gossypium hirsutum]
Unigene50482_PB_AHAU	0	3	0.01	0.5	5.64386	0.124215	0.304769	GO:0009536//plastid	GO:0015645//fatty acid ligase activity	GO:0006633//fatty acid biosynthetic process	gi|225439252|ref|XP_002263501.1|/2.18491e-109/PREDICTED: hypothetical protein [Vitis vinifera]
Unigene24862_PB_AHAU	0	3	0.01	0.5	5.64386	0.124215	0.304735	GO:0031410//cytoplasmic vesicle	-	-	gi|255566379|ref|XP_002524175.1|/3.36275e-53/conserved hypothetical protein [Ricinus communis]
Unigene29194_PB_AHAU	0	3	0.01	0.5	5.64386	0.124215	0.304701	-	-	-	-
Unigene73949_PB_AHAU	0	3	0.01	0.5	5.64386	0.124215	0.304667	GO:0043231//intracellular membrane-bounded organelle;GO:0043232	GO:0003916//DNA topoisomerase activity;GO:0032559	GO:0006310//DNA recombination;GO:0034086;GO:0007127//meiosis I;GO:0000729//DNA double-strand break processing	gi|296089901|emb|CBI39720.3|/1.26211e-35/unnamed protein product [Vitis vinifera]
Unigene28525_PB_AHAU	0	3	0.01	0.5	5.64386	0.124215	0.304634	-	-	-	-
Unigene71717_PB_AHAU	0	3	0.01	0.5	5.64386	0.124215	0.3046	-	-	-	-
Unigene79205_PB_AHAU	0	3	0.01	0.5	5.64386	0.124215	0.304566	-	-	-	-
Unigene15362_PB_AHAU	0	3	0.01	0.5	5.64386	0.124215	0.304532	-	-	-	-
Unigene35781_PB_AHAU	0	3	0.01	0.5	5.64386	0.124215	0.304498	-	-	-	-
Unigene80793_PB_AHAU	0	3	0.01	0.5	5.64386	0.124215	0.304464	-	-	-	-
Unigene1735_PB_AHAU	0	3	0.01	0.5	5.64386	0.124215	0.30443	-	-	-	gi|302143035|emb|CBI20330.3|/5.98964e-33/unnamed protein product [Vitis vinifera]
Unigene28343_PB_AHAU	0	3	0.01	0.5	5.64386	0.124215	0.304397	GO:0031090//organelle membrane;GO:0043231//intracellular membrane-bounded organelle;GO:0000502//proteasome complex;GO:0005576//extracellular region	GO:0004175//endopeptidase activity	GO:0019941//modification-dependent protein catabolic process;GO:0010038//response to metal ion	gi|297804794|ref|XP_002870281.1|/7.58578e-36/hypothetical protein ARALYDRAFT_493416 [Arabidopsis lyrata subsp. lyrata]
Unigene48668_PB_AHAU	0	3	0.01	0.5	5.64386	0.124215	0.304363	GO:0009536//plastid;GO:0031981//nuclear lumen	GO:0004386//helicase activity;GO:0032559	-	gi|224140239|ref|XP_002323491.1|/1.13108e-44/predicted protein [Populus trichocarpa]
Unigene21898_PB_AHAU	0	3	0.01	0.5	5.64386	0.124215	0.304329	-	GO:0035251//UDP-glucosyltransferase activity	GO:0006464//protein modification process	gi|298204497|emb|CBI23772.3|/2.49557e-47/unnamed protein product [Vitis vinifera]
Unigene66297_PB_AHAU	0	3	0.01	0.5	5.64386	0.124215	0.304295	-	GO:0046914//transition metal ion binding	-	gi|225449448|ref|XP_002283148.1|/1.75341e-08/PREDICTED: hypothetical protein [Vitis vinifera]
Unigene80969_PB_AHAU	0	3	0.01	0.5	5.64386	0.124215	0.304261	GO:0005838//proteasome regulatory particle;GO:0043231//intracellular membrane-bounded organelle;GO:0016020//membrane	GO:0042623//ATPase activity, coupled;GO:0032559	GO:0019941//modification-dependent protein catabolic process	gi|3914449|sp|O64982.1|PRS7_PRUPE/5.1927e-29/RecName: Full=26S protease regulatory subunit 7; AltName: Full=26S proteasome AAA-ATPase subunit RPT1; AltName: Full=26S proteasome subunit 7; AltName: Full=Regulatory particle triple-A ATPase subunit 1
Unigene33796_PB_AHAU	0	3	0.01	0.5	5.64386	0.124215	0.304228	GO:0043231//intracellular membrane-bounded organelle	-	-	gi|255567742|ref|XP_002524849.1|/6.1132e-48/nucleic acid binding protein, putative [Ricinus communis]
Unigene34279_PB_AHAU	0	3	0.01	0.5	5.64386	0.124215	0.304194	-	GO:0016702//oxidoreductase activity, acting on single donors with incorporation of molecular oxygen, incorporation of two atoms of oxygen	GO:0008152//metabolic process	gi|198250382|gb|ACH85193.1|/0/9-cis-epoxycarotenoid dioxygenase [Malus hupehensis var. mengshanensis]
Unigene35508_PB_AHAU	0	3	0.01	0.5	5.64386	0.124215	0.30416	GO:0043231//intracellular membrane-bounded organelle	-	-	gi|147777557|emb|CAN69310.1|/5.0542e-161/hypothetical protein VITISV_003086 [Vitis vinifera]
Unigene41540_PB_AHAU	0	3	0.01	0.5	5.64386	0.124215	0.304126	GO:0043231//intracellular membrane-bounded organelle;GO:0030312//external encapsulating structure	GO:0042277//peptide binding;GO:0046914//transition metal ion binding;GO:0016765//transferase activity, transferring alkyl or aryl (other than methyl) groups	GO:0006952//defense response;GO:0010038//response to metal ion;GO:0006970//response to osmotic stress;GO:0009755//hormone-mediated signaling pathway;GO:0009404//toxin metabolic process	gi|283135882|gb|ADB11332.1|/9.50517e-39/phi class glutathione transferase GSTF4 [Populus trichocarpa]
Unigene42948_PB_AHAU	0	3	0.01	0.5	5.64386	0.124215	0.304093	GO:0016020//membrane	GO:0005488//binding;GO:0022836;GO:0005261//cation channel activity	GO:0006811//ion transport	gi|255545024|ref|XP_002513573.1|/8.26983e-22/Cyclic nucleotide-gated ion channel, putative [Ricinus communis]
Unigene19179_PB_AHAU	0	3	0.01	0.5	5.64386	0.124215	0.304059	-	-	-	-
Unigene84526_PB_AHAU	0	3	0.01	0.5	5.64386	0.124215	0.304025	GO:0044424//intracellular part	GO:0043169//cation binding;GO:0016301//kinase activity;GO:0005515//protein binding	GO:0006739//NADP metabolic process;GO:0009108//coenzyme biosynthetic process;GO:0006796//phosphate metabolic process	gi|224054958|ref|XP_002298393.1|/1.58199e-38/predicted protein [Populus trichocarpa]
Unigene10198_PB_AHAU	0	3	0.01	0.5	5.64386	0.124215	0.303991	GO:0043231//intracellular membrane-bounded organelle;GO:0044444//cytoplasmic part	GO:0033612//receptor serine/threonine kinase binding	GO:0032446//protein modification by small protein conjugation	gi|225434980|ref|XP_002283992.1|/2.42637e-81/PREDICTED: hypothetical protein [Vitis vinifera]
Unigene43564_PB_AHAU	0	3	0.01	0.5	5.64386	0.124215	0.303958	-	-	-	-
Unigene36418_PB_AHAU	0	3	0.01	0.5	5.64386	0.124215	0.303924	-	-	-	-
Unigene80789_PB_AHAU	0	3	0.01	0.5	5.64386	0.124215	0.30389	-	-	-	gi|297735091|emb|CBI17453.3|/3.32164e-70/unnamed protein product [Vitis vinifera]
Unigene64066_PB_AHAU	0	3	0.01	0.5	5.64386	0.124215	0.303857	-	-	-	-
Unigene6245_PB_AHAU	0	3	0.01	0.5	5.64386	0.124215	0.303823	-	-	-	-
Unigene48331_PB_AHAU	0	3	0.01	0.5	5.64386	0.124215	0.303789	GO:0044464//cell part	-	-	gi|109509142|gb|ABG34280.1|/2.62107e-65/pectin acetylesterase [Eucalyptus globulus subsp. globulus]
Unigene43247_PB_AHAU	0	3	0.01	0.5	5.64386	0.124215	0.303756	-	-	-	-
Unigene70812_PB_AHAU	0	3	0.01	0.5	5.64386	0.124215	0.303722	GO:0043231//intracellular membrane-bounded organelle;GO:0030529//ribonucleoprotein complex	-	-	gi|255583342|ref|XP_002532432.1|/3.77525e-46/snrnp sm protein, putative [Ricinus communis]
Unigene50545_PB_AHAU	0	3	0.01	0.5	5.64386	0.124215	0.303688	GO:0009527//plastid outer membrane	GO:0017111//nucleoside-triphosphatase activity;GO:0005488//binding	GO:0006605//protein targeting;GO:0009207	gi|224107137|ref|XP_002314386.1|/1.23004e-33/predicted protein [Populus trichocarpa]
Unigene58896_PB_AHAU	0	3	0.01	0.5	5.64386	0.124215	0.303655	-	-	-	-
Unigene7647_PB_AHAU	0	3	0.01	0.5	5.64386	0.124215	0.303621	-	-	-	gi|225451915|ref|XP_002282805.1|/2.84327e-32/PREDICTED: hypothetical protein [Vitis vinifera]
Unigene58938_PB_AHAU	0	3	0.01	0.5	5.64386	0.124215	0.303587	-	GO:0016787//hydrolase activity	-	gi|296089314|emb|CBI39086.3|/3.30667e-07/unnamed protein product [Vitis vinifera]
Unigene83616_PB_AHAU	0	3	0.01	0.5	5.64386	0.124215	0.303554	GO:0043231//intracellular membrane-bounded organelle	GO:0016616//oxidoreductase activity, acting on the CH-OH group of donors, NAD or NADP as acceptor	GO:0008152//metabolic process;GO:0010038//response to metal ion	gi|224105287|ref|XP_002313755.1|/1.00657e-24/predicted protein [Populus trichocarpa]
Unigene3726_PB_AHAU	0	3	0.01	0.5	5.64386	0.124215	0.30352	GO:0030312//external encapsulating structure;GO:0043231//intracellular membrane-bounded organelle	GO:0016788//hydrolase activity, acting on ester bonds	-	gi|297851314|ref|XP_002893538.1|/1.51867e-87/predicted protein [Arabidopsis lyrata subsp. lyrata]
Unigene73193_PB_AHAU	0	3	0.01	0.5	5.64386	0.124215	0.303486	-	-	-	-
Unigene51976_PB_AHAU	0	3	0.01	0.5	5.64386	0.124215	0.303453	-	-	-	gi|255538164|ref|XP_002510147.1|/9.618e-23/chromatin binding protein, putative [Ricinus communis]
Unigene36827_PB_AHAU	0	3	0.01	0.5	5.64386	0.124215	0.303419	GO:0031224//intrinsic to membrane;GO:0043231//intracellular membrane-bounded organelle	GO:0015103//inorganic anion transmembrane transporter activity;GO:0005372//water transmembrane transporter activity;GO:0042887;GO:0015166//polyol transmembrane transporter activity	GO:0006820//anion transport;GO:0010036//response to boron-containing substance;GO:0008643//carbohydrate transport;GO:0034220//ion transmembrane transport;GO:0015840//urea transport	gi|255572751|ref|XP_002527308.1|/1.61009e-18/Aquaporin NIP1.1, putative [Ricinus communis]
Unigene20622_PB_AHAU	0	3	0.01	0.5	5.64386	0.124215	0.303386	-	-	-	-
Unigene46293_PB_AHAU	0	3	0.01	0.5	5.64386	0.124215	0.303352	-	-	-	-
Unigene54468_PB_AHAU	0	3	0.01	0.5	5.64386	0.124215	0.303318	GO:0043231//intracellular membrane-bounded organelle	-	-	gi|297738080|emb|CBI27281.3|/1.52561e-123/unnamed protein product [Vitis vinifera]
Unigene25524_PB_AHAU	0	3	0.01	0.5	5.64386	0.124215	0.303285	-	-	-	gi|225433882|ref|XP_002265090.1|/3.34389e-44/PREDICTED: hypothetical protein [Vitis vinifera]
Unigene33201_PB_AHAU	0	3	0.01	0.5	5.64386	0.124215	0.303251	-	-	-	gi|297743320|emb|CBI36187.3|/3.30847e-11/unnamed protein product [Vitis vinifera]
Unigene38553_PB_AHAU	0	3	0.01	0.5	5.64386	0.124215	0.303218	GO:0043234//protein complex;GO:0031410//cytoplasmic vesicle	GO:0005515//protein binding	GO:0030865//cortical cytoskeleton organization;GO:0044267//cellular protein metabolic process	gi|297740686|emb|CBI30868.3|/2.01455e-50/unnamed protein product [Vitis vinifera]
Unigene18778_PB_AHAU	0	3	0.01	0.5	5.64386	0.124215	0.303184	GO:0044464//cell part	-	-	gi|255578902|ref|XP_002530304.1|/3.92583e-128/phosphatidylinositol glycan, putative [Ricinus communis]
Unigene84734_PB_AHAU	0	3	0.01	0.5	5.64386	0.124215	0.303151	-	-	-	-
Unigene37623_PB_AHAU	0	3	0.01	0.5	5.64386	0.124215	0.303117	-	GO:0008135//translation factor activity, nucleic acid binding	GO:0006412//translation	gi|225460008|ref|XP_002271249.1|/1.17293e-41/PREDICTED: hypothetical protein [Vitis vinifera]
Unigene19684_PB_AHAU	0	3	0.01	0.5	5.64386	0.124215	0.303084	-	-	-	-
Unigene2275_PB_AHAU	0	3	0.01	0.5	5.64386	0.124215	0.30305	GO:0044464//cell part	GO:0046914//transition metal ion binding	-	gi|297738903|emb|CBI28148.3|/1.09304e-65/unnamed protein product [Vitis vinifera]
Unigene14135_PB_AHAU	0	3	0.01	0.5	5.64386	0.124215	0.303017	-	-	-	gi|297737842|emb|CBI27043.3|/9.00387e-18/unnamed protein product [Vitis vinifera]
Unigene10864_PB_AHAU	0	3	0.01	0.5	5.64386	0.124215	0.302983	-	GO:0004672//protein kinase activity;GO:0005488//binding	-	gi|225441728|ref|XP_002277339.1|/1.89433e-32/PREDICTED: hypothetical protein [Vitis vinifera]
Unigene66804_PB_AHAU	0	3	0.01	0.5	5.64386	0.124215	0.30295	-	-	-	-
Unigene26201_PB_AHAU	0	3	0.01	0.5	5.64386	0.124215	0.302916	GO:0009536//plastid;GO:0015630//microtubule cytoskeleton	GO:0003774//motor activity;GO:0032559	GO:0007017//microtubule-based process;GO:0048513//organ development	gi|255541342|ref|XP_002511735.1|/1.99833e-28/Kinesin-II 85 kDa subunit, putative [Ricinus communis]
Unigene40106_PB_AHAU	0	3	0.01	0.5	5.64386	0.124215	0.302883	-	-	-	-
Unigene4248_PB_AHAU	0	3	0.01	0.5	5.64386	0.124215	0.302849	GO:0043231//intracellular membrane-bounded organelle	GO:0016747//transferase activity, transferring acyl groups other than amino-acyl groups;GO:0016755	GO:0006749//glutathione metabolic process	gi|255546255|ref|XP_002514187.1|/1.02507e-40/gamma glutamyl transpeptidases, putative [Ricinus communis]
Unigene66201_PB_AHAU	0	3	0.01	0.5	5.64386	0.124215	0.302816	-	-	-	-
Unigene70861_PB_AHAU	0	3	0.01	0.5	5.64386	0.124215	0.302782	-	GO:0046914//transition metal ion binding	-	gi|224060497|ref|XP_002300224.1|/3.3509e-19/predicted protein [Populus trichocarpa]
Unigene83099_PB_AHAU	0	3	0.01	0.5	5.64386	0.124215	0.302749	-	-	-	-
Unigene41413_PB_AHAU	0	3	0.01	0.5	5.64386	0.124215	0.302715	-	GO:0004672//protein kinase activity	-	gi|296082193|emb|CBI21198.3|/2.02497e-24/unnamed protein product [Vitis vinifera]
Unigene17812_PB_AHAU	0	3	0.01	0.5	5.64386	0.124215	0.302682	-	-	-	-
Unigene17069_PB_AHAU	0	3	0.01	0.5	5.64386	0.124215	0.302648	GO:0043231//intracellular membrane-bounded organelle;GO:0031461//cullin-RING ubiquitin ligase complex	GO:0019899//enzyme binding;GO:0003824//catalytic activity	GO:0048827//phyllome development;GO:0006259//DNA metabolic process;GO:0009756//carbohydrate mediated signaling;GO:0048572;GO:0009640//photomorphogenesis;GO:0019941//modification-dependent protein catabolic process;GO:0016567//protein ubiquitination;GO:0009793//embryo development ending in seed dormancy	gi|224116118|ref|XP_002332001.1|/1.7512e-51/predicted protein [Populus trichocarpa]
Unigene3011_PB_AHAU	0	3	0.01	0.5	5.64386	0.124215	0.302615	GO:0031090//organelle membrane	-	GO:0006879//cellular iron ion homeostasis;GO:0006826//iron ion transport	gi|224108249|ref|XP_002314775.1|/4.32444e-71/predicted protein [Populus trichocarpa]
Unigene17886_PB_AHAU	0	3	0.01	0.5	5.64386	0.124215	0.302582	-	-	-	-
Unigene31555_PB_AHAU	0	3	0.01	0.5	5.64386	0.124215	0.302548	-	-	-	gi|255579130|ref|XP_002530413.1|/4.65092e-06/hypothetical protein RCOM_0498450 [Ricinus communis]
Unigene14146_PB_AHAU	0	3	0.01	0.5	5.64386	0.124215	0.302515	-	GO:0016491//oxidoreductase activity;GO:0004672//protein kinase activity;GO:0032559	GO:0006464//protein modification process	gi|297740560|emb|CBI30742.3|/2.66902e-40/unnamed protein product [Vitis vinifera]
Unigene34177_PB_AHAU	0	3	0.01	0.5	5.64386	0.124215	0.302481	GO:0043231//intracellular membrane-bounded organelle	GO:0005488//binding;GO:0016645//oxidoreductase activity, acting on the CH-NH group of donors	GO:0006560//proline metabolic process;GO:0006536//glutamate metabolic process;GO:0006952//defense response	gi|40457261|gb|AAR86686.1|/1.61469e-99/proline dehydrogenase [Glycine max]
Unigene80070_PB_AHAU	0	3	0.01	0.5	5.64386	0.124215	0.302448	GO:0043231//intracellular membrane-bounded organelle	-	-	gi|224081867|ref|XP_002306508.1|/2.02204e-39/predicted protein [Populus trichocarpa]
Unigene40880_PB_AHAU	0	3	0.01	0.5	5.64386	0.124215	0.302415	-	GO:0016628//oxidoreductase activity, acting on the CH-CH group of donors, NAD or NADP as acceptor;GO:0032559	GO:0008152//metabolic process;GO:0050896//response to stimulus	gi|6969976|gb|AAF34134.1|/6.96686e-139/high molecular weight heat shock protein [Malus x domestica]
Unigene53507_PB_AHAU	0	3	0.01	0.5	5.64386	0.124215	0.302381	-	-	-	gi|224101339|ref|XP_002312240.1|/1.69414e-32/predicted protein [Populus trichocarpa]
Unigene41008_PB_AHAU	0	3	0.01	0.5	5.64386	0.124215	0.302348	-	-	-	gi|255590302|ref|XP_002535232.1|/8.57559e-35/metal ion binding protein, putative [Ricinus communis]
Unigene65445_PB_AHAU	0	3	0.01	0.5	5.64386	0.124215	0.302314	GO:0043231//intracellular membrane-bounded organelle	-	-	gi|225438139|ref|XP_002278457.1|/2.29953e-52/PREDICTED: hypothetical protein [Vitis vinifera]
Unigene29346_PB_AHAU	0	3	0.01	0.5	5.64386	0.124215	0.302281	GO:0030117//membrane coat	GO:0035091//phosphatidylinositol binding;GO:0005515//protein binding;GO:0016628//oxidoreductase activity, acting on the CH-CH group of donors, NAD or NADP as acceptor	GO:0006901//vesicle coating;GO:0008152//metabolic process	gi|225424307|ref|XP_002284689.1|/3.08756e-133/PREDICTED: hypothetical protein isoform 1 [Vitis vinifera]
Unigene34700_PB_AHAU	0	3	0.01	0.5	5.64386	0.124215	0.302248	GO:0043234//protein complex	GO:0004661//protein geranylgeranyltransferase activity;GO:0046983//protein dimerization activity	GO:0018342//protein prenylation;GO:0009738//abscisic acid mediated signaling pathway;GO:0006950//response to stress	gi|225449493|ref|XP_002278609.1|/1.1598e-52/PREDICTED: hypothetical protein [Vitis vinifera]
Unigene23428_PB_AHAU	0	3	0.01	0.5	5.64386	0.124215	0.302214	GO:0009526//plastid envelope	-	GO:0006351//transcription, DNA-dependent	gi|302398599|gb|ADL36594.1|/4.12868e-50/BHLH domain class transcription factor [Malus x domestica]
Unigene63894_PB_AHAU	0	3	0.01	0.5	5.64386	0.124215	0.302181	-	GO:0004713//protein tyrosine kinase activity;GO:0016803	-	gi|255560992|ref|XP_002521508.1|/3.32766e-43/epoxide hydrolase, putative [Ricinus communis]
Unigene22753_PB_AHAU	0	3	0.01	0.5	5.64386	0.124215	0.302148	-	-	-	-
Unigene3595_PB_AHAU	2	68	0.33	11.39	5.10916	0.000115747	0.00109681	-	-	-	-
Unigene5022_PB_AHAU	0	2	0.01	0.34	5.08746	0.248822	0.48852	GO:0009536//plastid	-	-	gi|255578866|ref|XP_002530287.1|/4.11754e-61/Protein SUA5, putative [Ricinus communis]
Unigene86954_PB_AHAU	0	2	0.01	0.34	5.08746	0.248822	0.488477	GO:0009527//plastid outer membrane	-	GO:0009658//chloroplast organization	gi|255566821|ref|XP_002524394.1|/1.20137e-125/conserved hypothetical protein [Ricinus communis]
Unigene52125_PB_AHAU	0	2	0.01	0.34	5.08746	0.248822	0.488433	GO:0009532//plastid stroma	-	-	gi|147791290|emb|CAN65608.1|/5.70512e-53/hypothetical protein VITISV_042270 [Vitis vinifera]
Unigene73658_PB_AHAU	0	2	0.01	0.34	5.08746	0.248822	0.48839	-	-	-	-
Unigene15991_PB_AHAU	0	2	0.01	0.34	5.08746	0.248822	0.488346	-	GO:0043167//ion binding;GO:0008422//beta-glucosidase activity	GO:0044238//primary metabolic process	gi|255539278|ref|XP_002510704.1|/1.01226e-79/Glucan endo-1,3-beta-glucosidase precursor, putative [Ricinus communis]
Unigene19892_PB_AHAU	0	2	0.01	0.34	5.08746	0.248822	0.488303	-	-	-	-
Unigene49808_PB_AHAU	0	2	0.01	0.34	5.08746	0.248822	0.48826	GO:0016020//membrane	GO:0046873//metal ion transmembrane transporter activity	GO:0070838//divalent metal ion transport	gi|296083021|emb|CBI22425.3|/1.36612e-39/unnamed protein product [Vitis vinifera]
Unigene11575_PB_AHAU	0	2	0.01	0.34	5.08746	0.248822	0.488216	GO:0044464//cell part	GO:0008415//acyltransferase activity;GO:0046914//transition metal ion binding;GO:0016628//oxidoreductase activity, acting on the CH-CH group of donors, NAD or NADP as acceptor	GO:0009826//unidimensional cell growth;GO:0008152//metabolic process	gi|225446195|ref|XP_002262878.1|/3.20956e-138/PREDICTED: similar to TIP1 (TIP GROWTH DEFECTIVE 1) [Vitis vinifera]
Unigene48931_PB_AHAU	0	2	0.01	0.34	5.08746	0.248822	0.488173	-	-	-	gi|224082598|ref|XP_002306758.1|/1.25412e-75/predicted protein [Populus trichocarpa]
Unigene24214_PB_AHAU	0	2	0.01	0.34	5.08746	0.248822	0.488129	GO:0044464//cell part	GO:0017111//nucleoside-triphosphatase activity;GO:0032561	GO:0035556//intracellular signal transduction;GO:0008033//tRNA processing;GO:0009207	gi|225459366|ref|XP_002285809.1|/4.1275e-53/PREDICTED: hypothetical protein [Vitis vinifera]
Unigene22913_PB_AHAU	0	2	0.01	0.34	5.08746	0.248822	0.488086	-	-	-	-
Unigene9345_PB_AHAU	0	2	0.01	0.34	5.08746	0.248822	0.488042	GO:0009532//plastid stroma	GO:0016740//transferase activity;GO:0003676//nucleic acid binding	GO:0016117//carotenoid biosynthetic process;GO:0010322//regulation of isopentenyl diphosphate biosynthetic process, mevalonate-independent pathway;GO:0006779//porphyrin biosynthetic process;GO:0009267//cellular response to starvation	gi|296085901|emb|CBI31225.3|/2.10928e-07/unnamed protein product [Vitis vinifera]
Unigene77843_PB_AHAU	0	2	0.01	0.34	5.08746	0.248822	0.487999	-	-	-	-
Unigene62342_PB_AHAU	0	2	0.01	0.34	5.08746	0.248822	0.487956	-	-	-	-
Unigene51782_PB_AHAU	0	2	0.01	0.34	5.08746	0.248822	0.487912	-	-	-	-
Unigene89302_PB_AHAU	0	2	0.01	0.34	5.08746	0.248822	0.487869	GO:0043231//intracellular membrane-bounded organelle	GO:0070566//adenylyltransferase activity;GO:0003676//nucleic acid binding	GO:0031123//RNA 3'-end processing	gi|297743180|emb|CBI36047.3|/2.6797e-62/unnamed protein product [Vitis vinifera]
Unigene88838_PB_AHAU	0	2	0.01	0.34	5.08746	0.248822	0.487826	-	-	-	-
Unigene70813_PB_AHAU	0	2	0.01	0.34	5.08746	0.248822	0.487782	GO:0031410//cytoplasmic vesicle	GO:0004713//protein tyrosine kinase activity;GO:0032559	GO:0006464//protein modification process	gi|255579871|ref|XP_002530772.1|/1.9094e-47/ATP binding protein, putative [Ricinus communis]
Unigene80605_PB_AHAU	0	2	0.01	0.34	5.08746	0.248822	0.487739	-	-	-	-
Unigene4802_PB_AHAU	0	2	0.01	0.34	5.08746	0.248822	0.487696	-	-	-	gi|302398957|gb|ADL36773.1|/2.99114e-143/MYBR domain class transcription factor [Malus x domestica]
Unigene4234_PB_AHAU	0	2	0.01	0.34	5.08746	0.248822	0.487652	-	GO:0004030//aldehyde dehydrogenase [NAD(P)+] activity	GO:0009698//phenylpropanoid metabolic process	gi|255546535|ref|XP_002514327.1|/0/aldehyde dehydrogenase, putative [Ricinus communis]
Unigene51831_PB_AHAU	0	2	0.01	0.34	5.08746	0.248822	0.487609	-	-	-	gi|297739110|emb|CBI28761.3|/2.57893e-22/unnamed protein product [Vitis vinifera]
Unigene9403_PB_AHAU	0	2	0.01	0.34	5.08746	0.248822	0.487566	-	GO:0046914//transition metal ion binding;GO:0016791//phosphatase activity	-	gi|296084047|emb|CBI24435.3|/2.5281e-78/unnamed protein product [Vitis vinifera]
Unigene86097_PB_AHAU	0	2	0.01	0.34	5.08746	0.248822	0.487522	-	-	-	gi|255557122|ref|XP_002519593.1|/1.97489e-39/conserved hypothetical protein [Ricinus communis]
Unigene8583_PB_AHAU	0	2	0.01	0.34	5.08746	0.248822	0.487479	GO:0044464//cell part	GO:0046914//transition metal ion binding	GO:0010074//maintenance of meristem identity	gi|225438355|ref|XP_002273487.1|/5.58673e-31/PREDICTED: hypothetical protein [Vitis vinifera]
Unigene37682_PB_AHAU	0	2	0.01	0.34	5.08746	0.248822	0.487436	-	GO:0016741;GO:0005488//binding	GO:0006730//one-carbon metabolic process;GO:0034641//cellular nitrogen compound metabolic process	gi|225426629|ref|XP_002272937.1|/3.35166e-36/PREDICTED: hypothetical protein [Vitis vinifera]
Unigene7134_PB_AHAU	0	2	0.01	0.34	5.08746	0.248822	0.487392	-	GO:0043169//cation binding;GO:0003676//nucleic acid binding;GO:0003824//catalytic activity	GO:0009888//tissue development;GO:0040020//regulation of meiosis	gi|255540053|ref|XP_002511091.1|/2.80058e-68/RNA-binding protein, putative [Ricinus communis]
Unigene78056_PB_AHAU	0	2	0.01	0.34	5.08746	0.248822	0.487349	-	-	-	-
Unigene4451_PB_AHAU	0	2	0.01	0.34	5.08746	0.248822	0.487306	GO:0009532//plastid stroma;GO:0009526//plastid envelope;GO:0031090//organelle membrane	GO:0005515//protein binding;GO:0032559	GO:0010035//response to inorganic substance;GO:0044267//cellular protein metabolic process;GO:0009416//response to light stimulus;GO:0006970//response to osmotic stress;GO:0003006//developmental process involved in reproduction	gi|224131806|ref|XP_002321183.1|/6.00136e-89/predicted protein [Populus trichocarpa]
Unigene8452_PB_AHAU	0	2	0.01	0.34	5.08746	0.248822	0.487263	GO:0043231//intracellular membrane-bounded organelle	-	-	gi|255572632|ref|XP_002527249.1|/0/conserved hypothetical protein [Ricinus communis]
Unigene61862_PB_AHAU	0	2	0.01	0.34	5.08746	0.248822	0.487219	-	-	-	-
Unigene14712_PB_AHAU	0	2	0.01	0.34	5.08746	0.248822	0.487176	GO:0044464//cell part	GO:0004672//protein kinase activity;GO:0004871//signal transducer activity;GO:0000166//nucleotide binding	GO:0009555//pollen development;GO:0008152//metabolic process;GO:0001708//cell fate specification	gi|255556534|ref|XP_002519301.1|/1.13606e-122/receptor serine-threonine protein kinase, putative [Ricinus communis]
Unigene22941_PB_AHAU	0	2	0.01	0.34	5.08746	0.248822	0.487133	-	-	-	-
Unigene1030_PB_AHAU	0	2	0.01	0.34	5.08746	0.248822	0.48709	GO:0043231//intracellular membrane-bounded organelle	GO:0005049//nuclear export signal receptor activity;GO:0022892	GO:0015031//protein transport	gi|224069064|ref|XP_002302891.1|/2.65888e-124/predicted protein [Populus trichocarpa]
Unigene7903_PB_AHAU	0	2	0.01	0.34	5.08746	0.248822	0.487046	-	-	-	-
Unigene88512_PB_AHAU	0	2	0.01	0.34	5.08746	0.248822	0.487003	-	GO:0003824//catalytic activity	-	gi|255636554|gb|ACU18615.1|/7.09975e-80/unknown [Glycine max]
Unigene3506_PB_AHAU	0	2	0.01	0.34	5.08746	0.248822	0.48696	-	-	-	-
Unigene14514_PB_AHAU	0	2	0.01	0.34	5.08746	0.248822	0.486917	-	-	-	gi|225455191|ref|XP_002270343.1|/7.88155e-39/PREDICTED: hypothetical protein [Vitis vinifera]
Unigene76704_PB_AHAU	0	2	0.01	0.34	5.08746	0.248822	0.486874	-	-	-	-
Unigene12228_PB_AHAU	0	2	0.01	0.34	5.08746	0.248822	0.48683	-	-	-	-
Unigene14763_PB_AHAU	0	2	0.01	0.34	5.08746	0.248822	0.486787	GO:0009536//plastid	GO:0003676//nucleic acid binding	-	gi|224140631|ref|XP_002323685.1|/1.03881e-37/predicted protein [Populus trichocarpa]
Unigene10867_PB_AHAU	0	2	0.01	0.34	5.08746	0.248822	0.486744	-	-	-	gi|225424881|ref|XP_002269144.1|/1.16986e-86/PREDICTED: hypothetical protein [Vitis vinifera]
Unigene82450_PB_AHAU	0	2	0.01	0.34	5.08746	0.248822	0.486701	-	-	-	-
Unigene9688_PB_AHAU	0	2	0.01	0.34	5.08746	0.248822	0.486658	-	-	-	-
Unigene62798_PB_AHAU	0	2	0.01	0.34	5.08746	0.248822	0.486615	GO:0031410//cytoplasmic vesicle	GO:0016301//kinase activity	-	gi|255581223|ref|XP_002531424.1|/1.6911e-11/receptor-kinase, putative [Ricinus communis]
Unigene72807_PB_AHAU	0	2	0.01	0.34	5.08746	0.248822	0.486572	GO:0031224//intrinsic to membrane;GO:0031410//cytoplasmic vesicle	GO:0016810//hydrolase activity, acting on carbon-nitrogen (but not peptide) bonds	GO:0046519	gi|224092192|ref|XP_002309502.1|/1.20383e-67/predicted protein [Populus trichocarpa]
Unigene63886_PB_AHAU	0	2	0.01	0.34	5.08746	0.248822	0.486528	-	-	-	gi|297735119|emb|CBI17481.3|/6.91813e-14/unnamed protein product [Vitis vinifera]
Unigene21476_PB_AHAU	0	2	0.01	0.34	5.08746	0.248822	0.486485	-	-	-	-
Unigene20956_PB_AHAU	0	2	0.01	0.34	5.08746	0.248822	0.486442	-	GO:0003824//catalytic activity	-	gi|296081313|emb|CBI17695.3|/7.39289e-36/unnamed protein product [Vitis vinifera]
Unigene65510_PB_AHAU	0	2	0.01	0.34	5.08746	0.248822	0.486399	-	GO:0043169//cation binding	GO:0006812//cation transport	gi|12711645|gb|AAK01931.1|AF329816_1/4.71886e-46/Cu/Zn-superoxide dismutase copper chaperone precursor [Glycine max]
Unigene75684_PB_AHAU	0	2	0.01	0.34	5.08746	0.248822	0.486356	GO:0044425//membrane part;GO:0044444//cytoplasmic part;GO:0012505//endomembrane system	GO:0003676//nucleic acid binding	GO:0006810//transport;GO:0006351//transcription, DNA-dependent	gi|224058512|ref|XP_002299533.1|/2.13345e-26/predicted protein [Populus trichocarpa]
Unigene10749_PB_AHAU	0	2	0.01	0.34	5.08746	0.248822	0.486313	-	-	-	gi|255587268|ref|XP_002534208.1|/0/conserved hypothetical protein [Ricinus communis]
Unigene36632_PB_AHAU	0	2	0.01	0.34	5.08746	0.248822	0.48627	GO:0000325//plant-type vacuole;GO:0031090//organelle membrane	GO:0005253//anion channel activity	GO:0015698//inorganic anion transport	gi|294715576|gb|ADF30876.1|/1.03813e-78/chloride channel protein [Citrus trifoliata]
Unigene69751_PB_AHAU	0	2	0.01	0.34	5.08746	0.248822	0.486227	-	-	-	gi|225443930|ref|XP_002271683.1|/1.7986e-20/PREDICTED: hypothetical protein [Vitis vinifera]
Unigene12336_PB_AHAU	0	2	0.01	0.34	5.08746	0.248822	0.486184	-	-	-	-
Unigene81288_PB_AHAU	0	2	0.01	0.34	5.08746	0.248822	0.486141	GO:0031371//ubiquitin conjugating enzyme complex	GO:0005488//binding;GO:0016879//ligase activity, forming carbon-nitrogen bonds	GO:0006464//protein modification process;GO:0006281//DNA repair	gi|225424357|ref|XP_002284969.1|/7.70036e-80/PREDICTED: hypothetical protein [Vitis vinifera]
Unigene63985_PB_AHAU	0	2	0.01	0.34	5.08746	0.248822	0.486098	GO:0009532//plastid stroma;GO:0005618//cell wall	GO:0016811//hydrolase activity, acting on carbon-nitrogen (but not peptide) bonds, in linear amides;GO:0046914//transition metal ion binding	GO:0006464//protein modification process;GO:0010467//gene expression	gi|255553123|ref|XP_002517604.1|/1.29537e-100/polypeptide deformylase, putative [Ricinus communis]
Unigene31715_PB_AHAU	0	2	0.01	0.34	5.08746	0.248822	0.486054	-	GO:0046872//metal ion binding	-	gi|217074674|gb|ACJ85697.1|/2.64187e-44/unknown [Medicago truncatula]
Unigene33081_PB_AHAU	0	2	0.01	0.34	5.08746	0.248822	0.486011	-	-	-	gi|297743804|emb|CBI36687.3|/5.60122e-31/unnamed protein product [Vitis vinifera]
Unigene10125_PB_AHAU	0	2	0.01	0.34	5.08746	0.248822	0.485968	-	-	-	-
Unigene60313_PB_AHAU	0	2	0.01	0.34	5.08746	0.248822	0.485925	-	-	-	-
Unigene74623_PB_AHAU	0	2	0.01	0.34	5.08746	0.248822	0.485882	-	-	-	-
Unigene79707_PB_AHAU	0	2	0.01	0.34	5.08746	0.248822	0.485839	-	-	-	-
Unigene15081_PB_AHAU	0	2	0.01	0.34	5.08746	0.248822	0.485796	-	GO:0003676//nucleic acid binding	GO:0006351//transcription, DNA-dependent	gi|225445873|ref|XP_002276194.1|/1.17571e-25/PREDICTED: hypothetical protein [Vitis vinifera]
Unigene50371_PB_AHAU	0	2	0.01	0.34	5.08746	0.248822	0.485753	-	-	-	gi|225451181|ref|XP_002272927.1|/7.09354e-10/PREDICTED: hypothetical protein [Vitis vinifera]
Unigene41961_PB_AHAU	0	2	0.01	0.34	5.08746	0.248822	0.48571	GO:0031224//intrinsic to membrane	GO:0004497//monooxygenase activity;GO:0050662//coenzyme binding	GO:0008152//metabolic process	gi|255579535|ref|XP_002530610.1|/5.68609e-14/Squalene monooxygenase, putative [Ricinus communis]
Unigene84693_PB_AHAU	0	2	0.01	0.34	5.08746	0.248822	0.485667	-	-	-	-
Unigene17311_PB_AHAU	0	2	0.01	0.34	5.08746	0.248822	0.485624	-	-	-	-
Unigene11096_PB_AHAU	0	2	0.01	0.34	5.08746	0.248822	0.485582	-	-	-	gi|56126414|gb|AAV76001.1|/1.37634e-59/cyclin dependent kinase inhibitor [Euphorbia esula]
Unigene83130_PB_AHAU	0	2	0.01	0.34	5.08746	0.248822	0.485539	-	-	-	-
Unigene72429_PB_AHAU	0	2	0.01	0.34	5.08746	0.248822	0.485496	GO:0009526//plastid envelope;GO:0009534//chloroplast thylakoid;GO:0000229	GO:0005515//protein binding	GO:0008152//metabolic process	gi|225433438|ref|XP_002285669.1|/3.06948e-74/PREDICTED: hypothetical protein [Vitis vinifera]
Unigene44832_PB_AHAU	0	2	0.01	0.34	5.08746	0.248822	0.485453	-	-	-	-
Unigene22571_PB_AHAU	0	2	0.01	0.34	5.08746	0.248822	0.48541	-	GO:0016874//ligase activity;GO:0005488//binding	GO:0050832//defense response to fungus;GO:0032446//protein modification by small protein conjugation;GO:0012501//programmed cell death	gi|224116780|ref|XP_002317390.1|/3.48958e-149/predicted protein [Populus trichocarpa]
Unigene55010_PB_AHAU	0	2	0.01	0.34	5.08746	0.248822	0.485367	-	GO:0046872//metal ion binding	-	gi|255542696|ref|XP_002512411.1|/1.98055e-94/transcription factor, putative [Ricinus communis]
Unigene39578_PB_AHAU	0	2	0.01	0.34	5.08746	0.248822	0.485324	-	-	-	-
Unigene12475_PB_AHAU	0	2	0.01	0.34	5.08746	0.248822	0.485281	-	-	-	-
Unigene72340_PB_AHAU	0	2	0.01	0.34	5.08746	0.248822	0.485238	GO:0043231//intracellular membrane-bounded organelle	GO:0003824//catalytic activity	-	gi|255566233|ref|XP_002524104.1|/1.08144e-67/transferase, transferring glycosyl groups, putative [Ricinus communis]
Unigene66322_PB_AHAU	0	2	0.01	0.34	5.08746	0.248822	0.485195	-	-	-	-
Unigene30368_PB_AHAU	0	2	0.01	0.34	5.08746	0.248822	0.485152	GO:0043231//intracellular membrane-bounded organelle;GO:0044444//cytoplasmic part	-	GO:0032583//regulation of gene-specific transcription;GO:0042221//response to chemical stimulus	gi|224106455|ref|XP_002314172.1|/7.10908e-39/GRAS family transcription factor [Populus trichocarpa]
Unigene74534_PB_AHAU	0	2	0.01	0.34	5.08746	0.248822	0.485109	-	-	-	-
Unigene62505_PB_AHAU	0	2	0.01	0.34	5.08746	0.248822	0.485067	GO:0043231//intracellular membrane-bounded organelle	-	GO:0009664//plant-type cell wall organization;GO:0009832//plant-type cell wall biogenesis;GO:0009250//glucan biosynthetic process	gi|255568860|ref|XP_002525401.1|/3.99504e-124/conserved hypothetical protein [Ricinus communis]
Unigene65474_PB_AHAU	0	2	0.01	0.34	5.08746	0.248822	0.485024	-	-	-	-
Unigene17575_PB_AHAU	0	2	0.01	0.34	5.08746	0.248822	0.484981	GO:0031224//intrinsic to membrane	-	-	gi|242078055|ref|XP_002443796.1|/4.36935e-27/hypothetical protein SORBIDRAFT_07g002240 [Sorghum bicolor]
Unigene61066_PB_AHAU	0	2	0.01	0.34	5.08746	0.248822	0.484938	-	-	-	gi|302142517|emb|CBI19720.3|/5.9169e-09/unnamed protein product [Vitis vinifera]
Unigene57953_PB_AHAU	0	2	0.01	0.34	5.08746	0.248822	0.484895	GO:0043231//intracellular membrane-bounded organelle;GO:0015630//microtubule cytoskeleton	-	GO:0048468//cell development;GO:0048513//organ development	gi|255549960|ref|XP_002516031.1|/8.28723e-36/cytoplasmic dynein light chain, putative [Ricinus communis]
Unigene85406_PB_AHAU	0	2	0.01	0.34	5.08746	0.248822	0.484852	-	-	-	-
Unigene4659_PB_AHAU	0	2	0.01	0.34	5.08746	0.248822	0.48481	GO:0009526//plastid envelope	GO:0008171//O-methyltransferase activity	GO:0008213;GO:0006779//porphyrin biosynthetic process;GO:0006730//one-carbon metabolic process	gi|225456483|ref|XP_002280872.1|/1.52878e-53/PREDICTED: hypothetical protein [Vitis vinifera]
Unigene78484_PB_AHAU	0	2	0.01	0.34	5.08746	0.248822	0.484767	GO:0031461//cullin-RING ubiquitin ligase complex	-	-	gi|225449971|ref|XP_002272290.1|/0/PREDICTED: hypothetical protein [Vitis vinifera]
Unigene27027_PB_AHAU	0	2	0.01	0.34	5.08746	0.248822	0.484724	-	-	-	-
Unigene52901_PB_AHAU	0	2	0.01	0.34	5.08746	0.248822	0.484681	-	-	-	gi|225424736|ref|XP_002266139.1|/2.17447e-22/PREDICTED: hypothetical protein [Vitis vinifera]
Unigene58880_PB_AHAU	0	2	0.01	0.34	5.08746	0.248822	0.484638	-	-	-	-
Unigene59467_PB_AHAU	0	2	0.01	0.34	5.08746	0.248822	0.484596	-	-	-	-
Unigene15987_PB_AHAU	0	2	0.01	0.34	5.08746	0.248822	0.484553	-	-	-	-
Unigene82740_PB_AHAU	0	2	0.01	0.34	5.08746	0.248822	0.48451	GO:0009536//plastid	GO:0003676//nucleic acid binding	-	gi|255582022|ref|XP_002531808.1|/5.48004e-65/conserved hypothetical protein [Ricinus communis]
Unigene24858_PB_AHAU	0	2	0.01	0.34	5.08746	0.248822	0.484467	-	-	-	-
Unigene51357_PB_AHAU	0	2	0.01	0.34	5.08746	0.248822	0.484424	-	-	-	-
Unigene16736_PB_AHAU	0	2	0.01	0.34	5.08746	0.248822	0.484382	GO:0009534//chloroplast thylakoid	-	GO:0043623//cellular protein complex assembly;GO:0006972//hyperosmotic response;GO:0009657//plastid organization;GO:0009408//response to heat	gi|225459888|ref|XP_002262923.1|/4.09652e-63/PREDICTED: hypothetical protein [Vitis vinifera]
Unigene8190_PB_AHAU	0	2	0.01	0.34	5.08746	0.248822	0.484339	GO:0043231//intracellular membrane-bounded organelle	GO:0051536//iron-sulfur cluster binding;GO:0016628//oxidoreductase activity, acting on the CH-CH group of donors, NAD or NADP as acceptor	GO:0016070//RNA metabolic process	gi|224135639|ref|XP_002327268.1|/1.17507e-28/predicted protein [Populus trichocarpa]
Unigene21222_PB_AHAU	0	2	0.01	0.34	5.08746	0.248822	0.484296	-	GO:0048037//cofactor binding	-	gi|255554799|ref|XP_002518437.1|/1.41512e-34/proline synthetase associated protein, putative [Ricinus communis]
Unigene32056_PB_AHAU	0	2	0.01	0.34	5.08746	0.248822	0.484253	-	-	-	-
Unigene51122_PB_AHAU	0	2	0.01	0.34	5.08746	0.248822	0.484211	-	-	-	gi|224080393|ref|XP_002306125.1|/9.04207e-110/predicted protein [Populus trichocarpa]
Unigene61752_PB_AHAU	0	2	0.01	0.34	5.08746	0.248822	0.484168	-	-	-	gi|255645469|gb|ACU23230.1|/5.30422e-41/unknown [Glycine max]
Unigene31908_PB_AHAU	0	2	0.01	0.34	5.08746	0.248822	0.484125	-	-	-	-
Unigene32973_PB_AHAU	0	2	0.01	0.34	5.08746	0.248822	0.484083	-	-	-	gi|255577877|ref|XP_002529811.1|/1.82962e-18/hypothetical protein RCOM_0605860 [Ricinus communis]
Unigene31154_PB_AHAU	0	2	0.01	0.34	5.08746	0.248822	0.48404	-	GO:0004721//phosphoprotein phosphatase activity	-	gi|255563310|ref|XP_002522658.1|/1.01627e-79/Magnesium-dependent phosphatase, putative [Ricinus communis]
Unigene82985_PB_AHAU	0	2	0.01	0.34	5.08746	0.248822	0.483997	-	-	-	gi|255574395|ref|XP_002528111.1|/2.01648e-12/conserved hypothetical protein [Ricinus communis]
Unigene59956_PB_AHAU	0	2	0.01	0.34	5.08746	0.248822	0.483955	-	-	-	-
Unigene67040_PB_AHAU	0	2	0.01	0.34	5.08746	0.248822	0.483912	-	-	-	-
Unigene13802_PB_AHAU	0	2	0.01	0.34	5.08746	0.248822	0.483869	-	-	-	gi|307136476|gb|ADN34277.1|/0/hypothetical protein [Cucumis melo subsp. melo]
Unigene28867_PB_AHAU	0	2	0.01	0.34	5.08746	0.248822	0.483827	-	-	-	gi|118484043|gb|ABK93907.1|/1.45217e-09/unknown [Populus trichocarpa]
Unigene74965_PB_AHAU	0	2	0.01	0.34	5.08746	0.248822	0.483784	-	-	-	gi|147788164|emb|CAN71595.1|/1.20694e-29/hypothetical protein VITISV_010143 [Vitis vinifera]
Unigene52199_PB_AHAU	0	2	0.01	0.34	5.08746	0.248822	0.483741	GO:0043231//intracellular membrane-bounded organelle	GO:0008079//translation termination factor activity	GO:0006412//translation	gi|224074711|ref|XP_002304436.1|/1.0468e-13/predicted protein [Populus trichocarpa]
Unigene28240_PB_AHAU	0	2	0.01	0.34	5.08746	0.248822	0.483699	-	-	-	-
Unigene25326_PB_AHAU	0	2	0.01	0.34	5.08746	0.248822	0.483656	-	-	-	-
Unigene1716_PB_AHAU	0	2	0.01	0.34	5.08746	0.248822	0.483614	-	GO:0032561;GO:0017111//nucleoside-triphosphatase activity	GO:0009207	gi|225447799|ref|XP_002266729.1|/4.96328e-73/PREDICTED: hypothetical protein [Vitis vinifera]
Unigene4766_PB_AHAU	0	2	0.01	0.34	5.08746	0.248822	0.483571	-	GO:0005543//phospholipid binding	GO:0023052//signaling;GO:0006629//lipid metabolic process	gi|30680662|ref|NP_192558.2|/1.24794e-82/ORP1C (OSBP(OXYSTEROL BINDING PROTEIN)-RELATED PROTEIN 1C); oxysterol binding / phosphoinositide binding [Arabidopsis thaliana]
Unigene29127_PB_AHAU	0	2	0.01	0.34	5.08746	0.248822	0.483528	-	-	-	-
Unigene3788_PB_AHAU	0	2	0.01	0.34	5.08746	0.248822	0.483486	-	-	-	gi|225448777|ref|XP_002275750.1|/9.2074e-72/PREDICTED: hypothetical protein [Vitis vinifera]
Unigene46801_PB_AHAU	0	2	0.01	0.34	5.08746	0.248822	0.483443	-	-	-	-
Unigene84503_PB_AHAU	0	2	0.01	0.34	5.08746	0.248822	0.483401	-	GO:0004468//lysine N-acetyltransferase activity	-	gi|225440894|ref|XP_002282694.1|/2.97251e-40/PREDICTED: hypothetical protein [Vitis vinifera]
Unigene40408_PB_AHAU	0	2	0.01	0.34	5.08746	0.248822	0.483358	GO:0043231//intracellular membrane-bounded organelle;GO:0031234//extrinsic to internal side of plasma membrane;GO:0031461//cullin-RING ubiquitin ligase complex	GO:0016628//oxidoreductase activity, acting on the CH-CH group of donors, NAD or NADP as acceptor;GO:0005515//protein binding;GO:0016301//kinase activity;GO:0032559	GO:0048573//photoperiodism, flowering;GO:0048572;GO:0009640//photomorphogenesis;GO:0007602//phototransduction;GO:0006464//protein modification process	gi|297742304|emb|CBI34453.3|/6.3721e-58/unnamed protein product [Vitis vinifera]
Unigene12596_PB_AHAU	0	2	0.01	0.34	5.08746	0.248822	0.483315	-	-	-	gi|225455340|ref|XP_002272224.1|/2.05838e-39/PREDICTED: hypothetical protein [Vitis vinifera]
Unigene39664_PB_AHAU	0	2	0.01	0.34	5.08746	0.248822	0.483273	-	-	-	gi|255545410|ref|XP_002513765.1|/5.56439e-06/transcription factor, putative [Ricinus communis]
Unigene84744_PB_AHAU	0	2	0.01	0.34	5.08746	0.248822	0.48323	-	GO:0003676//nucleic acid binding	-	gi|296086202|emb|CBI31643.3|/6.79012e-26/unnamed protein product [Vitis vinifera]
Unigene14418_PB_AHAU	0	2	0.01	0.34	5.08746	0.248822	0.483188	-	-	-	gi|225449440|ref|XP_002278108.1|/8.82267e-120/PREDICTED: hypothetical protein [Vitis vinifera]
Unigene39640_PB_AHAU	0	2	0.01	0.34	5.08746	0.248822	0.483145	-	-	-	gi|255546211|ref|XP_002514165.1|/2.95194e-08/protein with unknown function [Ricinus communis]
Unigene75709_PB_AHAU	0	2	0.01	0.34	5.08746	0.248822	0.483103	-	-	-	gi|224116290|ref|XP_002317261.1|/9.59605e-07/predicted protein [Populus trichocarpa]
Unigene1119_PB_AHAU	0	2	0.01	0.34	5.08746	0.248822	0.48306	-	-	-	gi|225458346|ref|XP_002281672.1|/2.07831e-32/PREDICTED: similar to catalytic [Vitis vinifera]
Unigene57257_PB_AHAU	0	2	0.01	0.34	5.08746	0.248822	0.483018	GO:0005819//spindle	-	GO:0007010//cytoskeleton organization	gi|224112407|ref|XP_002316177.1|/8.68085e-81/tubulin gamma complex-associated protein [Populus trichocarpa]
Unigene78923_PB_AHAU	0	2	0.01	0.34	5.08746	0.248822	0.482975	GO:0043231//intracellular membrane-bounded organelle	GO:0004180//carboxypeptidase activity	-	gi|82568706|dbj|BAE48666.1|/1.29272e-29/Serine carboxypeptidase [Prunus mume]
Unigene74581_PB_AHAU	0	2	0.01	0.34	5.08746	0.248822	0.482933	GO:0009536//plastid	GO:0008757//S-adenosylmethionine-dependent methyltransferase activity	GO:0006730//one-carbon metabolic process	gi|224129218|ref|XP_002320530.1|/1.26743e-138/predicted protein [Populus trichocarpa]
Unigene27828_PB_AHAU	0	2	0.01	0.34	5.08746	0.248822	0.48289	-	-	-	gi|147852138|emb|CAN80163.1|/7.37309e-07/hypothetical protein VITISV_034111 [Vitis vinifera]
Unigene64381_PB_AHAU	0	2	0.01	0.34	5.08746	0.248822	0.482848	GO:0005622//intracellular	-	-	gi|225460141|ref|XP_002275923.1|/3.59722e-09/PREDICTED: hypothetical protein [Vitis vinifera]
Unigene17347_PB_AHAU	0	2	0.01	0.34	5.08746	0.248822	0.482805	GO:0031224//intrinsic to membrane	GO:0070567	GO:0006644//phospholipid metabolic process	gi|3121837|sp|O04940.1|CDS1_SOLTU/1.36761e-49/RecName: Full=Phosphatidate cytidylyltransferase; AltName: Full=CDP-DAG synthase; AltName: Full=CDP-DG synthase; AltName: Full=CDP-diacylglycerol synthase; Short=CDS; AltName: Full=CDP-diglyceride pyrophosphorylase; AltName: Full=CDP-diglyceride synthase; AltName: Full=CTP:phosphatidate cytidylyltransferase
Unigene34620_PB_AHAU	0	2	0.01	0.34	5.08746	0.248822	0.482763	-	-	-	gi|224067276|ref|XP_002302443.1|/1.47245e-96/predicted protein [Populus trichocarpa]
Unigene33210_PB_AHAU	0	2	0.01	0.34	5.08746	0.248822	0.48272	-	-	-	-
Unigene6476_PB_AHAU	0	2	0.01	0.34	5.08746	0.248822	0.482678	-	GO:0070011	GO:0019538//protein metabolic process	gi|255540431|ref|XP_002511280.1|/9.7355e-112/Protein bem46, putative [Ricinus communis]
Unigene27456_PB_AHAU	0	2	0.01	0.34	5.08746	0.248822	0.482635	GO:0043231//intracellular membrane-bounded organelle	-	-	gi|255557821|ref|XP_002519940.1|/5.44987e-31/hypothetical protein RCOM_0867850 [Ricinus communis]
Unigene15431_PB_AHAU	0	2	0.01	0.34	5.08746	0.248822	0.482593	GO:0043231//intracellular membrane-bounded organelle	GO:0046872//metal ion binding	-	gi|224143915|ref|XP_002325121.1|/9.332e-49/predicted protein [Populus trichocarpa]
Unigene12332_PB_AHAU	0	2	0.01	0.34	5.08746	0.248822	0.482551	GO:0043231//intracellular membrane-bounded organelle	GO:0032559;GO:0004702//receptor signaling protein serine/threonine kinase activity	GO:0009725//response to hormone stimulus;GO:0009867//jasmonic acid mediated signaling pathway;GO:0006796//phosphate metabolic process;GO:0009611//response to wounding;GO:0009627//systemic acquired resistance;GO:0030865//cortical cytoskeleton organization;GO:0006971//hypotonic response;GO:0006464//protein modification process	gi|255537569|ref|XP_002509851.1|/9.46596e-56/big map kinase/bmk, putative [Ricinus communis]
Unigene53186_PB_AHAU	0	2	0.01	0.34	5.08746	0.248822	0.482508	-	-	-	-
Unigene66781_PB_AHAU	0	2	0.01	0.34	5.08746	0.248822	0.482466	-	-	-	-
Unigene32450_PB_AHAU	0	2	0.01	0.34	5.08746	0.248822	0.482423	GO:0016020//membrane	GO:0004197//cysteine-type endopeptidase activity	GO:0019538//protein metabolic process;GO:0045165//cell fate commitment;GO:0003006//developmental process involved in reproduction	gi|225435770|ref|XP_002285732.1|/2.16171e-157/PREDICTED: hypothetical protein [Vitis vinifera]
Unigene52821_PB_AHAU	0	2	0.01	0.34	5.08746	0.248822	0.482381	-	-	-	-
Unigene51075_PB_AHAU	0	2	0.01	0.34	5.08746	0.248822	0.482339	GO:0031224//intrinsic to membrane;GO:0031410//cytoplasmic vesicle;GO:0031090//organelle membrane	GO:0000030//mannosyltransferase activity	GO:0009250//glucan biosynthetic process;GO:0007275//multicellular organismal development;GO:0042546//cell wall biogenesis;GO:0006497//protein lipidation	gi|225442737|ref|XP_002280567.1|/5.20637e-29/PREDICTED: hypothetical protein [Vitis vinifera]
Unigene25377_PB_AHAU	0	2	0.01	0.34	5.08746	0.248822	0.482296	GO:0043231//intracellular membrane-bounded organelle	GO:0003723//RNA binding;GO:0008168//methyltransferase activity	GO:0006379//mRNA cleavage;GO:0009451//RNA modification;GO:0009908//flower development;GO:0045087//innate immune response;GO:0006730//one-carbon metabolic process;GO:0035195//gene silencing by miRNA;GO:0016246//RNA interference	gi|225444071|ref|XP_002264328.1|/2.35684e-131/PREDICTED: hypothetical protein [Vitis vinifera]
Unigene9468_PB_AHAU	0	2	0.01	0.34	5.08746	0.248822	0.482254	-	-	-	-
Unigene66099_PB_AHAU	0	2	0.01	0.34	5.08746	0.248822	0.482211	-	-	-	-
Unigene52567_PB_AHAU	0	2	0.01	0.34	5.08746	0.248822	0.482169	GO:0016020//membrane;GO:0031410//cytoplasmic vesicle	GO:0008194//UDP-glycosyltransferase activity;GO:0043167//ion binding;GO:0015929//hexosaminidase activity	GO:0044238//primary metabolic process	gi|296080942|emb|CBI18664.3|/4.44642e-44/unnamed protein product [Vitis vinifera]
Unigene77166_PB_AHAU	0	2	0.01	0.34	5.08746	0.248822	0.482127	-	-	-	-
Unigene67464_PB_AHAU	0	2	0.01	0.34	5.08746	0.248822	0.482084	GO:0031224//intrinsic to membrane	GO:0046914//transition metal ion binding;GO:0003824//catalytic activity	GO:0006631//fatty acid metabolic process	gi|302143799|emb|CBI22660.3|/2.14537e-14/unnamed protein product [Vitis vinifera]
Unigene42626_PB_AHAU	0	2	0.01	0.34	5.08746	0.248822	0.482042	GO:0009523//photosystem II;GO:0031224//intrinsic to membrane;GO:0009534//chloroplast thylakoid	GO:0046914//transition metal ion binding	GO:0044237//cellular metabolic process	gi|225424556|ref|XP_002285325.1|/1.12308e-28/PREDICTED: hypothetical protein [Vitis vinifera]
Unigene40238_PB_AHAU	0	2	0.01	0.34	5.08746	0.248822	0.482	-	-	-	-
Unigene85102_PB_AHAU	0	2	0.01	0.34	5.08746	0.248822	0.481957	-	-	-	-
Unigene61020_PB_AHAU	0	2	0.01	0.34	5.08746	0.248822	0.481915	-	-	-	-
Unigene2612_PB_AHAU	0	2	0.01	0.34	5.08746	0.248822	0.481873	-	-	-	gi|224066933|ref|XP_002302286.1|/5.22048e-37/predicted protein [Populus trichocarpa]
Unigene85507_PB_AHAU	0	2	0.01	0.34	5.08746	0.248822	0.481831	-	-	-	-
Unigene17170_PB_AHAU	0	2	0.01	0.34	5.08746	0.248822	0.481788	-	-	-	-
Unigene28258_PB_AHAU	0	2	0.01	0.34	5.08746	0.248822	0.481746	-	-	-	gi|224141639|ref|XP_002324174.1|/3.74594e-12/predicted protein [Populus trichocarpa]
Unigene64015_PB_AHAU	0	2	0.01	0.34	5.08746	0.248822	0.481704	-	-	-	gi|225441840|ref|XP_002278289.1|/8.89415e-73/PREDICTED: hypothetical protein [Vitis vinifera]
Unigene36242_PB_AHAU	0	2	0.01	0.34	5.08746	0.248822	0.481661	GO:0043231//intracellular membrane-bounded organelle	GO:0016765//transferase activity, transferring alkyl or aryl (other than methyl) groups;GO:0032559	GO:0006399//tRNA metabolic process;GO:0009690//cytokinin metabolic process	gi|302142919|emb|CBI20214.3|/2.16594e-84/unnamed protein product [Vitis vinifera]
Unigene5535_PB_AHAU	0	2	0.01	0.34	5.08746	0.248822	0.481619	-	GO:0016742//hydroxymethyl-, formyl- and related transferase activity;GO:0048037//cofactor binding	GO:0009069//serine family amino acid metabolic process;GO:0006730//one-carbon metabolic process	gi|255545572|ref|XP_002513846.1|/2.91008e-62/serine hydroxymethyltransferase, putative [Ricinus communis]
Unigene39379_PB_AHAU	0	2	0.01	0.34	5.08746	0.248822	0.481577	-	GO:0005488//binding;GO:0004386//helicase activity	GO:0006259//DNA metabolic process	gi|297745728|emb|CBI15784.3|/5.34035e-103/unnamed protein product [Vitis vinifera]
Unigene12248_PB_AHAU	0	2	0.01	0.34	5.08746	0.248822	0.481535	-	-	-	-
Unigene8153_PB_AHAU	0	2	0.01	0.34	5.08746	0.248822	0.481492	-	-	-	gi|238479472|ref|NP_001154557.1|/1.90909e-07/zinc finger (C2H2-type) family protein [Arabidopsis thaliana]
Unigene2217_PB_AHAU	0	2	0.01	0.34	5.08746	0.248822	0.48145	GO:0043231//intracellular membrane-bounded organelle	-	-	gi|225447856|ref|XP_002271645.1|/3.65735e-128/PREDICTED: hypothetical protein [Vitis vinifera]
Unigene10907_PB_AHAU	0	2	0.01	0.34	5.08746	0.248822	0.481408	-	-	-	-
Unigene7627_PB_AHAU	0	2	0.01	0.34	5.08746	0.248822	0.481366	GO:0005840//ribosome;GO:0043231//intracellular membrane-bounded organelle;GO:0016020//membrane	GO:0005198//structural molecule activity	GO:0006412//translation	gi|255632230|gb|ACU16473.1|/1.32656e-22/unknown [Glycine max]
Unigene19605_PB_AHAU	0	2	0.01	0.34	5.08746	0.248822	0.481324	-	-	-	-
Unigene15168_PB_AHAU	0	2	0.01	0.34	5.08746	0.248822	0.481281	GO:0043234//protein complex	GO:0005488//binding	GO:0007015//actin filament organization;GO:0000904//cell morphogenesis involved in differentiation	gi|225454395|ref|XP_002279419.1|/1.13709e-31/PREDICTED: hypothetical protein [Vitis vinifera]
Unigene81121_PB_AHAU	0	2	0.01	0.34	5.08746	0.248822	0.481239	GO:0044424//intracellular part	GO:0004812//aminoacyl-tRNA ligase activity;GO:0032559	GO:0006418//tRNA aminoacylation for protein translation	gi|224081391|ref|XP_002306393.1|/3.42923e-28/predicted protein [Populus trichocarpa]
Unigene85877_PB_AHAU	0	2	0.01	0.34	5.08746	0.248822	0.481197	-	-	-	-
Unigene89676_PB_AHAU	0	2	0.01	0.34	5.08746	0.248822	0.481155	-	GO:0016616//oxidoreductase activity, acting on the CH-OH group of donors, NAD or NADP as acceptor;GO:0046914//transition metal ion binding	GO:0008152//metabolic process	gi|224080930|ref|XP_002306236.1|/2.38864e-10/predicted protein [Populus trichocarpa]
Unigene45885_PB_AHAU	0	2	0.01	0.34	5.08746	0.248822	0.481113	-	-	-	-
Unigene57695_PB_AHAU	0	2	0.01	0.34	5.08746	0.248822	0.48107	GO:0016020//membrane	-	-	gi|225457729|ref|XP_002274305.1|/9.48204e-24/PREDICTED: hypothetical protein [Vitis vinifera]
Unigene74286_PB_AHAU	0	2	0.01	0.34	5.08746	0.248822	0.481028	-	-	-	-
Unigene30123_PB_AHAU	0	2	0.01	0.34	5.08746	0.248822	0.480986	-	-	-	gi|224097674|ref|XP_002311037.1|/7.35602e-30/predicted protein [Populus trichocarpa]
Unigene30105_PB_AHAU	0	2	0.01	0.34	5.08746	0.248822	0.480944	-	-	-	gi|297733917|emb|CBI15164.3|/2.16852e-18/unnamed protein product [Vitis vinifera]
Unigene9999_PB_AHAU	0	2	0.01	0.34	5.08746	0.248822	0.480902	-	GO:0046914//transition metal ion binding;GO:0016682//oxidoreductase activity, acting on diphenols and related substances as donors, oxygen as acceptor	GO:0008152//metabolic process	gi|224073106|ref|XP_002303974.1|/1.14775e-78/predicted protein [Populus trichocarpa]
Unigene84866_PB_AHAU	0	2	0.01	0.34	5.08746	0.248822	0.48086	GO:0016020//membrane	GO:0030246//carbohydrate binding;GO:0004713//protein tyrosine kinase activity;GO:0032559	GO:0006464//protein modification process	gi|224125344|ref|XP_002329782.1|/1.08681e-128/predicted protein [Populus trichocarpa]
Unigene18712_PB_AHAU	0	2	0.01	0.34	5.08746	0.248822	0.480818	-	-	-	-
Unigene37794_PB_AHAU	0	2	0.01	0.34	5.08746	0.248822	0.480775	-	-	-	gi|224084748|ref|XP_002307399.1|/3.84407e-82/predicted protein [Populus trichocarpa]
Unigene4148_PB_AHAU	0	2	0.01	0.34	5.08746	0.248822	0.480733	-	-	-	-
Unigene11707_PB_AHAU	0	2	0.01	0.34	5.08746	0.248822	0.480691	-	-	-	gi|157283523|gb|ABV30788.1|/5.99178e-33/kinase-like protein [Prunus cerasus var. caproniana]
Unigene327_PB_AHAU	0	2	0.01	0.34	5.08746	0.248822	0.480649	GO:0044464//cell part	GO:0008375//acetylglucosaminyltransferase activity	-	gi|297802132|ref|XP_002868950.1|/6.63297e-75/exostosin family protein [Arabidopsis lyrata subsp. lyrata]
Unigene82294_PB_AHAU	0	2	0.01	0.34	5.08746	0.248822	0.480607	-	-	-	-
Unigene62595_PB_AHAU	0	2	0.01	0.34	5.08746	0.248822	0.480565	-	-	-	-
Unigene4543_PB_AHAU	0	2	0.01	0.34	5.08746	0.248822	0.480523	GO:0005576//extracellular region;GO:0005618//cell wall	-	GO:0007154//cell communication;GO:0023052//signaling	gi|255542726|ref|XP_002512426.1|/2.55855e-36/RALFL33, putative [Ricinus communis]
Unigene69613_PB_AHAU	0	2	0.01	0.34	5.08746	0.248822	0.480481	-	-	-	gi|225442839|ref|XP_002285353.1|/1.82302e-10/PREDICTED: hypothetical protein isoform 2 [Vitis vinifera]
Unigene26199_PB_AHAU	0	2	0.01	0.34	5.08746	0.248822	0.480439	-	-	-	-
Unigene19518_PB_AHAU	0	2	0.01	0.34	5.08746	0.248822	0.480397	-	-	-	gi|71041116|gb|AAZ20446.1|/1.09153e-42/CBF1 [Malus x domestica]
Unigene38059_PB_AHAU	0	2	0.01	0.34	5.08746	0.248822	0.480355	-	GO:0004437//inositol or phosphatidylinositol phosphatase activity	-	gi|255547426|ref|XP_002514770.1|/5.55955e-47/type II inositol 5-phosphatase, putative [Ricinus communis]
Unigene78856_PB_AHAU	0	2	0.01	0.34	5.08746	0.248822	0.480313	-	-	-	gi|255539785|ref|XP_002510957.1|/7.43216e-76/conserved hypothetical protein [Ricinus communis]
Unigene31779_PB_AHAU	0	2	0.01	0.34	5.08746	0.248822	0.480271	GO:0009536//plastid	GO:0004812//aminoacyl-tRNA ligase activity;GO:0032559	GO:0006418//tRNA aminoacylation for protein translation;GO:0003006//developmental process involved in reproduction	gi|255575064|ref|XP_002528437.1|/1.68064e-47/methionine-tRNA synthetase, putative [Ricinus communis]
Unigene25568_PB_AHAU	0	2	0.01	0.34	5.08746	0.248822	0.480229	-	-	-	gi|296088813|emb|CBI38263.3|/2.03961e-63/unnamed protein product [Vitis vinifera]
Unigene71707_PB_AHAU	0	2	0.01	0.34	5.08746	0.248822	0.480187	-	-	-	-
Unigene33994_PB_AHAU	0	2	0.01	0.34	5.08746	0.248822	0.480145	-	-	-	-
Unigene27636_PB_AHAU	0	2	0.01	0.34	5.08746	0.248822	0.480103	-	GO:0003824//catalytic activity;GO:0046914//transition metal ion binding	-	gi|255569333|ref|XP_002525634.1|/5.04552e-51/ubiquitin-protein ligase, putative [Ricinus communis]
Unigene87366_PB_AHAU	0	2	0.01	0.34	5.08746	0.248822	0.480061	-	GO:0046914//transition metal ion binding	-	gi|224146182|ref|XP_002325911.1|/5.10695e-80/predicted protein [Populus trichocarpa]
Unigene928_PB_AHAU	0	2	0.01	0.34	5.08746	0.248822	0.480019	GO:0043231//intracellular membrane-bounded organelle	GO:0005515//protein binding	GO:0031050//dsRNA fragmentation;GO:0051052	gi|224099821|ref|XP_002311634.1|/2.00431e-59/predicted protein [Populus trichocarpa]
Unigene88506_PB_AHAU	0	2	0.01	0.34	5.08746	0.248822	0.479977	GO:0044464//cell part	-	GO:0051707//response to other organism	gi|255640630|gb|ACU20600.1|/6.62334e-11/unknown [Glycine max]
Unigene89155_PB_AHAU	0	2	0.01	0.34	5.08746	0.248822	0.479935	-	-	-	gi|224053669|ref|XP_002297920.1|/1.32211e-08/predicted protein [Populus trichocarpa]
Unigene64044_PB_AHAU	0	2	0.01	0.34	5.08746	0.248822	0.479893	GO:0044444//cytoplasmic part	GO:0005506//iron ion binding;GO:0004601//peroxidase activity	GO:0008152//metabolic process;GO:0006950//response to stress	gi|225430293|ref|XP_002282677.1|/1.18932e-65/PREDICTED: similar to APX6 (ASCORBATE PEROXIDASE 6); L-ascorbate peroxidase [Vitis vinifera]
Unigene12995_PB_AHAU	0	2	0.01	0.34	5.08746	0.248822	0.479851	-	GO:0008171//O-methyltransferase activity	-	gi|225443568|ref|XP_002278092.1|/1.08388e-134/PREDICTED: hypothetical protein [Vitis vinifera]
Unigene88121_PB_AHAU	0	2	0.01	0.34	5.08746	0.248822	0.479809	-	-	-	gi|255586113|ref|XP_002533720.1|/1.60484e-92/conserved hypothetical protein [Ricinus communis]
Unigene31583_PB_AHAU	0	2	0.01	0.34	5.08746	0.248822	0.479767	-	GO:0004672//protein kinase activity;GO:0032559	GO:0006464//protein modification process	gi|225456860|ref|XP_002279764.1|/3.76433e-111/PREDICTED: hypothetical protein [Vitis vinifera]
Unigene78198_PB_AHAU	0	2	0.01	0.34	5.08746	0.248822	0.479725	-	-	-	gi|255572164|ref|XP_002527022.1|/1.80348e-67/conserved hypothetical protein [Ricinus communis]
Unigene33580_PB_AHAU	0	2	0.01	0.34	5.08746	0.248822	0.479683	GO:0043231//intracellular membrane-bounded organelle;GO:0031410//cytoplasmic vesicle	GO:0004672//protein kinase activity;GO:0000166//nucleotide binding	GO:0009987//cellular process	gi|225445428|ref|XP_002281845.1|/4.95248e-25/PREDICTED: hypothetical protein [Vitis vinifera]
Unigene35416_PB_AHAU	0	2	0.01	0.34	5.08746	0.248822	0.479641	-	-	-	-
Unigene18164_PB_AHAU	0	2	0.01	0.34	5.08746	0.248822	0.479599	-	-	-	gi|297736161|emb|CBI24199.3|/1.8853e-28/unnamed protein product [Vitis vinifera]
Unigene75343_PB_AHAU	0	2	0.01	0.34	5.08746	0.248822	0.479557	-	-	-	-
Unigene44458_PB_AHAU	0	2	0.01	0.34	5.08746	0.248822	0.479515	-	-	-	-
Unigene12470_PB_AHAU	0	2	0.01	0.34	5.08746	0.248822	0.479474	GO:0019866//organelle inner membrane;GO:0009534//chloroplast thylakoid	GO:0016776//phosphotransferase activity, phosphate group as acceptor;GO:0046914//transition metal ion binding;GO:0032559	GO:0009209//pyrimidine ribonucleoside triphosphate biosynthetic process;GO:0006796//phosphate metabolic process;GO:0009206;GO:0009132//nucleoside diphosphate metabolic process;GO:0006950//response to stress	gi|62870979|gb|AAY18431.1|/1.59443e-32/putative nucleoside diphosphate kinase III [Noccaea caerulescens]
Unigene21939_PB_AHAU	0	2	0.01	0.34	5.08746	0.248822	0.479432	-	-	-	-
Unigene55429_PB_AHAU	0	2	0.01	0.34	5.08746	0.248822	0.47939	-	-	-	-
Unigene16377_PB_AHAU	0	2	0.01	0.34	5.08746	0.248822	0.479348	GO:0012507//ER to Golgi transport vesicle membrane	GO:0046914//transition metal ion binding	GO:0048193//Golgi vesicle transport;GO:0015031//protein transport	gi|240256121|ref|NP_194990.4|/2.32384e-31/protein binding / zinc ion binding [Arabidopsis thaliana]
Unigene31619_PB_AHAU	0	2	0.01	0.34	5.08746	0.248822	0.479306	-	-	-	-
Unigene3537_PB_AHAU	0	2	0.01	0.34	5.08746	0.248822	0.479264	GO:0019866//organelle inner membrane;GO:0043231//intracellular membrane-bounded organelle;GO:0031224//intrinsic to membrane	-	GO:0046907//intracellular transport	gi|224109442|ref|XP_002315196.1|/2.93854e-16/predicted protein [Populus trichocarpa]
Unigene15104_PB_AHAU	0	2	0.01	0.34	5.08746	0.248822	0.479222	GO:0030312//external encapsulating structure	-	-	gi|225450055|ref|XP_002276894.1|/5.64531e-90/PREDICTED: hypothetical protein [Vitis vinifera]
Unigene14169_PB_AHAU	0	2	0.01	0.34	5.08746	0.248822	0.479181	-	GO:0017111//nucleoside-triphosphatase activity;GO:0016740//transferase activity;GO:0032561	GO:0009207	gi|225456085|ref|XP_002280982.1|/2.35605e-33/PREDICTED: hypothetical protein [Vitis vinifera]
Unigene56809_PB_AHAU	0	2	0.01	0.34	5.08746	0.248822	0.479139	-	-	-	-
Unigene11033_PB_AHAU	0	2	0.01	0.34	5.08746	0.248822	0.479097	GO:0031981//nuclear lumen;GO:0009532//plastid stroma	GO:0016620//oxidoreductase activity, acting on the aldehyde or oxo group of donors, NAD or NADP as acceptor;GO:0046914//transition metal ion binding;GO:0005515//protein binding;GO:0000166//nucleotide binding	GO:0010038//response to metal ion;GO:0006525//arginine metabolic process	gi|224123260|ref|XP_002330272.1|/1.71476e-32/predicted protein [Populus trichocarpa]
Unigene57305_PB_AHAU	0	2	0.01	0.34	5.08746	0.248822	0.479055	-	-	-	-
Unigene76339_PB_AHAU	0	2	0.01	0.34	5.08746	0.248822	0.479013	-	-	-	-
Unigene41231_PB_AHAU	0	2	0.01	0.34	5.08746	0.248822	0.478971	-	-	-	-
Unigene43211_PB_AHAU	0	2	0.01	0.34	5.08746	0.248822	0.47893	GO:0031410//cytoplasmic vesicle	-	-	gi|225439176|ref|XP_002274655.1|/8.6258e-16/PREDICTED: hypothetical protein [Vitis vinifera]
Unigene14267_PB_AHAU	0	2	0.01	0.34	5.08746	0.248822	0.478888	-	GO:0060089;GO:0005488//binding;GO:0004673//protein histidine kinase activity	GO:0006351//transcription, DNA-dependent;GO:0007165//signal transduction	gi|224110804|ref|XP_002315641.1|/1.53069e-24/predicted protein [Populus trichocarpa]
Unigene44966_PB_AHAU	0	2	0.01	0.34	5.08746	0.248822	0.478846	GO:0043231//intracellular membrane-bounded organelle	GO:0004175//endopeptidase activity;GO:0004386//helicase activity;GO:0003677//DNA binding;GO:0042623//ATPase activity, coupled;GO:0032559	GO:0006259//DNA metabolic process;GO:0019538//protein metabolic process	gi|297743168|emb|CBI36035.3|/1.5992e-68/unnamed protein product [Vitis vinifera]
Unigene35047_PB_AHAU	0	2	0.01	0.34	5.08746	0.248822	0.478804	-	-	GO:0009209//pyrimidine ribonucleoside triphosphate biosynthetic process	gi|297742337|emb|CBI34486.3|/2.01311e-35/unnamed protein product [Vitis vinifera]
Unigene64084_PB_AHAU	0	2	0.01	0.34	5.08746	0.248822	0.478763	GO:0031967;GO:0009536//plastid	GO:0015075//ion transmembrane transporter activity	GO:0006950//response to stress;GO:0006810//transport;GO:0006996//organelle organization	gi|297744854|emb|CBI38268.3|/3.42602e-91/unnamed protein product [Vitis vinifera]
Unigene29075_PB_AHAU	0	2	0.01	0.34	5.08746	0.248822	0.478721	GO:0043231//intracellular membrane-bounded organelle	GO:0005527//macrolide binding;GO:0005515//protein binding;GO:0016853//isomerase activity	GO:0006950//response to stress;GO:0044267//cellular protein metabolic process;GO:0010038//response to metal ion	gi|296085741|emb|CBI29552.3|/5.64331e-31/unnamed protein product [Vitis vinifera]
Unigene64433_PB_AHAU	0	2	0.01	0.34	5.08746	0.248822	0.478679	-	-	-	-
Unigene8710_PB_AHAU	0	2	0.01	0.34	5.08746	0.248822	0.478637	GO:0031224//intrinsic to membrane	GO:0017111//nucleoside-triphosphatase activity;GO:0016628//oxidoreductase activity, acting on the CH-CH group of donors, NAD or NADP as acceptor;GO:0015405;GO:0032559	GO:0006810//transport;GO:0009207	gi|255571166|ref|XP_002526533.1|/6.04149e-46/multidrug resistance-associated protein 2, 6 (mrp2, 6), abc-transoprter, putative [Ricinus communis]
Unigene80045_PB_AHAU	0	2	0.01	0.34	5.08746	0.248822	0.478596	-	-	-	-
Unigene82162_PB_AHAU	0	2	0.01	0.34	5.08746	0.248822	0.478554	GO:0044444//cytoplasmic part	GO:0042802//identical protein binding;GO:0030528//transcription regulator activity	GO:0003002//regionalization;GO:0009725//response to hormone stimulus;GO:0003006//developmental process involved in reproduction;GO:0007165//signal transduction	gi|297830294|ref|XP_002883029.1|/1.08076e-97/hypothetical protein ARALYDRAFT_479149 [Arabidopsis lyrata subsp. lyrata]
Unigene12436_PB_AHAU	0	2	0.01	0.34	5.08746	0.248822	0.478512	-	GO:0046872//metal ion binding;GO:0001071//nucleic acid binding transcription factor activity	GO:0006351//transcription, DNA-dependent	gi|302398699|gb|ADL36644.1|/3.76245e-153/C2H2L domain class transcription factor [Malus x domestica]
Unigene49180_PB_AHAU	0	2	0.01	0.34	5.08746	0.248822	0.47847	GO:0009536//plastid;GO:0031981//nuclear lumen	GO:0004386//helicase activity;GO:0032559	-	gi|147858961|emb|CAN80826.1|/7.60988e-37/hypothetical protein VITISV_015453 [Vitis vinifera]
Unigene25285_PB_AHAU	0	2	0.01	0.34	5.08746	0.248822	0.478429	GO:0043231//intracellular membrane-bounded organelle	GO:0032559;GO:0042623//ATPase activity, coupled	-	gi|225435708|ref|XP_002283489.1|/2.95688e-79/PREDICTED: hypothetical protein [Vitis vinifera]
Unigene25788_PB_AHAU	0	2	0.01	0.34	5.08746	0.248822	0.478387	GO:0043231//intracellular membrane-bounded organelle	GO:0003676//nucleic acid binding;GO:0034062//RNA polymerase activity;GO:0001071//nucleic acid binding transcription factor activity;GO:0000996	GO:0006351//transcription, DNA-dependent;GO:0009639//response to red or far red light	gi|225462725|ref|XP_002268709.1|/1.20583e-129/PREDICTED: hypothetical protein [Vitis vinifera]
Unigene37046_PB_AHAU	0	2	0.01	0.34	5.08746	0.248822	0.478345	-	-	-	-
Unigene88507_PB_AHAU	0	2	0.01	0.34	5.08746	0.248822	0.478304	GO:0043234//protein complex	GO:0016251//general RNA polymerase II transcription factor activity	GO:0006355//regulation of transcription, DNA-dependent;GO:0008283//cell proliferation	gi|298204848|emb|CBI34155.3|/8.77429e-48/unnamed protein product [Vitis vinifera]
Unigene68013_PB_AHAU	0	2	0.01	0.34	5.08746	0.248822	0.478262	-	-	-	gi|297739730|emb|CBI29912.3|/3.31076e-07/unnamed protein product [Vitis vinifera]
Unigene26376_PB_AHAU	0	2	0.01	0.34	5.08746	0.248822	0.47822	-	-	-	gi|225434504|ref|XP_002275653.1|/1.04713e-44/PREDICTED: hypothetical protein [Vitis vinifera]
Unigene21900_PB_AHAU	0	2	0.01	0.34	5.08746	0.248822	0.478179	GO:0031967;GO:0009536//plastid	GO:0015075//ion transmembrane transporter activity	GO:0006950//response to stress;GO:0006810//transport;GO:0006996//organelle organization	gi|255586028|ref|XP_002533682.1|/2.8801e-72/conserved hypothetical protein [Ricinus communis]
Unigene60879_PB_AHAU	0	2	0.01	0.34	5.08746	0.248822	0.478137	-	-	-	-
Unigene13999_PB_AHAU	0	2	0.01	0.34	5.08746	0.248822	0.478095	-	-	-	gi|225458412|ref|XP_002281901.1|/1.31039e-18/PREDICTED: hypothetical protein [Vitis vinifera]
Unigene86888_PB_AHAU	0	2	0.01	0.34	5.08746	0.248822	0.478054	-	-	-	-
Unigene87704_PB_AHAU	0	2	0.01	0.34	5.08746	0.248822	0.478012	GO:0044425//membrane part	-	-	gi|255581730|ref|XP_002531667.1|/1.02235e-52/catalytic, putative [Ricinus communis]
Unigene21150_PB_AHAU	0	2	0.01	0.34	5.08746	0.248822	0.477971	-	-	-	-
Unigene25731_PB_AHAU	0	2	0.01	0.34	5.08746	0.248822	0.477929	-	GO:0046030//inositol trisphosphate phosphatase activity;GO:0004518//nuclease activity	-	gi|225439870|ref|XP_002274849.1|/2.69988e-09/PREDICTED: hypothetical protein [Vitis vinifera]
Unigene17500_PB_AHAU	0	2	0.01	0.34	5.08746	0.248822	0.477887	GO:0043231//intracellular membrane-bounded organelle	GO:0008415//acyltransferase activity	GO:0006633//fatty acid biosynthetic process;GO:0043412	gi|225436865|ref|XP_002272498.1|/2.52265e-67/PREDICTED: similar to F16N3.14 [Vitis vinifera]
Unigene86506_PB_AHAU	0	2	0.01	0.34	5.08746	0.248822	0.477846	GO:0044464//cell part	GO:0016747//transferase activity, transferring acyl groups other than amino-acyl groups	GO:0009314//response to radiation;GO:0006950//response to stress;GO:0006631//fatty acid metabolic process	gi|224146504|ref|XP_002326030.1|/3.49433e-44/beta-ketoacyl-coa synthase family protein [Populus trichocarpa]
Unigene58565_PB_AHAU	0	2	0.01	0.34	5.08746	0.248822	0.477804	GO:0043231//intracellular membrane-bounded organelle	GO:0003676//nucleic acid binding;GO:0016741	GO:0006730//one-carbon metabolic process;GO:0006351//transcription, DNA-dependent	gi|225461943|ref|XP_002266112.1|/2.87926e-67/PREDICTED: hypothetical protein [Vitis vinifera]
Unigene85781_PB_AHAU	0	2	0.01	0.34	5.08746	0.248822	0.477762	GO:0016020//membrane	GO:0005216//ion channel activity	GO:0030001//metal ion transport	gi|225446841|ref|XP_002279555.1|/4.05484e-30/PREDICTED: hypothetical protein [Vitis vinifera]
Unigene30825_PB_AHAU	0	2	0.01	0.34	5.08746	0.248822	0.477721	-	-	-	gi|224059694|ref|XP_002299974.1|/2.57783e-53/predicted protein [Populus trichocarpa]
Unigene75017_PB_AHAU	0	2	0.01	0.34	5.08746	0.248822	0.477679	-	-	-	-
Unigene38552_PB_AHAU	0	2	0.01	0.34	5.08746	0.248822	0.477638	-	GO:0004721//phosphoprotein phosphatase activity	-	gi|224118948|ref|XP_002331343.1|/8.35994e-19/predicted protein [Populus trichocarpa]
Unigene29894_PB_AHAU	0	2	0.01	0.34	5.08746	0.248822	0.477596	GO:0043234//protein complex;GO:0044444//cytoplasmic part	GO:0004774//succinate-CoA ligase activity;GO:0032559	GO:0009908//flower development;GO:0016109;GO:0043479;GO:0048827//phyllome development;GO:0006633//fatty acid biosynthetic process;GO:2000026//regulation of multicellular organismal development;GO:0006084//acetyl-CoA metabolic process;GO:0005982//starch metabolic process;GO:0008361//regulation of cell size;GO:0006779//porphyrin biosynthetic process	gi|255568854|ref|XP_002525398.1|/6.73524e-79/ATP-citrate synthase, putative [Ricinus communis]
Unigene65986_PB_AHAU	0	2	0.01	0.34	5.08746	0.248822	0.477555	-	-	-	-
Unigene8322_PB_AHAU	0	2	0.01	0.34	5.08746	0.248822	0.477513	-	GO:0003913//DNA photolyase activity	-	gi|259019315|gb|ACV89993.1|/4.39604e-16/CRY1 [Fragaria vesca]
Unigene52887_PB_AHAU	0	2	0.01	0.34	5.08746	0.248822	0.477472	-	-	-	gi|296081798|emb|CBI20803.3|/3.10794e-13/unnamed protein product [Vitis vinifera]
Unigene20862_PB_AHAU	0	2	0.01	0.34	5.08746	0.248822	0.47743	GO:0009536//plastid	GO:0016831//carboxy-lyase activity	GO:0009085//lysine biosynthetic process	gi|297745130|emb|CBI38969.3|/6.8825e-37/unnamed protein product [Vitis vinifera]
Unigene43171_PB_AHAU	0	2	0.01	0.34	5.08746	0.248822	0.477389	-	GO:0046914//transition metal ion binding;GO:0019798;GO:0019842//vitamin binding	GO:0008152//metabolic process	gi|255552788|ref|XP_002517437.1|/5.61051e-15/prolyl 4-hydroxylase alpha subunit, putative [Ricinus communis]
Unigene19106_PB_AHAU	0	2	0.01	0.34	5.08746	0.248822	0.477347	-	-	-	gi|255574442|ref|XP_002528133.1|/1.5601e-65/serine-threonine protein kinase, plant-type, putative [Ricinus communis]
Unigene90158_PB_AHAU	0	2	0.01	0.34	5.08746	0.248822	0.477306	-	-	-	-
Unigene64363_PB_AHAU	0	2	0.01	0.34	5.08746	0.248822	0.477264	-	-	-	gi|224112022|ref|XP_002316055.1|/1.55015e-65/f-box family protein [Populus trichocarpa]
Unigene66087_PB_AHAU	0	2	0.01	0.34	5.08746	0.248822	0.477223	-	-	-	gi|147810630|emb|CAN63092.1|/1.96367e-28/hypothetical protein VITISV_004984 [Vitis vinifera]
Unigene77496_PB_AHAU	0	2	0.01	0.34	5.08746	0.248822	0.477181	GO:0043231//intracellular membrane-bounded organelle	-	GO:0006396//RNA processing	gi|225437987|ref|XP_002272685.1|/1.60638e-30/PREDICTED: hypothetical protein [Vitis vinifera]
Unigene23268_PB_AHAU	0	2	0.01	0.34	5.08746	0.248822	0.47714	-	-	-	-
Unigene17294_PB_AHAU	0	2	0.01	0.34	5.08746	0.248822	0.477098	-	-	-	-
Unigene8091_PB_AHAU	0	2	0.01	0.34	5.08746	0.248822	0.477057	-	-	-	gi|255557423|ref|XP_002519742.1|/2.29889e-38/conserved hypothetical protein [Ricinus communis]
Unigene75819_PB_AHAU	0	2	0.01	0.34	5.08746	0.248822	0.477015	-	-	-	-
Unigene56048_PB_AHAU	0	2	0.01	0.34	5.08746	0.248822	0.476974	-	-	-	-
Unigene33394_PB_AHAU	0	2	0.01	0.34	5.08746	0.248822	0.476932	-	-	-	gi|217070896|gb|ACJ83808.1|/2.41672e-07/unknown [Medicago truncatula]
Unigene51986_PB_AHAU	0	2	0.01	0.34	5.08746	0.248822	0.476891	-	-	-	gi|224083464|ref|XP_002307037.1|/7.73463e-33/predicted protein [Populus trichocarpa]
Unigene45593_PB_AHAU	0	2	0.01	0.34	5.08746	0.248822	0.476849	-	-	-	-
Unigene83457_PB_AHAU	0	2	0.01	0.34	5.08746	0.248822	0.476808	-	-	-	gi|225441391|ref|XP_002278205.1|/0/PREDICTED: hypothetical protein [Vitis vinifera]
Unigene12481_PB_AHAU	0	2	0.01	0.34	5.08746	0.248822	0.476767	GO:0012510//trans-Golgi network transport vesicle membrane;GO:0009536//plastid;GO:0005905//coated pit	-	GO:0015031//protein transport	gi|225434540|ref|XP_002276855.1|/1.7401e-92/PREDICTED: hypothetical protein [Vitis vinifera]
Unigene5567_PB_AHAU	0	2	0.01	0.34	5.08746	0.248822	0.476725	-	GO:0005515//protein binding	-	gi|302122826|gb|ADK93079.1|/4.93258e-36/14-3-3f protein [Gossypium hirsutum]
Unigene84630_PB_AHAU	0	2	0.01	0.34	5.08746	0.248822	0.476684	-	GO:0003824//catalytic activity	-	gi|225437906|ref|XP_002267691.1|/1.26628e-21/PREDICTED: hypothetical protein [Vitis vinifera]
Unigene33142_PB_AHAU	0	2	0.01	0.34	5.08746	0.248822	0.476642	GO:0043231//intracellular membrane-bounded organelle	GO:0008252//nucleotidase activity;GO:0043169//cation binding	-	gi|255559120|ref|XP_002520582.1|/1.509e-92/cytosolic purine 5-nucleotidase, putative [Ricinus communis]
Unigene81163_PB_AHAU	0	2	0.01	0.34	5.08746	0.248822	0.476601	-	-	-	-
Unigene50118_PB_AHAU	0	2	0.01	0.34	5.08746	0.248822	0.47656	GO:0005618//cell wall;GO:0043231//intracellular membrane-bounded organelle;GO:0016020//membrane;GO:0031410//cytoplasmic vesicle	GO:0043167//ion binding;GO:0015929//hexosaminidase activity	GO:0044238//primary metabolic process	gi|225448843|ref|XP_002282535.1|/1.1913e-65/PREDICTED: hypothetical protein [Vitis vinifera]
Unigene23274_PB_AHAU	0	2	0.01	0.34	5.08746	0.248822	0.476518	-	-	-	-
Unigene82631_PB_AHAU	0	2	0.01	0.34	5.08746	0.248822	0.476477	GO:0031224//intrinsic to membrane	GO:0017111//nucleoside-triphosphatase activity;GO:0016628//oxidoreductase activity, acting on the CH-CH group of donors, NAD or NADP as acceptor;GO:0015405;GO:0032559	GO:0006810//transport;GO:0009207	gi|297737548|emb|CBI26749.3|/6.34621e-150/unnamed protein product [Vitis vinifera]
Unigene85606_PB_AHAU	0	2	0.01	0.34	5.08746	0.248822	0.476435	-	-	-	-
Unigene89842_PB_AHAU	0	2	0.01	0.34	5.08746	0.248822	0.476394	GO:0043231//intracellular membrane-bounded organelle;GO:0031224//intrinsic to membrane	GO:0030246//carbohydrate binding;GO:0035250//UDP-galactosyltransferase activity	GO:0006464//protein modification process	gi|297740771|emb|CBI30953.3|/7.10126e-39/unnamed protein product [Vitis vinifera]
Unigene11110_PB_AHAU	0	2	0.01	0.34	5.08746	0.248822	0.476353	-	-	-	gi|225441153|ref|XP_002267645.1|/3.35364e-63/PREDICTED: hypothetical protein [Vitis vinifera]
Unigene8653_PB_AHAU	0	2	0.01	0.34	5.08746	0.248822	0.476311	-	-	-	gi|255560141|ref|XP_002521088.1|/5.30129e-13/conserved hypothetical protein [Ricinus communis]
Unigene57772_PB_AHAU	0	2	0.01	0.34	5.08746	0.248822	0.47627	-	-	-	-
Unigene35072_PB_AHAU	0	2	0.01	0.34	5.08746	0.248822	0.476229	-	GO:0035004//phosphatidylinositol 3-kinase activity;GO:0032559	GO:0006796//phosphate metabolic process	gi|255554412|ref|XP_002518245.1|/1.74697e-45/fkbp-rapamycin associated protein, putative [Ricinus communis]
Unigene4609_PB_AHAU	0	2	0.01	0.34	5.08746	0.248822	0.476188	GO:0043231//intracellular membrane-bounded organelle	-	-	gi|224098160|ref|XP_002311128.1|/6.11938e-44/predicted protein [Populus trichocarpa]
Unigene16269_PB_AHAU	0	2	0.01	0.34	5.08746	0.248822	0.476146	GO:0043231//intracellular membrane-bounded organelle	GO:0003676//nucleic acid binding	GO:0006351//transcription, DNA-dependent	gi|302398985|gb|ADL36787.1|/1.78431e-156/MYBR domain class transcription factor [Malus x domestica]
Unigene24339_PB_AHAU	0	2	0.01	0.34	5.08746	0.248822	0.476105	-	-	-	-
Unigene88036_PB_AHAU	0	2	0.01	0.34	5.08746	0.248822	0.476064	-	GO:0046872//metal ion binding	-	gi|224104857|ref|XP_002313594.1|/8.71838e-62/predicted protein [Populus trichocarpa]
Unigene65752_PB_AHAU	0	2	0.01	0.34	5.08746	0.248822	0.476022	-	-	-	-
Unigene15700_PB_AHAU	0	2	0.01	0.34	5.08746	0.248822	0.475981	GO:0031224//intrinsic to membrane	-	GO:0006810//transport	gi|255631884|gb|ACU16309.1|/8.95431e-103/unknown [Glycine max]
Unigene24432_PB_AHAU	0	2	0.01	0.34	5.08746	0.248822	0.47594	-	-	-	-
Unigene38442_PB_AHAU	0	2	0.01	0.34	5.08746	0.248822	0.475899	-	-	-	-
Unigene41044_PB_AHAU	0	2	0.01	0.34	5.08746	0.248822	0.475857	GO:0009532//plastid stroma;GO:0009526//plastid envelope;GO:0042579//microbody;GO:0031090//organelle membrane;GO:0005576//extracellular region	GO:0016627//oxidoreductase activity, acting on the CH-CH group of donors;GO:0008172//S-methyltransferase activity;GO:0016620//oxidoreductase activity, acting on the aldehyde or oxo group of donors, NAD or NADP as acceptor;GO:0046914//transition metal ion binding	GO:0010208//pollen wall assembly;GO:0000097//sulfur amino acid biosynthetic process;GO:0010038//response to metal ion;GO:0006730//one-carbon metabolic process;GO:0006970//response to osmotic stress	gi|255569484|ref|XP_002525709.1|/1.05266e-123/5-methyltetrahydropteroyltriglutamate--homocysteine methyltransferase, putative [Ricinus communis]
Unigene53130_PB_AHAU	0	2	0.01	0.34	5.08746	0.248822	0.475816	-	GO:0004497//monooxygenase activity;GO:0005506//iron ion binding	-	gi|84514173|gb|ABC59095.1|/1.44582e-44/cytochrome P450 monooxygenase CYP704G7 [Medicago truncatula]
Unigene4978_PB_AHAU	0	2	0.01	0.34	5.08746	0.248822	0.475775	-	GO:0016628//oxidoreductase activity, acting on the CH-CH group of donors, NAD or NADP as acceptor;GO:0016772//transferase activity, transferring phosphorus-containing groups	GO:0023052//signaling;GO:0006796//phosphate metabolic process	gi|297734821|emb|CBI17055.3|/1.47221e-81/unnamed protein product [Vitis vinifera]
Unigene77747_PB_AHAU	0	2	0.01	0.34	5.08746	0.248822	0.475734	-	GO:0030528//transcription regulator activity;GO:0003676//nucleic acid binding;GO:0016787//hydrolase activity	GO:0006354//transcription elongation, DNA-dependent;GO:0006355//regulation of transcription, DNA-dependent	gi|297741709|emb|CBI32841.3|/0/unnamed protein product [Vitis vinifera]
Unigene75763_PB_AHAU	0	2	0.01	0.34	5.08746	0.248822	0.475692	-	-	-	gi|224072514|ref|XP_002303766.1|/5.62599e-09/predicted protein [Populus trichocarpa]
Unigene720_PB_AHAU	0	2	0.01	0.34	5.08746	0.248822	0.475651	GO:0009536//plastid	GO:0016903//oxidoreductase activity, acting on the aldehyde or oxo group of donors;GO:0016744	GO:0006772//thiamine metabolic process;GO:0006721//terpenoid metabolic process	gi|194396283|gb|ACF60511.1|/3.78543e-162/1-D-deoxyxylulose 5-phosphate synthase [Nicotiana tabacum]
Unigene24620_PB_AHAU	0	2	0.01	0.34	5.08746	0.248822	0.47561	-	-	-	gi|224143355|ref|XP_002324927.1|/5.21721e-21/predicted protein [Populus trichocarpa]
Unigene8041_PB_AHAU	0	2	0.01	0.34	5.08746	0.248822	0.475569	GO:0044464//cell part	-	-	gi|225457534|ref|XP_002270383.1|/4.48412e-103/PREDICTED: hypothetical protein [Vitis vinifera]
Unigene72044_PB_AHAU	0	2	0.01	0.34	5.08746	0.248822	0.475527	-	-	-	-
Unigene55178_PB_AHAU	0	2	0.01	0.34	5.08746	0.248822	0.475486	GO:0043231//intracellular membrane-bounded organelle;GO:0031461//cullin-RING ubiquitin ligase complex	GO:0016628//oxidoreductase activity, acting on the CH-CH group of donors, NAD or NADP as acceptor;GO:0046914//transition metal ion binding;GO:0005515//protein binding;GO:0019787//small conjugating protein ligase activity	GO:0009646//response to absence of light;GO:0009648//photoperiodism;GO:0010118//stomatal movement;GO:0006259//DNA metabolic process;GO:0032446//protein modification by small protein conjugation;GO:0009812//flavonoid metabolic process;GO:0009639//response to red or far red light	gi|15029364|gb|AAK81856.1|AF394913_1/5.19417e-61/photoregulatory zinc-finger protein COP1 [Rosa hybrid cultivar]
Unigene38704_PB_AHAU	0	2	0.01	0.34	5.08746	0.248822	0.475445	-	-	-	-
Unigene36430_PB_AHAU	0	2	0.01	0.34	5.08746	0.248822	0.475404	GO:0043231//intracellular membrane-bounded organelle	GO:0016881//acid-amino acid ligase activity;GO:0032559	GO:0065008;GO:0000270//peptidoglycan metabolic process;GO:0042546//cell wall biogenesis	gi|224058479|ref|XP_002299528.1|/0/predicted protein [Populus trichocarpa]
Unigene6568_PB_AHAU	0	2	0.01	0.34	5.08746	0.248822	0.475363	-	-	-	gi|225455322|ref|XP_002275967.1|/1.96813e-15/PREDICTED: hypothetical protein [Vitis vinifera]
Unigene47470_PB_AHAU	0	2	0.01	0.34	5.08746	0.248822	0.475322	GO:0043231//intracellular membrane-bounded organelle	-	-	gi|255585152|ref|XP_002533281.1|/5.86525e-33/pentatricopeptide repeat-containing protein, putative [Ricinus communis]
Unigene55790_PB_AHAU	0	2	0.01	0.34	5.08746	0.248822	0.47528	-	-	-	gi|296088983|emb|CBI38686.3|/7.43865e-37/unnamed protein product [Vitis vinifera]
Unigene52810_PB_AHAU	0	2	0.01	0.34	5.08746	0.248822	0.475239	GO:0016020//membrane;GO:0031410//cytoplasmic vesicle	-	-	gi|225430460|ref|XP_002285494.1|/1.15383e-28/PREDICTED: hypothetical protein [Vitis vinifera]
Unigene41346_PB_AHAU	0	2	0.01	0.34	5.08746	0.248822	0.475198	-	-	-	-
Unigene4606_PB_AHAU	0	2	0.01	0.34	5.08746	0.248822	0.475157	GO:0031410//cytoplasmic vesicle	-	-	gi|255574446|ref|XP_002528135.1|/1.46617e-26/hypothetical protein RCOM_1195900 [Ricinus communis]
Unigene23012_PB_AHAU	0	2	0.01	0.34	5.08746	0.248822	0.475116	-	GO:0005488//binding;GO:0003824//catalytic activity	GO:0044238//primary metabolic process	gi|255541784|ref|XP_002511956.1|/8.06325e-102/aldose 1-epimerase, putative [Ricinus communis]
Unigene47123_PB_AHAU	0	2	0.01	0.34	5.08746	0.248822	0.475075	-	-	-	-
Unigene34364_PB_AHAU	0	2	0.01	0.34	5.08746	0.248822	0.475034	GO:0043231//intracellular membrane-bounded organelle	-	-	gi|225447316|ref|XP_002273999.1|/3.75705e-76/PREDICTED: hypothetical protein [Vitis vinifera]
Unigene32324_PB_AHAU	0	2	0.01	0.34	5.08746	0.248822	0.474992	-	-	-	gi|4586049|gb|AAD25667.1|/5.98312e-09/hypothetical protein [Arabidopsis thaliana]
Unigene7488_PB_AHAU	0	2	0.01	0.34	5.08746	0.248822	0.474951	-	-	-	gi|225437338|ref|XP_002265366.1|/2.68912e-17/PREDICTED: hypothetical protein [Vitis vinifera]
Unigene87340_PB_AHAU	0	2	0.01	0.34	5.08746	0.248822	0.47491	GO:0043231//intracellular membrane-bounded organelle	GO:0008135//translation factor activity, nucleic acid binding	GO:0006412//translation	gi|297839099|ref|XP_002887431.1|/1.05784e-13/eukaryotic translation initiation factor 2B family protein [Arabidopsis lyrata subsp. lyrata]
Unigene47834_PB_AHAU	0	2	0.01	0.34	5.08746	0.248822	0.474869	-	-	-	-
Unigene55107_PB_AHAU	0	2	0.01	0.34	5.08746	0.248822	0.474828	GO:0043231//intracellular membrane-bounded organelle	-	-	gi|224140169|ref|XP_002323457.1|/2.19516e-51/predicted protein [Populus trichocarpa]
Unigene89468_PB_AHAU	0	2	0.01	0.34	5.08746	0.248822	0.474787	GO:0043234//protein complex;GO:0031410//cytoplasmic vesicle	GO:0004683//calmodulin-dependent protein kinase activity;GO:0043566//structure-specific DNA binding	GO:0006355//regulation of transcription, DNA-dependent;GO:0009791//post-embryonic development;GO:0015031//protein transport	gi|255554146|ref|XP_002518113.1|/3.38223e-39/WD-repeat protein, putative [Ricinus communis]
Unigene4124_PB_AHAU	0	2	0.01	0.34	5.08746	0.248822	0.474746	-	-	-	-
Unigene24237_PB_AHAU	0	2	0.01	0.34	5.08746	0.248822	0.474705	GO:0043231//intracellular membrane-bounded organelle	-	-	gi|224126305|ref|XP_002319806.1|/6.6525e-44/predicted protein [Populus trichocarpa]
Unigene75619_PB_AHAU	0	2	0.01	0.34	5.08746	0.248822	0.474664	-	-	-	gi|225436341|ref|XP_002268902.1|/1.48216e-15/PREDICTED: hypothetical protein [Vitis vinifera]
Unigene39686_PB_AHAU	0	2	0.01	0.34	5.08746	0.248822	0.474623	-	-	-	-
Unigene61779_PB_AHAU	0	2	0.01	0.34	5.08746	0.248822	0.474582	GO:0043231//intracellular membrane-bounded organelle	GO:0003676//nucleic acid binding;GO:0008168//methyltransferase activity	GO:0006730//one-carbon metabolic process;GO:0010467//gene expression;GO:0009451//RNA modification	gi|296090517|emb|CBI40848.3|/1.16251e-93/unnamed protein product [Vitis vinifera]
Unigene41542_PB_AHAU	0	2	0.01	0.34	5.08746	0.248822	0.474541	-	-	-	-
Unigene40576_PB_AHAU	0	2	0.01	0.34	5.08746	0.248822	0.4745	-	-	-	-
Unigene59394_PB_AHAU	0	2	0.01	0.34	5.08746	0.248822	0.474459	-	-	-	-
Unigene69564_PB_AHAU	0	2	0.01	0.34	5.08746	0.248822	0.474418	GO:0043231//intracellular membrane-bounded organelle	GO:0008409//5'-3' exonuclease activity;GO:0005488//binding	GO:0050789//regulation of biological process;GO:0009725//response to hormone stimulus;GO:0010586//miRNA metabolic process;GO:0000956//nuclear-transcribed mRNA catabolic process	gi|255538898|ref|XP_002510514.1|/1.27151e-19/5'->3' exoribonuclease, putative [Ricinus communis]
Unigene21389_PB_AHAU	0	2	0.01	0.34	5.08746	0.248822	0.474377	GO:0031410//cytoplasmic vesicle	GO:0005488//binding	-	gi|255547830|ref|XP_002514972.1|/3.81295e-42/Signal recognition particle subunit srp72, putative [Ricinus communis]
Unigene39898_PB_AHAU	0	2	0.01	0.34	5.08746	0.248822	0.474336	-	-	-	-
Unigene24667_PB_AHAU	0	2	0.01	0.34	5.08746	0.248822	0.474295	-	-	-	gi|147843192|emb|CAN78447.1|/1.20828e-06/hypothetical protein VITISV_026810 [Vitis vinifera]
Unigene2401_PB_AHAU	0	2	0.01	0.34	5.08746	0.248822	0.474254	GO:0043231//intracellular membrane-bounded organelle;GO:0044444//cytoplasmic part	GO:0004672//protein kinase activity	-	gi|255544604|ref|XP_002513363.1|/9.28965e-124/serine/threonine protein kinase, putative [Ricinus communis]
Unigene68866_PB_AHAU	0	2	0.01	0.34	5.08746	0.248822	0.474213	-	-	-	-
Unigene43912_PB_AHAU	0	2	0.01	0.34	5.08746	0.248822	0.474172	GO:0005789//endoplasmic reticulum membrane	GO:0016740//transferase activity	GO:0006497//protein lipidation	gi|255571039|ref|XP_002526470.1|/1.75872e-82/glycosyltransferase, putative [Ricinus communis]
Unigene39561_PB_AHAU	0	2	0.01	0.34	5.08746	0.248822	0.474131	-	-	-	-
Unigene14244_PB_AHAU	0	2	0.01	0.34	5.08746	0.248822	0.47409	GO:0031410//cytoplasmic vesicle	-	-	gi|296086732|emb|CBI32367.3|/6.23858e-67/unnamed protein product [Vitis vinifera]
Unigene27841_PB_AHAU	0	2	0.01	0.34	5.08746	0.248822	0.474049	-	-	-	-
Unigene83734_PB_AHAU	0	2	0.01	0.34	5.08746	0.248822	0.474008	-	-	-	-
Unigene7006_PB_AHAU	0	2	0.01	0.34	5.08746	0.248822	0.473967	-	-	-	-
Unigene83376_PB_AHAU	0	2	0.01	0.34	5.08746	0.248822	0.473926	-	GO:0016491//oxidoreductase activity;GO:0005506//iron ion binding	-	gi|224144535|ref|XP_002325324.1|/1.6902e-32/cytochrome P450 [Populus trichocarpa]
Unigene54865_PB_AHAU	0	2	0.01	0.34	5.08746	0.248822	0.473885	GO:0005576//extracellular region;GO:0030312//external encapsulating structure	GO:0016798//hydrolase activity, acting on glycosyl bonds;GO:0016758//transferase activity, transferring hexosyl groups	GO:0044042//glucan metabolic process	gi|187372996|gb|ACD03232.1|/3.17746e-98/xyloglucan endotransglucosylase/hydrolase 8 [Malus x domestica]
Unigene69452_PB_AHAU	0	2	0.01	0.34	5.08746	0.248822	0.473844	GO:0042579//microbody	GO:0016491//oxidoreductase activity	GO:0009850//auxin metabolic process;GO:0048588//developmental cell growth;GO:0009733//response to auxin stimulus	gi|297742907|emb|CBI35708.3|/3.59608e-61/unnamed protein product [Vitis vinifera]
Unigene62381_PB_AHAU	0	2	0.01	0.34	5.08746	0.248822	0.473803	-	-	-	-
Unigene49141_PB_AHAU	0	2	0.01	0.34	5.08746	0.248822	0.473763	-	GO:0030246//carbohydrate binding;GO:0016861//intramolecular oxidoreductase activity, interconverting aldoses and ketoses	GO:0044238//primary metabolic process	gi|224066237|ref|XP_002302040.1|/1.16274e-148/predicted protein [Populus trichocarpa]
Unigene8388_PB_AHAU	0	2	0.01	0.34	5.08746	0.248822	0.473722	GO:0009536//plastid	GO:0004091//carboxylesterase activity	GO:0043623//cellular protein complex assembly	gi|224146265|ref|XP_002325942.1|/5.45422e-144/tubulin folding cofactor [Populus trichocarpa]
Unigene61375_PB_AHAU	0	2	0.01	0.34	5.08746	0.248822	0.473681	-	-	-	-
Unigene77818_PB_AHAU	0	2	0.01	0.34	5.08746	0.248822	0.47364	GO:0043231//intracellular membrane-bounded organelle	GO:0004812//aminoacyl-tRNA ligase activity;GO:0032559	GO:0006418//tRNA aminoacylation for protein translation	gi|255636795|gb|ACU18731.1|/2.37885e-62/unknown [Glycine max]
Unigene49652_PB_AHAU	0	2	0.01	0.34	5.08746	0.248822	0.473599	GO:0031224//intrinsic to membrane;GO:0031090//organelle membrane;GO:0005773//vacuole	GO:0005262//calcium channel activity;GO:0046872//metal ion binding	GO:0010118//stomatal movement;GO:0019932//second-messenger-mediated signaling;GO:0009695//jasmonic acid biosynthetic process;GO:0032412;GO:0032501//multicellular organismal process;GO:0006816//calcium ion transport	gi|224121708|ref|XP_002330633.1|/1.15837e-28/predicted protein [Populus trichocarpa]
Unigene29877_PB_AHAU	0	2	0.01	0.34	5.08746	0.248822	0.473558	-	-	-	gi|255572943|ref|XP_002527402.1|/3.1921e-40/conserved hypothetical protein [Ricinus communis]
Unigene48556_PB_AHAU	0	2	0.01	0.34	5.08746	0.248822	0.473517	GO:0043231//intracellular membrane-bounded organelle;GO:0044444//cytoplasmic part	GO:0001071//nucleic acid binding transcription factor activity;GO:0003677//DNA binding	GO:0006351//transcription, DNA-dependent;GO:0003006//developmental process involved in reproduction	gi|255537553|ref|XP_002509843.1|/6.65965e-32/bel1 homeotic protein, putative [Ricinus communis]
Unigene58396_PB_AHAU	0	2	0.01	0.34	5.08746	0.248822	0.473477	-	-	-	-
Unigene60480_PB_AHAU	0	2	0.01	0.34	5.08746	0.248822	0.473436	-	-	-	-
Unigene86764_PB_AHAU	0	2	0.01	0.34	5.08746	0.248822	0.473395	-	-	-	gi|12992|emb|CAA44478.1|/1.93561e-24/ORF 873 [Helianthus annuus]
Unigene61398_PB_AHAU	0	2	0.01	0.34	5.08746	0.248822	0.473354	-	-	-	-
Unigene26349_PB_AHAU	0	2	0.01	0.34	5.08746	0.248822	0.473313	GO:0009536//plastid	GO:0004175//endopeptidase activity	GO:0019538//protein metabolic process;GO:0009767//photosynthetic electron transport chain	gi|255584471|ref|XP_002532965.1|/1.18691e-65/protein binding protein, putative [Ricinus communis]
Unigene17425_PB_AHAU	0	2	0.01	0.34	5.08746	0.248822	0.473272	-	-	-	gi|297814378|ref|XP_002875072.1|/1.17949e-11/hypothetical protein ARALYDRAFT_322489 [Arabidopsis lyrata subsp. lyrata]
Unigene31990_PB_AHAU	0	2	0.01	0.34	5.08746	0.248822	0.473232	-	-	-	-
Unigene57481_PB_AHAU	0	2	0.01	0.34	5.08746	0.248822	0.473191	GO:0016020//membrane	-	-	gi|255553795|ref|XP_002517938.1|/5.45629e-77/conserved hypothetical protein [Ricinus communis]
Unigene52061_PB_AHAU	0	2	0.01	0.34	5.08746	0.248822	0.47315	-	-	-	gi|255547950|ref|XP_002515032.1|/3.2351e-09/hypothetical protein RCOM_1082870 [Ricinus communis]
Unigene10153_PB_AHAU	0	2	0.01	0.34	5.08746	0.248822	0.473109	-	-	-	-
Unigene86371_PB_AHAU	0	2	0.01	0.34	5.08746	0.248822	0.473068	GO:0043234//protein complex;GO:0043231//intracellular membrane-bounded organelle	GO:0016751;GO:0016418;GO:0032559	GO:0032787//monocarboxylic acid metabolic process	gi|296090376|emb|CBI40195.3|/2.25647e-15/unnamed protein product [Vitis vinifera]
Unigene22523_PB_AHAU	0	2	0.01	0.34	5.08746	0.248822	0.473028	-	GO:0004674//protein serine/threonine kinase activity;GO:0032559	GO:0006464//protein modification process	gi|47496760|dbj|BAD19066.1|/3.1823e-30/protein kinase [Triticum aestivum]
Unigene50693_PB_AHAU	0	2	0.01	0.34	5.08746	0.248822	0.472987	GO:0009536//plastid	-	GO:0006605//protein targeting;GO:0006351//transcription, DNA-dependent	gi|296090276|emb|CBI40095.3|/9.27534e-42/unnamed protein product [Vitis vinifera]
Unigene13145_PB_AHAU	0	2	0.01	0.34	5.08746	0.248822	0.472946	-	-	-	gi|255576609|ref|XP_002529195.1|/8.27977e-143/DNA binding protein, putative [Ricinus communis]
Unigene25740_PB_AHAU	0	2	0.01	0.34	5.08746	0.248822	0.472905	-	GO:0016301//kinase activity;GO:0032559	GO:0006464//protein modification process	gi|255585088|ref|XP_002533250.1|/5.9231e-95/Ubiquinone biosynthesis protein coq-8, putative [Ricinus communis]
Unigene57909_PB_AHAU	0	2	0.01	0.34	5.08746	0.248822	0.472865	GO:0043231//intracellular membrane-bounded organelle	GO:0003676//nucleic acid binding;GO:0005343//organic acid:sodium symporter activity;GO:0016462//pyrophosphatase activity;GO:0032559	GO:0006259//DNA metabolic process	gi|297812933|ref|XP_002874350.1|/3.6086e-54/nucleoside-triphosphatase/ nucleotide binding protein [Arabidopsis lyrata subsp. lyrata]
Unigene61117_PB_AHAU	0	2	0.01	0.34	5.08746	0.248822	0.472824	-	-	-	-
Unigene81174_PB_AHAU	0	2	0.01	0.34	5.08746	0.248822	0.472783	-	-	-	-
Unigene14716_PB_AHAU	0	2	0.01	0.34	5.08746	0.248822	0.472743	-	GO:0003677//DNA binding	GO:0006355//regulation of transcription, DNA-dependent	gi|302398843|gb|ADL36716.1|/4.02229e-138/HD domain class transcription factor [Malus x domestica]
Unigene55545_PB_AHAU	0	2	0.01	0.34	5.08746	0.248822	0.472702	-	-	-	gi|225423973|ref|XP_002282567.1|/1.29383e-48/PREDICTED: hypothetical protein isoform 2 [Vitis vinifera]
Unigene62480_PB_AHAU	0	2	0.01	0.34	5.08746	0.248822	0.472661	-	-	-	gi|242054339|ref|XP_002456315.1|/1.31851e-08/hypothetical protein SORBIDRAFT_03g033860 [Sorghum bicolor]
Unigene61466_PB_AHAU	0	2	0.01	0.34	5.08746	0.248822	0.47262	-	-	-	gi|255587360|ref|XP_002534244.1|/4.13299e-26/WD-repeat protein, putative [Ricinus communis]
Unigene19348_PB_AHAU	0	2	0.01	0.34	5.08746	0.248822	0.47258	GO:0043231//intracellular membrane-bounded organelle	GO:0030528//transcription regulator activity;GO:0005515//protein binding	GO:0009409//response to cold	gi|297742873|emb|CBI35638.3|/3.863e-31/unnamed protein product [Vitis vinifera]
Unigene13496_PB_AHAU	0	2	0.01	0.34	5.08746	0.248822	0.472539	-	GO:0005488//binding	GO:0042221//response to chemical stimulus;GO:0040007//growth;GO:0080134//regulation of response to stress;GO:0009628//response to abiotic stimulus;GO:0050794//regulation of cellular process	gi|255570825|ref|XP_002526365.1|/4.31652e-66/sumo ligase, putative [Ricinus communis]
Unigene37673_PB_AHAU	0	2	0.01	0.34	5.08746	0.248822	0.472498	GO:0043231//intracellular membrane-bounded organelle	-	GO:0009987//cellular process	gi|22329611|ref|NP_173083.2|/1.57931e-08/CYCB3;1 (cyclin b3;1); cyclin-dependent protein kinase [Arabidopsis thaliana]
Unigene15898_PB_AHAU	0	2	0.01	0.34	5.08746	0.248822	0.472458	-	-	-	-
Unigene71699_PB_AHAU	0	2	0.01	0.34	5.08746	0.248822	0.472417	-	-	-	gi|225465716|ref|XP_002274185.1|/8.36755e-144/PREDICTED: hypothetical protein [Vitis vinifera]
Unigene62095_PB_AHAU	0	2	0.01	0.34	5.08746	0.248822	0.472376	-	-	-	-
Unigene14662_PB_AHAU	0	2	0.01	0.34	5.08746	0.248822	0.472336	-	GO:0005488//binding	GO:0009725//response to hormone stimulus;GO:0050794//regulation of cellular process;GO:0019725//cellular homeostasis	gi|222160076|gb|ACM47319.1|/2.76818e-22/Gasa4-like protein [Rosa x damascena]
Unigene6135_PB_AHAU	0	2	0.01	0.34	5.08746	0.248822	0.472295	-	-	-	-
Unigene69788_PB_AHAU	0	2	0.01	0.34	5.08746	0.248822	0.472254	GO:0043231//intracellular membrane-bounded organelle;GO:0016020//membrane	GO:0016301//kinase activity	GO:0009987//cellular process	gi|297739262|emb|CBI28913.3|/8.7734e-78/unnamed protein product [Vitis vinifera]
Unigene65215_PB_AHAU	0	2	0.01	0.34	5.08746	0.248822	0.472214	-	-	-	-
Unigene48551_PB_AHAU	0	2	0.01	0.34	5.08746	0.248822	0.472173	GO:0044424//intracellular part;GO:0016020//membrane	-	GO:0009725//response to hormone stimulus;GO:0009746;GO:0000902//cell morphogenesis;GO:0009250//glucan biosynthetic process;GO:0009827//plant-type cell wall modification	gi|225449919|ref|XP_002268366.1|/2.26977e-16/PREDICTED: hypothetical protein [Vitis vinifera]
Unigene66055_PB_AHAU	0	2	0.01	0.34	5.08746	0.248822	0.472133	-	-	-	-
Unigene1173_PB_AHAU	0	2	0.01	0.34	5.08746	0.248822	0.472092	GO:0043229//intracellular organelle;GO:0030529//ribonucleoprotein complex	GO:0005198//structural molecule activity	GO:0010467//gene expression;GO:0022613//ribonucleoprotein complex biogenesis	gi|225445521|ref|XP_002285234.1|/4.94286e-30/PREDICTED: hypothetical protein isoform 2 [Vitis vinifera]
Unigene79518_PB_AHAU	0	2	0.01	0.34	5.08746	0.248822	0.472051	-	-	-	-
Unigene1559_PB_AHAU	0	2	0.01	0.34	5.08746	0.248822	0.472011	-	-	-	-
Unigene89019_PB_AHAU	0	2	0.01	0.34	5.08746	0.248822	0.47197	-	-	-	-
Unigene59838_PB_AHAU	0	2	0.01	0.34	5.08746	0.248822	0.47193	-	-	-	-
Unigene73031_PB_AHAU	0	2	0.01	0.34	5.08746	0.248822	0.471889	-	-	-	-
Unigene27843_PB_AHAU	0	2	0.01	0.34	5.08746	0.248822	0.471848	-	GO:0016837//carbon-oxygen lyase activity, acting on polysaccharides	-	gi|297816804|ref|XP_002876285.1|/4.66223e-62/pectate lyase family protein [Arabidopsis lyrata subsp. lyrata]
Unigene33129_PB_AHAU	0	2	0.01	0.34	5.08746	0.248822	0.471808	-	-	-	gi|224092232|ref|XP_002309520.1|/2.15833e-19/predicted protein [Populus trichocarpa]
Unigene89851_PB_AHAU	0	2	0.01	0.34	5.08746	0.248822	0.471767	GO:0043231//intracellular membrane-bounded organelle	GO:0003723//RNA binding;GO:0005515//protein binding	GO:0048856//anatomical structure development;GO:0009755//hormone-mediated signaling pathway;GO:0006351//transcription, DNA-dependent;GO:0007275//multicellular organismal development	gi|206572097|gb|ACI13681.1|/1.28827e-35/putative auxin response factor ARF16 [Malus x domestica]
Unigene64099_PB_AHAU	0	2	0.01	0.34	5.08746	0.248822	0.471727	-	-	-	gi|225444367|ref|XP_002266933.1|/4.71224e-06/PREDICTED: hypothetical protein [Vitis vinifera]
Unigene16419_PB_AHAU	0	2	0.01	0.34	5.08746	0.248822	0.471686	-	GO:0003677//DNA binding	GO:0006351//transcription, DNA-dependent	gi|224126949|ref|XP_002319969.1|/3.71841e-17/predicted protein [Populus trichocarpa]
Unigene13085_PB_AHAU	0	2	0.01	0.34	5.08746	0.248822	0.471646	-	-	-	-
Unigene28396_PB_AHAU	0	2	0.01	0.34	5.08746	0.248822	0.471605	-	GO:0005488//binding	-	gi|225444661|ref|XP_002276983.1|/7.58513e-49/PREDICTED: hypothetical protein isoform 1 [Vitis vinifera]
Unigene29419_PB_AHAU	0	2	0.01	0.34	5.08746	0.248822	0.471565	GO:0043231//intracellular membrane-bounded organelle	GO:0048037//cofactor binding;GO:0016454	GO:0006670//sphingosine metabolic process;GO:0009639//response to red or far red light;GO:0048229//gametophyte development	gi|224119778|ref|XP_002318160.1|/2.65395e-65/predicted protein [Populus trichocarpa]
Unigene48441_PB_AHAU	0	2	0.01	0.34	5.08746	0.248822	0.471524	GO:0031966//mitochondrial membrane	GO:0032561;GO:0046872//metal ion binding;GO:0003824//catalytic activity	GO:0007275//multicellular organismal development;GO:0003006//developmental process involved in reproduction;GO:0009207;GO:0006996//organelle organization;GO:0000904//cell morphogenesis involved in differentiation;GO:0034643//establishment of mitochondrion localization, microtubule-mediated;GO:0035556//intracellular signal transduction	gi|150036254|gb|ABR67417.1|/1.98084e-60/ATP/GTP/Ca++ binding protein [Cucumis melo subsp. melo]
Unigene75488_PB_AHAU	0	2	0.01	0.34	5.08746	0.248822	0.471484	-	GO:0046527//glucosyltransferase activity	GO:0005977//glycogen metabolic process	gi|182636944|gb|ACB97677.1|/2.65946e-25/granule bound starch synthase Ia precursor [Malus x domestica]
Unigene20894_PB_AHAU	0	2	0.01	0.34	5.08746	0.248822	0.471443	-	-	-	-
Unigene23136_PB_AHAU	0	2	0.01	0.34	5.08746	0.248822	0.471403	GO:0043234//protein complex;GO:0043231//intracellular membrane-bounded organelle;GO:0016020//membrane	GO:0033612//receptor serine/threonine kinase binding;GO:0019787//small conjugating protein ligase activity	GO:0009737//response to abscisic acid stimulus;GO:0032446//protein modification by small protein conjugation	gi|224065423|ref|XP_002301810.1|/1.74461e-53/predicted protein [Populus trichocarpa]
Unigene76533_PB_AHAU	0	2	0.01	0.34	5.08746	0.248822	0.471362	-	GO:0035251//UDP-glucosyltransferase activity	-	gi|147795873|emb|CAN74227.1|/1.21672e-17/hypothetical protein VITISV_041748 [Vitis vinifera]
Unigene51739_PB_AHAU	0	2	0.01	0.34	5.08746	0.248822	0.471322	GO:0043231//intracellular membrane-bounded organelle	-	-	gi|297742184|emb|CBI33971.3|/1.16513e-69/unnamed protein product [Vitis vinifera]
Unigene2220_PB_AHAU	0	2	0.01	0.34	5.08746	0.248822	0.471281	-	-	-	-
Unigene12148_PB_AHAU	0	2	0.01	0.34	5.08746	0.248822	0.471241	-	-	-	gi|157399678|gb|ABV53463.1|/1.61978e-06/pseudo-response regulator 7 [Castanea sativa]
Unigene89765_PB_AHAU	0	2	0.01	0.34	5.08746	0.248822	0.4712	GO:0030176//integral to endoplasmic reticulum membrane	-	-	gi|255560908|ref|XP_002521467.1|/1.33617e-162/conserved hypothetical protein [Ricinus communis]
Unigene86529_PB_AHAU	0	2	0.01	0.34	5.08746	0.248822	0.47116	GO:0043231//intracellular membrane-bounded organelle	GO:0003677//DNA binding	GO:0006511//ubiquitin-dependent protein catabolic process;GO:0006281//DNA repair	gi|224073098|ref|XP_002303970.1|/4.9399e-35/predicted protein [Populus trichocarpa]
Unigene78386_PB_AHAU	0	2	0.01	0.34	5.08746	0.248822	0.47112	GO:0009534//chloroplast thylakoid	GO:0005515//protein binding	GO:0044267//cellular protein metabolic process	gi|224090749|ref|XP_002309071.1|/3.59212e-14/predicted protein [Populus trichocarpa]
Unigene52753_PB_AHAU	0	2	0.01	0.34	5.08746	0.248822	0.471079	GO:0031224//intrinsic to membrane	-	-	gi|225423919|ref|XP_002282011.1|/4.87722e-91/PREDICTED: hypothetical protein [Vitis vinifera]
Unigene7999_PB_AHAU	0	2	0.01	0.34	5.08746	0.248822	0.471039	GO:0012510//trans-Golgi network transport vesicle membrane;GO:0009536//plastid;GO:0005905//coated pit	GO:0016301//kinase activity;GO:0032559	GO:0015031//protein transport;GO:0006464//protein modification process	gi|297833602|ref|XP_002884683.1|/1.26742e-35/hypothetical protein ARALYDRAFT_896987 [Arabidopsis lyrata subsp. lyrata]
Unigene17436_PB_AHAU	0	2	0.01	0.34	5.08746	0.248822	0.470998	-	-	GO:0008152//metabolic process	gi|255554945|ref|XP_002518510.1|/7.56182e-165/conserved hypothetical protein [Ricinus communis]
Unigene72865_PB_AHAU	0	2	0.01	0.34	5.08746	0.248822	0.470958	-	-	-	gi|297739406|emb|CBI29535.3|/2.60899e-12/unnamed protein product [Vitis vinifera]
Unigene73019_PB_AHAU	0	2	0.01	0.34	5.08746	0.248822	0.470917	-	-	-	-
Unigene70034_PB_AHAU	0	2	0.01	0.34	5.08746	0.248822	0.470877	GO:0044464//cell part	-	-	gi|297734025|emb|CBI15272.3|/8.38706e-35/unnamed protein product [Vitis vinifera]
Unigene36679_PB_AHAU	0	2	0.01	0.34	5.08746	0.248822	0.470837	GO:0009532//plastid stroma;GO:0016020//membrane;GO:0042579//microbody	GO:0016646//oxidoreductase activity, acting on the CH-NH group of donors, NAD or NADP as acceptor;GO:0046914//transition metal ion binding;GO:0016655//oxidoreductase activity, acting on NADH or NADPH, quinone or similar compound as acceptor;GO:0016616//oxidoreductase activity, acting on the CH-OH group of donors, NAD or NADP as acceptor	GO:0006952//defense response;GO:0006970//response to osmotic stress;GO:0008152//metabolic process	gi|293334187|ref|NP_001167792.1|/5.78586e-12/hypothetical protein LOC100381485 [Zea mays]
Unigene25393_PB_AHAU	0	2	0.01	0.34	5.08746	0.248822	0.470796	GO:0043231//intracellular membrane-bounded organelle	GO:0046914//transition metal ion binding;GO:0016279//protein-lysine N-methyltransferase activity	GO:0016571//histone methylation	gi|255539394|ref|XP_002510762.1|/6.0577e-18/set domain protein, putative [Ricinus communis]
Unigene48730_PB_AHAU	0	2	0.01	0.34	5.08746	0.248822	0.470756	-	-	-	gi|224101341|ref|XP_002312241.1|/1.49103e-07/predicted protein [Populus trichocarpa]
Unigene67549_PB_AHAU	0	2	0.01	0.34	5.08746	0.248822	0.470715	-	-	-	-
Unigene24973_PB_AHAU	0	2	0.01	0.34	5.08746	0.248822	0.470675	-	-	-	gi|255555401|ref|XP_002518737.1|/8.32882e-11/conserved hypothetical protein [Ricinus communis]
Unigene15504_PB_AHAU	0	2	0.01	0.34	5.08746	0.248822	0.470635	-	-	-	-
Unigene17242_PB_AHAU	0	2	0.01	0.34	5.08746	0.248822	0.470594	-	-	-	gi|225430291|ref|XP_002285138.1|/4.90796e-09/PREDICTED: hypothetical protein [Vitis vinifera]
Unigene70868_PB_AHAU	0	2	0.01	0.34	5.08746	0.248822	0.470554	-	-	-	gi|255545299|ref|XP_002513710.1|/6.40862e-27/conserved hypothetical protein [Ricinus communis]
Unigene8266_PB_AHAU	0	2	0.01	0.34	5.08746	0.248822	0.470514	GO:0016020//membrane;GO:0005798//Golgi-associated vesicle	GO:0046914//transition metal ion binding;GO:0016301//kinase activity;GO:0005083//small GTPase regulator activity;GO:0005543//phospholipid binding;GO:0032559	GO:0003002//regionalization;GO:0032012//regulation of ARF protein signal transduction;GO:0009887//organ morphogenesis;GO:0006464//protein modification process;GO:0009725//response to hormone stimulus	gi|296085519|emb|CBI29251.3|/1.29731e-107/unnamed protein product [Vitis vinifera]
Unigene77789_PB_AHAU	0	2	0.01	0.34	5.08746	0.248822	0.470473	-	-	-	-
Unigene911_PB_AHAU	0	2	0.01	0.34	5.08746	0.248822	0.470433	-	GO:0016741	GO:0006970//response to osmotic stress;GO:0006730//one-carbon metabolic process	gi|224096071|ref|XP_002310527.1|/4.5302e-33/predicted protein [Populus trichocarpa]
Unigene75015_PB_AHAU	0	2	0.01	0.34	5.08746	0.248822	0.470393	-	-	-	-
Unigene10312_PB_AHAU	0	2	0.01	0.34	5.08746	0.248822	0.470352	-	-	-	gi|297737210|emb|CBI26411.3|/7.83948e-149/unnamed protein product [Vitis vinifera]
Unigene32043_PB_AHAU	0	2	0.01	0.34	5.08746	0.248822	0.470312	GO:0009536//plastid	GO:0005488//binding	-	gi|224100909|ref|XP_002312063.1|/2.13242e-46/predicted protein [Populus trichocarpa]
Unigene79486_PB_AHAU	0	2	0.01	0.34	5.08746	0.248822	0.470272	-	-	-	gi|280967725|gb|ACZ98531.1|/9.44659e-07/ARGH17 [Malus x domestica]
Unigene87983_PB_AHAU	0	2	0.01	0.34	5.08746	0.248822	0.470232	-	-	-	gi|297738249|emb|CBI27450.3|/5.93987e-49/unnamed protein product [Vitis vinifera]
Unigene2005_PB_AHAU	0	2	0.01	0.34	5.08746	0.248822	0.470191	GO:0031410//cytoplasmic vesicle;GO:0016020//membrane	GO:0004672//protein kinase activity;GO:0032559	GO:0033554//cellular response to stress;GO:0007167//enzyme linked receptor protein signaling pathway;GO:0002218//activation of innate immune response;GO:0032412;GO:0009581;GO:0006464//protein modification process	gi|224135585|ref|XP_002322110.1|/1.37468e-13/predicted protein [Populus trichocarpa]
Unigene30184_PB_AHAU	0	2	0.01	0.34	5.08746	0.248822	0.470151	-	-	-	gi|225445998|ref|XP_002267263.1|/2.74497e-43/PREDICTED: hypothetical protein [Vitis vinifera]
Unigene12427_PB_AHAU	0	2	0.01	0.34	5.08746	0.248822	0.470111	-	GO:0003676//nucleic acid binding	-	gi|225468045|ref|XP_002263084.1|/1.7846e-35/PREDICTED: hypothetical protein [Vitis vinifera]
Unigene12963_PB_AHAU	0	2	0.01	0.34	5.08746	0.248822	0.470071	-	-	-	gi|302398705|gb|ADL36647.1|/1.26359e-49/C2H2L domain class transcription factor [Malus x domestica]
Unigene22636_PB_AHAU	0	2	0.01	0.34	5.08746	0.248822	0.47003	-	-	GO:0009719	gi|224143613|ref|XP_002325016.1|/4.35052e-44/predicted protein [Populus trichocarpa]
Unigene62738_PB_AHAU	0	2	0.01	0.34	5.08746	0.248822	0.46999	-	-	-	-
Unigene64946_PB_AHAU	0	2	0.01	0.34	5.08746	0.248822	0.46995	-	-	-	-
Unigene19167_PB_AHAU	0	2	0.01	0.34	5.08746	0.248822	0.46991	-	-	-	-
Unigene27381_PB_AHAU	0	2	0.01	0.34	5.08746	0.248822	0.469869	GO:0009536//plastid	GO:0004175//endopeptidase activity;GO:0042623//ATPase activity, coupled;GO:0032559	GO:0019538//protein metabolic process;GO:0009987//cellular process	gi|225436170|ref|XP_002266075.1|/9.45478e-140/PREDICTED: hypothetical protein [Vitis vinifera]
Unigene52209_PB_AHAU	0	2	0.01	0.34	5.08746	0.248822	0.469829	-	-	-	gi|302142954|emb|CBI20249.3|/1.34285e-38/unnamed protein product [Vitis vinifera]
Unigene41988_PB_AHAU	0	2	0.01	0.34	5.08746	0.248822	0.469789	GO:0043234//protein complex;GO:0016604//nuclear body;GO:0009536//plastid	GO:0005488//binding	GO:0048868//pollen tube development	gi|255626499|gb|ACU13594.1|/9.54047e-39/unknown [Glycine max]
Unigene69312_PB_AHAU	0	2	0.01	0.34	5.08746	0.248822	0.469749	GO:0043234//protein complex	GO:0004721//phosphoprotein phosphatase activity;GO:0043169//cation binding	GO:0006464//protein modification process	gi|4206122|gb|AAD11430.1|/7.56124e-20/protein phosphatase 2C homolog [Mesembryanthemum crystallinum]
Unigene48328_PB_AHAU	0	2	0.01	0.34	5.08746	0.248822	0.469708	-	-	-	gi|225447963|ref|XP_002267906.1|/2.79292e-86/PREDICTED: hypothetical protein isoform 2 [Vitis vinifera]
Unigene68680_PB_AHAU	0	2	0.01	0.34	5.08746	0.248822	0.469668	-	-	-	-
Unigene13877_PB_AHAU	0	2	0.01	0.34	5.08746	0.248822	0.469628	-	-	-	gi|297740400|emb|CBI30582.3|/1.36041e-17/unnamed protein product [Vitis vinifera]
Unigene50642_PB_AHAU	0	2	0.01	0.34	5.08746	0.248822	0.469588	-	-	-	-
Unigene22310_PB_AHAU	0	2	0.01	0.34	5.08746	0.248822	0.469548	GO:0009536//plastid	GO:0004812//aminoacyl-tRNA ligase activity;GO:0032559	GO:0006418//tRNA aminoacylation for protein translation;GO:0003006//developmental process involved in reproduction	gi|225445067|ref|XP_002280299.1|/1.02551e-16/PREDICTED: hypothetical protein [Vitis vinifera]
Unigene37693_PB_AHAU	0	2	0.01	0.34	5.08746	0.248822	0.469508	-	GO:0003676//nucleic acid binding	-	gi|255639399|gb|ACU19995.1|/6.46826e-48/unknown [Glycine max]
Unigene84024_PB_AHAU	0	2	0.01	0.34	5.08746	0.248822	0.469467	GO:0031224//intrinsic to membrane	GO:0015562//efflux transmembrane transporter activity;GO:0032559;GO:0042626//ATPase activity, coupled to transmembrane movement of substances	GO:0009630//gravitropism;GO:0043479;GO:0009639//response to red or far red light;GO:0009734//auxin mediated signaling pathway;GO:0032535;GO:0009207;GO:0009926//auxin polar transport;GO:0048528//post-embryonic root development;GO:0048437//floral organ development	gi|37932187|gb|AAP72956.1|/3.01256e-53/putative MDR-like P-glycoprotein [Lactuca sativa]
Unigene1474_PB_AHAU	0	2	0.01	0.34	5.08746	0.248822	0.469427	GO:0031224//intrinsic to membrane;GO:0031090//organelle membrane	GO:0015165//pyrimidine nucleotide sugar transmembrane transporter activity	GO:0015785//UDP-galactose transport;GO:0006984//ER-nucleus signaling pathway	gi|224087902|ref|XP_002308261.1|/5.87887e-25/predicted protein [Populus trichocarpa]
Unigene14469_PB_AHAU	0	2	0.01	0.34	5.08746	0.248822	0.469387	GO:0044464//cell part	-	-	gi|255584984|ref|XP_002533203.1|/1.41254e-71/conserved hypothetical protein [Ricinus communis]
Unigene47152_PB_AHAU	0	2	0.01	0.34	5.08746	0.248822	0.469347	-	-	-	-
Unigene1012_PB_AHAU	0	2	0.01	0.34	5.08746	0.248822	0.469307	-	-	-	-
Unigene7508_PB_AHAU	0	2	0.01	0.34	5.08746	0.248822	0.469267	-	-	-	gi|237770137|gb|ACR19032.1|/1.01429e-81/TIR-NBS-LRR-type disease resistance-like protein [Pyrus x bretschneideri]
Unigene5977_PB_AHAU	0	2	0.01	0.34	5.08746	0.248822	0.469227	GO:0009536//plastid	GO:0034062//RNA polymerase activity;GO:0003676//nucleic acid binding;GO:0001071//nucleic acid binding transcription factor activity;GO:0000996	GO:0006351//transcription, DNA-dependent;GO:0015979//photosynthesis	gi|255550882|ref|XP_002516489.1|/7.25191e-42/RNA polymerase sigma factor rpoD, putative [Ricinus communis]
Unigene28218_PB_AHAU	0	2	0.01	0.34	5.08746	0.248822	0.469187	-	-	-	-
Unigene88265_PB_AHAU	0	2	0.01	0.34	5.08746	0.248822	0.469146	GO:0031090//organelle membrane;GO:0043231//intracellular membrane-bounded organelle	-	-	gi|225453213|ref|XP_002275848.1|/7.23786e-67/PREDICTED: hypothetical protein [Vitis vinifera]
Unigene30632_PB_AHAU	0	2	0.01	0.34	5.08746	0.248822	0.469106	-	-	-	gi|225450207|ref|XP_002263448.1|/7.83803e-08/PREDICTED: hypothetical protein [Vitis vinifera]
Unigene19080_PB_AHAU	0	2	0.01	0.34	5.08746	0.248822	0.469066	-	-	-	-
Unigene50408_PB_AHAU	0	2	0.01	0.34	5.08746	0.248822	0.469026	-	-	GO:0009743//response to carbohydrate stimulus	gi|302398873|gb|ADL36731.1|/1.16069e-60/HSF domain class transcription factor [Malus x domestica]
Unigene58675_PB_AHAU	0	2	0.01	0.34	5.08746	0.248822	0.468986	GO:0009534//chloroplast thylakoid	-	GO:0009657//plastid organization	gi|255555471|ref|XP_002518772.1|/4.44261e-65/conserved hypothetical protein [Ricinus communis]
Unigene4379_PB_AHAU	0	2	0.01	0.34	5.08746	0.248822	0.468946	-	-	-	gi|124359662|gb|ABN06034.1|/2.23922e-24/hypothetical protein MtrDRAFT_AC149576g13v2 [Medicago truncatula]
Unigene84515_PB_AHAU	0	2	0.01	0.34	5.08746	0.248822	0.468906	-	-	-	gi|255550522|ref|XP_002516311.1|/7.9316e-13/ATP binding protein, putative [Ricinus communis]
Unigene12451_PB_AHAU	0	2	0.01	0.34	5.08746	0.248822	0.468866	-	-	-	-
Unigene86629_PB_AHAU	0	2	0.01	0.34	5.08746	0.248822	0.468826	GO:0043231//intracellular membrane-bounded organelle	GO:0004175//endopeptidase activity	GO:0019538//protein metabolic process	gi|224095196|ref|XP_002310359.1|/4.09831e-50/predicted protein [Populus trichocarpa]
Unigene86551_PB_AHAU	0	2	0.01	0.34	5.08746	0.248822	0.468786	GO:0009526//plastid envelope	-	-	gi|280967729|gb|ACZ98535.1|/5.92926e-69/transmembrane domain protein [Malus x domestica]
Unigene71268_PB_AHAU	0	2	0.01	0.34	5.08746	0.248822	0.468746	-	-	-	gi|255576846|ref|XP_002529309.1|/1.44169e-143/conserved hypothetical protein [Ricinus communis]
Unigene89201_PB_AHAU	0	2	0.01	0.34	5.08746	0.248822	0.468706	GO:0043231//intracellular membrane-bounded organelle	GO:0003909//DNA ligase activity;GO:0008192;GO:0019204//nucleotide phosphatase activity;GO:0004721//phosphoprotein phosphatase activity;GO:0032559	GO:0006259//DNA metabolic process;GO:0006796//phosphate metabolic process;GO:0006397//mRNA processing;GO:0006464//protein modification process	gi|255559490|ref|XP_002520765.1|/4.00052e-53/mRNA capping enzyme, putative [Ricinus communis]
Unigene10900_PB_AHAU	0	2	0.01	0.34	5.08746	0.248822	0.468666	GO:0043231//intracellular membrane-bounded organelle	GO:0046914//transition metal ion binding;GO:0001071//nucleic acid binding transcription factor activity	GO:0006351//transcription, DNA-dependent	gi|302398703|gb|ADL36646.1|/0/C2H2L domain class transcription factor [Malus x domestica]
Unigene60425_PB_AHAU	0	2	0.01	0.34	5.08746	0.248822	0.468626	-	-	-	-
Unigene62432_PB_AHAU	0	2	0.01	0.34	5.08746	0.248822	0.468586	-	-	-	-
Unigene6703_PB_AHAU	0	2	0.01	0.34	5.08746	0.248822	0.468546	GO:0009534//chloroplast thylakoid;GO:0016020//membrane	GO:0003824//catalytic activity	GO:0009725//response to hormone stimulus;GO:0009746;GO:0000902//cell morphogenesis;GO:0009250//glucan biosynthetic process;GO:0009827//plant-type cell wall modification	gi|225449919|ref|XP_002268366.1|/2.47e-75/PREDICTED: hypothetical protein [Vitis vinifera]
Unigene50481_PB_AHAU	0	2	0.01	0.34	5.08746	0.248822	0.468506	GO:0009536//plastid	-	-	gi|225424386|ref|XP_002285010.1|/7.23872e-18/PREDICTED: hypothetical protein [Vitis vinifera]
Unigene46916_PB_AHAU	0	2	0.01	0.34	5.08746	0.248822	0.468466	-	-	-	-
Unigene52042_PB_AHAU	0	2	0.01	0.34	5.08746	0.248822	0.468426	-	-	-	gi|312282783|dbj|BAJ34257.1|/8.19445e-06/unnamed protein product [Thellungiella halophila]
Unigene31967_PB_AHAU	0	2	0.01	0.34	5.08746	0.248822	0.468386	-	GO:0003824//catalytic activity	-	gi|255561848|ref|XP_002521933.1|/8.22112e-159/carboxylesterase np, putative [Ricinus communis]
Unigene27894_PB_AHAU	0	2	0.01	0.34	5.08746	0.248822	0.468346	-	GO:0070011	GO:0019538//protein metabolic process	gi|255557425|ref|XP_002519743.1|/2.8735e-85/Carboxyl-terminal-processing protease precursor, putative [Ricinus communis]
Unigene9983_PB_AHAU	0	2	0.01	0.34	5.08746	0.248822	0.468306	-	-	-	gi|255557623|ref|XP_002519841.1|/5.43734e-18/transcription factor, putative [Ricinus communis]
Unigene52570_PB_AHAU	0	2	0.01	0.34	5.08746	0.248822	0.468266	-	-	-	gi|225466700|ref|XP_002263464.1|/2.46139e-118/PREDICTED: hypothetical protein [Vitis vinifera]
Unigene33656_PB_AHAU	0	2	0.01	0.34	5.08746	0.248822	0.468226	-	GO:0004033//aldo-keto reductase activity	GO:0008152//metabolic process	gi|225451312|ref|XP_002278643.1|/2.42552e-37/PREDICTED: hypothetical protein [Vitis vinifera]
Unigene89487_PB_AHAU	0	2	0.01	0.34	5.08746	0.248822	0.468186	-	GO:0004468//lysine N-acetyltransferase activity	-	gi|225444932|ref|XP_002282252.1|/7.9183e-119/PREDICTED: hypothetical protein [Vitis vinifera]
Unigene10494_PB_AHAU	0	2	0.01	0.34	5.08746	0.248822	0.468146	-	-	-	-
Unigene78111_PB_AHAU	0	2	0.01	0.34	5.08746	0.248822	0.468106	GO:0030313;GO:0043231//intracellular membrane-bounded organelle	GO:0015036//disulfide oxidoreductase activity	GO:0050832//defense response to fungus	gi|255633202|gb|ACU16957.1|/1.28833e-39/unknown [Glycine max]
Unigene22066_PB_AHAU	0	2	0.01	0.34	5.08746	0.248822	0.468066	GO:0044464//cell part	GO:0017111//nucleoside-triphosphatase activity;GO:0015604//phosphonate transmembrane transporter activity;GO:0032559	GO:0009207	gi|225462866|ref|XP_002270573.1|/3.33655e-20/PREDICTED: hypothetical protein [Vitis vinifera]
Unigene11063_PB_AHAU	0	2	0.01	0.34	5.08746	0.248822	0.468026	GO:0044444//cytoplasmic part;GO:0016020//membrane;GO:0015629//actin cytoskeleton	GO:0017111//nucleoside-triphosphatase activity;GO:0032559	GO:0030029//actin filament-based process	gi|297742765|emb|CBI35399.3|/4.23937e-47/unnamed protein product [Vitis vinifera]
Unigene21778_PB_AHAU	0	2	0.01	0.34	5.08746	0.248822	0.467986	-	-	-	-
Unigene55285_PB_AHAU	0	2	0.01	0.34	5.08746	0.248822	0.467947	GO:0043231//intracellular membrane-bounded organelle;GO:0016020//membrane	GO:0016628//oxidoreductase activity, acting on the CH-CH group of donors, NAD or NADP as acceptor;GO:0032559	GO:0006950//response to stress;GO:0008152//metabolic process;GO:0010038//response to metal ion	gi|224115314|ref|XP_002317001.1|/2.89358e-176/predicted protein [Populus trichocarpa]
Unigene45849_PB_AHAU	0	2	0.01	0.34	5.08746	0.248822	0.467907	-	-	-	-
Unigene80728_PB_AHAU	0	2	0.01	0.34	5.08746	0.248822	0.467867	-	-	-	-
Unigene20738_PB_AHAU	0	2	0.01	0.34	5.08746	0.248822	0.467827	-	GO:0005488//binding	-	gi|225461595|ref|XP_002285311.1|/6.5551e-16/PREDICTED: hypothetical protein [Vitis vinifera]
Unigene26324_PB_AHAU	0	2	0.01	0.34	5.08746	0.248822	0.467787	-	-	-	-
Unigene42047_PB_AHAU	0	2	0.01	0.34	5.08746	0.248822	0.467747	-	-	-	gi|237861979|gb|ACR24644.1|/2.29996e-08/vacuolar processing enzyme [Malus hupehensis var. mengshanensis]
Unigene75609_PB_AHAU	0	2	0.01	0.34	5.08746	0.248822	0.467707	GO:0044464//cell part	-	-	gi|224115292|ref|XP_002316993.1|/2.81366e-47/predicted protein [Populus trichocarpa]
Unigene67282_PB_AHAU	0	2	0.01	0.34	5.08746	0.248822	0.467667	-	-	-	gi|224065220|ref|XP_002301723.1|/4.27879e-13/predicted protein [Populus trichocarpa]
Unigene88079_PB_AHAU	0	2	0.01	0.34	5.08746	0.248822	0.467628	GO:0043231//intracellular membrane-bounded organelle	-	GO:0010038//response to metal ion	gi|224131878|ref|XP_002321201.1|/3.67567e-72/predicted protein [Populus trichocarpa]
Unigene17683_PB_AHAU	0	2	0.01	0.34	5.08746	0.248822	0.467588	-	-	-	gi|297793149|ref|XP_002864459.1|/7.37296e-07/ATP binding protein [Arabidopsis lyrata subsp. lyrata]
Unigene49988_PB_AHAU	0	2	0.01	0.34	5.08746	0.248822	0.467548	-	GO:0016740//transferase activity	-	gi|225432860|ref|XP_002283908.1|/3.27453e-159/PREDICTED: hypothetical protein [Vitis vinifera]
Unigene63751_PB_AHAU	0	2	0.01	0.34	5.08746	0.248822	0.467508	-	-	-	-
Unigene10516_PB_AHAU	0	2	0.01	0.34	5.08746	0.248822	0.467468	GO:0034357	-	GO:0000302//response to reactive oxygen species	gi|224141143|ref|XP_002323934.1|/5.45251e-55/predicted protein [Populus trichocarpa]
Unigene16538_PB_AHAU	0	2	0.01	0.34	5.08746	0.248822	0.467429	-	-	-	gi|224082640|ref|XP_002306776.1|/2.96359e-15/predicted protein [Populus trichocarpa]
Unigene2158_PB_AHAU	0	2	0.01	0.34	5.08746	0.248822	0.467389	-	GO:0032559;GO:0042623//ATPase activity, coupled	-	gi|225433894|ref|XP_002266580.1|/8.77524e-68/PREDICTED: hypothetical protein [Vitis vinifera]
Unigene87756_PB_AHAU	0	2	0.01	0.34	5.08746	0.248822	0.467349	-	-	-	gi|224084366|ref|XP_002307274.1|/2.12794e-68/predicted protein [Populus trichocarpa]
Unigene1013_PB_AHAU	0	2	0.01	0.34	5.08746	0.248822	0.467309	GO:0043231//intracellular membrane-bounded organelle	GO:0004672//protein kinase activity;GO:0032559	GO:0006464//protein modification process	gi|224133208|ref|XP_002321510.1|/3.46427e-73/predicted protein [Populus trichocarpa]
Unigene51276_PB_AHAU	0	2	0.01	0.34	5.08746	0.248822	0.467269	GO:0043231//intracellular membrane-bounded organelle	GO:0004033//aldo-keto reductase activity	GO:0008152//metabolic process	gi|255585554|ref|XP_002533467.1|/8.77429e-48/oxidoreductase, putative [Ricinus communis]
Unigene6184_PB_AHAU	0	2	0.01	0.34	5.08746	0.248822	0.46723	-	-	GO:0006351//transcription, DNA-dependent	gi|15223770|ref|NP_177814.1|/1.2153e-09/trihelix DNA-binding protein, putative [Arabidopsis thaliana]
Unigene53_PB_AHAU	0	2	0.01	0.34	5.08746	0.248822	0.46719	-	-	-	gi|147828501|emb|CAN77580.1|/1.03433e-84/hypothetical protein VITISV_015346 [Vitis vinifera]
Unigene87356_PB_AHAU	0	2	0.01	0.34	5.08746	0.248822	0.46715	-	-	-	gi|297735022|emb|CBI17384.3|/1.64247e-69/unnamed protein product [Vitis vinifera]
Unigene86069_PB_AHAU	0	2	0.01	0.34	5.08746	0.248822	0.46711	-	-	-	gi|116830643|gb|ABK28279.1|/2.08541e-06/unknown [Arabidopsis thaliana]
Unigene17702_PB_AHAU	0	2	0.01	0.34	5.08746	0.248822	0.467071	-	-	-	gi|113205142|gb|AAT40504.2|/1.21192e-37/Polyprotein, putative [Solanum demissum]
Unigene80337_PB_AHAU	0	2	0.01	0.34	5.08746	0.248822	0.467031	-	-	-	-
Unigene39223_PB_AHAU	0	2	0.01	0.34	5.08746	0.248822	0.466991	-	-	-	-
Unigene82647_PB_AHAU	0	2	0.01	0.34	5.08746	0.248822	0.466951	-	-	-	-
Unigene72962_PB_AHAU	0	2	0.01	0.34	5.08746	0.248822	0.466912	-	-	-	-
Unigene2961_PB_AHAU	0	2	0.01	0.34	5.08746	0.248822	0.466872	-	GO:0005488//binding	-	gi|296082933|emb|CBI22234.3|/7.11904e-70/unnamed protein product [Vitis vinifera]
Unigene30267_PB_AHAU	0	2	0.01	0.34	5.08746	0.248822	0.466832	GO:0043231//intracellular membrane-bounded organelle	GO:0008238//exopeptidase activity	GO:0019538//protein metabolic process	gi|297745330|emb|CBI40410.3|/1.3822e-45/unnamed protein product [Vitis vinifera]
Unigene414_PB_AHAU	0	2	0.01	0.34	5.08746	0.248822	0.466793	GO:0031410//cytoplasmic vesicle	GO:0003824//catalytic activity	-	gi|297841429|ref|XP_002888596.1|/4.26194e-68/exostosin family protein [Arabidopsis lyrata subsp. lyrata]
Unigene915_PB_AHAU	0	2	0.01	0.34	5.08746	0.248822	0.466753	-	GO:0005488//binding	-	gi|225453052|ref|XP_002266454.1|/6.44936e-10/PREDICTED: hypothetical protein [Vitis vinifera]
Unigene54501_PB_AHAU	0	2	0.01	0.34	5.08746	0.248822	0.466713	-	-	-	-
Unigene44586_PB_AHAU	0	2	0.01	0.34	5.08746	0.248822	0.466673	-	-	-	-
Unigene61023_PB_AHAU	0	2	0.01	0.34	5.08746	0.248822	0.466634	-	-	-	-
Unigene27441_PB_AHAU	0	2	0.01	0.34	5.08746	0.248822	0.466594	-	GO:0004672//protein kinase activity;GO:0000166//nucleotide binding	GO:0009987//cellular process	gi|302143126|emb|CBI20421.3|/1.76319e-51/unnamed protein product [Vitis vinifera]
Unigene77708_PB_AHAU	0	2	0.01	0.34	5.08746	0.248822	0.466554	-	GO:0003824//catalytic activity	-	gi|255538068|ref|XP_002510099.1|/2.04533e-156/E3 ubiquitin ligase PUB14, putative [Ricinus communis]
Unigene3948_PB_AHAU	0	2	0.01	0.34	5.08746	0.248822	0.466515	-	GO:0008415//acyltransferase activity	-	gi|41323261|gb|AAR99826.1|/1.64525e-87/alcohol acyl transferase [Malus x domestica]
Unigene21554_PB_AHAU	0	2	0.01	0.34	5.08746	0.248822	0.466475	GO:0016020//membrane	GO:0016628//oxidoreductase activity, acting on the CH-CH group of donors, NAD or NADP as acceptor;GO:0046914//transition metal ion binding	GO:0032501//multicellular organismal process;GO:0008152//metabolic process	gi|296082308|emb|CBI21313.3|/7.67138e-41/unnamed protein product [Vitis vinifera]
Unigene51182_PB_AHAU	0	2	0.01	0.34	5.08746	0.248822	0.466436	-	-	-	-
Unigene35061_PB_AHAU	0	2	0.01	0.34	5.08746	0.248822	0.466396	GO:0009532//plastid stroma	GO:0016773//phosphotransferase activity, alcohol group as acceptor	GO:0051707//response to other organism;GO:0000097//sulfur amino acid biosynthetic process;GO:0006566//threonine metabolic process	gi|225445840|ref|XP_002277887.1|/3.55118e-17/PREDICTED: hypothetical protein [Vitis vinifera]
Unigene14106_PB_AHAU	0	2	0.01	0.34	5.08746	0.248822	0.466356	GO:0009536//plastid	-	GO:0050896//response to stimulus	gi|255638094|gb|ACU19361.1|/5.95097e-17/unknown [Glycine max]
Unigene51578_PB_AHAU	0	2	0.01	0.34	5.08746	0.248822	0.466317	-	-	-	gi|255541436|ref|XP_002511782.1|/3.15227e-85/conserved hypothetical protein [Ricinus communis]
Unigene58269_PB_AHAU	0	2	0.01	0.34	5.08746	0.248822	0.466277	GO:0016604//nuclear body	GO:0016891//endoribonuclease activity, producing 5'-phosphomonoesters;GO:0032559;GO:0003723//RNA binding;GO:0042623//ATPase activity, coupled	GO:0006379//mRNA cleavage;GO:0030422//production of siRNA involved in RNA interference;GO:0009790//embryo development;GO:0035196//production of miRNAs involved in gene silencing by miRNA;GO:0045087//innate immune response;GO:0048316//seed development	gi|296089027|emb|CBI38730.3|/7.8418e-46/unnamed protein product [Vitis vinifera]
Unigene54668_PB_AHAU	0	2	0.01	0.34	5.08746	0.248822	0.466237	GO:0043231//intracellular membrane-bounded organelle	GO:0046872//metal ion binding;GO:0004091//carboxylesterase activity	GO:0006629//lipid metabolic process;GO:0009314//response to radiation;GO:0010118//stomatal movement;GO:0019637//organophosphate metabolic process	gi|295646609|gb|ADF55750.1|/3.39813e-21/phospholipase A2 beta [Citrus sinensis]
Unigene82196_PB_AHAU	0	2	0.01	0.34	5.08746	0.248822	0.466198	-	-	-	-
Unigene68883_PB_AHAU	0	2	0.01	0.34	5.08746	0.248822	0.466158	-	-	-	-
Unigene47436_PB_AHAU	0	2	0.01	0.34	5.08746	0.248822	0.466119	-	GO:0046872//metal ion binding	-	gi|255591475|ref|XP_002535521.1|/3.77817e-19/hypothetical protein RCOM_2056530 [Ricinus communis]
Unigene30354_PB_AHAU	0	2	0.01	0.34	5.08746	0.248822	0.466079	-	-	-	-
Unigene22643_PB_AHAU	0	2	0.01	0.34	5.08746	0.248822	0.46604	-	-	-	gi|224080998|ref|XP_002306259.1|/4.28779e-07/predicted protein [Populus trichocarpa]
Unigene14761_PB_AHAU	0	2	0.01	0.34	5.08746	0.248822	0.466	GO:0043231//intracellular membrane-bounded organelle	GO:0003676//nucleic acid binding	GO:0006351//transcription, DNA-dependent	gi|255556564|ref|XP_002519316.1|/1.16704e-83/Squamosa promoter-binding protein, putative [Ricinus communis]
Unigene74957_PB_AHAU	0	2	0.01	0.34	5.08746	0.248822	0.46596	-	-	-	gi|296082097|emb|CBI21102.3|/8.6623e-76/unnamed protein product [Vitis vinifera]
Unigene29561_PB_AHAU	0	2	0.01	0.34	5.08746	0.248822	0.465921	-	-	-	-
Unigene36385_PB_AHAU	0	2	0.01	0.34	5.08746	0.248822	0.465881	-	-	-	-
Unigene35244_PB_AHAU	0	2	0.01	0.34	5.08746	0.248822	0.465842	-	GO:0035004//phosphatidylinositol 3-kinase activity;GO:0032559	GO:0006796//phosphate metabolic process	gi|255554412|ref|XP_002518245.1|/0/fkbp-rapamycin associated protein, putative [Ricinus communis]
Unigene35063_PB_AHAU	0	2	0.01	0.34	5.08746	0.248822	0.465802	GO:0030529//ribonucleoprotein complex;GO:0009536//plastid	GO:0003723//RNA binding;GO:0005198//structural molecule activity	GO:0010467//gene expression	gi|225450011|ref|XP_002274498.1|/7.01821e-39/PREDICTED: hypothetical protein [Vitis vinifera]
Unigene24143_PB_AHAU	0	2	0.01	0.34	5.08746	0.248822	0.465763	GO:0016020//membrane	GO:0015197//peptide transporter activity;GO:0015603	GO:0022414//reproductive process;GO:0009791//post-embryonic development;GO:0051707//response to other organism	gi|297803706|ref|XP_002869737.1|/4.22357e-52/hypothetical protein ARALYDRAFT_492451 [Arabidopsis lyrata subsp. lyrata]
Unigene77314_PB_AHAU	0	2	0.01	0.34	5.08746	0.248822	0.465723	GO:0043234//protein complex;GO:0044464//cell part	GO:0017111//nucleoside-triphosphatase activity;GO:0015405;GO:0015604//phosphonate transmembrane transporter activity;GO:0032559	GO:0009207;GO:0051234//establishment of localization	gi|224108347|ref|XP_002314815.1|/1.76079e-69/white-brown-complex ABC transporter family [Populus trichocarpa]
Unigene83925_PB_AHAU	0	2	0.01	0.34	5.08746	0.248822	0.465684	-	GO:0008252//nucleotidase activity	GO:0044237//cellular metabolic process	gi|224093434|ref|XP_002309920.1|/7.06994e-47/predicted protein [Populus trichocarpa]
Unigene31289_PB_AHAU	0	2	0.01	0.34	5.08746	0.248822	0.465644	-	-	-	gi|224067202|ref|XP_002302406.1|/1.2939e-35/predicted protein [Populus trichocarpa]
Unigene88661_PB_AHAU	0	2	0.01	0.34	5.08746	0.248822	0.465605	GO:0009536//plastid	GO:0046872//metal ion binding;GO:0004448//isocitrate dehydrogenase activity;GO:0000166//nucleotide binding	GO:0009060//aerobic respiration;GO:0019752//carboxylic acid metabolic process	gi|224055537|ref|XP_002298528.1|/6.8825e-37/predicted protein [Populus trichocarpa]
Unigene10092_PB_AHAU	0	2	0.01	0.34	5.08746	0.248822	0.465565	GO:0043231//intracellular membrane-bounded organelle	GO:0032559;GO:0042623//ATPase activity, coupled	-	gi|297739789|emb|CBI29971.3|/1.30305e-101/unnamed protein product [Vitis vinifera]
Unigene63309_PB_AHAU	0	2	0.01	0.34	5.08746	0.248822	0.465526	-	-	-	-
Unigene12006_PB_AHAU	0	2	0.01	0.34	5.08746	0.248822	0.465486	-	GO:0003676//nucleic acid binding;GO:0008170//N-methyltransferase activity	GO:0006399//tRNA metabolic process	gi|225448659|ref|XP_002274607.1|/4.92945e-163/PREDICTED: hypothetical protein [Vitis vinifera]
Unigene34308_PB_AHAU	0	2	0.01	0.34	5.08746	0.248822	0.465447	-	-	-	-
Unigene85130_PB_AHAU	0	2	0.01	0.34	5.08746	0.248822	0.465407	-	GO:0016712//oxidoreductase activity, acting on paired donors, with incorporation or reduction of molecular oxygen, reduced flavin or flavoprotein as one donor, and incorporation of one atom of oxygen;GO:0005506//iron ion binding	GO:0008152//metabolic process	gi|224127430|ref|XP_002320072.1|/4.91353e-78/cytochrome P450 [Populus trichocarpa]
Unigene10821_PB_AHAU	0	2	0.01	0.34	5.08746	0.248822	0.465368	-	GO:0004702//receptor signaling protein serine/threonine kinase activity;GO:0032559	GO:0006464//protein modification process	gi|255575145|ref|XP_002528477.1|/1.45165e-144/big map kinase/bmk, putative [Ricinus communis]
Unigene83370_PB_AHAU	0	2	0.01	0.34	5.08746	0.248822	0.465328	GO:0043232;GO:0043231//intracellular membrane-bounded organelle	GO:0046914//transition metal ion binding;GO:0016279//protein-lysine N-methyltransferase activity	GO:0016571//histone methylation;GO:0010468//regulation of gene expression	gi|225440250|ref|XP_002278728.1|/2.092e-81/PREDICTED: hypothetical protein [Vitis vinifera]
Unigene2866_PB_AHAU	0	2	0.01	0.34	5.08746	0.248822	0.465289	GO:0044444//cytoplasmic part	GO:0030528//transcription regulator activity;GO:0003676//nucleic acid binding	GO:0043401//steroid hormone mediated signaling pathway	gi|224094697|ref|XP_002310201.1|/9.31596e-87/predicted protein [Populus trichocarpa]
Unigene59478_PB_AHAU	0	2	0.01	0.34	5.08746	0.248822	0.465249	-	-	-	-
Unigene78092_PB_AHAU	0	2	0.01	0.34	5.08746	0.248822	0.46521	-	-	-	gi|224065543|ref|XP_002301849.1|/1.38744e-57/predicted protein [Populus trichocarpa]
Unigene53738_PB_AHAU	0	2	0.01	0.34	5.08746	0.248822	0.465171	-	-	-	-
Unigene8033_PB_AHAU	0	2	0.01	0.34	5.08746	0.248822	0.465131	GO:0009536//plastid	GO:0016763//transferase activity, transferring pentosyl groups;GO:0016830//carbon-carbon lyase activity;GO:0016861//intramolecular oxidoreductase activity, interconverting aldoses and ketoses	GO:0006547//histidine metabolic process	gi|225460917|ref|XP_002279105.1|/7.58704e-41/PREDICTED: hypothetical protein [Vitis vinifera]
Unigene34226_PB_AHAU	0	2	0.01	0.34	5.08746	0.248822	0.465092	-	-	-	-
Unigene73886_PB_AHAU	0	2	0.01	0.34	5.08746	0.248822	0.465052	-	-	-	gi|225443620|ref|XP_002273710.1|/0/PREDICTED: hypothetical protein [Vitis vinifera]
Unigene26125_PB_AHAU	0	2	0.01	0.34	5.08746	0.248822	0.465013	GO:0043231//intracellular membrane-bounded organelle	GO:0042277//peptide binding;GO:0046914//transition metal ion binding	GO:0010038//response to metal ion;GO:0006970//response to osmotic stress;GO:0050832//defense response to fungus;GO:0044237//cellular metabolic process	gi|297839587|ref|XP_002887675.1|/1.04189e-28/hypothetical protein ARALYDRAFT_476892 [Arabidopsis lyrata subsp. lyrata]
Unigene86805_PB_AHAU	0	2	0.01	0.34	5.08746	0.248822	0.464974	GO:0043231//intracellular membrane-bounded organelle	-	GO:0022415	gi|118481618|gb|ABK92751.1|/6.22762e-22/unknown [Populus trichocarpa]
Unigene2840_PB_AHAU	0	2	0.01	0.34	5.08746	0.248822	0.464934	GO:0031224//intrinsic to membrane	GO:0005275//amine transmembrane transporter activity	-	gi|225448601|ref|XP_002278665.1|/9.95154e-64/PREDICTED: hypothetical protein [Vitis vinifera]
Unigene68280_PB_AHAU	0	2	0.01	0.34	5.08746	0.248822	0.464895	-	-	-	-
Unigene26783_PB_AHAU	0	2	0.01	0.34	5.08746	0.248822	0.464855	-	GO:0016853//isomerase activity;GO:0016740//transferase activity	-	gi|255541314|ref|XP_002511721.1|/3.63514e-38/glutathione-s-transferase theta, gst, putative [Ricinus communis]
Unigene4245_PB_AHAU	0	2	0.01	0.34	5.08746	0.248822	0.464816	-	-	-	gi|255582662|ref|XP_002532110.1|/2.38708e-08/suppressor of actin, putative [Ricinus communis]
Unigene57327_PB_AHAU	0	2	0.01	0.34	5.08746	0.248822	0.464777	GO:0044464//cell part	-	GO:0009553//embryo sac development;GO:0003006//developmental process involved in reproduction	gi|255580236|ref|XP_002530948.1|/4.43342e-93/catalytic, putative [Ricinus communis]
Unigene65308_PB_AHAU	0	2	0.01	0.34	5.08746	0.248822	0.464737	-	GO:0016763//transferase activity, transferring pentosyl groups	GO:0006400//tRNA modification	gi|297741049|emb|CBI31361.3|/9.54177e-76/unnamed protein product [Vitis vinifera]
Unigene68938_PB_AHAU	0	2	0.01	0.34	5.08746	0.248822	0.464698	-	-	-	-
Unigene54458_PB_AHAU	0	2	0.01	0.34	5.08746	0.248822	0.464659	-	-	-	gi|255561391|ref|XP_002521706.1|/1.64624e-31/plant ubiquilin, putative [Ricinus communis]
Unigene391_PB_AHAU	0	2	0.01	0.34	5.08746	0.248822	0.464619	-	-	-	gi|255571703|ref|XP_002526795.1|/3.44926e-128/conserved hypothetical protein [Ricinus communis]
Unigene12322_PB_AHAU	0	2	0.01	0.34	5.08746	0.248822	0.46458	-	GO:0008374//O-acyltransferase activity	GO:0009813//flavonoid biosynthetic process	gi|255645235|gb|ACU23115.1|/1.1106e-62/unknown [Glycine max]
Unigene72260_PB_AHAU	0	2	0.01	0.34	5.08746	0.248822	0.464541	-	-	-	-
Unigene57221_PB_AHAU	0	2	0.01	0.34	5.08746	0.248822	0.464501	-	GO:0005488//binding;GO:0003909//DNA ligase activity	GO:0006281//DNA repair	gi|297735473|emb|CBI17913.3|/1.14211e-101/unnamed protein product [Vitis vinifera]
Unigene7994_PB_AHAU	0	2	0.01	0.34	5.08746	0.248822	0.464462	-	-	-	gi|255541548|ref|XP_002511838.1|/1.14685e-119/synaptotagmin, putative [Ricinus communis]
Unigene5547_PB_AHAU	0	2	0.01	0.34	5.08746	0.248822	0.464423	-	-	-	gi|296084915|emb|CBI28324.3|/5.70876e-128/unnamed protein product [Vitis vinifera]
Unigene12047_PB_AHAU	0	2	0.01	0.34	5.08746	0.248822	0.464384	GO:0044464//cell part	-	-	gi|224107257|ref|XP_002314424.1|/1.28307e-108/predicted protein [Populus trichocarpa]
Unigene11869_PB_AHAU	0	2	0.01	0.34	5.08746	0.248822	0.464344	GO:0044436;GO:0009534//chloroplast thylakoid;GO:0009532//plastid stroma	-	-	gi|224142609|ref|XP_002324647.1|/6.74315e-31/predicted protein [Populus trichocarpa]
Unigene89727_PB_AHAU	0	2	0.01	0.34	5.08746	0.248822	0.464305	-	GO:0046914//transition metal ion binding;GO:0016641//oxidoreductase activity, acting on the CH-NH2 group of donors, oxygen as acceptor;GO:0048037//cofactor binding	GO:0006807//nitrogen compound metabolic process	gi|224101503|ref|XP_002312307.1|/5.29403e-54/predicted protein [Populus trichocarpa]
Unigene4531_PB_AHAU	0	2	0.01	0.34	5.08746	0.248822	0.464266	-	-	-	-
Unigene37425_PB_AHAU	0	2	0.01	0.34	5.08746	0.248822	0.464226	GO:0043231//intracellular membrane-bounded organelle	GO:0046914//transition metal ion binding;GO:0008238//exopeptidase activity	-	gi|225444985|ref|XP_002282779.1|/0/PREDICTED: hypothetical protein [Vitis vinifera]
Unigene87352_PB_AHAU	0	2	0.01	0.34	5.08746	0.248822	0.464187	-	GO:0042578//phosphoric ester hydrolase activity	GO:0006351//transcription, DNA-dependent	gi|302399093|gb|ADL36841.1|/4.90023e-43/TLP domain class transcription factor [Malus x domestica]
Unigene61998_PB_AHAU	0	2	0.01	0.34	5.08746	0.248822	0.464148	-	-	-	-
Unigene40097_PB_AHAU	0	2	0.01	0.34	5.08746	0.248822	0.464109	-	-	-	-
Unigene71244_PB_AHAU	0	2	0.01	0.34	5.08746	0.248822	0.464069	-	-	-	gi|147865649|emb|CAN81170.1|/1.02024e-24/hypothetical protein VITISV_022560 [Vitis vinifera]
Unigene71892_PB_AHAU	0	2	0.01	0.34	5.08746	0.248822	0.46403	GO:0044464//cell part	-	GO:0006950//response to stress;GO:0009719	gi|225445474|ref|XP_002281975.1|/6.60612e-48/PREDICTED: hypothetical protein [Vitis vinifera]
Unigene12045_PB_AHAU	0	2	0.01	0.34	5.08746	0.248822	0.463991	GO:0009523//photosystem II;GO:0009534//chloroplast thylakoid	-	GO:0009765//photosynthesis, light harvesting	gi|255543290|ref|XP_002512708.1|/1.2432e-51/Photosystem II 11 kDa protein precursor, putative [Ricinus communis]
Unigene36649_PB_AHAU	0	2	0.01	0.34	5.08746	0.248822	0.463952	-	-	-	-
Unigene28989_PB_AHAU	0	2	0.01	0.34	5.08746	0.248822	0.463913	-	-	GO:0006950//response to stress	gi|60460634|gb|AAX20937.1|/7.862e-25/Mal d 1.0405 [Malus x domestica]
Unigene52117_PB_AHAU	0	2	0.01	0.34	5.08746	0.248822	0.463873	GO:0044464//cell part	GO:0005488//binding	GO:0032502//developmental process;GO:0009987//cellular process	gi|255549234|ref|XP_002515671.1|/1.79656e-44/phd finger protein, putative [Ricinus communis]
Unigene80857_PB_AHAU	0	2	0.01	0.34	5.08746	0.248822	0.463834	-	-	-	gi|118484382|gb|ABK94068.1|/1.38619e-26/unknown [Populus trichocarpa]
Unigene47202_PB_AHAU	0	2	0.01	0.34	5.08746	0.248822	0.463795	-	-	-	gi|292668997|gb|ADE41153.1|/3.56824e-22/ethylene insensitive 3 class transcription factor [Malus x domestica]
Unigene88516_PB_AHAU	0	2	0.01	0.34	5.08746	0.248822	0.463756	GO:0043231//intracellular membrane-bounded organelle	GO:0005343//organic acid:sodium symporter activity	GO:0030001//metal ion transport	gi|21554890|gb|AAM63721.1|/3.32937e-59/unknown [Arabidopsis thaliana]
Unigene89154_PB_AHAU	0	2	0.01	0.34	5.08746	0.248822	0.463717	-	-	-	-
Unigene25126_PB_AHAU	0	2	0.01	0.34	5.08746	0.248822	0.463677	-	-	-	-
Unigene64500_PB_AHAU	0	2	0.01	0.34	5.08746	0.248822	0.463638	-	-	-	gi|224103123|ref|XP_002334089.1|/7.59747e-23/predicted protein [Populus trichocarpa]
Unigene21267_PB_AHAU	0	2	0.01	0.34	5.08746	0.248822	0.463599	GO:0042579//microbody	GO:0015645//fatty acid ligase activity	GO:0032787//monocarboxylic acid metabolic process;GO:0042221//response to chemical stimulus	gi|255552335|ref|XP_002517212.1|/7.07535e-34/Acyl-CoA synthetase [Ricinus communis]
Unigene39506_PB_AHAU	0	2	0.01	0.34	5.08746	0.248822	0.46356	-	-	-	-
Unigene7722_PB_AHAU	0	2	0.01	0.34	5.08746	0.248822	0.463521	-	-	-	gi|297737379|emb|CBI26580.3|/3.00371e-13/unnamed protein product [Vitis vinifera]
Unigene28125_PB_AHAU	0	2	0.01	0.34	5.08746	0.248822	0.463482	-	-	-	-
Unigene49550_PB_AHAU	0	2	0.01	0.34	5.08746	0.248822	0.463443	-	GO:0008171//O-methyltransferase activity	GO:0006730//one-carbon metabolic process	gi|225425444|ref|XP_002278678.1|/1.04344e-48/PREDICTED: similar to O-methyltransferase [Vitis vinifera]
Unigene49369_PB_AHAU	0	2	0.01	0.34	5.08746	0.248822	0.463403	-	GO:0004866//endopeptidase inhibitor activity	-	gi|255640324|gb|ACU20450.1|/8.72929e-08/unknown [Glycine max]
Unigene36380_PB_AHAU	0	2	0.01	0.34	5.08746	0.248822	0.463364	GO:0031224//intrinsic to membrane;GO:0043231//intracellular membrane-bounded organelle;GO:0031410//cytoplasmic vesicle	GO:0042625//ATPase activity, coupled to transmembrane movement of ions;GO:0046872//metal ion binding;GO:0005548//phospholipid transporter activity;GO:0032559	GO:0009206;GO:0006869//lipid transport	gi|297735533|emb|CBI18027.3|/9.65481e-23/unnamed protein product [Vitis vinifera]
Unigene24767_PB_AHAU	0	2	0.01	0.34	5.08746	0.248822	0.463325	GO:0031224//intrinsic to membrane;GO:0005618//cell wall	GO:0005488//binding;GO:0016740//transferase activity	GO:0050896//response to stimulus	gi|255580373|ref|XP_002531014.1|/1.65073e-74/ATP binding protein, putative [Ricinus communis]
Unigene70960_PB_AHAU	0	2	0.01	0.34	5.08746	0.248822	0.463286	-	GO:0035251//UDP-glucosyltransferase activity	-	gi|224103863|ref|XP_002313223.1|/4.08375e-41/predicted protein [Populus trichocarpa]
Unigene30767_PB_AHAU	0	2	0.01	0.34	5.08746	0.248822	0.463247	-	-	-	gi|255552656|ref|XP_002517371.1|/5.27774e-21/conserved hypothetical protein [Ricinus communis]
Unigene64777_PB_AHAU	0	2	0.01	0.34	5.08746	0.248822	0.463208	-	-	-	gi|255554529|ref|XP_002518303.1|/1.76478e-08/Palmitoyltransferase TIP1, putative [Ricinus communis]
Unigene70801_PB_AHAU	0	2	0.01	0.34	5.08746	0.248822	0.463169	-	GO:0046914//transition metal ion binding	-	gi|225463157|ref|XP_002268154.1|/1.21386e-25/PREDICTED: hypothetical protein isoform 1 [Vitis vinifera]
Unigene15339_PB_AHAU	0	2	0.01	0.34	5.08746	0.248822	0.46313	-	-	-	gi|296086141|emb|CBI31582.3|/3.42029e-28/unnamed protein product [Vitis vinifera]
Unigene26442_PB_AHAU	0	2	0.01	0.34	5.08746	0.248822	0.463091	-	GO:0015928//fucosidase activity;GO:0043167//ion binding	GO:0044238//primary metabolic process	gi|255565425|ref|XP_002523703.1|/2.27146e-44/alpha-l-fucosidase, putative [Ricinus communis]
Unigene84356_PB_AHAU	0	2	0.01	0.34	5.08746	0.248822	0.463052	-	-	-	gi|255556336|ref|XP_002519202.1|/5.91981e-81/conserved hypothetical protein [Ricinus communis]
Unigene18916_PB_AHAU	0	2	0.01	0.34	5.08746	0.248822	0.463013	-	-	-	gi|225462783|ref|XP_002263790.1|/4.33673e-51/PREDICTED: hypothetical protein [Vitis vinifera]
Unigene81466_PB_AHAU	0	2	0.01	0.34	5.08746	0.248822	0.462973	-	GO:0017111//nucleoside-triphosphatase activity;GO:0032559	GO:0009642//response to light intensity;GO:0044267//cellular protein metabolic process;GO:0000302//response to reactive oxygen species	gi|225457237|ref|XP_002284179.1|/5.23258e-62/PREDICTED: hypothetical protein [Vitis vinifera]
Unigene85761_PB_AHAU	0	2	0.01	0.34	5.08746	0.248822	0.462934	GO:0009536//plastid	GO:0032561	GO:0003006//developmental process involved in reproduction	gi|297746328|emb|CBI16384.3|/0/unnamed protein product [Vitis vinifera]
Unigene19802_PB_AHAU	0	2	0.01	0.34	5.08746	0.248822	0.462895	-	-	-	-
Unigene12209_PB_AHAU	0	2	0.01	0.34	5.08746	0.248822	0.462856	GO:0043231//intracellular membrane-bounded organelle	GO:0005515//protein binding;GO:0032559	GO:0006457//protein folding;GO:0050896//response to stimulus	gi|461736|sp|Q05046.1|CH62_CUCMA/1.68628e-40/RecName: Full=Chaperonin CPN60-2, mitochondrial; AltName: Full=HSP60-2; Flags: Precursor
Unigene67356_PB_AHAU	0	2	0.01	0.34	5.08746	0.248822	0.462817	-	-	-	-
Unigene39230_PB_AHAU	0	2	0.01	0.34	5.08746	0.248822	0.462778	-	-	-	-
Unigene64824_PB_AHAU	0	2	0.01	0.34	5.08746	0.248822	0.462739	GO:0030964;GO:0005746//mitochondrial respiratory chain	GO:0016491//oxidoreductase activity;GO:0048037//cofactor binding;GO:0000166//nucleotide binding	GO:0015980//energy derivation by oxidation of organic compounds	gi|197941024|gb|ACH78248.1|/6.38926e-38/NADH dehydrogenase subunit 7 [Arabidopsis thaliana]
Unigene26059_PB_AHAU	0	2	0.01	0.34	5.08746	0.248822	0.4627	-	-	-	gi|224138504|ref|XP_002326619.1|/3.13527e-16/predicted protein [Populus trichocarpa]
Unigene34068_PB_AHAU	0	2	0.01	0.34	5.08746	0.248822	0.462661	-	GO:0046914//transition metal ion binding	-	gi|302141758|emb|CBI18961.3|/7.06954e-34/unnamed protein product [Vitis vinifera]
Unigene88898_PB_AHAU	0	2	0.01	0.34	5.08746	0.248822	0.462622	-	-	-	-
Unigene48987_PB_AHAU	0	2	0.01	0.34	5.08746	0.248822	0.462583	-	GO:0008374//O-acyltransferase activity	GO:0044238//primary metabolic process	gi|224109578|ref|XP_002333236.1|/1.45622e-31/predicted protein [Populus trichocarpa]
Unigene86831_PB_AHAU	0	2	0.01	0.34	5.08746	0.248822	0.462544	-	-	-	-
Unigene59963_PB_AHAU	0	2	0.01	0.34	5.08746	0.248822	0.462505	-	-	-	gi|4249381|gb|AAD14478.1|/2.48687e-06/Strong similarity to gb|AF039376 Evelknievel retrotransposon polyprotein from Arabidopsis arenosa [Arabidopsis thaliana]
Unigene4102_PB_AHAU	0	2	0.01	0.34	5.08746	0.248822	0.462466	-	-	-	gi|225453863|ref|XP_002272896.1|/1.55885e-19/PREDICTED: hypothetical protein [Vitis vinifera]
Unigene13217_PB_AHAU	0	2	0.01	0.34	5.08746	0.248822	0.462427	-	-	-	-
Unigene21571_PB_AHAU	0	2	0.01	0.34	5.08746	0.248822	0.462388	GO:0043231//intracellular membrane-bounded organelle;GO:0016020//membrane	GO:0004713//protein tyrosine kinase activity;GO:0032559	GO:0006464//protein modification process	gi|225440370|ref|XP_002266032.1|/1.05155e-97/PREDICTED: hypothetical protein [Vitis vinifera]
Unigene88398_PB_AHAU	0	2	0.01	0.34	5.08746	0.248822	0.46235	-	GO:0016741;GO:0005488//binding	GO:0006730//one-carbon metabolic process	gi|255546409|ref|XP_002514264.1|/5.98426e-33/S-adenosylmethionine-dependent methyltransferase, putative [Ricinus communis]
Unigene58759_PB_AHAU	0	2	0.01	0.34	5.08746	0.248822	0.462311	-	-	-	-
Unigene36025_PB_AHAU	0	2	0.01	0.34	5.08746	0.248822	0.462272	GO:0044464//cell part	GO:0017111//nucleoside-triphosphatase activity;GO:0015604//phosphonate transmembrane transporter activity;GO:0032559	GO:0009207	gi|296090423|emb|CBI40242.3|/1.17257e-129/unnamed protein product [Vitis vinifera]
Unigene49823_PB_AHAU	0	2	0.01	0.34	5.08746	0.248822	0.462233	-	GO:0016798//hydrolase activity, acting on glycosyl bonds	GO:0044238//primary metabolic process	gi|298364130|gb|ADI79208.1|/1.57758e-25/alpha-L-arabinofuranosidase/beta-D-xylosidase [Malus x domestica]
Unigene18839_PB_AHAU	0	2	0.01	0.34	5.08746	0.248822	0.462194	-	-	-	gi|164449259|gb|ABY56088.1|/2.55881e-86/hypothetical protein [Cucumis melo]
Unigene84609_PB_AHAU	0	2	0.01	0.34	5.08746	0.248822	0.462155	-	-	-	gi|297745862|emb|CBI15918.3|/1.2645e-64/unnamed protein product [Vitis vinifera]
Unigene49228_PB_AHAU	0	2	0.01	0.34	5.08746	0.248822	0.462116	-	-	-	gi|297746510|emb|CBI16566.3|/1.53022e-39/unnamed protein product [Vitis vinifera]
Unigene15390_PB_AHAU	0	2	0.01	0.34	5.08746	0.248822	0.462077	GO:0009532//plastid stroma	GO:0004175//endopeptidase activity;GO:0046914//transition metal ion binding	GO:0019538//protein metabolic process	gi|297745637|emb|CBI40802.3|/1.85419e-101/unnamed protein product [Vitis vinifera]
Unigene78014_PB_AHAU	0	2	0.01	0.34	5.08746	0.248822	0.462038	GO:0031090//organelle membrane;GO:0009536//plastid	GO:0016778;GO:0015291//secondary active transmembrane transporter activity	GO:0015893//drug transport;GO:0009725//response to hormone stimulus;GO:0006950//response to stress;GO:0051707//response to other organism	gi|255574013|ref|XP_002527924.1|/2.50227e-156/multidrug resistance pump, putative [Ricinus communis]
Unigene79658_PB_AHAU	0	2	0.01	0.34	5.08746	0.248822	0.461999	GO:0009526//plastid envelope;GO:0042579//microbody;GO:0016020//membrane	GO:0017111//nucleoside-triphosphatase activity;GO:0016651//oxidoreductase activity, acting on NADH or NADPH;GO:0005543//phospholipid binding;GO:0032561	GO:0007031//peroxisome organization;GO:0009207;GO:0007005//mitochondrion organization;GO:0009657//plastid organization;GO:0007275//multicellular organismal development	gi|255548672|ref|XP_002515392.1|/2.7387e-160/dynamin, putative [Ricinus communis]
Unigene34900_PB_AHAU	0	2	0.01	0.34	5.08746	0.248822	0.46196	-	-	-	-
Unigene14238_PB_AHAU	0	2	0.01	0.34	5.08746	0.248822	0.461922	-	-	-	gi|225462566|ref|XP_002268236.1|/2.46793e-47/PREDICTED: hypothetical protein isoform 2 [Vitis vinifera]
Unigene26849_PB_AHAU	0	2	0.01	0.34	5.08746	0.248822	0.461883	-	-	-	gi|225438896|ref|XP_002279158.1|/4.94615e-47/PREDICTED: hypothetical protein [Vitis vinifera]
Unigene65722_PB_AHAU	0	2	0.01	0.34	5.08746	0.248822	0.461844	GO:0016020//membrane	GO:0005215//transporter activity	GO:0006810//transport;GO:0042221//response to chemical stimulus	gi|255539072|ref|XP_002510601.1|/1.60566e-123/tetracycline transporter, putative [Ricinus communis]
Unigene25038_PB_AHAU	0	2	0.01	0.34	5.08746	0.248822	0.461805	GO:0016021//integral to membrane;GO:0005576//extracellular region;GO:0030312//external encapsulating structure	GO:0016798//hydrolase activity, acting on glycosyl bonds;GO:0016758//transferase activity, transferring hexosyl groups	GO:0044042//glucan metabolic process;GO:0009827//plant-type cell wall modification	gi|224128199|ref|XP_002320268.1|/8.03708e-49/predicted protein [Populus trichocarpa]
Unigene84689_PB_AHAU	0	2	0.01	0.34	5.08746	0.248822	0.461766	-	-	-	-
Unigene36448_PB_AHAU	0	2	0.01	0.34	5.08746	0.248822	0.461727	GO:0009536//plastid	GO:0005488//binding	GO:0044267//cellular protein metabolic process	gi|225435528|ref|XP_002283014.1|/5.59258e-110/PREDICTED: hypothetical protein [Vitis vinifera]
Unigene10885_PB_AHAU	0	2	0.01	0.34	5.08746	0.248822	0.461688	GO:0031224//intrinsic to membrane;GO:0009534//chloroplast thylakoid	GO:0022892;GO:0015291//secondary active transmembrane transporter activity	GO:0006612//protein targeting to membrane	gi|255545224|ref|XP_002513673.1|/1.57198e-43/conserved hypothetical protein [Ricinus communis]
Unigene12061_PB_AHAU	0	2	0.01	0.34	5.08746	0.248822	0.46165	-	GO:0005506//iron ion binding;GO:0004497//monooxygenase activity	GO:0008299//isoprenoid biosynthetic process	gi|255580537|ref|XP_002531093.1|/9.3223e-115/cytochrome P450, putative [Ricinus communis]
Unigene61390_PB_AHAU	0	2	0.01	0.34	5.08746	0.248822	0.461611	-	-	-	gi|225452496|ref|XP_002279099.1|/1.9268e-31/PREDICTED: hypothetical protein [Vitis vinifera]
Unigene89624_PB_AHAU	0	2	0.01	0.34	5.08746	0.248822	0.461572	-	-	-	gi|225424001|ref|XP_002283553.1|/6.62269e-08/PREDICTED: hypothetical protein [Vitis vinifera]
Unigene6412_PB_AHAU	0	2	0.01	0.34	5.08746	0.248822	0.461533	GO:0031090//organelle membrane;GO:0043231//intracellular membrane-bounded organelle	GO:0046914//transition metal ion binding;GO:0016653//oxidoreductase activity, acting on NADH or NADPH, heme protein as acceptor;GO:0000166//nucleotide binding	GO:0009725//response to hormone stimulus;GO:0009607//response to biotic stimulus;GO:0006725//cellular aromatic compound metabolic process;GO:0006950//response to stress	gi|224551850|gb|ACN54323.1|/2.35971e-84/NADPH:cytochrome P450 reductase [Gossypium hirsutum]
Unigene61417_PB_AHAU	0	2	0.01	0.34	5.08746	0.248822	0.461494	-	-	-	-
Unigene9636_PB_AHAU	0	2	0.01	0.34	5.08746	0.248822	0.461456	GO:0009536//plastid	GO:0005506//iron ion binding;GO:0016712//oxidoreductase activity, acting on paired donors, with incorporation or reduction of molecular oxygen, reduced flavin or flavoprotein as one donor, and incorporation of one atom of oxygen	GO:0016117//carotenoid biosynthetic process	gi|255543092|ref|XP_002512609.1|/7.13707e-120/cytochrome P450, putative [Ricinus communis]
Unigene10508_PB_AHAU	0	2	0.01	0.34	5.08746	0.248822	0.461417	-	GO:0003824//catalytic activity	-	gi|302141793|emb|CBI18996.3|/2.63743e-49/unnamed protein product [Vitis vinifera]
Unigene84923_PB_AHAU	0	2	0.01	0.34	5.08746	0.248822	0.461378	-	GO:0046872//metal ion binding;GO:0016160//amylase activity	GO:0044238//primary metabolic process	gi|60652319|gb|AAX33232.1|/5.15182e-113/secreted alpha-amylase [Malus x domestica]
Unigene11375_PB_AHAU	0	2	0.01	0.34	5.08746	0.248822	0.461339	GO:0009526//plastid envelope	GO:0008194//UDP-glycosyltransferase activity	GO:0008610//lipid biosynthetic process;GO:0006664//glycolipid metabolic process;GO:0009267//cellular response to starvation	gi|225440632|ref|XP_002278868.1|/0/PREDICTED: hypothetical protein [Vitis vinifera]
Unigene54545_PB_AHAU	0	2	0.01	0.34	5.08746	0.248822	0.4613	-	-	-	gi|297742390|emb|CBI34539.3|/2.91002e-20/unnamed protein product [Vitis vinifera]
Unigene31935_PB_AHAU	0	2	0.01	0.34	5.08746	0.248822	0.461262	-	-	-	gi|255578224|ref|XP_002529980.1|/4.38238e-63/calmodulin binding protein, putative [Ricinus communis]
Unigene36549_PB_AHAU	0	2	0.01	0.34	5.08746	0.248822	0.461223	-	-	-	gi|224087965|ref|XP_002308274.1|/6.20419e-81/predicted protein [Populus trichocarpa]
Unigene54929_PB_AHAU	0	2	0.01	0.34	5.08746	0.248822	0.461184	GO:0031461//cullin-RING ubiquitin ligase complex	-	-	gi|225437332|ref|XP_002264804.1|/6.28438e-173/PREDICTED: hypothetical protein [Vitis vinifera]
Unigene77662_PB_AHAU	0	2	0.01	0.34	5.08746	0.248822	0.461145	GO:0016020//membrane	-	-	gi|296084627|emb|CBI25715.3|/1.00174e-77/unnamed protein product [Vitis vinifera]
Unigene82111_PB_AHAU	0	2	0.01	0.34	5.08746	0.248822	0.461107	GO:0043234//protein complex;GO:0043231//intracellular membrane-bounded organelle;GO:0044444//cytoplasmic part	GO:0008135//translation factor activity, nucleic acid binding	GO:0006412//translation	gi|34978809|gb|AAL13083.1|/5.23465e-119/putative translation-initiation factor 3 subunit [Prunus avium]
Unigene12329_PB_AHAU	0	2	0.01	0.34	5.08746	0.248822	0.461068	-	-	-	gi|307136170|gb|ADN34011.1|/1.63063e-33/translation initiation factor [Cucumis melo subsp. melo]
Unigene34977_PB_AHAU	0	2	0.01	0.34	5.08746	0.248822	0.461029	-	GO:0004674//protein serine/threonine kinase activity;GO:0032559	GO:0006464//protein modification process	gi|224065415|ref|XP_002301806.1|/6.90873e-13/predicted protein [Populus trichocarpa]
Unigene29202_PB_AHAU	0	2	0.01	0.34	5.08746	0.248822	0.46099	GO:0044424//intracellular part	GO:0046872//metal ion binding;GO:0004611//phosphoenolpyruvate carboxykinase activity;GO:0016628//oxidoreductase activity, acting on the CH-CH group of donors, NAD or NADP as acceptor	GO:0071704;GO:0009060//aerobic respiration;GO:0043648//dicarboxylic acid metabolic process	gi|155967407|gb|ABU41519.1|/6.6254e-96/phosphoenolpyruvate carboxylase [Jatropha curcas]
Unigene78608_PB_AHAU	0	2	0.01	0.34	5.08746	0.248822	0.460952	GO:0009527//plastid outer membrane	GO:0017111//nucleoside-triphosphatase activity;GO:0005488//binding	GO:0006605//protein targeting;GO:0009207	gi|225437318|ref|XP_002267274.1|/1.76598e-29/PREDICTED: hypothetical protein [Vitis vinifera]
Unigene35592_PB_AHAU	0	2	0.01	0.34	5.08746	0.248822	0.460913	GO:0044464//cell part	GO:0005488//binding	GO:0010467//gene expression	gi|297739447|emb|CBI29629.3|/1.12976e-89/unnamed protein product [Vitis vinifera]
Unigene13016_PB_AHAU	0	2	0.01	0.34	5.08746	0.248822	0.460874	GO:0043229//intracellular organelle	-	GO:0006970//response to osmotic stress;GO:0010038//response to metal ion	gi|297743022|emb|CBI35889.3|/1.63729e-158/unnamed protein product [Vitis vinifera]
Unigene54779_PB_AHAU	0	2	0.01	0.34	5.08746	0.248822	0.460836	-	GO:0004673//protein histidine kinase activity;GO:0005488//binding;GO:0004872//receptor activity	GO:0009583//detection of light stimulus;GO:0007165//signal transduction;GO:0006464//protein modification process	gi|296085027|emb|CBI28442.3|/1.68812e-100/unnamed protein product [Vitis vinifera]
Unigene26799_PB_AHAU	0	2	0.01	0.34	5.08746	0.248822	0.460797	-	GO:0004091//carboxylesterase activity	GO:0044238//primary metabolic process	gi|255537815|ref|XP_002509974.1|/2.3964e-42/triacylglycerol lipase, putative [Ricinus communis]
Unigene5564_PB_AHAU	0	2	0.01	0.34	5.08746	0.248822	0.460758	-	GO:0016491//oxidoreductase activity;GO:0004674//protein serine/threonine kinase activity;GO:0032559	GO:0006464//protein modification process;GO:0007167//enzyme linked receptor protein signaling pathway	gi|224078996|ref|XP_002305711.1|/0/predicted protein [Populus trichocarpa]
Unigene11750_PB_AHAU	0	2	0.01	0.34	5.08746	0.248822	0.46072	GO:0043231//intracellular membrane-bounded organelle	GO:0016653//oxidoreductase activity, acting on NADH or NADPH, heme protein as acceptor;GO:0046914//transition metal ion binding;GO:0051540;GO:0000166//nucleotide binding	GO:0008152//metabolic process	gi|302142489|emb|CBI19692.3|/5.99034e-54/unnamed protein product [Vitis vinifera]
Unigene37286_PB_AHAU	0	2	0.01	0.34	5.08746	0.248822	0.460681	GO:0043231//intracellular membrane-bounded organelle	-	GO:0016049//cell growth	gi|292668923|gb|ADE41116.1|/9.17329e-41/AP2 domain class transcription factor [Malus x domestica]
Unigene14193_PB_AHAU	0	2	0.01	0.34	5.08746	0.248822	0.460642	-	-	-	-
Unigene2355_PB_AHAU	0	2	0.01	0.34	5.08746	0.248822	0.460604	-	-	-	-
Unigene24871_PB_AHAU	0	2	0.01	0.34	5.08746	0.248822	0.460565	-	GO:0046914//transition metal ion binding	-	gi|255575543|ref|XP_002528672.1|/6.69492e-27/protein binding protein, putative [Ricinus communis]
Unigene53434_PB_AHAU	0	2	0.01	0.34	5.08746	0.248822	0.460526	-	-	-	-
Unigene77481_PB_AHAU	0	2	0.01	0.34	5.08746	0.248822	0.460488	GO:0042579//microbody	GO:0016289//CoA hydrolase activity	-	gi|255553935|ref|XP_002518008.1|/2.10382e-22/acyl-CoA thioesterase, putative [Ricinus communis]
Unigene88967_PB_AHAU	0	2	0.01	0.34	5.08746	0.248822	0.460449	GO:0043234//protein complex	GO:0004721//phosphoprotein phosphatase activity;GO:0043169//cation binding	GO:0006464//protein modification process	gi|255539274|ref|XP_002510702.1|/1.49716e-36/protein phosphatase 2c, putative [Ricinus communis]
Unigene36401_PB_AHAU	0	2	0.01	0.34	5.08746	0.248822	0.46041	-	-	-	-
Unigene69339_PB_AHAU	0	2	0.01	0.34	5.08746	0.248822	0.460372	-	GO:0016853//isomerase activity	GO:0006950//response to stress	gi|224126439|ref|XP_002329554.1|/7.60197e-36/predicted protein [Populus trichocarpa]
Unigene16684_PB_AHAU	0	2	0.01	0.34	5.08746	0.248822	0.460333	-	-	-	-
Unigene8259_PB_AHAU	0	2	0.01	0.34	5.08746	0.248822	0.460295	GO:0009534//chloroplast thylakoid	GO:0043169//cation binding;GO:0005515//protein binding;GO:0032559	GO:0006950//response to stress;GO:0044267//cellular protein metabolic process	gi|297743480|emb|CBI36347.3|/1.6233e-59/unnamed protein product [Vitis vinifera]
Unigene70618_PB_AHAU	0	2	0.01	0.34	5.08746	0.248822	0.460256	-	-	-	gi|225443588|ref|XP_002273498.1|/4.84717e-19/PREDICTED: hypothetical protein [Vitis vinifera]
Unigene41785_PB_AHAU	0	2	0.01	0.34	5.08746	0.248822	0.460217	GO:0030312//external encapsulating structure;GO:0009536//plastid;GO:0042579//microbody	GO:0016616//oxidoreductase activity, acting on the CH-OH group of donors, NAD or NADP as acceptor;GO:0048037//cofactor binding;GO:0016836//hydro-lyase activity;GO:0016856	GO:0009694//jasmonic acid metabolic process;GO:0009062//fatty acid catabolic process;GO:0009791//post-embryonic development	gi|224142159|ref|XP_002324426.1|/3.17686e-124/predicted protein [Populus trichocarpa]
Unigene86479_PB_AHAU	0	2	0.01	0.34	5.08746	0.248822	0.460179	-	-	-	-
Unigene68709_PB_AHAU	0	2	0.01	0.34	5.08746	0.248822	0.46014	-	-	-	-
Unigene22396_PB_AHAU	0	2	0.01	0.34	5.08746	0.248822	0.460102	-	GO:0004672//protein kinase activity;GO:0000166//nucleotide binding	-	gi|224079900|ref|XP_002305965.1|/1.20838e-25/predicted protein [Populus trichocarpa]
Unigene70250_PB_AHAU	0	2	0.01	0.34	5.08746	0.248822	0.460063	GO:0043231//intracellular membrane-bounded organelle;GO:0016020//membrane	GO:0046914//transition metal ion binding	GO:0042445//hormone metabolic process;GO:0006725//cellular aromatic compound metabolic process;GO:0032446//protein modification by small protein conjugation	gi|255573316|ref|XP_002527586.1|/4.34829e-59/copine, putative [Ricinus communis]
Unigene71336_PB_AHAU	0	2	0.01	0.34	5.08746	0.248822	0.460025	-	-	-	-
Unigene26355_PB_AHAU	0	2	0.01	0.34	5.08746	0.248822	0.459986	GO:0009536//plastid	-	-	gi|225427403|ref|XP_002263777.1|/4.16921e-69/PREDICTED: hypothetical protein [Vitis vinifera]
Unigene76652_PB_AHAU	0	2	0.01	0.34	5.08746	0.248822	0.459947	-	-	-	-
Unigene31650_PB_AHAU	0	2	0.01	0.34	5.08746	0.248822	0.459909	GO:0043231//intracellular membrane-bounded organelle	GO:0032559;GO:0042623//ATPase activity, coupled	-	gi|225433316|ref|XP_002282504.1|/3.69041e-119/PREDICTED: hypothetical protein [Vitis vinifera]
Unigene34854_PB_AHAU	0	2	0.01	0.34	5.08746	0.248822	0.45987	-	-	-	-
Unigene82659_PB_AHAU	0	2	0.01	0.34	5.08746	0.248822	0.459832	-	-	-	-
Unigene60155_PB_AHAU	0	2	0.01	0.34	5.08746	0.248822	0.459793	-	-	-	-
Unigene63756_PB_AHAU	0	2	0.01	0.34	5.08746	0.248822	0.459755	-	-	-	gi|298204915|emb|CBI34222.3|/1.02234e-106/unnamed protein product [Vitis vinifera]
Unigene321_PB_AHAU	0	2	0.01	0.34	5.08746	0.248822	0.459716	-	-	-	gi|255566811|ref|XP_002524389.1|/4.57246e-23/protein binding protein, putative [Ricinus communis]
Unigene30839_PB_AHAU	0	2	0.01	0.34	5.08746	0.248822	0.459678	-	-	-	-
Unigene13664_PB_AHAU	0	2	0.01	0.34	5.08746	0.248822	0.459639	-	-	-	-
Unigene19035_PB_AHAU	0	2	0.01	0.34	5.08746	0.248822	0.459601	-	-	-	gi|224134228|ref|XP_002327787.1|/1.5367e-30/predicted protein [Populus trichocarpa]
Unigene13809_PB_AHAU	0	2	0.01	0.34	5.08746	0.248822	0.459562	-	-	-	gi|255551761|ref|XP_002516926.1|/0/conserved hypothetical protein [Ricinus communis]
Unigene14787_PB_AHAU	0	2	0.01	0.34	5.08746	0.248822	0.459524	GO:0016020//membrane	GO:0015276//ligand-gated ion channel activity;GO:0005249//voltage-gated potassium channel activity;GO:0005515//protein binding	GO:0030001//metal ion transport	gi|15238657|ref|NP_200125.1|/1.19165e-11/CNGC1 (CYCLIC NUCLEOTIDE GATED CHANNEL 1); calmodulin binding / cation channel/ cyclic nucleotide binding / intracellular cyclic nucleotide activated cation channel/ inward rectifier potassium channel [Arabidopsis thaliana]
Unigene4342_PB_AHAU	0	2	0.01	0.34	5.08746	0.248822	0.459485	GO:0043234//protein complex	GO:0004721//phosphoprotein phosphatase activity;GO:0043169//cation binding	GO:0006464//protein modification process	gi|224109644|ref|XP_002315265.1|/5.92611e-57/predicted protein [Populus trichocarpa]
Unigene49422_PB_AHAU	0	2	0.01	0.34	5.08746	0.248822	0.459447	GO:0000229;GO:0009532//plastid stroma	-	-	gi|297743555|emb|CBI36422.3|/1.81862e-50/unnamed protein product [Vitis vinifera]
Unigene42411_PB_AHAU	0	2	0.01	0.34	5.08746	0.248822	0.459409	-	GO:0016747//transferase activity, transferring acyl groups other than amino-acyl groups	-	gi|225425912|ref|XP_002267341.1|/1.88344e-100/PREDICTED: similar to F21J9.9 [Vitis vinifera]
Unigene31705_PB_AHAU	0	2	0.01	0.34	5.08746	0.248822	0.45937	-	-	GO:0050896//response to stimulus	gi|225448116|ref|XP_002274951.1|/1.43934e-06/PREDICTED: hypothetical protein [Vitis vinifera]
Unigene37951_PB_AHAU	0	2	0.01	0.34	5.08746	0.248822	0.459332	-	-	-	gi|292668883|gb|ADE41096.1|/5.27805e-24/AP2 domain class transcription factor [Malus x domestica]
Unigene15657_PB_AHAU	0	2	0.01	0.34	5.08746	0.248822	0.459293	GO:0009536//plastid	GO:0004812//aminoacyl-tRNA ligase activity;GO:0032559	GO:0012501//programmed cell death;GO:0010038//response to metal ion;GO:0000741//karyogamy;GO:0007007//inner mitochondrial membrane organization;GO:0006418//tRNA aminoacylation for protein translation	gi|255585350|ref|XP_002533372.1|/2.69262e-51/cysteinyl-tRNA synthetase, putative [Ricinus communis]
Unigene81511_PB_AHAU	0	2	0.01	0.34	5.08746	0.248822	0.459255	GO:0031410//cytoplasmic vesicle;GO:0043231//intracellular membrane-bounded organelle	GO:0004180//carboxypeptidase activity	GO:0019538//protein metabolic process	gi|255574994|ref|XP_002528403.1|/7.25765e-114/serine carboxypeptidase, putative [Ricinus communis]
Unigene28497_PB_AHAU	0	2	0.01	0.34	5.08746	0.248822	0.459216	-	GO:0004702//receptor signaling protein serine/threonine kinase activity;GO:0032559	GO:0006464//protein modification process	gi|223452365|gb|ACM89510.1|/5.17667e-69/serine/threonine protein kinase [Glycine max]
Unigene21558_PB_AHAU	0	2	0.01	0.34	5.08746	0.248822	0.459178	-	GO:0035251//UDP-glucosyltransferase activity	GO:0005984//disaccharide metabolic process	gi|157313316|gb|ABV32551.1|/5.23061e-37/sucrose phosphate synthase protein 1 [Prunus persica]
Unigene63404_PB_AHAU	0	2	0.01	0.34	5.08746	0.248822	0.45914	-	-	-	gi|255548976|ref|XP_002515544.1|/7.52165e-42/conserved hypothetical protein [Ricinus communis]
Unigene10015_PB_AHAU	0	2	0.01	0.34	5.08746	0.248822	0.459101	GO:0044429//mitochondrial part	GO:0005488//binding;GO:0016787//hydrolase activity	-	gi|302143904|emb|CBI23009.3|/7.07015e-18/unnamed protein product [Vitis vinifera]
Unigene69585_PB_AHAU	0	2	0.01	0.34	5.08746	0.248822	0.459063	-	-	-	-
Unigene25680_PB_AHAU	0	2	0.01	0.34	5.08746	0.248822	0.459024	-	-	-	gi|224068829|ref|XP_002326210.1|/7.81697e-17/predicted protein [Populus trichocarpa]
Unigene82924_PB_AHAU	0	2	0.01	0.34	5.08746	0.248822	0.458986	-	GO:0016655//oxidoreductase activity, acting on NADH or NADPH, quinone or similar compound as acceptor;GO:0046914//transition metal ion binding	GO:0008152//metabolic process	gi|1617036|emb|CAA69914.1|/2.29854e-53/Ted2 [Vigna unguiculata]
Unigene33006_PB_AHAU	0	2	0.01	0.34	5.08746	0.248822	0.458948	GO:0043231//intracellular membrane-bounded organelle	GO:0005488//binding	GO:0006325//chromatin organization	gi|255565581|ref|XP_002523780.1|/2.98249e-40/WD-repeat protein, putative [Ricinus communis]
Unigene8082_PB_AHAU	0	2	0.01	0.34	5.08746	0.248822	0.458909	GO:0044464//cell part	GO:0046914//transition metal ion binding;GO:0016790//thiolester hydrolase activity	GO:0019941//modification-dependent protein catabolic process	gi|255540879|ref|XP_002511504.1|/1.69546e-37/conserved hypothetical protein [Ricinus communis]
Unigene59683_PB_AHAU	0	2	0.01	0.34	5.08746	0.248822	0.458871	-	GO:0004672//protein kinase activity;GO:0032559	GO:0006464//protein modification process	gi|297744499|emb|CBI37761.3|/6.22792e-76/unnamed protein product [Vitis vinifera]
Unigene75774_PB_AHAU	0	2	0.01	0.34	5.08746	0.248822	0.458833	-	-	-	gi|255544117|ref|XP_002513121.1|/4.72618e-06/conserved hypothetical protein [Ricinus communis]
Unigene32783_PB_AHAU	0	2	0.01	0.34	5.08746	0.248822	0.458794	GO:0031410//cytoplasmic vesicle	GO:0004175//endopeptidase activity	GO:0019538//protein metabolic process	gi|225438361|ref|XP_002273988.1|/1.28007e-63/PREDICTED: hypothetical protein [Vitis vinifera]
Unigene21830_PB_AHAU	0	2	0.01	0.34	5.08746	0.248822	0.458756	-	-	-	gi|224144176|ref|XP_002325209.1|/1.07946e-28/predicted protein [Populus trichocarpa]
Unigene66880_PB_AHAU	0	2	0.01	0.34	5.08746	0.248822	0.458717	GO:0031224//intrinsic to membrane;GO:0005840//ribosome;GO:0000325//plant-type vacuole;GO:0009526//plastid envelope;GO:0042579//microbody;GO:0031090//organelle membrane	GO:0046914//transition metal ion binding;GO:0004601//peroxidase activity;GO:0015171//amino acid transmembrane transporter activity	GO:0009267//cellular response to starvation;GO:0009416//response to light stimulus;GO:0019725//cellular homeostasis;GO:0042743//hydrogen peroxide metabolic process;GO:0006865//amino acid transport	gi|255569448|ref|XP_002525691.1|/1.02406e-64/cationic amino acid transporter, putative [Ricinus communis]
Unigene15088_PB_AHAU	0	2	0.01	0.34	5.08746	0.248822	0.458679	GO:0031224//intrinsic to membrane	GO:0016628//oxidoreductase activity, acting on the CH-CH group of donors, NAD or NADP as acceptor;GO:0022857//transmembrane transporter activity	GO:0008152//metabolic process;GO:0071702	gi|29691878|gb|AAO88965.1|/5.70808e-60/sorbitol transporter [Malus x domestica]
Unigene1096_PB_AHAU	0	2	0.01	0.34	5.08746	0.248822	0.458641	-	GO:0003824//catalytic activity	GO:0019538//protein metabolic process	gi|225425579|ref|XP_002266223.1|/4.78669e-93/PREDICTED: hypothetical protein [Vitis vinifera]
Unigene3956_PB_AHAU	0	2	0.01	0.34	5.08746	0.248822	0.458602	-	-	-	-
Unigene86237_PB_AHAU	0	2	0.01	0.34	5.08746	0.248822	0.458564	-	-	-	-
Unigene37337_PB_AHAU	0	2	0.01	0.34	5.08746	0.248822	0.458526	GO:0016020//membrane	-	-	gi|255581982|ref|XP_002531789.1|/3.80085e-40/vesicle-associated membrane protein, putative [Ricinus communis]
Unigene22009_PB_AHAU	0	2	0.01	0.34	5.08746	0.248822	0.458488	-	-	-	gi|296083749|emb|CBI23738.3|/3.33423e-47/unnamed protein product [Vitis vinifera]
Unigene63099_PB_AHAU	0	2	0.01	0.34	5.08746	0.248822	0.458449	-	-	-	gi|86438845|emb|CAJ44362.1|/2.76025e-22/hypothetical protein Md49N23.020 [Malus x domestica]
Unigene55929_PB_AHAU	0	2	0.01	0.34	5.08746	0.248822	0.458411	-	-	-	-
Unigene37722_PB_AHAU	0	2	0.01	0.34	5.08746	0.248822	0.458373	GO:0005635//nuclear envelope	GO:0005049//nuclear export signal receptor activity;GO:0022892	GO:0015031//protein transport	gi|255564665|ref|XP_002523327.1|/4.28892e-103/importin-alpha re-exporter, putative [Ricinus communis]
Unigene22004_PB_AHAU	0	2	0.01	0.34	5.08746	0.248822	0.458334	-	-	-	gi|255543118|ref|XP_002512622.1|/8.20399e-51/conserved hypothetical protein [Ricinus communis]
Unigene82954_PB_AHAU	0	2	0.01	0.34	5.08746	0.248822	0.458296	-	GO:0005488//binding;GO:0004672//protein kinase activity	-	gi|224076623|ref|XP_002304971.1|/1.15976e-47/predicted protein [Populus trichocarpa]
Unigene18222_PB_AHAU	0	2	0.01	0.34	5.08746	0.248822	0.458258	-	-	-	-
Unigene30477_PB_AHAU	0	2	0.01	0.34	5.08746	0.248822	0.45822	-	-	-	gi|242041401|ref|XP_002468095.1|/2.21559e-11/hypothetical protein SORBIDRAFT_01g039500 [Sorghum bicolor]
Unigene2327_PB_AHAU	0	2	0.01	0.34	5.08746	0.248822	0.458181	-	-	-	-
Unigene2942_PB_AHAU	0	2	0.01	0.34	5.08746	0.248822	0.458143	-	-	GO:0007059//chromosome segregation	gi|225469424|ref|XP_002265684.1|/1.00125e-49/PREDICTED: hypothetical protein [Vitis vinifera]
Unigene56627_PB_AHAU	0	2	0.01	0.34	5.08746	0.248822	0.458105	-	-	-	-
Unigene67601_PB_AHAU	0	2	0.01	0.34	5.08746	0.248822	0.458067	-	GO:0016881//acid-amino acid ligase activity;GO:0032559	GO:0006760//folic acid-containing compound metabolic process	gi|225462719|ref|XP_002267695.1|/7.13049e-84/PREDICTED: hypothetical protein [Vitis vinifera]
Unigene3524_PB_AHAU	0	2	0.01	0.34	5.08746	0.248822	0.458028	GO:0005618//cell wall;GO:0031090//organelle membrane	GO:0004091//carboxylesterase activity;GO:0004857//enzyme inhibitor activity	GO:0045229//external encapsulating structure organization;GO:0071555	gi|224074107|ref|XP_002304256.1|/1.34181e-72/predicted protein [Populus trichocarpa]
Unigene15777_PB_AHAU	0	2	0.01	0.34	5.08746	0.248822	0.45799	-	GO:0005488//binding	-	gi|302398791|gb|ADL36690.1|/3.20194e-31/GATA domain class transcription factor [Malus x domestica]
Unigene56001_PB_AHAU	0	2	0.01	0.34	5.08746	0.248822	0.457952	-	-	-	-
Unigene35004_PB_AHAU	0	2	0.01	0.34	5.08746	0.248822	0.457914	GO:0031224//intrinsic to membrane;GO:0031410//cytoplasmic vesicle;GO:0043231//intracellular membrane-bounded organelle	-	GO:0008643//carbohydrate transport	gi|225445388|ref|XP_002284977.1|/4.27419e-55/PREDICTED: hypothetical protein [Vitis vinifera]
Unigene27513_PB_AHAU	0	2	0.01	0.34	5.08746	0.248822	0.457876	-	-	-	-
Unigene13918_PB_AHAU	0	2	0.01	0.34	5.08746	0.248822	0.457837	-	-	-	gi|297734312|emb|CBI15559.3|/5.26876e-40/unnamed protein product [Vitis vinifera]
Unigene2884_PB_AHAU	0	2	0.01	0.34	5.08746	0.248822	0.457799	-	GO:0003677//DNA binding	GO:0006351//transcription, DNA-dependent	gi|224055831|ref|XP_002298675.1|/8.12526e-89/predicted protein [Populus trichocarpa]
Unigene6207_PB_AHAU	0	2	0.01	0.34	5.08746	0.248822	0.457761	GO:0031224//intrinsic to membrane	GO:0004713//protein tyrosine kinase activity;GO:0016628//oxidoreductase activity, acting on the CH-CH group of donors, NAD or NADP as acceptor;GO:0032559	GO:0006464//protein modification process	gi|255585401|ref|XP_002533396.1|/2.0942e-60/serine-threonine protein kinase, plant-type, putative [Ricinus communis]
Unigene32809_PB_AHAU	0	2	0.01	0.34	5.08746	0.248822	0.457723	-	-	-	-
Unigene25192_PB_AHAU	0	2	0.01	0.34	5.08746	0.248822	0.457685	-	-	-	-
Unigene28706_PB_AHAU	0	2	0.01	0.34	5.08746	0.248822	0.457647	-	GO:0008905	GO:0019852//L-ascorbic acid metabolic process;GO:0006952//defense response;GO:0010035//response to inorganic substance;GO:0009719;GO:0006970//response to osmotic stress;GO:0009250//glucan biosynthetic process	gi|240851533|gb|ACN88684.2|/2.65443e-61/GDP-D-mannose pyrophosphorylase [Malus x domestica]
Unigene71891_PB_AHAU	0	2	0.01	0.34	5.08746	0.248822	0.457608	GO:0031225//anchored to membrane	GO:0043167//ion binding;GO:0008422//beta-glucosidase activity	GO:0044238//primary metabolic process	gi|296085019|emb|CBI28434.3|/3.9712e-157/unnamed protein product [Vitis vinifera]
Unigene55657_PB_AHAU	0	2	0.01	0.34	5.08746	0.248822	0.45757	GO:0043231//intracellular membrane-bounded organelle	GO:0005488//binding;GO:0003824//catalytic activity	GO:0031124//mRNA 3'-end processing	gi|224104288|ref|XP_002333963.1|/3.88352e-36/predicted protein [Populus trichocarpa]
Unigene11930_PB_AHAU	0	2	0.01	0.34	5.08746	0.248822	0.457532	GO:0016020//membrane;GO:0015630//microtubule cytoskeleton	GO:0003774//motor activity;GO:0032559	GO:0007017//microtubule-based process	gi|255543869|ref|XP_002512997.1|/1.52996e-64/ATP binding protein, putative [Ricinus communis]
Unigene59498_PB_AHAU	0	2	0.01	0.34	5.08746	0.248822	0.457494	-	-	-	-
Unigene36017_PB_AHAU	0	2	0.01	0.34	5.08746	0.248822	0.457456	-	-	-	-
Unigene74094_PB_AHAU	0	2	0.01	0.34	5.08746	0.248822	0.457418	-	-	-	-
Unigene40343_PB_AHAU	0	2	0.01	0.34	5.08746	0.248822	0.45738	-	-	-	-
Unigene40289_PB_AHAU	0	2	0.01	0.34	5.08746	0.248822	0.457342	-	-	-	-
Unigene33524_PB_AHAU	0	2	0.01	0.34	5.08746	0.248822	0.457303	-	GO:0003824//catalytic activity	GO:0019941//modification-dependent protein catabolic process	gi|225443349|ref|XP_002264976.1|/1.71359e-24/PREDICTED: hypothetical protein [Vitis vinifera]
Unigene3945_PB_AHAU	0	2	0.01	0.34	5.08746	0.248822	0.457265	-	-	GO:0006952//defense response	gi|292668929|gb|ADE41119.1|/2.17967e-53/AP2 domain class transcription factor [Malus x domestica]
Unigene85180_PB_AHAU	0	2	0.01	0.34	5.08746	0.248822	0.457227	-	GO:0060089	GO:0009314//response to radiation;GO:0023052//signaling	gi|302398633|gb|ADL36611.1|/0/BZIP domain class transcription factor [Malus x domestica]
Unigene975_PB_AHAU	0	2	0.01	0.34	5.08746	0.248822	0.457189	GO:0009536//plastid	GO:0003676//nucleic acid binding;GO:0034062//RNA polymerase activity;GO:0001071//nucleic acid binding transcription factor activity;GO:0000996	GO:0006351//transcription, DNA-dependent;GO:0009639//response to red or far red light	gi|296090195|emb|CBI40014.3|/3.72913e-43/unnamed protein product [Vitis vinifera]
Unigene49077_PB_AHAU	0	2	0.01	0.34	5.08746	0.248822	0.457151	GO:0030119//AP-type membrane coat adaptor complex	GO:0005488//binding;GO:0022892	GO:0015031//protein transport	gi|255573014|ref|XP_002527437.1|/1.40575e-90/AP-2 complex subunit alpha, putative [Ricinus communis]
Unigene44666_PB_AHAU	0	2	0.01	0.34	5.08746	0.248822	0.457113	-	GO:0005488//binding;GO:0004672//protein kinase activity	-	gi|297736692|emb|CBI25709.3|/1.01392e-38/unnamed protein product [Vitis vinifera]
Unigene69822_PB_AHAU	0	2	0.01	0.34	5.08746	0.248822	0.457075	-	GO:0008940//nitrate reductase activity;GO:0005506//iron ion binding	GO:0008152//metabolic process	gi|14041825|dbj|BAB55002.1|/3.72517e-67/nitrate reductase [Prunus persica]
Unigene41812_PB_AHAU	0	2	0.01	0.34	5.08746	0.248822	0.457037	-	-	-	-
[truncated: 20,061 more rows]
