# Supplementary material for: Transcriptome profiling of fruit development and maturation in Chinese white pear (Pyrus bretschneideri Rehd)
Source: BMC Genomics. 2013 Nov 23;14(1):823. doi: 10.1186/1471-2164-14-823 (PMC4046828; doi:10.1186/1471-2164-14-823)
Supplement: Supplementary file 7 — Additional file 7: GO annotation of unigenes. Combination of the GO annotation provided by Blast2Go and InterProScan. (XLS 3 MB) [file 12864_2013_5518_MOESM7_ESM.xls]

## Sheet: Pear-Unigene.fa.gene2GO
geneID	GO
Unigene10001_PB_AHAU	GO:0003676	GO:0031981	GO:0006396
Unigene10002_PB_AHAU	GO:0010413	GO:0048827	GO:0003002	GO:0043231	GO:0000003	GO:0042545	GO:0008194
Unigene10003_PB_AHAU	GO:0035556	GO:0003676	GO:0032561	GO:0006810	GO:0043231	GO:0016020	GO:0003824
Unigene10004_PB_AHAU	GO:0006952	GO:0006464	GO:0004713	GO:0032559
Unigene10005_PB_AHAU	GO:0003676
Unigene10006_PB_AHAU	GO:0023060	GO:0005576	GO:0030312	GO:0003824	GO:0009536
Unigene1000_PB_AHAU	GO:0031224	GO:0031410	GO:0004175
Unigene10011_PB_AHAU	GO:0003676	GO:0044464	GO:0032991
Unigene10012_PB_AHAU	GO:0009725	GO:0046914	GO:0009743
Unigene10013_PB_AHAU	GO:0044238	GO:0043167	GO:0008422
Unigene10014_PB_AHAU	GO:0006260	GO:0003676	GO:0022415	GO:0034061
Unigene10015_PB_AHAU	GO:0005488	GO:0016787	GO:0031980
Unigene10017_PB_AHAU	GO:0006351	GO:0003677	GO:0001071	GO:0005515	GO:0043231
Unigene10018_PB_AHAU	GO:0031224	GO:0051234	GO:0043231
Unigene10019_PB_AHAU	GO:0006351	GO:0046914	GO:0042393	GO:0043231
Unigene10020_PB_AHAU	GO:0008135
Unigene10023_PB_AHAU	GO:0043231
Unigene10024_PB_AHAU	GO:0043231
Unigene10025_PB_AHAU	GO:0010468	GO:0003676	GO:0001071	GO:0043231
Unigene10026_PB_AHAU	GO:0003824	GO:0043231
Unigene10028_PB_AHAU	GO:0044424
Unigene10029_PB_AHAU	GO:0006405	GO:0009725	GO:0005635	GO:0031224
Unigene10032_PB_AHAU	GO:0035556	GO:0003676	GO:0032561	GO:0006810	GO:0043231	GO:0016020	GO:0003824
Unigene10033_PB_AHAU	GO:0016020
Unigene10034_PB_AHAU	GO:0016301	GO:0006796	GO:0032559
Unigene10035_PB_AHAU	GO:0043231	GO:0030529
Unigene10036_PB_AHAU	GO:0005488
Unigene10038_PB_AHAU	GO:0009886	GO:0009986	GO:0004175	GO:0019538	GO:0008283	GO:0005515	GO:0016628	GO:0031410	GO:0044092
Unigene1003_PB_AHAU	GO:0016020
Unigene10040_PB_AHAU	GO:0046872	GO:0016787	GO:0044464
Unigene10041_PB_AHAU	GO:0016020
Unigene10043_PB_AHAU	GO:0016020
Unigene10044_PB_AHAU	GO:0009725	GO:0046914	GO:0044464	GO:0009743
Unigene10046_PB_AHAU	GO:0006464	GO:0016301	GO:0000166
Unigene10047_PB_AHAU	GO:0008152
Unigene10049_PB_AHAU	GO:0016874
Unigene10051_PB_AHAU	GO:0031225
Unigene10052_PB_AHAU	GO:0044464
Unigene10054_PB_AHAU	GO:0031461
Unigene10055_PB_AHAU	GO:0016020
Unigene10056_PB_AHAU	GO:0015031	GO:0005488
Unigene10057_PB_AHAU	GO:0043231
Unigene10059_PB_AHAU	GO:0006497	GO:0031224	GO:0008375
Unigene1005_PB_AHAU	GO:0006464	GO:0004702	GO:0016020	GO:0031410	GO:0032559
Unigene10060_PB_AHAU	GO:0010468	GO:0006351	GO:0043234	GO:0003676	GO:0001071	GO:0043231
Unigene10061_PB_AHAU	GO:0009314	GO:0031980	GO:0006105	GO:0016620	GO:0046914	GO:0009536	GO:0000166	GO:0009448	GO:0006950
Unigene10062_PB_AHAU	GO:0006259	GO:0010468	GO:0033554	GO:0043231
Unigene10067_PB_AHAU	GO:0000785	GO:0003676	GO:0034728	GO:0043231
Unigene10068_PB_AHAU	GO:0004553	GO:0030247	GO:0009793	GO:0033554	GO:0030312	GO:0006026
Unigene10069_PB_AHAU	GO:0043234	GO:0050896	GO:0004871	GO:0004672	GO:0032446	GO:0019787	GO:0032559
Unigene10070_PB_AHAU	GO:0017111	GO:0016020	GO:0032559
Unigene10071_PB_AHAU	GO:0006351	GO:0003677	GO:0001071	GO:0043231
Unigene10072_PB_AHAU	GO:0043231	GO:0005515
Unigene10075_PB_AHAU	GO:0016628	GO:0019538	GO:0008238	GO:0043231
Unigene10077_PB_AHAU	GO:0008415	GO:0009105	GO:0043412	GO:0043231
Unigene10078_PB_AHAU	GO:0005515	GO:0043231	GO:0016538	GO:0000079	GO:0022402	GO:0016772
Unigene10079_PB_AHAU	GO:0010468	GO:0001071	GO:0043231	GO:0016628
Unigene1007_PB_AHAU	GO:0046914	GO:0044424	GO:0008152	GO:0016616
Unigene10081_PB_AHAU	GO:0048193	GO:0016020	GO:0015031	GO:0022892
Unigene10083_PB_AHAU	GO:0005488
Unigene10084_PB_AHAU	GO:0006464	GO:0004674	GO:0032559
Unigene10085_PB_AHAU	GO:0009536
Unigene10087_PB_AHAU	GO:0009408
Unigene10088_PB_AHAU	GO:0048827	GO:0043231	GO:0003676	GO:0003156	GO:0003006
Unigene10090_PB_AHAU	GO:0010467	GO:0015935	GO:0031981	GO:0005198
Unigene10091_PB_AHAU	GO:0003824
Unigene10093_PB_AHAU	GO:0016876	GO:0031410	GO:0043231
Unigene10094_PB_AHAU	GO:0046914	GO:0019941	GO:0032501	GO:0043231	GO:0032446	GO:0019787
Unigene10096_PB_AHAU	GO:0004871	GO:0006464	GO:0004713	GO:0031410	GO:0032559
Unigene10098_PB_AHAU	GO:0043412
Unigene1009_PB_AHAU	GO:0046872	GO:0006464	GO:0004722	GO:0016020	GO:0004674	GO:0032559
Unigene10102_PB_AHAU	GO:0043648	GO:0016615	GO:0000166	GO:0043169
Unigene10104_PB_AHAU	GO:0044267	GO:0050896	GO:0005515
Unigene10105_PB_AHAU	GO:0017016
Unigene10107_PB_AHAU	GO:0043231
Unigene10108_PB_AHAU	GO:0006464	GO:0005515	GO:0004672	GO:0032559	GO:0009536
Unigene10109_PB_AHAU	GO:0005488	GO:0003824
Unigene1010_PB_AHAU	GO:0030695	GO:0043231
Unigene10110_PB_AHAU	GO:0009987	GO:0017111	GO:0005488	GO:0043231	GO:0010160	GO:0010468	GO:0044444	GO:0009791	GO:0006950
Unigene10113_PB_AHAU	GO:0000902	GO:0042546	GO:0043231	GO:0034593	GO:0006996
Unigene10115_PB_AHAU	GO:0048506	GO:0005488	GO:0009908	GO:0048496
Unigene10116_PB_AHAU	GO:0007010	GO:0016020	GO:0003779
Unigene10121_PB_AHAU	GO:0043231	GO:0008152	GO:0003824
Unigene10122_PB_AHAU	GO:0010467	GO:0015935	GO:0016020	GO:0031981	GO:0005198
Unigene10123_PB_AHAU	GO:0043231	GO:0010467	GO:0015934	GO:0005198
Unigene10124_PB_AHAU	GO:0006810
Unigene10126_PB_AHAU	GO:0031224	GO:0043231
Unigene10127_PB_AHAU	GO:0005488
Unigene10128_PB_AHAU	GO:0016741
Unigene10129_PB_AHAU	GO:0010468	GO:0001071	GO:0043231
Unigene10131_PB_AHAU	GO:0043231
Unigene10132_PB_AHAU	GO:0048437	GO:0050789
Unigene10133_PB_AHAU	GO:0030384	GO:0019538	GO:0046914	GO:0016307	GO:0032559
Unigene10134_PB_AHAU	GO:0019318	GO:0005488	GO:0016857
Unigene10135_PB_AHAU	GO:0042626	GO:0005488
Unigene10137_PB_AHAU	GO:0009532	GO:0008757
Unigene10138_PB_AHAU	GO:0019941	GO:0000151	GO:0019899
Unigene10139_PB_AHAU	GO:0008152	GO:0004753
Unigene1013_PB_AHAU	GO:0006464	GO:0006970	GO:0004702	GO:0043231	GO:0032559
Unigene10140_PB_AHAU	GO:0017111	GO:0051707	GO:0005083	GO:0046914	GO:0032012	GO:0032561	GO:0051169	GO:0044424
Unigene10141_PB_AHAU	GO:0005488	GO:0010467	GO:0015935	GO:0022613	GO:0016020	GO:0009536	GO:0031981	GO:0005198
Unigene10143_PB_AHAU	GO:0043231
Unigene10144_PB_AHAU	GO:0004872	GO:0005488	GO:0016740
Unigene10145_PB_AHAU	GO:0016799	GO:0044444	GO:0046108
Unigene10146_PB_AHAU	GO:0004175	GO:0005515	GO:0008152	GO:0016020	GO:0031410	GO:0044092
Unigene10148_PB_AHAU	GO:0004672
Unigene10149_PB_AHAU	GO:0010102	GO:0009725	GO:0004672	GO:0042802	GO:0006520	GO:0016023	GO:0031406	GO:0008356	GO:0003006	GO:0016020
Unigene1014_PB_AHAU	GO:0044464	GO:0007606	GO:0005488	GO:0004930
Unigene10150_PB_AHAU	GO:0010033	GO:0003723	GO:0044424
Unigene10154_PB_AHAU	GO:0009526	GO:0006412
Unigene10155_PB_AHAU	GO:0003676
Unigene10157_PB_AHAU	GO:0044267	GO:0043234	GO:0005515
Unigene10158_PB_AHAU	GO:0015205
Unigene10159_PB_AHAU	GO:0046914	GO:0043231
Unigene1015_PB_AHAU	GO:0044464	GO:0007047
Unigene10161_PB_AHAU	GO:0006950
Unigene10162_PB_AHAU	GO:0043231	GO:0032559	GO:0042623
Unigene10163_PB_AHAU	GO:0010468	GO:0003676	GO:0043231
Unigene10164_PB_AHAU	GO:0003676	GO:0043231
Unigene10165_PB_AHAU	GO:0006563	GO:0000097	GO:0016835	GO:0048037	GO:0044424
Unigene10166_PB_AHAU	GO:0070566	GO:0005982	GO:0032559	GO:0005977	GO:0009536
Unigene10167_PB_AHAU	GO:0016747	GO:0043231
Unigene10170_PB_AHAU	GO:0009536	GO:0004812	GO:0006418	GO:0003006	GO:0032559
Unigene10171_PB_AHAU	GO:0022892	GO:0006606	GO:0009536	GO:0005635
Unigene10174_PB_AHAU	GO:0005488
Unigene10175_PB_AHAU	GO:0016866	GO:0006399	GO:0003676	GO:0009451
Unigene1017_PB_AHAU	GO:0012501	GO:0048037	GO:0032559	GO:0009536	GO:0016855
Unigene10180_PB_AHAU	GO:0031410
Unigene10182_PB_AHAU	GO:0046914	GO:0005618	GO:0043231	GO:0015923	GO:0016020	GO:0031410	GO:0019318
Unigene10185_PB_AHAU	GO:0016853
Unigene10186_PB_AHAU	GO:0043231	GO:0003676	GO:0010468	GO:0001071	GO:0009755	GO:0005515	GO:0006351
Unigene10188_PB_AHAU	GO:0006464	GO:0004702	GO:0031224	GO:0032559
Unigene10189_PB_AHAU	GO:0009534
Unigene10192_PB_AHAU	GO:0043231
Unigene10193_PB_AHAU	GO:0070567	GO:0043231	GO:0006721
Unigene10195_PB_AHAU	GO:0009987	GO:0006771	GO:0043234	GO:0016867	GO:0023033	GO:0009532	GO:0016765
Unigene10197_PB_AHAU	GO:0000315	GO:0003723	GO:0009532	GO:0010467	GO:0022613	GO:0005198
Unigene10198_PB_AHAU	GO:0043231	GO:0044444	GO:0032446
Unigene10199_PB_AHAU	GO:0031224	GO:0051707
Unigene10201_PB_AHAU	GO:0046914	GO:0032446	GO:0044424
Unigene10203_PB_AHAU	GO:0003676	GO:0034061	GO:0006259
Unigene10205_PB_AHAU	GO:0044464
Unigene10209_PB_AHAU	GO:0070646	GO:0060255	GO:0019941	GO:0019787
Unigene10210_PB_AHAU	GO:0043231
Unigene10211_PB_AHAU	GO:0031090	GO:0043231
Unigene10213_PB_AHAU	GO:0016655	GO:0043231	GO:0000166	GO:0006350	GO:0016020
Unigene10214_PB_AHAU	GO:0004672
Unigene10216_PB_AHAU	GO:0010468	GO:0003676	GO:0001071	GO:0043231
Unigene10220_PB_AHAU	GO:0044464	GO:0003824
Unigene10221_PB_AHAU	GO:0005488
Unigene10224_PB_AHAU	GO:0003774	GO:0051301	GO:0000166	GO:0015630
Unigene10225_PB_AHAU	GO:0005488
Unigene10229_PB_AHAU	GO:0030246	GO:0043167	GO:0005618	GO:0043231	GO:0015925	GO:0016020	GO:0031410	GO:0044238
Unigene10230_PB_AHAU	GO:0048037	GO:0043231
Unigene10231_PB_AHAU	GO:0045449	GO:0003677	GO:0010557
Unigene10233_PB_AHAU	GO:0005515	GO:0009767	GO:0009534	GO:0009522
Unigene10234_PB_AHAU	GO:0035251	GO:0019203	GO:0005991
Unigene10235_PB_AHAU	GO:0043169	GO:0018193	GO:0008238	GO:0051604	GO:0008237	GO:0044424
Unigene10239_PB_AHAU	GO:0005777	GO:0016020	GO:0031410	GO:0005504	GO:0010038
Unigene1023_PB_AHAU	GO:0009411	GO:0043231	GO:0003676	GO:0016830	GO:0009267	GO:0010468	GO:0006290
Unigene10240_PB_AHAU	GO:0031090	GO:0004576	GO:0006487
Unigene10243_PB_AHAU	GO:0044267
Unigene10244_PB_AHAU	GO:0006464	GO:0006950	GO:0004672	GO:0032559
Unigene10246_PB_AHAU	GO:0031224	GO:0031410	GO:0009536
Unigene10247_PB_AHAU	GO:0046872
Unigene1024_PB_AHAU	GO:0043231	GO:0003712	GO:0043234	GO:0004468	GO:0010468	GO:0016570
Unigene10250_PB_AHAU	GO:0000377	GO:0003676	GO:0006950	GO:0016604
Unigene10251_PB_AHAU	GO:0046872
Unigene10252_PB_AHAU	GO:0044464
Unigene10253_PB_AHAU	GO:0016879	GO:0016811
Unigene10254_PB_AHAU	GO:0043231
Unigene10255_PB_AHAU	GO:0030528	GO:0006355	GO:0006368	GO:0030529	GO:0005198
Unigene10257_PB_AHAU	GO:0016787
Unigene10258_PB_AHAU	GO:0000166
Unigene1025_PB_AHAU	GO:0005488	GO:0019941	GO:0042579	GO:0016405
Unigene10260_PB_AHAU	GO:0043231	GO:0003824
Unigene10261_PB_AHAU	GO:0044464	GO:0046914
Unigene10262_PB_AHAU	GO:0005488
Unigene10264_PB_AHAU	GO:0006351	GO:0046914	GO:0003677	GO:0001071	GO:0043231
Unigene10265_PB_AHAU	GO:0048437	GO:0005488	GO:0016925	GO:0031981	GO:0009536	GO:0006605	GO:0006406	GO:0005635
Unigene10266_PB_AHAU	GO:0043229	GO:0044238	GO:0034645	GO:0046872	GO:0010467
Unigene10268_PB_AHAU	GO:0009526	GO:0009534
Unigene10272_PB_AHAU	GO:0046872	GO:0016020
Unigene10273_PB_AHAU	GO:0015036	GO:0018904	GO:0043231	GO:0044444	GO:0016020	GO:0019725
Unigene10275_PB_AHAU	GO:0006351	GO:0003677	GO:0001071	GO:0005515	GO:0043231
Unigene10276_PB_AHAU	GO:0030528	GO:0005667	GO:0006352
Unigene10277_PB_AHAU	GO:0010468	GO:0001071
Unigene10278_PB_AHAU	GO:0030528	GO:0043231	GO:0003676	GO:0006352	GO:0016628	GO:0001071	GO:0005515
Unigene10279_PB_AHAU	GO:0016020	GO:0031410	GO:0005488	GO:0043231
Unigene10285_PB_AHAU	GO:0005515	GO:0043231
Unigene10286_PB_AHAU	GO:0006464	GO:0004702	GO:0032559
Unigene10287_PB_AHAU	GO:0043231
Unigene10288_PB_AHAU	GO:0019866	GO:0022892	GO:0006810	GO:0043231	GO:0031224
Unigene10289_PB_AHAU	GO:0005488	GO:0000741	GO:0016020
Unigene10290_PB_AHAU	GO:0044444	GO:0004674
Unigene10292_PB_AHAU	GO:0006351	GO:0003677	GO:0001071	GO:0005515	GO:0043231
Unigene10293_PB_AHAU	GO:0010468	GO:0005488	GO:0006325	GO:0043231
Unigene10296_PB_AHAU	GO:0044464
Unigene10297_PB_AHAU	GO:0006810	GO:0043231
Unigene1029_PB_AHAU	GO:0005488
Unigene10302_PB_AHAU	GO:0003824
Unigene10303_PB_AHAU	GO:0003824
Unigene10304_PB_AHAU	GO:0016709	GO:0046872	GO:0009607	GO:0042598
Unigene10305_PB_AHAU	GO:0006633	GO:0046914	GO:0016702
Unigene10306_PB_AHAU	GO:0044464	GO:0032559	GO:0042623
Unigene10307_PB_AHAU	GO:0016020
Unigene10313_PB_AHAU	GO:0031410	GO:0003824
Unigene10314_PB_AHAU	GO:0005488	GO:0043231	GO:0006350
Unigene10316_PB_AHAU	GO:0031224	GO:0010035	GO:0000902	GO:0031410	GO:0015698	GO:0006873	GO:0005254	GO:0044431
Unigene10318_PB_AHAU	GO:0031224	GO:0015078	GO:0006818	GO:0033177	GO:0006754	GO:0009534	GO:0032559
Unigene10319_PB_AHAU	GO:0048367
Unigene1031_PB_AHAU	GO:0016838	GO:0004871	GO:0006464	GO:0048037	GO:0004674	GO:0032559
Unigene10320_PB_AHAU	GO:0003676	GO:0043231
Unigene10321_PB_AHAU	GO:0017111
Unigene10323_PB_AHAU	GO:0000038	GO:0005488	GO:0043231	GO:0009725	GO:0007163	GO:0000902	GO:0048528	GO:0009790
Unigene10324_PB_AHAU	GO:0016020	GO:0042579	GO:0042623	GO:0032559	GO:0031981
Unigene10325_PB_AHAU	GO:0016787	GO:0043231
Unigene10326_PB_AHAU	GO:0006259	GO:0046914	GO:0016788	GO:0003676	GO:0033554	GO:0044424
Unigene10328_PB_AHAU	GO:0046914	GO:0048193	GO:0012507	GO:0015031
Unigene10329_PB_AHAU	GO:0004871	GO:0006464	GO:0030246	GO:0004674	GO:0032559
Unigene1032_PB_AHAU	GO:0043234	GO:0005488	GO:0019941	GO:0004842	GO:0032446
Unigene10330_PB_AHAU	GO:0006595	GO:0016647	GO:0016641	GO:0016741
Unigene10331_PB_AHAU	GO:0044464	GO:0046914
Unigene10335_PB_AHAU	GO:0010468	GO:0046914	GO:0003676
Unigene10336_PB_AHAU	GO:0004857
Unigene10338_PB_AHAU	GO:0004871	GO:0006464	GO:0016301	GO:0032559
Unigene10339_PB_AHAU	GO:0031224	GO:0042625	GO:0046872	GO:0009206	GO:0005548	GO:0006869	GO:0032559
Unigene10340_PB_AHAU	GO:0005488	GO:0019941	GO:0031461
Unigene10341_PB_AHAU	GO:0005488	GO:0009725	GO:0010468	GO:0001071	GO:0009791	GO:0006351
Unigene10342_PB_AHAU	GO:0009725	GO:0005576	GO:0008152	GO:0043169	GO:0016160
Unigene10343_PB_AHAU	GO:0005840	GO:0008415	GO:0046914	GO:0006950	GO:0043231	GO:0008152
Unigene10344_PB_AHAU	GO:0016788
Unigene10346_PB_AHAU	GO:0005488	GO:0030118	GO:0022892	GO:0030119	GO:0012510	GO:0015031
Unigene10348_PB_AHAU	GO:0003824
Unigene10350_PB_AHAU	GO:0005267	GO:0031224	GO:0030001
Unigene10351_PB_AHAU	GO:0004518
Unigene10352_PB_AHAU	GO:0043231
Unigene10361_PB_AHAU	GO:0016020	GO:0009534
Unigene10364_PB_AHAU	GO:0004812	GO:0003723	GO:0006418	GO:0032559	GO:0044424
Unigene10365_PB_AHAU	GO:0031224	GO:0043231	GO:0007010	GO:0009913	GO:0032561	GO:0048193	GO:0009826	GO:0042546	GO:0003824
Unigene10366_PB_AHAU	GO:0010468	GO:0001071	GO:0043231	GO:0016628
Unigene10367_PB_AHAU	GO:0048437	GO:0005488	GO:0016925	GO:0031981	GO:0009536	GO:0006605	GO:0006406	GO:0005635
Unigene10368_PB_AHAU	GO:0034062	GO:0003676	GO:0043231	GO:0010467	GO:0044444
Unigene1036_PB_AHAU	GO:0030554	GO:0046872	GO:0005743	GO:0008152	GO:0050136
Unigene10370_PB_AHAU	GO:0044444	GO:0043229
Unigene10371_PB_AHAU	GO:0017111	GO:0003676	GO:0032559
Unigene10373_PB_AHAU	GO:0005488
Unigene10374_PB_AHAU	GO:0042578
Unigene10375_PB_AHAU	GO:0048827	GO:0043231	GO:0003676	GO:0003156	GO:0003006
Unigene1037_PB_AHAU	GO:0006996	GO:0009725	GO:0005739	GO:0046872	GO:0065007	GO:0000166	GO:0007275	GO:0003006	GO:0000904
Unigene10380_PB_AHAU	GO:0046872	GO:0006351
Unigene10381_PB_AHAU	GO:0034968	GO:0006305	GO:0016740
Unigene10382_PB_AHAU	GO:0031224	GO:0005840	GO:0005275	GO:0009267	GO:0000325	GO:0009416	GO:0046914	GO:0019725	GO:0004601	GO:0009526	GO:0042579	GO:0042743	GO:0015837
Unigene10384_PB_AHAU	GO:0009725
Unigene10385_PB_AHAU	GO:0050896	GO:0016628	GO:0008152	GO:0016020	GO:0031410	GO:0032559	GO:0009536
Unigene10386_PB_AHAU	GO:0006606	GO:0017016	GO:0006464	GO:0004672	GO:0032559
Unigene10388_PB_AHAU	GO:0006350
Unigene10389_PB_AHAU	GO:0004091	GO:0004857
Unigene10391_PB_AHAU	GO:0010035	GO:0010118	GO:0005488	GO:0016829	GO:0009532	GO:0009526	GO:0009534	GO:0005576	GO:0050832
Unigene10392_PB_AHAU	GO:0019941	GO:0044464	GO:0046914	GO:0016787
Unigene10393_PB_AHAU	GO:0046914	GO:0034708	GO:0019204	GO:0016462	GO:0016301	GO:0006397	GO:0032559
Unigene10394_PB_AHAU	GO:0035251
Unigene10396_PB_AHAU	GO:0044464
Unigene10397_PB_AHAU	GO:0003676
Unigene10399_PB_AHAU	GO:0000166
Unigene103_PB_AHAU	GO:0010467
Unigene10400_PB_AHAU	GO:0031224	GO:0004674	GO:0004871	GO:0016491	GO:0032559	GO:0006464
Unigene10402_PB_AHAU	GO:0005488	GO:0043231	GO:0003006	GO:0016192
Unigene10405_PB_AHAU	GO:0003824
Unigene10407_PB_AHAU	GO:0043234	GO:0032446	GO:0005488	GO:0019787
Unigene1040_PB_AHAU	GO:0043231
Unigene10411_PB_AHAU	GO:0016705	GO:0008152	GO:0016209	GO:0043231	GO:0019725
Unigene10418_PB_AHAU	GO:0046914	GO:0048193	GO:0012507	GO:0015031
Unigene1041_PB_AHAU	GO:0005488	GO:0004672	GO:0030865	GO:0009791	GO:0005576	GO:0006950
Unigene10420_PB_AHAU	GO:0009887	GO:0003676	GO:0040034	GO:0048827	GO:0003006	GO:0048869
Unigene10423_PB_AHAU	GO:0006259	GO:0031410	GO:0006351	GO:0000441	GO:0003702
Unigene10425_PB_AHAU	GO:0016811	GO:0019538	GO:0006519	GO:0005515	GO:0043231	GO:0070011	GO:0010038
Unigene10426_PB_AHAU	GO:0016758
Unigene10429_PB_AHAU	GO:0045229	GO:0016759	GO:0031224	GO:0009250
Unigene1042_PB_AHAU	GO:0005488
Unigene10431_PB_AHAU	GO:0043231
Unigene10433_PB_AHAU	GO:0043234	GO:0050896	GO:0004672	GO:0032446	GO:0019787	GO:0032559
Unigene10434_PB_AHAU	GO:0051707	GO:0031224	GO:0015833
Unigene10435_PB_AHAU	GO:0070838	GO:0005249	GO:0005515	GO:0016020	GO:0005217
Unigene10436_PB_AHAU	GO:0043231	GO:0003676
Unigene10437_PB_AHAU	GO:0046872
Unigene10438_PB_AHAU	GO:0008652	GO:0016740	GO:0000166
Unigene10439_PB_AHAU	GO:0003676	GO:0008152	GO:0009536
Unigene1043_PB_AHAU	GO:0009057	GO:0004175	GO:0019538	GO:0044464	GO:0016462	GO:0032559
Unigene10440_PB_AHAU	GO:0015791	GO:0031224	GO:0016628	GO:0008152	GO:0005365
Unigene10441_PB_AHAU	GO:0031410
Unigene10442_PB_AHAU	GO:0005488	GO:0016301
Unigene10443_PB_AHAU	GO:0005488
Unigene10445_PB_AHAU	GO:0051707	GO:0005488	GO:0044260
Unigene10446_PB_AHAU	GO:0009409	GO:0044444	GO:0009908
Unigene10447_PB_AHAU	GO:0003824	GO:0008152
Unigene1044_PB_AHAU	GO:0005488	GO:0006950	GO:0044424
Unigene10452_PB_AHAU	GO:0043231
Unigene10457_PB_AHAU	GO:0006476	GO:0016568	GO:0004468	GO:0043231	GO:0045595
Unigene10458_PB_AHAU	GO:0044464
Unigene10459_PB_AHAU	GO:0009941	GO:0016705	GO:0006631
Unigene10461_PB_AHAU	GO:0004683	GO:0005488	GO:0030120	GO:0015031
Unigene10462_PB_AHAU	GO:0016759	GO:0044464
Unigene10463_PB_AHAU	GO:0006351	GO:0001071	GO:0043231
Unigene10465_PB_AHAU	GO:0044444
Unigene10467_PB_AHAU	GO:0043231	GO:0050896
Unigene1046_PB_AHAU	GO:0043231
Unigene10472_PB_AHAU	GO:0046914
Unigene10474_PB_AHAU	GO:0019783	GO:0019941	GO:0016790	GO:0043231
Unigene10477_PB_AHAU	GO:0006810	GO:0031224	GO:0009534	GO:0005215
Unigene10480_PB_AHAU	GO:0005624	GO:0009605	GO:0016044	GO:0009607	GO:0005515	GO:0033205	GO:0006810	GO:0016020	GO:0009536
Unigene10481_PB_AHAU	GO:0005488	GO:0016197	GO:0009536
Unigene10487_PB_AHAU	GO:0005488	GO:0004672
Unigene10488_PB_AHAU	GO:0003676	GO:0034061	GO:0006260
Unigene1048_PB_AHAU	GO:0016020	GO:0006950	GO:0009755
Unigene10491_PB_AHAU	GO:0010468	GO:0003677	GO:0001071	GO:0006350	GO:0043231
Unigene10492_PB_AHAU	GO:0043231	GO:0005488
Unigene10496_PB_AHAU	GO:0016747	GO:0009526	GO:0005840	GO:0005488	GO:0003006	GO:0016020
Unigene10498_PB_AHAU	GO:0031410	GO:0003824	GO:0043231
Unigene1049_PB_AHAU	GO:0043234	GO:0005488	GO:0019941	GO:0004842	GO:0032446
Unigene104_PB_AHAU	GO:0010468
Unigene10502_PB_AHAU	GO:0043231
Unigene10503_PB_AHAU	GO:0009536
Unigene10504_PB_AHAU	GO:0006497	GO:0031224	GO:0008375
Unigene10507_PB_AHAU	GO:0008092	GO:0017111	GO:0005083	GO:0051640	GO:0048588	GO:0042579	GO:0015629	GO:0030029	GO:0032559
Unigene10508_PB_AHAU	GO:0003824	GO:0043231
Unigene10509_PB_AHAU	GO:0044464	GO:0046914
Unigene1050_PB_AHAU	GO:0016020	GO:0031410	GO:0043231
Unigene10510_PB_AHAU	GO:0006464	GO:0004702	GO:0032559
Unigene10511_PB_AHAU	GO:0009536
Unigene10514_PB_AHAU	GO:0004672	GO:0006464	GO:0032559
Unigene10516_PB_AHAU	GO:0034357	GO:0043231
Unigene1051_PB_AHAU	GO:0006790	GO:0006563	GO:0016412	GO:0044444
Unigene10520_PB_AHAU	GO:0051540	GO:0032559	GO:0019829
Unigene10522_PB_AHAU	GO:0010468	GO:0003676	GO:0043231	GO:0016787
Unigene10524_PB_AHAU	GO:0016791	GO:0046872	GO:0005985
Unigene10526_PB_AHAU	GO:0008194	GO:0043231
Unigene10527_PB_AHAU	GO:0043231	GO:0004180
Unigene10528_PB_AHAU	GO:0035556	GO:0032561	GO:0006810	GO:0016020	GO:0003824
Unigene1052_PB_AHAU	GO:0044464	GO:0019901
Unigene10532_PB_AHAU	GO:0043231	GO:0032559	GO:0042623
Unigene10535_PB_AHAU	GO:0005488	GO:0009743
Unigene10536_PB_AHAU	GO:0031224	GO:0031410	GO:0051234	GO:0043231
Unigene10538_PB_AHAU	GO:0019866	GO:0051234	GO:0009941	GO:0031224	GO:0015291
Unigene10539_PB_AHAU	GO:0043231
Unigene1053_PB_AHAU	GO:0030258	GO:0006664	GO:0005488	GO:0016757
Unigene10540_PB_AHAU	GO:0009534
Unigene10543_PB_AHAU	GO:0003824
Unigene10544_PB_AHAU	GO:0042802	GO:0016628	GO:0031086	GO:0016462	GO:0030529
Unigene10545_PB_AHAU	GO:0010468	GO:0006351	GO:0003677	GO:0001071	GO:0043231
Unigene10550_PB_AHAU	GO:0000166	GO:0043231
Unigene10552_PB_AHAU	GO:0005488	GO:0016301	GO:0044464
Unigene10553_PB_AHAU	GO:0003676	GO:0018130	GO:0043231	GO:0016765
Unigene10557_PB_AHAU	GO:0005488
Unigene10558_PB_AHAU	GO:0015075	GO:0031224	GO:0005488	GO:0006811
Unigene10559_PB_AHAU	GO:0042743	GO:0030554	GO:0016655	GO:0005576	GO:0016020	GO:0019725	GO:0042579	GO:0010038	GO:0009536
Unigene10560_PB_AHAU	GO:0006259	GO:0003676	GO:0006091
Unigene10561_PB_AHAU	GO:0004672
Unigene10563_PB_AHAU	GO:0004674	GO:0000166
Unigene10564_PB_AHAU	GO:0005622	GO:0048506	GO:0006396
Unigene10566_PB_AHAU	GO:0016772	GO:0043231
Unigene10567_PB_AHAU	GO:0006405	GO:0009725	GO:0005635	GO:0016020	GO:0031410
Unigene10569_PB_AHAU	GO:0031410
Unigene10572_PB_AHAU	GO:0019783	GO:0019941	GO:0016790	GO:0043231
Unigene10573_PB_AHAU	GO:0043231
Unigene10574_PB_AHAU	GO:0006760	GO:0016882	GO:0043231	GO:0032559
Unigene10575_PB_AHAU	GO:0010468	GO:0009725	GO:0001071	GO:0043231
Unigene10577_PB_AHAU	GO:0004672	GO:0031410
Unigene10579_PB_AHAU	GO:0008565	GO:0031224	GO:0031410	GO:0015031
Unigene10581_PB_AHAU	GO:0006779	GO:0008299	GO:0016863	GO:0009536
Unigene10583_PB_AHAU	GO:0035556	GO:0030313	GO:0007166	GO:0032561	GO:0008066	GO:0006810	GO:0031224	GO:0005231
Unigene10584_PB_AHAU	GO:0010101	GO:0000160	GO:0005488	GO:0043231	GO:0006800	GO:0009725	GO:0016763	GO:0008219	GO:0042742	GO:0023033	GO:0006970	GO:0044271	GO:0000305
Unigene10585_PB_AHAU	GO:0016872	GO:0009699
Unigene10586_PB_AHAU	GO:0035556	GO:0032029	GO:0031410	GO:0042579	GO:0032561	GO:0006351	GO:0004721	GO:0015031	GO:0032559
Unigene10587_PB_AHAU	GO:0031224	GO:0031410
Unigene10588_PB_AHAU	GO:0003676
Unigene10589_PB_AHAU	GO:0005488
Unigene10591_PB_AHAU	GO:0048827	GO:0043231	GO:0016790	GO:0046914	GO:0019941	GO:0031410	GO:0009791	GO:0048608	GO:0019783	GO:0070646
Unigene10592_PB_AHAU	GO:0019866	GO:0006810	GO:0031224
Unigene10595_PB_AHAU	GO:0006464	GO:0004713	GO:0043231	GO:0032559
Unigene10596_PB_AHAU	GO:0015837	GO:0009755	GO:0031224	GO:0015291
Unigene10597_PB_AHAU	GO:0000166
Unigene10598_PB_AHAU	GO:0016772	GO:0044424	GO:0006796	GO:0032559
Unigene10599_PB_AHAU	GO:0009526	GO:0019538	GO:0046914	GO:0008238	GO:0009532	GO:0005576	GO:0016020	GO:0031410	GO:0010038
Unigene1059_PB_AHAU	GO:0032559	GO:0003690	GO:0006281
Unigene105_PB_AHAU	GO:0043231
Unigene10600_PB_AHAU	GO:0019866	GO:0046907	GO:0043231	GO:0031224
Unigene10601_PB_AHAU	GO:0003676	GO:0048856	GO:0005622	GO:0046872	GO:0007275
Unigene10602_PB_AHAU	GO:0046907	GO:0005488	GO:0015031
Unigene10603_PB_AHAU	GO:0045229	GO:0008194	GO:0043231	GO:0010413
Unigene10605_PB_AHAU	GO:0032559	GO:0042623
Unigene10607_PB_AHAU	GO:0009987	GO:0005488	GO:0050789	GO:0009536	GO:0045087	GO:0044446
Unigene10609_PB_AHAU	GO:0043231	GO:0003676	GO:0023033	GO:0031461	GO:0009640	GO:0007602	GO:0003006	GO:0006350
Unigene1060_PB_AHAU	GO:0006073	GO:0005618	GO:0048316	GO:0035251	GO:0000377	GO:0009536	GO:0005985	GO:0031410	GO:0030529	GO:0006950
Unigene10610_PB_AHAU	GO:0043231	GO:0032446	GO:0046914	GO:0044444	GO:0009738	GO:0019787
Unigene10611_PB_AHAU	GO:0016020	GO:0016772	GO:0005488
Unigene10612_PB_AHAU	GO:0044464	GO:0015833	GO:0015197
Unigene10614_PB_AHAU	GO:0006464	GO:0043231	GO:0016020	GO:0031410	GO:0032559
Unigene10615_PB_AHAU	GO:0003676	GO:0034062	GO:0009536	GO:0001071	GO:0000996	GO:0006351	GO:0009639
Unigene10616_PB_AHAU	GO:0046872	GO:0043231
Unigene10617_PB_AHAU	GO:0009987	GO:0005488	GO:0048856	GO:0016043
Unigene10619_PB_AHAU	GO:0008152	GO:0016709	GO:0005506
Unigene10620_PB_AHAU	GO:0016846	GO:0016765
Unigene10621_PB_AHAU	GO:0046914	GO:0005515	GO:0003824
Unigene10625_PB_AHAU	GO:0016715	GO:0043623	GO:0044464	GO:0006547
Unigene10629_PB_AHAU	GO:0043169	GO:0009105	GO:0051536	GO:0016783	GO:0009536
Unigene1062_PB_AHAU	GO:0009725	GO:0007275	GO:0003006	GO:0009987	GO:0032559	GO:0009536
Unigene10633_PB_AHAU	GO:0006810
Unigene10635_PB_AHAU	GO:0051707	GO:0005488	GO:0031966	GO:0016021	GO:0006811	GO:0009526	GO:0031968	GO:0022829	GO:0005244
Unigene10637_PB_AHAU	GO:0043231
Unigene10638_PB_AHAU	GO:0006260	GO:0003676	GO:0031224	GO:0034061
Unigene10640_PB_AHAU	GO:0044464
Unigene10642_PB_AHAU	GO:0032507	GO:0003002	GO:0043231	GO:0010468	GO:0042802	GO:0051301	GO:0003677	GO:0009606
Unigene10644_PB_AHAU	GO:0031410
Unigene10645_PB_AHAU	GO:0009725	GO:0030964	GO:0005746
Unigene10646_PB_AHAU	GO:0003677	GO:0006511	GO:0043231	GO:0006281
Unigene10647_PB_AHAU	GO:0008152	GO:0016647
Unigene10648_PB_AHAU	GO:0046996	GO:0006694	GO:0046914	GO:0016717	GO:0031090	GO:0043231	GO:0031224	GO:0006631
Unigene10650_PB_AHAU	GO:0016491	GO:0005506	GO:0016836
Unigene10652_PB_AHAU	GO:0009536
Unigene10653_PB_AHAU	GO:0005488
Unigene10654_PB_AHAU	GO:0010468	GO:0046914	GO:0003676
Unigene10656_PB_AHAU	GO:0006351	GO:0030528	GO:0003676	GO:0043231
Unigene10657_PB_AHAU	GO:0043231
Unigene10658_PB_AHAU	GO:0008194	GO:0016758
Unigene10659_PB_AHAU	GO:0010468	GO:0003676
Unigene1065_PB_AHAU	GO:0009526	GO:0004175	GO:0019538	GO:0009368	GO:0031976	GO:0009532
Unigene10660_PB_AHAU	GO:0009536
Unigene10662_PB_AHAU	GO:0006633	GO:0016411	GO:0009791	GO:0044464
Unigene10663_PB_AHAU	GO:0044464	GO:0004518
Unigene10664_PB_AHAU	GO:0004672	GO:0006464	GO:0032559
Unigene10668_PB_AHAU	GO:0004629
Unigene10669_PB_AHAU	GO:0016833	GO:0009081	GO:0043231
Unigene1066_PB_AHAU	GO:0043231
Unigene10673_PB_AHAU	GO:0019206	GO:0046914	GO:0034708	GO:0019204	GO:0016462	GO:0006397	GO:0032559
Unigene10674_PB_AHAU	GO:0030554	GO:0006399	GO:0043231	GO:0044444	GO:0016627	GO:0019740
Unigene10676_PB_AHAU	GO:0046872	GO:0016574	GO:0042802	GO:0006513	GO:0009887	GO:0003006
Unigene10677_PB_AHAU	GO:0010468	GO:0005515	GO:0009755	GO:0043231
Unigene10678_PB_AHAU	GO:0005975	GO:0035252	GO:0044464
Unigene10680_PB_AHAU	GO:0016491	GO:0008610
Unigene10681_PB_AHAU	GO:0030528	GO:0006352	GO:0005667	GO:0006260	GO:0008135	GO:0034061
Unigene10682_PB_AHAU	GO:0060089	GO:0009314	GO:0005488
Unigene10683_PB_AHAU	GO:0043231
Unigene10684_PB_AHAU	GO:0005618	GO:0005543	GO:0043231
Unigene10687_PB_AHAU	GO:0042743	GO:0016209	GO:0005506	GO:0006950	GO:0003824
Unigene10688_PB_AHAU	GO:0046872	GO:0006464	GO:0004702	GO:0032559
Unigene10689_PB_AHAU	GO:0043231	GO:0009725	GO:0035196	GO:0008380	GO:0008135	GO:0048571	GO:0009653
Unigene10691_PB_AHAU	GO:0006810	GO:0016020	GO:0005215
Unigene10692_PB_AHAU	GO:0009536
Unigene10696_PB_AHAU	GO:0005488	GO:0004674
Unigene10699_PB_AHAU	GO:0043231	GO:0010468	GO:0008544	GO:0001071	GO:0003677	GO:0006351	GO:0009793
Unigene1069_PB_AHAU	GO:0010468	GO:0006351	GO:0003677	GO:0043231
Unigene106_PB_AHAU	GO:0009536	GO:0009887	GO:0009657	GO:0006397	GO:0016109
Unigene10700_PB_AHAU	GO:0005099	GO:0044464	GO:0032318
Unigene10701_PB_AHAU	GO:0009987	GO:0031224	GO:0015893	GO:0017111	GO:0051707	GO:0016628	GO:0051183	GO:0031090	GO:0008152	GO:0015405	GO:0005773	GO:0006950	GO:0032559
Unigene10702_PB_AHAU	GO:0046914
Unigene10703_PB_AHAU	GO:0005488
Unigene10704_PB_AHAU	GO:0004872	GO:0006952	GO:0023060	GO:0012501	GO:0044425	GO:0032559
Unigene10705_PB_AHAU	GO:0006952	GO:0009987	GO:0000166
Unigene10706_PB_AHAU	GO:0006952	GO:0009987	GO:0000166
Unigene10707_PB_AHAU	GO:0016758
Unigene10709_PB_AHAU	GO:0044444	GO:0016758	GO:0043231
Unigene1070_PB_AHAU	GO:0042578	GO:0006464	GO:0004672	GO:0004620	GO:0031410	GO:0032559
Unigene10710_PB_AHAU	GO:0005488
Unigene10711_PB_AHAU	GO:0008187	GO:0006952	GO:0009725	GO:0009532	GO:0009526	GO:0009534
Unigene10712_PB_AHAU	GO:0008187	GO:0006952	GO:0009725	GO:0009532	GO:0009526	GO:0009534
Unigene10713_PB_AHAU	GO:0008187	GO:0006952	GO:0009725	GO:0009532	GO:0009526	GO:0009534
Unigene10714_PB_AHAU	GO:0008187	GO:0006952	GO:0009725	GO:0009532	GO:0009526	GO:0009534
Unigene10715_PB_AHAU	GO:0008187	GO:0006952	GO:0009725	GO:0009532	GO:0009526	GO:0009534
Unigene10716_PB_AHAU	GO:0008187	GO:0006952	GO:0009725	GO:0009532	GO:0009526	GO:0009534
Unigene10717_PB_AHAU	GO:0008187	GO:0006952	GO:0009725	GO:0009532	GO:0009526	GO:0009534
Unigene10718_PB_AHAU	GO:0008187	GO:0006952	GO:0009725	GO:0009532	GO:0009526	GO:0009534
Unigene10728_PB_AHAU	GO:0046914	GO:0003676	GO:0043231	GO:0017111	GO:0032559
Unigene10729_PB_AHAU	GO:0006259	GO:0046914	GO:0003676	GO:0017111	GO:0032559
Unigene1072_PB_AHAU	GO:0030528	GO:0043231	GO:0010468	GO:0001071	GO:0003677	GO:0009755	GO:0010093	GO:0006351
Unigene10730_PB_AHAU	GO:0043231
Unigene10731_PB_AHAU	GO:0005488
Unigene10732_PB_AHAU	GO:0005488
Unigene10733_PB_AHAU	GO:0005488
Unigene10734_PB_AHAU	GO:0005488
Unigene10735_PB_AHAU	GO:0005488
Unigene10737_PB_AHAU	GO:0004871	GO:0006464	GO:0004713	GO:0031410	GO:0032559
Unigene10738_PB_AHAU	GO:0008135	GO:0004871	GO:0006464	GO:0004713	GO:0043231	GO:0031410	GO:0006412	GO:0032559
Unigene10739_PB_AHAU	GO:0004871	GO:0006464	GO:0004713	GO:0031410	GO:0032559
Unigene10740_PB_AHAU	GO:0003676
Unigene10741_PB_AHAU	GO:0003676
Unigene10742_PB_AHAU	GO:0009314	GO:0060918	GO:0043231	GO:0032446	GO:0009933	GO:0019941	GO:0000151	GO:0006950
Unigene1074_PB_AHAU	GO:0019207	GO:0043234	GO:0016772
Unigene10750_PB_AHAU	GO:0042254	GO:0031981
Unigene10751_PB_AHAU	GO:0042254	GO:0031981
Unigene10752_PB_AHAU	GO:0004553	GO:0030247	GO:0006026
Unigene10754_PB_AHAU	GO:0046914
Unigene10755_PB_AHAU	GO:0046914
Unigene10756_PB_AHAU	GO:0046914
Unigene10757_PB_AHAU	GO:0004872	GO:0005488	GO:0003824
Unigene10759_PB_AHAU	GO:0004872	GO:0005488	GO:0003824
Unigene1075_PB_AHAU	GO:0006810	GO:0005488
Unigene10764_PB_AHAU	GO:0016833	GO:0009081	GO:0043231
Unigene10765_PB_AHAU	GO:0016833	GO:0009081	GO:0043231
Unigene10766_PB_AHAU	GO:0016833	GO:0009081	GO:0043231
Unigene10767_PB_AHAU	GO:0016833	GO:0009081	GO:0043231
Unigene10768_PB_AHAU	GO:0005488
Unigene10769_PB_AHAU	GO:0005488
Unigene10772_PB_AHAU	GO:0016129	GO:0004497	GO:0005506	GO:0048827	GO:0048437	GO:0006091
Unigene10773_PB_AHAU	GO:0016129	GO:0004497	GO:0005506	GO:0048827	GO:0048437	GO:0006091
Unigene10774_PB_AHAU	GO:0016129	GO:0004497	GO:0005506	GO:0048827	GO:0048437	GO:0006091
Unigene10775_PB_AHAU	GO:0005488
Unigene10777_PB_AHAU	GO:0006950
Unigene10779_PB_AHAU	GO:0031410	GO:0009536
Unigene10782_PB_AHAU	GO:0016757
Unigene10787_PB_AHAU	GO:0010468	GO:0043231
Unigene10790_PB_AHAU	GO:0009062	GO:0030554	GO:0005777	GO:0016634
Unigene10794_PB_AHAU	GO:0005488
Unigene10795_PB_AHAU	GO:0005488
Unigene10796_PB_AHAU	GO:0005488
Unigene10797_PB_AHAU	GO:0043566	GO:0006950	GO:0032392	GO:0043231	GO:0016070
Unigene10798_PB_AHAU	GO:0043231	GO:0009987
Unigene1079_PB_AHAU	GO:0005488	GO:0003824
Unigene107_PB_AHAU	GO:0009536	GO:0009887	GO:0009657	GO:0006397	GO:0016109
Unigene10801_PB_AHAU	GO:0005488	GO:0016020
Unigene10802_PB_AHAU	GO:0005488	GO:0016020
Unigene10803_PB_AHAU	GO:0005488	GO:0016020
Unigene10804_PB_AHAU	GO:0004871	GO:0006464	GO:0004672	GO:0016020	GO:0032559
Unigene10808_PB_AHAU	GO:0012505	GO:0031224	GO:0008643	GO:0005402	GO:0015144
Unigene10809_PB_AHAU	GO:0012505	GO:0031224	GO:0008643	GO:0005402	GO:0015144
Unigene10810_PB_AHAU	GO:0012505	GO:0031224	GO:0008643	GO:0005402	GO:0015144
Unigene10811_PB_AHAU	GO:0003676	GO:0034061	GO:0006260
Unigene10812_PB_AHAU	GO:0044464
Unigene10816_PB_AHAU	GO:0004672	GO:0006464	GO:0032559
Unigene10817_PB_AHAU	GO:0004672	GO:0006464	GO:0032559
Unigene10818_PB_AHAU	GO:0004672	GO:0006464	GO:0032559
Unigene1081_PB_AHAU	GO:0044464
Unigene10827_PB_AHAU	GO:0004468	GO:0003676	GO:0043231	GO:0009987	GO:0048513	GO:0009292
Unigene10828_PB_AHAU	GO:0004468	GO:0043231	GO:0009987	GO:0048513	GO:0009292
Unigene10829_PB_AHAU	GO:0004468	GO:0043231	GO:0009987	GO:0048513	GO:0009292
Unigene10831_PB_AHAU	GO:0016740
Unigene10832_PB_AHAU	GO:0016301
Unigene10834_PB_AHAU	GO:0016020
Unigene10835_PB_AHAU	GO:0016020
Unigene10836_PB_AHAU	GO:0016020
Unigene10837_PB_AHAU	GO:0016787	GO:0000166
Unigene10838_PB_AHAU	GO:0016787	GO:0000166
Unigene10839_PB_AHAU	GO:0006351	GO:0046914	GO:0003677	GO:0001071
Unigene1083_PB_AHAU	GO:0001906	GO:0006952	GO:0005576	GO:0008422	GO:0019865
Unigene10840_PB_AHAU	GO:0006351	GO:0046914	GO:0003677	GO:0001071
Unigene10841_PB_AHAU	GO:0010468	GO:0005515	GO:0009755	GO:0043231
Unigene10842_PB_AHAU	GO:0010468	GO:0005515	GO:0009755	GO:0043231
Unigene10843_PB_AHAU	GO:0005488
Unigene10844_PB_AHAU	GO:0005488	GO:0015031	GO:0044424
Unigene10845_PB_AHAU	GO:0005488	GO:0015031	GO:0044424
Unigene10850_PB_AHAU	GO:0010035	GO:0006464	GO:0009746	GO:0023060	GO:0016020	GO:0048513	GO:0004674	GO:0032559
Unigene10851_PB_AHAU	GO:0010035	GO:0006464	GO:0009746	GO:0023060	GO:0016020	GO:0048513	GO:0004674	GO:0032559
Unigene10859_PB_AHAU	GO:0000038	GO:0051707	GO:0043231	GO:0009725	GO:0003676	GO:0010468	GO:0033554
Unigene10860_PB_AHAU	GO:0000038	GO:0051707	GO:0043231	GO:0009725	GO:0003676	GO:0010468	GO:0033554
Unigene10862_PB_AHAU	GO:0006464	GO:0005515	GO:0004672	GO:0032559
Unigene10863_PB_AHAU	GO:0006464	GO:0005515	GO:0004672	GO:0032559
Unigene10864_PB_AHAU	GO:0006464	GO:0004672	GO:0032559
Unigene10866_PB_AHAU	GO:0043231
Unigene10868_PB_AHAU	GO:0030554	GO:0016667	GO:0016655	GO:0006091
Unigene10869_PB_AHAU	GO:0030554	GO:0016667	GO:0016655	GO:0006091
Unigene10870_PB_AHAU	GO:0016811	GO:0006778	GO:0016831	GO:0005618	GO:0043231	GO:0044444	GO:0016020
Unigene10871_PB_AHAU	GO:0016811	GO:0016831	GO:0005618	GO:0043231	GO:0044444	GO:0016020
Unigene10872_PB_AHAU	GO:0046914	GO:0043231
Unigene10874_PB_AHAU	GO:0000087	GO:0043231	GO:0044427
Unigene10875_PB_AHAU	GO:0010468	GO:0006351	GO:0003676	GO:0001071	GO:0043231
Unigene10876_PB_AHAU	GO:0031410	GO:0019725	GO:0015698
Unigene10877_PB_AHAU	GO:0031410	GO:0019725	GO:0015698
Unigene10878_PB_AHAU	GO:0016831	GO:0006779	GO:0009536
Unigene10879_PB_AHAU	GO:0044424	GO:0006778	GO:0016831
Unigene1087_PB_AHAU	GO:0010468	GO:0016491	GO:0003676
Unigene10881_PB_AHAU	GO:0016020	GO:0004497	GO:0005506
Unigene10883_PB_AHAU	GO:0006952	GO:0003676	GO:0031981	GO:0009908	GO:0009266	GO:0000785	GO:0034728
Unigene10884_PB_AHAU	GO:0006952	GO:0003676	GO:0031981	GO:0009908	GO:0009266	GO:0000785	GO:0034728
Unigene10885_PB_AHAU	GO:0015291	GO:0006612	GO:0009534	GO:0016020
Unigene10886_PB_AHAU	GO:0015291	GO:0006612	GO:0009534	GO:0016020
Unigene10887_PB_AHAU	GO:0009987	GO:0006952	GO:0000166	GO:0044464	GO:0003824
Unigene10891_PB_AHAU	GO:0006863	GO:0016021	GO:0005337	GO:0015205	GO:0009267
Unigene10892_PB_AHAU	GO:0006863	GO:0016021	GO:0005337	GO:0015205	GO:0009267
Unigene10893_PB_AHAU	GO:0012501	GO:0006950	GO:0032559
Unigene10897_PB_AHAU	GO:0031410
Unigene10898_PB_AHAU	GO:0031410
Unigene10899_PB_AHAU	GO:0044464	GO:0046914
Unigene108_PB_AHAU	GO:0005488
Unigene10900_PB_AHAU	GO:0044464	GO:0046914
Unigene10903_PB_AHAU	GO:0008152	GO:0004312
Unigene10904_PB_AHAU	GO:0008152	GO:0004312
Unigene10905_PB_AHAU	GO:0004812	GO:0043231	GO:0006418	GO:0000166
Unigene10906_PB_AHAU	GO:0004812	GO:0006418	GO:0032559	GO:0044424
Unigene10908_PB_AHAU	GO:0043231	GO:0010038	GO:0009725	GO:0010468	GO:0048511	GO:0006970	GO:0006350
Unigene10909_PB_AHAU	GO:0043231	GO:0010038	GO:0009725	GO:0003676	GO:0010468	GO:0048511	GO:0001071	GO:0006970	GO:0006351
Unigene10912_PB_AHAU	GO:0043066
Unigene10913_PB_AHAU	GO:0043066
Unigene10916_PB_AHAU	GO:0010468	GO:0001071	GO:0043231
Unigene10919_PB_AHAU	GO:0032934	GO:0009566	GO:0043231	GO:0006629
Unigene10923_PB_AHAU	GO:0009526	GO:0009767	GO:0009534	GO:0009522	GO:0000229
Unigene10924_PB_AHAU	GO:0016757	GO:0043231	GO:0009987	GO:0016020
Unigene10925_PB_AHAU	GO:0051234	GO:0045229	GO:0005488	GO:0016759	GO:0043231	GO:0031224	GO:0009250
Unigene10926_PB_AHAU	GO:0044464	GO:0008375
Unigene10927_PB_AHAU	GO:0044464	GO:0008375
Unigene10928_PB_AHAU	GO:0009069	GO:0016742	GO:0048037	GO:0009536
Unigene10931_PB_AHAU	GO:0003676
Unigene10933_PB_AHAU	GO:0044464
Unigene10934_PB_AHAU	GO:0016020
Unigene10935_PB_AHAU	GO:0043234	GO:0005488	GO:0050832	GO:0032446	GO:0012501	GO:0019787	GO:0044424
Unigene10936_PB_AHAU	GO:0043234	GO:0005488	GO:0050832	GO:0043231	GO:0032446	GO:0012501	GO:0019787
Unigene10939_PB_AHAU	GO:0007275	GO:0031461	GO:0003006
Unigene1093_PB_AHAU	GO:0009314	GO:0043231	GO:0043234	GO:0003676	GO:0016570	GO:0009791	GO:0009653	GO:0004402	GO:0010557
Unigene10940_PB_AHAU	GO:0007275	GO:0031461	GO:0003006
Unigene10941_PB_AHAU	GO:0016787
Unigene10942_PB_AHAU	GO:0044464	GO:0016787
Unigene10943_PB_AHAU	GO:0007602	GO:0043231	GO:0023033	GO:0048511
Unigene10944_PB_AHAU	GO:0007602	GO:0043231	GO:0023033	GO:0048511
Unigene10948_PB_AHAU	GO:0032559	GO:0044464
Unigene10949_PB_AHAU	GO:0032559	GO:0044464
Unigene10950_PB_AHAU	GO:0031981
Unigene10951_PB_AHAU	GO:0031981
Unigene10953_PB_AHAU	GO:0046914	GO:0003824	GO:0043231
Unigene10954_PB_AHAU	GO:0005488	GO:0043231
Unigene1095_PB_AHAU	GO:0044464
Unigene10963_PB_AHAU	GO:0046914	GO:0050832	GO:0031647
Unigene10965_PB_AHAU	GO:0005634
Unigene10966_PB_AHAU	GO:0005634
Unigene10967_PB_AHAU	GO:0005634
Unigene10968_PB_AHAU	GO:0005634
Unigene10969_PB_AHAU	GO:0031163	GO:0046914	GO:0043231	GO:0048037	GO:0016783	GO:0032559	GO:0000096
Unigene1096_PB_AHAU	GO:0019538	GO:0003824
Unigene10970_PB_AHAU	GO:0016788	GO:0046914	GO:0003676	GO:0043231
Unigene10972_PB_AHAU	GO:0043231	GO:0005488
Unigene10973_PB_AHAU	GO:0043231	GO:0005488
Unigene10975_PB_AHAU	GO:0006464	GO:0004702	GO:0032559
Unigene10976_PB_AHAU	GO:0016020	GO:0005488	GO:0043231
Unigene10977_PB_AHAU	GO:0016020	GO:0005488	GO:0043231
Unigene10978_PB_AHAU	GO:0009555	GO:0004871	GO:0006464	GO:0004672	GO:0031224	GO:0032559
Unigene1097_PB_AHAU	GO:0010467	GO:0015935	GO:0016020
Unigene10986_PB_AHAU	GO:0030319	GO:0016791	GO:0044464	GO:0000302
Unigene10987_PB_AHAU	GO:0006412	GO:0008135
Unigene1098_PB_AHAU	GO:0030554	GO:0046872	GO:0043231	GO:0008152	GO:0050136
Unigene10991_PB_AHAU	GO:0016020	GO:0016741
Unigene10992_PB_AHAU	GO:0010468	GO:0030528	GO:0009409	GO:0005515	GO:0043231
Unigene10994_PB_AHAU	GO:0043231
Unigene10996_PB_AHAU	GO:0031406
Unigene10997_PB_AHAU	GO:0030001	GO:0044464	GO:0046873
Unigene109_PB_AHAU	GO:0005488
Unigene11001_PB_AHAU	GO:0043231
Unigene11003_PB_AHAU	GO:0031410	GO:0005488
Unigene11004_PB_AHAU	GO:0031410	GO:0005488
Unigene11005_PB_AHAU	GO:0046873	GO:0005451	GO:0043231	GO:0031224	GO:0030001
Unigene11006_PB_AHAU	GO:0008324	GO:0006810	GO:0044464
Unigene11007_PB_AHAU	GO:0006464	GO:0016301	GO:0031224	GO:0007167	GO:0031410	GO:0032559	GO:0009536
Unigene1100_PB_AHAU	GO:0006952	GO:0009987	GO:0000166
Unigene11012_PB_AHAU	GO:0006464	GO:0004672	GO:0043231	GO:0044444	GO:0032559
Unigene11013_PB_AHAU	GO:0006464	GO:0004672	GO:0031224	GO:0031410	GO:0032559
Unigene11015_PB_AHAU	GO:0009832
Unigene11016_PB_AHAU	GO:0046914	GO:0009314	GO:0005543	GO:0003824	GO:0060089
Unigene11017_PB_AHAU	GO:0005363	GO:0017111	GO:0016020	GO:0032559
Unigene1102_PB_AHAU	GO:0010467	GO:0015934	GO:0005198
Unigene1103_PB_AHAU	GO:0009526	GO:0005488	GO:0031976	GO:0006950	GO:0009532	GO:0019725
Unigene1106_PB_AHAU	GO:0005488
Unigene1107_PB_AHAU	GO:0004713
Unigene110_PB_AHAU	GO:0007047	GO:0005198
Unigene1110_PB_AHAU	GO:0006754	GO:0019829	GO:0031090	GO:0005773	GO:0016469
Unigene1111_PB_AHAU	GO:0048037	GO:0008152	GO:0016020
Unigene1112_PB_AHAU	GO:0009642	GO:0016772	GO:0010118	GO:0009725	GO:0046914	GO:0006796	GO:0016616	GO:0030865	GO:0007127	GO:0006732	GO:0009657	GO:0010467	GO:0004721	GO:0044424	GO:0006464
Unigene1114_PB_AHAU	GO:0034062	GO:0016591	GO:0003676	GO:0006350	GO:0055029
Unigene1115_PB_AHAU	GO:0019538	GO:0004175	GO:0032559	GO:0042623
Unigene1116_PB_AHAU	GO:0005746	GO:0030964
Unigene1117_PB_AHAU	GO:0016301	GO:0006464	GO:0032559
Unigene1118_PB_AHAU	GO:0000785	GO:0003676	GO:0034728	GO:0031981
Unigene1119_PB_AHAU	GO:0003824
Unigene1121_PB_AHAU	GO:0007010	GO:0016020	GO:0008092
Unigene1125_PB_AHAU	GO:0010038	GO:0052482	GO:0042435	GO:0042742	GO:0009719	GO:0009532	GO:0006749	GO:0016881	GO:0019758	GO:0032559
Unigene1126_PB_AHAU	GO:0046914	GO:0034641	GO:0043231	GO:0008409
Unigene1127_PB_AHAU	GO:0017111	GO:0022613	GO:0032561	GO:0043231
Unigene1129_PB_AHAU	GO:0050896
Unigene112_PB_AHAU	GO:0003824
Unigene1130_PB_AHAU	GO:0016830	GO:0006259
Unigene1131_PB_AHAU	GO:0044464	GO:0046914
Unigene1132_PB_AHAU	GO:0010468	GO:0003677	GO:0001071	GO:0006350	GO:0043231
Unigene1133_PB_AHAU	GO:0043231
Unigene1137_PB_AHAU	GO:0015036	GO:0009532	GO:0019725
Unigene1138_PB_AHAU	GO:0046914	GO:0016655	GO:0008152	GO:0009642	GO:0048869
Unigene1141_PB_AHAU	GO:0003824
Unigene1142_PB_AHAU	GO:0009908	GO:0001071	GO:0003677	GO:0005515	GO:0006350
Unigene1143_PB_AHAU	GO:0006351	GO:0003676	GO:0043231
Unigene1144_PB_AHAU	GO:0006259
Unigene1145_PB_AHAU	GO:0048438	GO:0003676	GO:0046983
Unigene1149_PB_AHAU	GO:0005488	GO:0043231
Unigene1150_PB_AHAU	GO:0031410
Unigene11518_PB_AHAU	GO:0004683	GO:0004468
Unigene11519_PB_AHAU	GO:0016859	GO:0044267
Unigene1151_PB_AHAU	GO:0016874	GO:0006412	GO:0044424
Unigene11520_PB_AHAU	GO:0016833	GO:0009081	GO:0043231
Unigene11522_PB_AHAU	GO:0043231	GO:0009933	GO:0010468	GO:0009943	GO:0009799	GO:0001071	GO:0003677	GO:0006351	GO:0003006	GO:0009790
Unigene1152_PB_AHAU	GO:0019866	GO:0046907	GO:0045333	GO:0000295	GO:0015868	GO:0043231	GO:0031224
Unigene11531_PB_AHAU	GO:0004871	GO:0006464	GO:0004713	GO:0031224	GO:0016628	GO:0032559
Unigene11533_PB_AHAU	GO:0030258	GO:0016757
Unigene11534_PB_AHAU	GO:0016747
Unigene11536_PB_AHAU	GO:0005488	GO:0016301	GO:0044464
Unigene11537_PB_AHAU	GO:0044464
Unigene11538_PB_AHAU	GO:0008152	GO:0016699	GO:0043231
Unigene11539_PB_AHAU	GO:0009987	GO:0030528	GO:0043231	GO:0003676	GO:0009628	GO:0023033	GO:0048511
Unigene1153_PB_AHAU	GO:0044464
Unigene11540_PB_AHAU	GO:0009526	GO:0046914	GO:0008152	GO:0016418
Unigene11541_PB_AHAU	GO:0048513	GO:0003676	GO:0048438	GO:0016790
Unigene11542_PB_AHAU	GO:0031410	GO:0043231	GO:0016874
Unigene11543_PB_AHAU	GO:0006464	GO:0004672	GO:0032559
Unigene11545_PB_AHAU	GO:0044421	GO:0006005	GO:0019852	GO:0016623	GO:0016616	GO:0048037
Unigene11549_PB_AHAU	GO:0010468	GO:0006351	GO:0003676	GO:0009719	GO:0043231
Unigene11551_PB_AHAU	GO:0031224	GO:0006811	GO:0015301
Unigene11552_PB_AHAU	GO:0006259	GO:0005543	GO:0042623	GO:0032559
Unigene11553_PB_AHAU	GO:0019538	GO:0016787	GO:0043231
Unigene11558_PB_AHAU	GO:0043231
Unigene1155_PB_AHAU	GO:0016788	GO:0031410
Unigene11560_PB_AHAU	GO:0046914	GO:0009743	GO:0022613	GO:0030529
Unigene11561_PB_AHAU	GO:0031224	GO:0042625	GO:0043231	GO:0046872	GO:0009206	GO:0005548	GO:0031410	GO:0006869	GO:0032559
Unigene11562_PB_AHAU	GO:0010467	GO:0030529	GO:0005198
Unigene11565_PB_AHAU	GO:0046914
Unigene11568_PB_AHAU	GO:0006810	GO:0031224
Unigene1156_PB_AHAU	GO:0004672	GO:0006464	GO:0032559
Unigene11570_PB_AHAU	GO:0016301
Unigene11571_PB_AHAU	GO:0005488	GO:0004672
Unigene11574_PB_AHAU	GO:0044444	GO:0016757	GO:0043231
Unigene11575_PB_AHAU	GO:0046914	GO:0044464	GO:0016491
Unigene11576_PB_AHAU	GO:0048827	GO:0006952	GO:0005984	GO:0010118	GO:0006633	GO:0043231	GO:0006800	GO:0004674	GO:0006641	GO:0006970	GO:0009755	GO:0044444	GO:0032559	GO:0006464
Unigene11577_PB_AHAU	GO:0000166
Unigene11580_PB_AHAU	GO:0046519	GO:0031224	GO:0016810
Unigene11588_PB_AHAU	GO:0003723	GO:0006613	GO:0030529
Unigene1158_PB_AHAU	GO:0046914	GO:0048193	GO:0012507	GO:0015031
Unigene11593_PB_AHAU	GO:0046914
Unigene11596_PB_AHAU	GO:0043623	GO:0043231	GO:0051301
Unigene1159_PB_AHAU	GO:0009642	GO:0006952	GO:0043231	GO:0009725	GO:0000302	GO:0019932	GO:0046872	GO:0009908	GO:0048571	GO:0016020	GO:0009605
Unigene115_PB_AHAU	GO:0004672	GO:0008152	GO:0000166
Unigene11601_PB_AHAU	GO:0019538	GO:0046914	GO:0008238	GO:0031410	GO:0008237	GO:0009536
Unigene11603_PB_AHAU	GO:0043231
Unigene11606_PB_AHAU	GO:0004175	GO:0019538	GO:0005515	GO:0016628	GO:0031410	GO:0044092
Unigene11608_PB_AHAU	GO:0030554	GO:0009690	GO:0016645	GO:0031410	GO:0006091
Unigene1160_PB_AHAU	GO:0044464
Unigene11610_PB_AHAU	GO:0005267	GO:0003676	GO:0031224	GO:0010467	GO:0016814	GO:0030001
Unigene11611_PB_AHAU	GO:0005984	GO:0051707	GO:0005982	GO:0009628	GO:0032501	GO:0015151	GO:0009528
Unigene11612_PB_AHAU	GO:0009085	GO:0016831	GO:0009536
Unigene11614_PB_AHAU	GO:0005488	GO:0016301
Unigene11618_PB_AHAU	GO:0004672	GO:0006464	GO:0032559
Unigene11622_PB_AHAU	GO:0046914	GO:0003676	GO:0005515	GO:0004518	GO:0005849	GO:0010467
Unigene11625_PB_AHAU	GO:0006810	GO:0031224	GO:0016628	GO:0008152	GO:0005356
Unigene11626_PB_AHAU	GO:0031410
Unigene11627_PB_AHAU	GO:0015698	GO:0031224	GO:0015291	GO:0015103	GO:0009267
Unigene11628_PB_AHAU	GO:0048438	GO:0003676	GO:0046983	GO:0043231	GO:0008134
Unigene11629_PB_AHAU	GO:0031224	GO:0043231
Unigene1162_PB_AHAU	GO:0005488	GO:0016301	GO:0016020
Unigene11630_PB_AHAU	GO:0019538	GO:0004175	GO:0043231
Unigene11633_PB_AHAU	GO:0006633	GO:0046914	GO:0016702
Unigene11634_PB_AHAU	GO:0008152	GO:0003824
Unigene11635_PB_AHAU	GO:0032561	GO:0017111
Unigene11636_PB_AHAU	GO:0004872	GO:0006810	GO:0016020	GO:0005216
Unigene11637_PB_AHAU	GO:0030528	GO:0005667	GO:0006352
Unigene11638_PB_AHAU	GO:0043231	GO:0050789
Unigene1163_PB_AHAU	GO:0031225	GO:0016049	GO:0001871	GO:0009986	GO:0050896
Unigene11640_PB_AHAU	GO:0016788	GO:0043231
Unigene11641_PB_AHAU	GO:0005488
Unigene11643_PB_AHAU	GO:0008152
Unigene1164_PB_AHAU	GO:0008152	GO:0003824	GO:0043231
Unigene11650_PB_AHAU	GO:0009536
Unigene11651_PB_AHAU	GO:0004672	GO:0043231	GO:0009987	GO:0016020	GO:0000166
Unigene11652_PB_AHAU	GO:0003676
Unigene11653_PB_AHAU	GO:0004812	GO:0043231	GO:0006418	GO:0032559
Unigene11655_PB_AHAU	GO:0007049	GO:0043231
Unigene11656_PB_AHAU	GO:0019538	GO:0005488	GO:0042623
Unigene11657_PB_AHAU	GO:0043231	GO:0005488
Unigene11658_PB_AHAU	GO:0016884	GO:0009532	GO:0006418
Unigene11659_PB_AHAU	GO:0050896	GO:0005515	GO:0043231	GO:0016628	GO:0044267	GO:0032559
Unigene11661_PB_AHAU	GO:0006007	GO:0009081	GO:0043231	GO:0016832	GO:0046914	GO:0016616	GO:0006139	GO:0048037
Unigene11662_PB_AHAU	GO:0006091	GO:0046914
Unigene11663_PB_AHAU	GO:0003676	GO:0006259	GO:0000790	GO:0016854	GO:0016628	GO:0010468	GO:0033554	GO:0008023	GO:0003006
Unigene11664_PB_AHAU	GO:0009553	GO:0005083	GO:0043231	GO:0044444	GO:0032011
Unigene11665_PB_AHAU	GO:0003676	GO:0044444	GO:0032561	GO:0043231
Unigene11666_PB_AHAU	GO:0051234	GO:0046914	GO:0051536	GO:0043231	GO:0030964	GO:0048037	GO:0050136	GO:0006091
Unigene11667_PB_AHAU	GO:0006007	GO:0006631	GO:0010038	GO:0031420	GO:0009532	GO:0009791	GO:0016301
Unigene11668_PB_AHAU	GO:0005488	GO:0022892	GO:0043231	GO:0030119	GO:0015031
Unigene11672_PB_AHAU	GO:0043234	GO:0006072	GO:0044444	GO:0016616	GO:0048037	GO:0000166
Unigene11673_PB_AHAU	GO:0016491	GO:0005506
Unigene11676_PB_AHAU	GO:0006259	GO:0003677	GO:0033554	GO:0017111	GO:0000166
Unigene11677_PB_AHAU	GO:0044464
Unigene1167_PB_AHAU	GO:0043231	GO:0023060	GO:0004674	GO:0009755	GO:0032559	GO:0006464
Unigene11681_PB_AHAU	GO:0016787
Unigene11682_PB_AHAU	GO:0008135	GO:0043234	GO:0016020	GO:0006412	GO:0010038
Unigene11683_PB_AHAU	GO:0050896	GO:0031224
Unigene11685_PB_AHAU	GO:0043231
Unigene11688_PB_AHAU	GO:0009536
Unigene11689_PB_AHAU	GO:0042285	GO:0012505	GO:0048588	GO:0043231	GO:0031224
Unigene11690_PB_AHAU	GO:0006476	GO:0005488	GO:0043231	GO:0016811	GO:0009292	GO:0009611	GO:0016564	GO:0016570	GO:0007275	GO:0006350
Unigene11693_PB_AHAU	GO:0046914	GO:0007062	GO:0003006	GO:0043231
Unigene11694_PB_AHAU	GO:0005488
Unigene11698_PB_AHAU	GO:0070566	GO:0005982	GO:0032559	GO:0005977	GO:0009536
Unigene11699_PB_AHAU	GO:0004672	GO:0006464	GO:0032559
Unigene1169_PB_AHAU	GO:0005488	GO:0009108	GO:0009755	GO:0042040	GO:0044424
Unigene116_PB_AHAU	GO:0032561	GO:0017111
Unigene11702_PB_AHAU	GO:0006464	GO:0004702	GO:0043231	GO:0023060	GO:0016020	GO:0032559
Unigene11706_PB_AHAU	GO:0042802	GO:0006464	GO:0004713	GO:0031410	GO:0032559
Unigene11707_PB_AHAU	GO:0004672	GO:0006464	GO:0032559
Unigene11709_PB_AHAU	GO:0000785	GO:0005856	GO:0003676	GO:0008092	GO:0034728	GO:0043231
Unigene1170_PB_AHAU	GO:0006139	GO:0003824
Unigene11711_PB_AHAU	GO:0071555	GO:0005618	GO:0030234	GO:0004091
Unigene11715_PB_AHAU	GO:0004611	GO:0071704	GO:0009060
Unigene11717_PB_AHAU	GO:0006464	GO:0006950	GO:0004672	GO:0032559
Unigene11718_PB_AHAU	GO:0003824
Unigene11719_PB_AHAU	GO:0031224	GO:0043231	GO:0009206	GO:0000041	GO:0019829	GO:0005515	GO:0055066	GO:0048513	GO:0070838	GO:0032559
Unigene1171_PB_AHAU	GO:0050896
Unigene11720_PB_AHAU	GO:0010468	GO:0009725	GO:0003676	GO:0006970	GO:0010038
Unigene11721_PB_AHAU	GO:0006464	GO:0004702	GO:0032559
Unigene11722_PB_AHAU	GO:0005576	GO:0019538	GO:0004175
Unigene11723_PB_AHAU	GO:0043234	GO:0006970	GO:0009532	GO:0006551	GO:0031410	GO:0016836
Unigene11725_PB_AHAU	GO:0010468	GO:0006351	GO:0003677	GO:0001071	GO:0043231
Unigene11726_PB_AHAU	GO:0031410
Unigene11728_PB_AHAU	GO:0044238	GO:0005576	GO:0030312	GO:0016787	GO:0031410	GO:0009536
Unigene11730_PB_AHAU	GO:0044464
Unigene11732_PB_AHAU	GO:0016866	GO:0006399	GO:0003676	GO:0001522
Unigene11733_PB_AHAU	GO:0044444	GO:0016020
Unigene11734_PB_AHAU	GO:0006810	GO:0031224
Unigene11736_PB_AHAU	GO:0006810
Unigene11737_PB_AHAU	GO:0030528	GO:0043231	GO:0003676	GO:0010468	GO:0001071	GO:0006351	GO:0006950	GO:0009873
Unigene11738_PB_AHAU	GO:0043234	GO:0005488	GO:0019941	GO:0004842	GO:0032446
Unigene11739_PB_AHAU	GO:0005515	GO:0034728	GO:0043231	GO:0048869	GO:0010102
Unigene1173_PB_AHAU	GO:0010467	GO:0022613	GO:0043229	GO:0030529	GO:0005198
Unigene11741_PB_AHAU	GO:0030384	GO:0016301	GO:0019932
Unigene11744_PB_AHAU	GO:0044464	GO:0006605	GO:0005488
Unigene11745_PB_AHAU	GO:0031224	GO:0043231
Unigene1174_PB_AHAU	GO:0005488
Unigene11750_PB_AHAU	GO:0016653	GO:0046914	GO:0051540	GO:0008152	GO:0000166	GO:0043231
Unigene11752_PB_AHAU	GO:0046914	GO:0019538	GO:0004175	GO:0009536
Unigene11755_PB_AHAU	GO:0030384	GO:0019538	GO:0046914	GO:0016307	GO:0032559
Unigene11756_PB_AHAU	GO:0044444	GO:0004812	GO:0006418	GO:0003006	GO:0032559
Unigene11758_PB_AHAU	GO:0006259	GO:0022406	GO:0043234	GO:0005488	GO:0016192	GO:0016020	GO:0034061	GO:0044424
Unigene1175_PB_AHAU	GO:0005488
Unigene11762_PB_AHAU	GO:0043231
Unigene11763_PB_AHAU	GO:0000377	GO:0043231
Unigene11767_PB_AHAU	GO:0031410
Unigene11770_PB_AHAU	GO:0009526	GO:0007005	GO:0005543	GO:0007275	GO:0017111	GO:0007031	GO:0042579	GO:0016020	GO:0000166
Unigene11771_PB_AHAU	GO:0009056	GO:0004871	GO:0006464	GO:0004713	GO:0031410	GO:0032559
Unigene11773_PB_AHAU	GO:0016020
Unigene11774_PB_AHAU	GO:0005488
Unigene11775_PB_AHAU	GO:0044444
Unigene11776_PB_AHAU	GO:0043231	GO:0023060	GO:0009755	GO:0044444	GO:0032559	GO:0004702	GO:0006464
Unigene11778_PB_AHAU	GO:0006810	GO:0005488
Unigene11779_PB_AHAU	GO:0006464	GO:0004702	GO:0032559
Unigene1177_PB_AHAU	GO:0016653	GO:0046914	GO:0051540	GO:0008152	GO:0000166	GO:0043231
Unigene11780_PB_AHAU	GO:0044464	GO:0043234	GO:0032446	GO:0019787
Unigene11781_PB_AHAU	GO:0043231
Unigene11782_PB_AHAU	GO:0005576
Unigene11783_PB_AHAU	GO:0043231
Unigene11785_PB_AHAU	GO:0016628	GO:0008152	GO:0050896	GO:0032559
Unigene11786_PB_AHAU	GO:0019538	GO:0046914	GO:0008238	GO:0009536
Unigene11787_PB_AHAU	GO:0005488
Unigene11789_PB_AHAU	GO:0006544	GO:0042083	GO:0016646	GO:0009177	GO:0009256
Unigene1178_PB_AHAU	GO:0043231	GO:0016020
Unigene11790_PB_AHAU	GO:0016791	GO:0030312	GO:0009536	GO:0043169
Unigene11792_PB_AHAU	GO:0031410
Unigene11793_PB_AHAU	GO:0043623	GO:0009507	GO:0009579	GO:0016020
Unigene11794_PB_AHAU	GO:0016741	GO:0009451	GO:0005488	GO:0006396
Unigene11795_PB_AHAU	GO:0031410	GO:0006810
Unigene11796_PB_AHAU	GO:0009532	GO:0006886	GO:0009534	GO:0032559
Unigene11797_PB_AHAU	GO:0031090	GO:0016757
Unigene11798_PB_AHAU	GO:0043231
Unigene11799_PB_AHAU	GO:0000166
Unigene117_PB_AHAU	GO:0032561	GO:0017111
Unigene11800_PB_AHAU	GO:0016772
Unigene11801_PB_AHAU	GO:0030528	GO:0044238	GO:0034645	GO:0009532	GO:0030529	GO:0003006	GO:0010467	GO:0005198
Unigene11802_PB_AHAU	GO:0043231	GO:0016020
Unigene11803_PB_AHAU	GO:0006351	GO:0008134
Unigene11804_PB_AHAU	GO:0030076	GO:0022892	GO:0003006	GO:0030312	GO:0003824	GO:0015031
Unigene11805_PB_AHAU	GO:0046914	GO:0008152	GO:0016706	GO:0016701
Unigene11806_PB_AHAU	GO:0050896	GO:0031224	GO:0006811	GO:0015298
Unigene11807_PB_AHAU	GO:0043231	GO:0003676	GO:0023033	GO:0031461	GO:0009640	GO:0007602	GO:0003006	GO:0006350
Unigene11809_PB_AHAU	GO:0010468	GO:0005488	GO:0001071	GO:0043401
Unigene1180_PB_AHAU	GO:0004871	GO:0006464	GO:0004672	GO:0005618	GO:0031224	GO:0016628	GO:0007167	GO:0032559
Unigene11811_PB_AHAU	GO:0003676	GO:0004175	GO:0031981	GO:0016628	GO:0009536	GO:0019538	GO:0006351
Unigene11812_PB_AHAU	GO:0006261	GO:0043232	GO:0043231	GO:0003916
Unigene11815_PB_AHAU	GO:0003676	GO:0031981	GO:0006396
Unigene11817_PB_AHAU	GO:0046872	GO:0006464	GO:0004722	GO:0016020	GO:0004674	GO:0032559
Unigene11818_PB_AHAU	GO:0008135	GO:0032561	GO:0009532	GO:0017111
Unigene1181_PB_AHAU	GO:0019783	GO:0005488	GO:0019941	GO:0016790
Unigene11820_PB_AHAU	GO:0006139	GO:0042546	GO:0043231	GO:0016857	GO:0019322	GO:0048037	GO:0019318
Unigene11822_PB_AHAU	GO:0043169	GO:0019866	GO:0008320	GO:0005758	GO:0006612	GO:0003006
Unigene11823_PB_AHAU	GO:0004871	GO:0016491	GO:0006464	GO:0004672	GO:0031224	GO:0032559
Unigene11824_PB_AHAU	GO:0043231
Unigene11826_PB_AHAU	GO:0031371	GO:0060255	GO:0005488	GO:0006464	GO:0016881	GO:0006281
Unigene11827_PB_AHAU	GO:0006810	GO:0044464
Unigene11828_PB_AHAU	GO:0031224
Unigene11829_PB_AHAU	GO:0031410
Unigene11830_PB_AHAU	GO:0005515	GO:0008171
Unigene11831_PB_AHAU	GO:0030529	GO:0005488	GO:0043231
Unigene11833_PB_AHAU	GO:0043231
Unigene11835_PB_AHAU	GO:0005488
Unigene11838_PB_AHAU	GO:0004553	GO:0005618	GO:0043231	GO:0031410	GO:0044238
Unigene11839_PB_AHAU	GO:0004871	GO:0007275	GO:0004713	GO:0006468	GO:0016020	GO:0044426	GO:0032559	GO:0009856
Unigene1183_PB_AHAU	GO:0005488
Unigene11842_PB_AHAU	GO:0010260	GO:0050832	GO:0016020
Unigene11844_PB_AHAU	GO:0043231
Unigene11845_PB_AHAU	GO:0016740
Unigene11847_PB_AHAU	GO:0004553	GO:0005618	GO:0043231	GO:0031410	GO:0044238
Unigene1184_PB_AHAU	GO:0031224	GO:0031410
Unigene11852_PB_AHAU	GO:0046914	GO:0003824	GO:0043231
Unigene11854_PB_AHAU	GO:0046872	GO:0016020
Unigene11855_PB_AHAU	GO:0008194
Unigene11856_PB_AHAU	GO:0006464	GO:0043231	GO:0031224	GO:0035250
Unigene11857_PB_AHAU	GO:0044464
Unigene11858_PB_AHAU	GO:0010467	GO:0009536	GO:0005198	GO:0033279
Unigene11859_PB_AHAU	GO:0016020	GO:0031410
Unigene11860_PB_AHAU	GO:0044464
Unigene11862_PB_AHAU	GO:0044464
Unigene11863_PB_AHAU	GO:0005488
Unigene11865_PB_AHAU	GO:0031224	GO:0031410	GO:0051604	GO:0043231
Unigene11866_PB_AHAU	GO:0045229	GO:0016759	GO:0046914	GO:0031224	GO:0009250
Unigene11867_PB_AHAU	GO:0006810	GO:0043231	GO:0016020
Unigene11868_PB_AHAU	GO:0043231
Unigene11869_PB_AHAU	GO:0044436	GO:0009534	GO:0009532
Unigene11872_PB_AHAU	GO:0016709	GO:0030554	GO:0016667	GO:0043231	GO:0006091
Unigene11873_PB_AHAU	GO:0006810	GO:0016020
Unigene11874_PB_AHAU	GO:0005635	GO:0051234
Unigene11876_PB_AHAU	GO:0003676	GO:0006396	GO:0043231
Unigene11877_PB_AHAU	GO:0010467	GO:0015934	GO:0005198
Unigene11879_PB_AHAU	GO:0010467	GO:0015934	GO:0005198
Unigene11880_PB_AHAU	GO:0046914
Unigene11883_PB_AHAU	GO:0006464	GO:0030246	GO:0004672	GO:0043231	GO:0016020	GO:0032559
Unigene11884_PB_AHAU	GO:0043231	GO:0044444
Unigene11887_PB_AHAU	GO:0003824	GO:0000166
Unigene1188_PB_AHAU	GO:0008152	GO:0003973	GO:0042579	GO:0000166
Unigene11890_PB_AHAU	GO:0043234	GO:0048278	GO:0044444	GO:0000904	GO:0009856
Unigene11893_PB_AHAU	GO:0046914
Unigene11896_PB_AHAU	GO:0044464	GO:0046914	GO:0008152	GO:0003824	GO:0006810
Unigene11897_PB_AHAU	GO:0031410
Unigene11899_PB_AHAU	GO:0019941	GO:0019787
Unigene118_PB_AHAU	GO:0009526	GO:0008135	GO:0006412
Unigene11900_PB_AHAU	GO:0000785	GO:0003676	GO:0034728	GO:0043231
Unigene11901_PB_AHAU	GO:0044464	GO:0046914	GO:0000741
Unigene11902_PB_AHAU	GO:0030554	GO:0009690	GO:0016645	GO:0031410	GO:0006091
Unigene11903_PB_AHAU	GO:0046914
Unigene11904_PB_AHAU	GO:0005515
Unigene11906_PB_AHAU	GO:0005515
Unigene11907_PB_AHAU	GO:0043231	GO:0048506	GO:0006396
Unigene11908_PB_AHAU	GO:0009755	GO:0044444	GO:0016020
Unigene11909_PB_AHAU	GO:0046914
Unigene1190_PB_AHAU	GO:0006351	GO:0001071	GO:0043231	GO:0009743
Unigene11910_PB_AHAU	GO:0009527	GO:0032561	GO:0006605
Unigene11911_PB_AHAU	GO:0031224	GO:0031410
Unigene11913_PB_AHAU	GO:0008152	GO:0046914	GO:0016706
Unigene11914_PB_AHAU	GO:0010468	GO:0006351	GO:0003677	GO:0001071	GO:0043231
Unigene11916_PB_AHAU	GO:0005488
Unigene11917_PB_AHAU	GO:0031224	GO:0031410	GO:0032502
Unigene11918_PB_AHAU	GO:0031224	GO:0031410
Unigene11919_PB_AHAU	GO:0004672	GO:0006464	GO:0032559
Unigene1191_PB_AHAU	GO:0005488	GO:0043234	GO:0032446	GO:0015995	GO:0015996	GO:0009688	GO:0010260	GO:0019787	GO:0016020
Unigene11920_PB_AHAU	GO:0006351	GO:0046914	GO:0003677	GO:0001071	GO:0043231	GO:0048511
Unigene11921_PB_AHAU	GO:0046872	GO:0016020
Unigene11923_PB_AHAU	GO:0043231	GO:0009725	GO:0004519	GO:0048364	GO:0042445	GO:0045087	GO:0009887	GO:0008135	GO:0019827	GO:0044444	GO:0035194	GO:0034660	GO:0003006	GO:0009639
Unigene11925_PB_AHAU	GO:0005488	GO:0006350
Unigene11926_PB_AHAU	GO:0015082	GO:0031224	GO:0000041	GO:0043169
Unigene11927_PB_AHAU	GO:0031981
Unigene11928_PB_AHAU	GO:0006396	GO:0005488	GO:0043231
Unigene11929_PB_AHAU	GO:0004713
Unigene11930_PB_AHAU	GO:0007017	GO:0003774	GO:0016020	GO:0032559	GO:0015630
Unigene11931_PB_AHAU	GO:0016491	GO:0006091
Unigene11933_PB_AHAU	GO:0043169	GO:0019866	GO:0008320	GO:0005758	GO:0006612	GO:0003006
Unigene11934_PB_AHAU	GO:0006259	GO:0031410	GO:0006351	GO:0000441	GO:0003702
Unigene11935_PB_AHAU	GO:0005083	GO:0046914	GO:0032850	GO:0003006	GO:0044431
Unigene11936_PB_AHAU	GO:0043231	GO:0023060	GO:0009755	GO:0044444	GO:0032559	GO:0004702	GO:0006464
Unigene11939_PB_AHAU	GO:0010467	GO:0022613	GO:0015935	GO:0031410	GO:0005198
Unigene11940_PB_AHAU	GO:0005488
Unigene11941_PB_AHAU	GO:0008152	GO:0016671
Unigene11942_PB_AHAU	GO:0016301	GO:0009536
Unigene11943_PB_AHAU	GO:0043231	GO:0030529
Unigene11945_PB_AHAU	GO:0008152	GO:0016747
Unigene11946_PB_AHAU	GO:0004672	GO:0044444
Unigene11948_PB_AHAU	GO:0006810	GO:0035556	GO:0030133	GO:0019899	GO:0009860	GO:0032561	GO:0003824	GO:0016020
Unigene1194_PB_AHAU	GO:0019538	GO:0031224	GO:0004175
Unigene11951_PB_AHAU	GO:0048437	GO:0003723	GO:0031981	GO:0046872	GO:0032392	GO:0016020	GO:0006950	GO:0043566
Unigene11953_PB_AHAU	GO:0031410	GO:0043231
Unigene11954_PB_AHAU	GO:0009057	GO:0004175	GO:0019538	GO:0043231	GO:0042623	GO:0032559
Unigene11955_PB_AHAU	GO:0006950	GO:0044464
Unigene11956_PB_AHAU	GO:0016628	GO:0019538	GO:0005488	GO:0004175
Unigene11958_PB_AHAU	GO:0016491	GO:0016301	GO:0005515	GO:0008152
Unigene1195_PB_AHAU	GO:0006351	GO:0003677	GO:0001071	GO:0005515	GO:0043231
Unigene11960_PB_AHAU	GO:0003824	GO:0043231	GO:0019725
Unigene11965_PB_AHAU	GO:0032559	GO:0043232
Unigene11966_PB_AHAU	GO:0044464
Unigene11968_PB_AHAU	GO:0009605	GO:0032501	GO:0009639
Unigene11969_PB_AHAU	GO:0006259	GO:0004518	GO:0006974
Unigene1196_PB_AHAU	GO:0006996	GO:0006631	GO:0004175	GO:0044092	GO:0042579	GO:0019538	GO:0005515	GO:0031090
Unigene11970_PB_AHAU	GO:0016772	GO:0019901	GO:0043231
Unigene11971_PB_AHAU	GO:0016887	GO:0043231	GO:0000166
Unigene11972_PB_AHAU	GO:0043231	GO:0004468	GO:0044427	GO:0046914	GO:0010468	GO:0001071	GO:0006325
Unigene11973_PB_AHAU	GO:0006464	GO:0043231	GO:0031224	GO:0035250
Unigene11974_PB_AHAU	GO:0043231	GO:0017111	GO:0000166
Unigene11979_PB_AHAU	GO:0032559	GO:0042623	GO:0003724
Unigene11981_PB_AHAU	GO:0016246	GO:0070918	GO:0007275	GO:0003676	GO:0048856	GO:0005622	GO:0035195
Unigene11982_PB_AHAU	GO:0003676	GO:0043231	GO:0010467	GO:0008168
Unigene11984_PB_AHAU	GO:0031410	GO:0005488	GO:0008238	GO:0043231
Unigene11985_PB_AHAU	GO:0043231	GO:0003676	GO:0006355	GO:0009908	GO:0001071	GO:0003711
Unigene11986_PB_AHAU	GO:0006970	GO:0008152	GO:0004033	GO:0010038
Unigene11987_PB_AHAU	GO:0043231	GO:0009987
Unigene1198_PB_AHAU	GO:0006464	GO:0004672	GO:0043231	GO:0032559
Unigene11990_PB_AHAU	GO:0050896	GO:0043565	GO:0006350
Unigene11993_PB_AHAU	GO:0004558	GO:0006952	GO:0005488	GO:0010038	GO:0000902	GO:0009536	GO:0009250
Unigene11994_PB_AHAU	GO:0009528
Unigene11996_PB_AHAU	GO:0010467	GO:0030529	GO:0005198
Unigene11997_PB_AHAU	GO:0043231
Unigene11998_PB_AHAU	GO:0044464	GO:0005488	GO:0034641	GO:0004527
Unigene11999_PB_AHAU	GO:0004871	GO:0006464	GO:0004672	GO:0007167	GO:0016020	GO:0032559
Unigene119_PB_AHAU	GO:0009526	GO:0008135	GO:0006412
Unigene12000_PB_AHAU	GO:0043231
Unigene12001_PB_AHAU	GO:0019783	GO:0005488	GO:0004180	GO:0006810	GO:0044248	GO:0044437
Unigene12003_PB_AHAU	GO:0009526	GO:0019829	GO:0003006	GO:0032559
Unigene12004_PB_AHAU	GO:0009536
Unigene12006_PB_AHAU	GO:0003676	GO:0008170	GO:0006399
Unigene12008_PB_AHAU	GO:0016778	GO:0043231	GO:0046872	GO:0008652	GO:0016765	GO:0044444	GO:0009396	GO:0006950
Unigene1200_PB_AHAU	GO:0031224	GO:0017111	GO:0006633	GO:0009767	GO:0016705	GO:0044424
Unigene12010_PB_AHAU	GO:0043231	GO:0050789
Unigene12011_PB_AHAU	GO:0060089	GO:0009314	GO:0005488
Unigene12013_PB_AHAU	GO:0031410
Unigene12014_PB_AHAU	GO:0005488	GO:0043231	GO:0009416	GO:0023052	GO:0050794
Unigene12015_PB_AHAU	GO:0003676	GO:0044427	GO:0048229	GO:0009908	GO:0031124	GO:0006342	GO:0003824
Unigene12016_PB_AHAU	GO:0005488	GO:0016813	GO:0070011	GO:0031410	GO:0000255
Unigene12018_PB_AHAU	GO:0045449	GO:0003677	GO:0010557
Unigene12019_PB_AHAU	GO:0008152
Unigene1201_PB_AHAU	GO:0046914	GO:0006970	GO:0031980	GO:0004738	GO:0006007
Unigene12021_PB_AHAU	GO:0008092	GO:0016049	GO:0004674	GO:0046872	GO:0008154	GO:0004722	GO:0015629	GO:0016020	GO:0032559	GO:0000904	GO:0006464
Unigene12024_PB_AHAU	GO:0006396	GO:0009536
Unigene12025_PB_AHAU	GO:0009409	GO:0009534	GO:0009706
Unigene12027_PB_AHAU	GO:0016301
Unigene12028_PB_AHAU	GO:0019783	GO:0044260	GO:0044238
Unigene12029_PB_AHAU	GO:0043231	GO:0046527	GO:0005977
Unigene12031_PB_AHAU	GO:0003676	GO:0034061	GO:0006260
Unigene12033_PB_AHAU	GO:0031224	GO:0043169	GO:0009206	GO:0043682	GO:0006812	GO:0032559
Unigene12036_PB_AHAU	GO:0016740
Unigene12038_PB_AHAU	GO:0010468	GO:0043231
Unigene12039_PB_AHAU	GO:0016020
Unigene1203_PB_AHAU	GO:0004672	GO:0008544	GO:0005881	GO:0032559	GO:0006464
Unigene12040_PB_AHAU	GO:0042623	GO:0032559	GO:0031981
Unigene12041_PB_AHAU	GO:0043231
Unigene12047_PB_AHAU	GO:0044464
Unigene12048_PB_AHAU	GO:0016874
Unigene1204_PB_AHAU	GO:0043231
Unigene12051_PB_AHAU	GO:0043231
Unigene12055_PB_AHAU	GO:0060918	GO:0031224
Unigene12056_PB_AHAU	GO:0005515
Unigene12057_PB_AHAU	GO:0043094	GO:0030964	GO:0031410	GO:0005746
Unigene12061_PB_AHAU	GO:0046872	GO:0016491
Unigene12062_PB_AHAU	GO:0046914
Unigene12065_PB_AHAU	GO:0010468	GO:0016491	GO:0043231
Unigene12066_PB_AHAU	GO:0043231
Unigene12068_PB_AHAU	GO:0031224
Unigene1206_PB_AHAU	GO:0006464	GO:0004702	GO:0032559
Unigene12071_PB_AHAU	GO:0044421
Unigene12072_PB_AHAU	GO:0019866	GO:0046907	GO:0043231	GO:0031224
Unigene12073_PB_AHAU	GO:0043231
Unigene12075_PB_AHAU	GO:0016020
Unigene12076_PB_AHAU	GO:0055028	GO:0051301	GO:0022403	GO:0030865	GO:0031112	GO:0015631
Unigene12077_PB_AHAU	GO:0006259
Unigene12078_PB_AHAU	GO:0045489	GO:0043231	GO:0003774	GO:0000166	GO:0008194
Unigene12079_PB_AHAU	GO:0005488	GO:0022892	GO:0030119	GO:0015031
Unigene1207_PB_AHAU	GO:0016197	GO:0009880	GO:0003006
Unigene12081_PB_AHAU	GO:0004871	GO:0006464	GO:0030246	GO:0004672	GO:0043231	GO:0008037	GO:0032559
Unigene12082_PB_AHAU	GO:0004871	GO:0006464	GO:0004672	GO:0031224	GO:0016628	GO:0031410	GO:0032559
Unigene12084_PB_AHAU	GO:0031410
Unigene12085_PB_AHAU	GO:0010413	GO:0048827	GO:0003002	GO:0043231	GO:0000003	GO:0042545	GO:0008194
Unigene12088_PB_AHAU	GO:0004812	GO:0006418	GO:0010038	GO:0032559	GO:0044424
Unigene1208_PB_AHAU	GO:0044238	GO:0004553
Unigene12091_PB_AHAU	GO:0008152	GO:0005488	GO:0003824
Unigene12092_PB_AHAU	GO:0009553	GO:0005488	GO:0007049	GO:0032446	GO:0016020	GO:0019787	GO:0051603
Unigene12093_PB_AHAU	GO:0043231
Unigene12094_PB_AHAU	GO:0043231	GO:0003824
Unigene12096_PB_AHAU	GO:0004672	GO:0042579	GO:0000166
Unigene12097_PB_AHAU	GO:0043231	GO:0009725	GO:0004519	GO:0048364	GO:0042445	GO:0045087	GO:0009887	GO:0008135	GO:0044444	GO:0035194	GO:0048468	GO:0003006	GO:0009639
Unigene12098_PB_AHAU	GO:0031224	GO:0042625	GO:0043231	GO:0046872	GO:0009206	GO:0005548	GO:0031410	GO:0006869	GO:0032559
Unigene12099_PB_AHAU	GO:0005488	GO:0048827
Unigene120_PB_AHAU	GO:0005975	GO:0005488	GO:0009532	GO:0016853	GO:0005576
Unigene12103_PB_AHAU	GO:0004721	GO:0009933	GO:0009987	GO:0023060	GO:0016020	GO:0019900
Unigene12104_PB_AHAU	GO:0010468	GO:0046914	GO:0003676
Unigene12107_PB_AHAU	GO:0009725	GO:0046914	GO:0009743
Unigene12108_PB_AHAU	GO:0005488
Unigene12109_PB_AHAU	GO:0044464
Unigene1210_PB_AHAU	GO:0046914	GO:0016682	GO:0009808	GO:0005576
Unigene12110_PB_AHAU	GO:0016705	GO:0016109
Unigene12111_PB_AHAU	GO:0043231	GO:0043234	GO:0003676	GO:0022402	GO:0010468	GO:0006261	GO:0001071	GO:0046983	GO:0006351
Unigene12112_PB_AHAU	GO:0006950	GO:0012501	GO:0032559
Unigene12114_PB_AHAU	GO:0005488
Unigene12115_PB_AHAU	GO:0002218	GO:0043231
Unigene12116_PB_AHAU	GO:0043231
Unigene12117_PB_AHAU	GO:0010468	GO:0001071	GO:0043231
Unigene12118_PB_AHAU	GO:0051234	GO:0016020
Unigene1211_PB_AHAU	GO:0005789	GO:0009888	GO:0007155	GO:0008375
Unigene12120_PB_AHAU	GO:0043231	GO:0016740
Unigene12121_PB_AHAU	GO:0006350
Unigene12124_PB_AHAU	GO:0046914	GO:0019538	GO:0004175
Unigene12125_PB_AHAU	GO:0005488
Unigene12126_PB_AHAU	GO:0006810	GO:0016020
Unigene12127_PB_AHAU	GO:0004672	GO:0006464	GO:0032559
Unigene12129_PB_AHAU	GO:0043231
Unigene1212_PB_AHAU	GO:0043231
Unigene12130_PB_AHAU	GO:0008135	GO:0032561	GO:0017111	GO:0006412
Unigene12134_PB_AHAU	GO:0004721	GO:0016772	GO:0044464	GO:0006796	GO:0006464
Unigene12137_PB_AHAU	GO:0046914
Unigene12138_PB_AHAU	GO:0046914
Unigene12139_PB_AHAU	GO:0031225	GO:0031410
Unigene1213_PB_AHAU	GO:0016616	GO:0008152
Unigene12141_PB_AHAU	GO:0043169	GO:0006464	GO:0004721	GO:0031981
Unigene12142_PB_AHAU	GO:0009416	GO:0046914	GO:0048229	GO:0009532	GO:0016616	GO:0000166	GO:0006547
Unigene12143_PB_AHAU	GO:0043231
Unigene1214_PB_AHAU	GO:0043234	GO:0032446	GO:0019787
Unigene12151_PB_AHAU	GO:0016020	GO:0046872	GO:0043231
Unigene12152_PB_AHAU	GO:0008135	GO:0043234	GO:0043231	GO:0044444	GO:0006412
Unigene12153_PB_AHAU	GO:0008092	GO:0044464
Unigene12154_PB_AHAU	GO:0047429	GO:0009211
Unigene12156_PB_AHAU	GO:0048827	GO:0051707	GO:0043231	GO:0004674	GO:0044427	GO:0044444	GO:0006325	GO:0032559	GO:0006464
Unigene12158_PB_AHAU	GO:0043169	GO:0005515	GO:0006950	GO:0044267	GO:0032559	GO:0044424
Unigene12160_PB_AHAU	GO:0005768	GO:0005773	GO:0005488	GO:0004871	GO:0005798	GO:0031090	GO:0006605	GO:0009606
Unigene12164_PB_AHAU	GO:0043231
Unigene12165_PB_AHAU	GO:0043231
Unigene12167_PB_AHAU	GO:0003002	GO:0043231	GO:0010468	GO:0003677	GO:0010074	GO:0010346	GO:0044444	GO:0048608	GO:0006350
Unigene12169_PB_AHAU	GO:0043066
Unigene1216_PB_AHAU	GO:0016787
Unigene12175_PB_AHAU	GO:0032507	GO:0003002	GO:0043231	GO:0010468	GO:0042802	GO:0051301	GO:0003677	GO:0009606
Unigene12176_PB_AHAU	GO:0016491	GO:0005506
Unigene1217_PB_AHAU	GO:0044238	GO:0043167	GO:0008422
Unigene12180_PB_AHAU	GO:0010260	GO:0042579
Unigene12181_PB_AHAU	GO:0016776	GO:0009117	GO:0032559	GO:0044424
Unigene12183_PB_AHAU	GO:0010038	GO:0009536	GO:0004812	GO:0006418	GO:0003006	GO:0032559
Unigene12184_PB_AHAU	GO:0003723	GO:0006970
Unigene12185_PB_AHAU	GO:0010468	GO:0001071	GO:0043231
Unigene12186_PB_AHAU	GO:0010468	GO:0003677	GO:0001071	GO:0043231
Unigene12188_PB_AHAU	GO:0046914	GO:0003676	GO:0043231
Unigene12189_PB_AHAU	GO:0044237	GO:0046872	GO:0044424	GO:0016765	GO:0032559
Unigene1218_PB_AHAU	GO:0043231	GO:0003824
Unigene12190_PB_AHAU	GO:0006464	GO:0016301	GO:0032559	GO:0009536
Unigene12195_PB_AHAU	GO:0015291	GO:0031224	GO:0015698
Unigene12198_PB_AHAU	GO:0016874
Unigene121_PB_AHAU	GO:0005488	GO:0009532	GO:0005576	GO:0044238	GO:0003824
Unigene12200_PB_AHAU	GO:0043231
Unigene12201_PB_AHAU	GO:0046872	GO:0016717	GO:0006464	GO:0032787	GO:0004702	GO:0032559
Unigene12202_PB_AHAU	GO:0009526	GO:0006787	GO:0016616	GO:0044257
Unigene12205_PB_AHAU	GO:0005488	GO:0006605	GO:0016020	GO:0042579	GO:0006996
Unigene12209_PB_AHAU	GO:0031980	GO:0006952	GO:0006996	GO:0005840	GO:0010038	GO:0006457	GO:0046914	GO:0009536	GO:0005515	GO:0016020	GO:0032559
Unigene12211_PB_AHAU	GO:0043412	GO:0043231	GO:0003824	GO:0032559
Unigene12215_PB_AHAU	GO:0009536
Unigene12216_PB_AHAU	GO:0009975	GO:0016491	GO:0016117	GO:0009536	GO:0006091
Unigene12217_PB_AHAU	GO:0043231
Unigene12219_PB_AHAU	GO:0045333
Unigene1221_PB_AHAU	GO:0003006	GO:0043231
Unigene12222_PB_AHAU	GO:0043231
Unigene12223_PB_AHAU	GO:0006464	GO:0004672	GO:0032559
Unigene12224_PB_AHAU	GO:0005488	GO:0034641	GO:0006730	GO:0016741
Unigene12227_PB_AHAU	GO:0016597
Unigene12229_PB_AHAU	GO:0051707	GO:0005488
Unigene1222_PB_AHAU	GO:0005488	GO:0016787	GO:0016740
Unigene12230_PB_AHAU	GO:0006464	GO:0016301	GO:0031461	GO:0005515	GO:0019897	GO:0016628	GO:0032559
Unigene12232_PB_AHAU	GO:0033124
Unigene12233_PB_AHAU	GO:0016757
Unigene12236_PB_AHAU	GO:0044444
Unigene12237_PB_AHAU	GO:0005488
Unigene12242_PB_AHAU	GO:0005488	GO:0043392	GO:0043231	GO:0032446	GO:0009408
Unigene12247_PB_AHAU	GO:0031410	GO:0043231
Unigene12249_PB_AHAU	GO:0005618	GO:0043231	GO:0031410
Unigene12250_PB_AHAU	GO:0005635	GO:0051234
Unigene12251_PB_AHAU	GO:0016712	GO:0016709	GO:0008152	GO:0005506
Unigene12254_PB_AHAU	GO:0019787	GO:0046914
Unigene12258_PB_AHAU	GO:0030554	GO:0050664	GO:0016209	GO:0046914	GO:0031224	GO:0008152
Unigene12259_PB_AHAU	GO:0015405	GO:0006464	GO:0004702	GO:0004713	GO:0006818	GO:0016462	GO:0016020	GO:0032559
Unigene1225_PB_AHAU	GO:0046872
Unigene12264_PB_AHAU	GO:0048037	GO:0008152	GO:0016020
Unigene12268_PB_AHAU	GO:0043231	GO:0050789
Unigene12269_PB_AHAU	GO:0006970	GO:0006412	GO:0008135
Unigene1226_PB_AHAU	GO:0006464	GO:0004713	GO:0016020	GO:0032559
Unigene12271_PB_AHAU	GO:0016405	GO:0043231	GO:0032559
Unigene12273_PB_AHAU	GO:0006464	GO:0006970	GO:0043231	GO:0004576	GO:0016020
Unigene12274_PB_AHAU	GO:0032559	GO:0009536	GO:0006281
Unigene12276_PB_AHAU	GO:0015031	GO:0031224	GO:0043231
Unigene12279_PB_AHAU	GO:0070838	GO:0005249	GO:0005515	GO:0031224	GO:0005217	GO:0000166
Unigene1227_PB_AHAU	GO:0006259	GO:0019783	GO:0019941	GO:0043566	GO:0016790
Unigene12282_PB_AHAU	GO:0006818	GO:0016628	GO:0006570	GO:0031410	GO:0016462	GO:0015405
Unigene12285_PB_AHAU	GO:0044464	GO:0003824
Unigene12288_PB_AHAU	GO:0009526	GO:0008152	GO:0009532	GO:0004033
Unigene12289_PB_AHAU	GO:0008324	GO:0006812	GO:0043231
Unigene1228_PB_AHAU	GO:0016020	GO:0005811
Unigene12292_PB_AHAU	GO:0006259	GO:0003676	GO:0043231	GO:0034061
Unigene12293_PB_AHAU	GO:0004871	GO:0006464	GO:0004672	GO:0044464	GO:0032559
Unigene12294_PB_AHAU	GO:0031224
Unigene12297_PB_AHAU	GO:0009451	GO:0003676	GO:0016866
Unigene12298_PB_AHAU	GO:0012505	GO:0031224	GO:0008643	GO:0005402	GO:0015144
Unigene1229_PB_AHAU	GO:0051234	GO:0015036	GO:0018904	GO:0044444	GO:0030234	GO:0019725	GO:0044093	GO:0006091
Unigene12300_PB_AHAU	GO:0031224	GO:0043231
Unigene12301_PB_AHAU	GO:0016568	GO:0003676	GO:0070603	GO:0005515
Unigene12302_PB_AHAU	GO:0010468	GO:0003677	GO:0001071	GO:0043231
Unigene12306_PB_AHAU	GO:0009526	GO:0008233	GO:0009368	GO:0031976	GO:0044237	GO:0009532	GO:0009657
Unigene12310_PB_AHAU	GO:0042623	GO:0032559	GO:0031981
Unigene12311_PB_AHAU	GO:0006812	GO:0043169
Unigene12313_PB_AHAU	GO:0043231	GO:0006901	GO:0016628	GO:0010468	GO:0009755	GO:0030117	GO:0005515	GO:0035091
Unigene12315_PB_AHAU	GO:0008152	GO:0016628	GO:0016772
Unigene12316_PB_AHAU	GO:0004871	GO:0006464	GO:0016301	GO:0043231	GO:0031224	GO:0007167	GO:0031410	GO:0032559
Unigene12317_PB_AHAU	GO:0003677	GO:0005515	GO:0043231
Unigene12319_PB_AHAU	GO:0051707	GO:0031224	GO:0006810
Unigene1231_PB_AHAU	GO:0043234	GO:0032446	GO:0019787
Unigene12322_PB_AHAU	GO:0008374	GO:0009813
Unigene12323_PB_AHAU	GO:0046872	GO:0001727	GO:0044237	GO:0044238
Unigene12326_PB_AHAU	GO:0003677
Unigene12327_PB_AHAU	GO:0046914	GO:0051540	GO:0008152	GO:0003824	GO:0000166	GO:0043231
Unigene12328_PB_AHAU	GO:0003676
Unigene12331_PB_AHAU	GO:0010468	GO:0005515	GO:0009755	GO:0043231
Unigene12332_PB_AHAU	GO:0006464	GO:0004702	GO:0032559
Unigene12333_PB_AHAU	GO:0030528	GO:0003676	GO:0005667	GO:0006351	GO:0009873
Unigene12334_PB_AHAU	GO:0044464	GO:0046914
Unigene12335_PB_AHAU	GO:0016209	GO:0031976	GO:0016705	GO:0008152	GO:0019725
Unigene12337_PB_AHAU	GO:0016811	GO:0009636	GO:0003677	GO:0010033	GO:0043231	GO:0031410	GO:0006281
Unigene12339_PB_AHAU	GO:0035194	GO:0005488	GO:0016787	GO:0031332
Unigene1233_PB_AHAU	GO:0010467	GO:0015935	GO:0016020
Unigene12340_PB_AHAU	GO:0005488	GO:0009888	GO:0040020
Unigene12341_PB_AHAU	GO:0003676
Unigene12342_PB_AHAU	GO:0016209	GO:0044464
Unigene12343_PB_AHAU	GO:0016020
Unigene12345_PB_AHAU	GO:0048513
Unigene12346_PB_AHAU	GO:0046914	GO:0008152	GO:0016706	GO:0016701
Unigene12349_PB_AHAU	GO:0016574	GO:0019941	GO:0009908	GO:0060255	GO:0009887	GO:0000166	GO:0019787
Unigene1234_PB_AHAU	GO:0031090	GO:0006810
Unigene12352_PB_AHAU	GO:0031410	GO:0043231
Unigene12353_PB_AHAU	GO:0050879	GO:0009653
Unigene12354_PB_AHAU	GO:0016020	GO:0015031	GO:0043231
Unigene12355_PB_AHAU	GO:0005488	GO:0043231	GO:0031224	GO:0031410	GO:0015031
Unigene12356_PB_AHAU	GO:0005488	GO:0009536
Unigene12358_PB_AHAU	GO:0046872
Unigene12359_PB_AHAU	GO:0032446	GO:0060255	GO:0019787
Unigene1235_PB_AHAU	GO:0019941	GO:0016790	GO:0070011
Unigene12360_PB_AHAU	GO:0046914	GO:0043231	GO:0006486	GO:0015924	GO:0019318
Unigene12362_PB_AHAU	GO:0044238	GO:0023033	GO:0004620	GO:0042578	GO:0043231
Unigene12364_PB_AHAU	GO:0015291	GO:0031224	GO:0015698
Unigene12365_PB_AHAU	GO:0046527	GO:0005977	GO:0009536
Unigene12366_PB_AHAU	GO:0009987
Unigene12367_PB_AHAU	GO:0005488	GO:0016301
Unigene12368_PB_AHAU	GO:0016628	GO:0000904	GO:0008152
Unigene1236_PB_AHAU	GO:0006464	GO:0004672	GO:0043231	GO:0016628	GO:0007167	GO:0032559
Unigene12370_PB_AHAU	GO:0005488	GO:0051603	GO:0006886	GO:0044464	GO:0070646	GO:0010638
Unigene12371_PB_AHAU	GO:0019941	GO:0005488
Unigene12373_PB_AHAU	GO:0043231
Unigene12374_PB_AHAU	GO:0006464	GO:0004672	GO:0023060	GO:0032559
Unigene12377_PB_AHAU	GO:0008415	GO:0005488
Unigene12378_PB_AHAU	GO:0016020	GO:0031410
Unigene12380_PB_AHAU	GO:0016788	GO:0043231
Unigene12382_PB_AHAU	GO:0017111	GO:0003676	GO:0043231	GO:0032559
Unigene12383_PB_AHAU	GO:0005488	GO:0006520	GO:0016740
Unigene12385_PB_AHAU	GO:0017111
Unigene12386_PB_AHAU	GO:0043231	GO:0046914	GO:0006342	GO:0016570	GO:0004402
Unigene12387_PB_AHAU	GO:0003676	GO:0010467	GO:0030529	GO:0005198
Unigene12389_PB_AHAU	GO:0006678	GO:0004553	GO:0016020
Unigene12390_PB_AHAU	GO:0016020
Unigene12392_PB_AHAU	GO:0030554	GO:0008152	GO:0031224	GO:0004497
Unigene12396_PB_AHAU	GO:0016020
Unigene12397_PB_AHAU	GO:0006259	GO:0019783	GO:0019941	GO:0043566	GO:0016790
Unigene12400_PB_AHAU	GO:0044267	GO:0016853
Unigene12401_PB_AHAU	GO:0004672	GO:0000166
Unigene12403_PB_AHAU	GO:0006575	GO:0016840	GO:0006558	GO:0044424
Unigene12404_PB_AHAU	GO:0016628	GO:0008152	GO:0031224	GO:0006810	GO:0022857
Unigene12405_PB_AHAU	GO:0009526	GO:0009534
Unigene12406_PB_AHAU	GO:0005488	GO:0009987
Unigene12407_PB_AHAU	GO:0031224	GO:0005488	GO:0022892	GO:0004871	GO:0009856	GO:0048229	GO:0022857	GO:0006605	GO:0005635	GO:0000904
Unigene12409_PB_AHAU	GO:0010468	GO:0006351	GO:0009887	GO:0003677	GO:0001071	GO:0043231
Unigene1240_PB_AHAU	GO:0050896	GO:0044432	GO:0005515	GO:0044267	GO:0016020	GO:0031410
Unigene12410_PB_AHAU	GO:0005515
Unigene12411_PB_AHAU	GO:0043231
Unigene12413_PB_AHAU	GO:0019866	GO:0031968	GO:0006810	GO:0008320	GO:0031224	GO:0030964	GO:0009536
Unigene12415_PB_AHAU	GO:0010468
Unigene12418_PB_AHAU	GO:0044238	GO:0044464	GO:0043234	GO:0030246	GO:0043167	GO:0015925
Unigene1241_PB_AHAU	GO:0006810	GO:0016020	GO:0005215
Unigene12420_PB_AHAU	GO:0010468	GO:0043231
Unigene12421_PB_AHAU	GO:0009451
Unigene12422_PB_AHAU	GO:0004871	GO:0004672	GO:0043170	GO:0031410	GO:0000166
Unigene12425_PB_AHAU	GO:0006464	GO:0004713	GO:0016020	GO:0032559
Unigene12426_PB_AHAU	GO:0046872	GO:0005618	GO:0003824	GO:0016209
Unigene12427_PB_AHAU	GO:0003676
Unigene12429_PB_AHAU	GO:0009062	GO:0030554	GO:0003006	GO:0042579	GO:0016634
Unigene1242_PB_AHAU	GO:0006560	GO:0016646	GO:0006970	GO:0043231	GO:0031410	GO:0030312
Unigene12430_PB_AHAU	GO:0006464	GO:0004672	GO:0043231	GO:0044444
Unigene12431_PB_AHAU	GO:0016747	GO:0009314	GO:0006950	GO:0044464	GO:0006631
Unigene12432_PB_AHAU	GO:0043231	GO:0016814	GO:0009127	GO:0044444	GO:0019901	GO:0003006	GO:0042598
Unigene12433_PB_AHAU	GO:0060089
Unigene12434_PB_AHAU	GO:0009056
Unigene12435_PB_AHAU	GO:0031224	GO:0009206	GO:0046873	GO:0019829	GO:0005515	GO:0048513	GO:0003006	GO:0070838	GO:0032559
Unigene12436_PB_AHAU	GO:0044464	GO:0046914
Unigene12438_PB_AHAU	GO:0000038	GO:0005506	GO:0043231	GO:0016712
Unigene1243_PB_AHAU	GO:0016301	GO:0043102	GO:0000097
Unigene12441_PB_AHAU	GO:0005618	GO:0004672	GO:0007167	GO:0031410	GO:0031225	GO:0032559	GO:0006464
Unigene12442_PB_AHAU	GO:0006952
Unigene12443_PB_AHAU	GO:0010468	GO:0006351	GO:0006952	GO:0003676	GO:0001071	GO:0043231
Unigene12444_PB_AHAU	GO:0005099	GO:0044464	GO:0032318
Unigene12446_PB_AHAU	GO:0000902	GO:0030154	GO:0044464
Unigene12447_PB_AHAU	GO:0010468	GO:0006351	GO:0003676	GO:0001071	GO:0043231
Unigene12448_PB_AHAU	GO:0009526	GO:0005488	GO:0031976	GO:0006950	GO:0009532	GO:0019725
Unigene12449_PB_AHAU	GO:0016616	GO:0008152
Unigene1244_PB_AHAU	GO:0043231	GO:0009408
Unigene12452_PB_AHAU	GO:0031410
Unigene1245_PB_AHAU	GO:0043231	GO:0003676	GO:0006351	GO:0006464
Unigene12461_PB_AHAU	GO:0004175	GO:0019538	GO:0005515	GO:0005618	GO:0016628	GO:0044092
Unigene12464_PB_AHAU	GO:0043231
Unigene12465_PB_AHAU	GO:0010468	GO:0006351	GO:0046914	GO:0003676	GO:0043231
Unigene12467_PB_AHAU	GO:0043231
Unigene12468_PB_AHAU	GO:0034062	GO:0016591	GO:0003676	GO:0010467
Unigene1246_PB_AHAU	GO:0016758
Unigene12470_PB_AHAU	GO:0009209	GO:0016776	GO:0046914	GO:0009206	GO:0019866	GO:0009534	GO:0006950	GO:0032559
Unigene12472_PB_AHAU	GO:0016747	GO:0009314	GO:0008544	GO:0006950	GO:0043231	GO:0006631
Unigene12473_PB_AHAU	GO:0030554	GO:0006457	GO:0016667	GO:0031090	GO:0043231
Unigene12476_PB_AHAU	GO:0009536
Unigene12477_PB_AHAU	GO:0008080
Unigene12479_PB_AHAU	GO:0043401	GO:0004672	GO:0004871	GO:0016787	GO:0016020	GO:0032559	GO:0006464
Unigene1247_PB_AHAU	GO:0017111
Unigene12481_PB_AHAU	GO:0005905	GO:0005488	GO:0012510	GO:0015031
Unigene12482_PB_AHAU	GO:0017111	GO:0016651	GO:0007031	GO:0005543	GO:0009526	GO:0042579	GO:0032561	GO:0007005	GO:0009657	GO:0008152	GO:0007275	GO:0016020
Unigene12484_PB_AHAU	GO:0009534
Unigene12485_PB_AHAU	GO:0044464
Unigene12487_PB_AHAU	GO:0007017	GO:0003774	GO:0032559	GO:0015630
Unigene1248_PB_AHAU	GO:0044444	GO:0009987	GO:0016020	GO:0042623	GO:0010038	GO:0032559	GO:0031981
Unigene12490_PB_AHAU	GO:0030005	GO:0032502	GO:0005507	GO:0006970	GO:0034755	GO:0010038	GO:0009536
Unigene12492_PB_AHAU	GO:0010208	GO:0006952	GO:0016491	GO:0006575	GO:0016405	GO:0009416
Unigene12494_PB_AHAU	GO:0006476	GO:0016811	GO:0043231
Unigene12498_PB_AHAU	GO:0043231	GO:0050789
Unigene12499_PB_AHAU	GO:0006950
Unigene1249_PB_AHAU	GO:0050896
Unigene12500_PB_AHAU	GO:0006950
Unigene12501_PB_AHAU	GO:0006950
Unigene12502_PB_AHAU	GO:0006950
Unigene12503_PB_AHAU	GO:0006950
Unigene12504_PB_AHAU	GO:0004175	GO:0019538	GO:0044464
Unigene12505_PB_AHAU	GO:0004175	GO:0019538	GO:0044464
Unigene12506_PB_AHAU	GO:0004175	GO:0019538	GO:0044464
Unigene12507_PB_AHAU	GO:0004175	GO:0019538	GO:0044464
Unigene12513_PB_AHAU	GO:0006166	GO:0019206	GO:0010038	GO:0009725	GO:0023060	GO:0004672	GO:0042445	GO:0046914	GO:0000902	GO:0009536	GO:0005911	GO:0034285	GO:0048513	GO:0005576	GO:0032559	GO:0006464
Unigene12514_PB_AHAU	GO:0006166	GO:0019206	GO:0010038	GO:0009725	GO:0023060	GO:0004672	GO:0042445	GO:0046914	GO:0000902	GO:0009536	GO:0005911	GO:0034285	GO:0048513	GO:0005576	GO:0032559	GO:0006464
Unigene12515_PB_AHAU	GO:0005488
Unigene12516_PB_AHAU	GO:0005488
Unigene12517_PB_AHAU	GO:0006952	GO:0009987	GO:0000166
Unigene12518_PB_AHAU	GO:0004871	GO:0016491	GO:0006464	GO:0004672	GO:0031224	GO:0031410	GO:0032559
Unigene1251_PB_AHAU	GO:0043231
Unigene12521_PB_AHAU	GO:0005488
Unigene12523_PB_AHAU	GO:0003824	GO:0005488
Unigene12525_PB_AHAU	GO:0005488
Unigene12526_PB_AHAU	GO:0070566	GO:0031123	GO:0003676	GO:0043231
Unigene12527_PB_AHAU	GO:0070566	GO:0031123	GO:0003676	GO:0043231
Unigene12528_PB_AHAU	GO:0070566	GO:0031123	GO:0003676	GO:0043231
Unigene12529_PB_AHAU	GO:0070566	GO:0031123	GO:0003676	GO:0043231
Unigene12530_PB_AHAU	GO:0043231	GO:0003712	GO:0043234	GO:0004468	GO:0010468	GO:0016570
Unigene12532_PB_AHAU	GO:0046872	GO:0006950	GO:0043231
Unigene12533_PB_AHAU	GO:0000229	GO:0009532
Unigene12535_PB_AHAU	GO:0006952	GO:0009987	GO:0000166
Unigene12536_PB_AHAU	GO:0006952	GO:0009987	GO:0000166
Unigene12537_PB_AHAU	GO:0004872	GO:0006952	GO:0023060	GO:0012501	GO:0016462	GO:0044425	GO:0032559
Unigene12538_PB_AHAU	GO:0043231
Unigene12539_PB_AHAU	GO:0043231
Unigene1253_PB_AHAU	GO:0010260	GO:0019538	GO:0008238	GO:0016020	GO:0008237	GO:0031981
Unigene12540_PB_AHAU	GO:0031410
Unigene12541_PB_AHAU	GO:0031410
Unigene12542_PB_AHAU	GO:0031410
Unigene12543_PB_AHAU	GO:0005488
Unigene12546_PB_AHAU	GO:0006810	GO:0043231	GO:0006996
Unigene12547_PB_AHAU	GO:0046872	GO:0031410
Unigene12548_PB_AHAU	GO:0046872	GO:0031410
Unigene12549_PB_AHAU	GO:0046872	GO:0031410
Unigene12550_PB_AHAU	GO:0046872	GO:0031410
Unigene12551_PB_AHAU	GO:0016020	GO:0042579	GO:0042623	GO:0032559	GO:0031981
Unigene12553_PB_AHAU	GO:0016020	GO:0042579	GO:0042623	GO:0032559	GO:0031981
Unigene12554_PB_AHAU	GO:0060255	GO:0019941	GO:0006464	GO:0016020	GO:0019787
Unigene12555_PB_AHAU	GO:0060255	GO:0019941	GO:0006464	GO:0016020	GO:0019787
Unigene12556_PB_AHAU	GO:0060255	GO:0019941	GO:0006464	GO:0016020	GO:0019787
Unigene12557_PB_AHAU	GO:0005488
Unigene12558_PB_AHAU	GO:0046914
Unigene12559_PB_AHAU	GO:0046872
Unigene1255_PB_AHAU	GO:0005488
Unigene12560_PB_AHAU	GO:0010468	GO:0003676	GO:0043231	GO:0006396
Unigene12561_PB_AHAU	GO:0044260	GO:0005488	GO:0010467	GO:0090304
Unigene12562_PB_AHAU	GO:0005488
Unigene12563_PB_AHAU	GO:0005488
Unigene12565_PB_AHAU	GO:0019206	GO:0032559
Unigene12567_PB_AHAU	GO:0005488
Unigene12568_PB_AHAU	GO:0005488
Unigene12569_PB_AHAU	GO:0016772
Unigene1256_PB_AHAU	GO:0004672	GO:0043231
Unigene12570_PB_AHAU	GO:0044464	GO:0016772
Unigene12571_PB_AHAU	GO:0031224
Unigene12572_PB_AHAU	GO:0031224	GO:0031410	GO:0003824
Unigene12578_PB_AHAU	GO:0009642	GO:0043231	GO:0044444	GO:0016020	GO:0010038	GO:0000302
Unigene12579_PB_AHAU	GO:0009642	GO:0043231	GO:0044444	GO:0016020	GO:0010038	GO:0000302
Unigene12582_PB_AHAU	GO:0016616	GO:0008152	GO:0010038
Unigene12583_PB_AHAU	GO:0016616	GO:0008152
Unigene12584_PB_AHAU	GO:0043231
Unigene12586_PB_AHAU	GO:0031224	GO:0006818	GO:0043231	GO:0015077	GO:0006754	GO:0033176	GO:0016887	GO:0031090
Unigene12587_PB_AHAU	GO:0017111	GO:0035556	GO:0003676	GO:0032561	GO:0006351	GO:0016197	GO:0010008
Unigene12588_PB_AHAU	GO:0006952	GO:0031224	GO:0032991	GO:0043401	GO:0043231	GO:0004871	GO:0016628	GO:0040007	GO:0002239	GO:0004713	GO:0046983	GO:0032559	GO:0006464
Unigene12589_PB_AHAU	GO:0006952	GO:0031224	GO:0032991	GO:0043401	GO:0043231	GO:0004871	GO:0016628	GO:0040007	GO:0002239	GO:0004713	GO:0046983	GO:0032559	GO:0006464
Unigene1258_PB_AHAU	GO:0005624	GO:0009605	GO:0016044	GO:0009607	GO:0005515	GO:0033205	GO:0006810	GO:0016020	GO:0009536
Unigene12593_PB_AHAU	GO:0006970	GO:0043231	GO:0004396	GO:0032559	GO:0006007
Unigene12594_PB_AHAU	GO:0006970	GO:0043231	GO:0004396	GO:0032559	GO:0006007
Unigene12596_PB_AHAU	GO:0003676
Unigene12597_PB_AHAU	GO:0009526	GO:0016703	GO:0043169	GO:0051536	GO:0008152
Unigene1259_PB_AHAU	GO:0005488	GO:0019941	GO:0031461
Unigene12601_PB_AHAU	GO:0005488
Unigene12603_PB_AHAU	GO:0044238	GO:0031224	GO:0043167	GO:0008422
Unigene12605_PB_AHAU	GO:0009536
Unigene12606_PB_AHAU	GO:0043231
Unigene12608_PB_AHAU	GO:0003676	GO:0034061	GO:0006260
Unigene1260_PB_AHAU	GO:0044238	GO:0031410
Unigene12610_PB_AHAU	GO:0005576	GO:0030312	GO:0003006	GO:0045229
Unigene12611_PB_AHAU	GO:0005576	GO:0030312	GO:0003006	GO:0045229
Unigene12613_PB_AHAU	GO:0044464
Unigene12614_PB_AHAU	GO:0004871	GO:0009987	GO:0004674	GO:0000166
Unigene12616_PB_AHAU	GO:0016787
Unigene12617_PB_AHAU	GO:0016787
Unigene12618_PB_AHAU	GO:0016787
Unigene1261_PB_AHAU	GO:0010468	GO:0005488	GO:0001071	GO:0043401	GO:0043231
Unigene12620_PB_AHAU	GO:0019897	GO:0031461
Unigene12623_PB_AHAU	GO:0005488
Unigene12624_PB_AHAU	GO:0005488
Unigene12625_PB_AHAU	GO:0043231	GO:0031410
Unigene12626_PB_AHAU	GO:0043231	GO:0031410
Unigene12627_PB_AHAU	GO:0009987	GO:0043231
Unigene12628_PB_AHAU	GO:0009987	GO:0043231
Unigene12629_PB_AHAU	GO:0006486	GO:0044464	GO:0008375
Unigene12630_PB_AHAU	GO:0006486	GO:0044464	GO:0008375
Unigene12632_PB_AHAU	GO:0008152	GO:0042579	GO:0016616
Unigene12633_PB_AHAU	GO:0008152	GO:0042579	GO:0016616
Unigene12636_PB_AHAU	GO:0009648	GO:0016049	GO:0042393	GO:0003676	GO:0016458	GO:0000790	GO:0009409	GO:0009908	GO:0048513	GO:0006325	GO:0009653
Unigene12637_PB_AHAU	GO:0009648	GO:0016049	GO:0042393	GO:0003676	GO:0016458	GO:0000790	GO:0009409	GO:0009908	GO:0048513	GO:0006325	GO:0009653
Unigene12638_PB_AHAU	GO:0016020	GO:0044444	GO:0043231
Unigene1263_PB_AHAU	GO:0031406
Unigene12641_PB_AHAU	GO:0016787
Unigene12642_PB_AHAU	GO:0016787
Unigene12643_PB_AHAU	GO:0016787
Unigene12644_PB_AHAU	GO:0009987	GO:0005488
Unigene12648_PB_AHAU	GO:0006464	GO:0004672	GO:0031224	GO:0016628	GO:0032559
Unigene12649_PB_AHAU	GO:0031410
Unigene12650_PB_AHAU	GO:0008443	GO:0043234	GO:0032559	GO:0006007
Unigene12652_PB_AHAU	GO:0048513	GO:0009725	GO:0042802
Unigene12653_PB_AHAU	GO:0048513	GO:0009725	GO:0042802
Unigene12654_PB_AHAU	GO:0005488
Unigene12657_PB_AHAU	GO:0032583	GO:0043231	GO:0044444	GO:0042221
Unigene12658_PB_AHAU	GO:0010467
Unigene12659_PB_AHAU	GO:0051234	GO:0046914	GO:0009534	GO:0006091
Unigene1265_PB_AHAU	GO:0016020
Unigene12665_PB_AHAU	GO:0016117	GO:0005515	GO:0043231	GO:0044267	GO:0009657
Unigene12666_PB_AHAU	GO:0016117	GO:0005515	GO:0043231	GO:0044267	GO:0009657
Unigene12667_PB_AHAU	GO:0004672	GO:0016020	GO:0000166
Unigene12671_PB_AHAU	GO:0006810	GO:0043231
Unigene12673_PB_AHAU	GO:0005789	GO:0008375
Unigene12674_PB_AHAU	GO:0005099	GO:0044464	GO:0032318
Unigene12675_PB_AHAU	GO:0004721	GO:0006796	GO:0006464
Unigene12676_PB_AHAU	GO:0004721	GO:0006796	GO:0006464
Unigene12677_PB_AHAU	GO:0004721	GO:0006796	GO:0006464
Unigene12678_PB_AHAU	GO:0004721	GO:0006796	GO:0006464
Unigene12679_PB_AHAU	GO:0005488	GO:0043231
Unigene12680_PB_AHAU	GO:0043231
Unigene12681_PB_AHAU	GO:0043231	GO:0006259	GO:0003677	GO:0016853
Unigene12682_PB_AHAU	GO:0043231	GO:0006259	GO:0000166	GO:0003916
Unigene12683_PB_AHAU	GO:0005488	GO:0043231	GO:0010468	GO:0001071	GO:0043392
Unigene12684_PB_AHAU	GO:0010468	GO:0043231	GO:0003824
Unigene12685_PB_AHAU	GO:0046914
Unigene12686_PB_AHAU	GO:0046914
Unigene12687_PB_AHAU	GO:0000377	GO:0046914	GO:0016604
Unigene12688_PB_AHAU	GO:0000377	GO:0046914	GO:0016604
Unigene12690_PB_AHAU	GO:0005488	GO:0004672
Unigene12692_PB_AHAU	GO:0005488	GO:0009532	GO:0016857	GO:0005576	GO:0019318
Unigene12693_PB_AHAU	GO:0050896
Unigene12696_PB_AHAU	GO:0006259	GO:0019783	GO:0019941	GO:0016790
Unigene12697_PB_AHAU	GO:0031224	GO:0043231	GO:0004672	GO:0009856	GO:0009698	GO:0007167	GO:0031410	GO:0009555	GO:0003006	GO:0000578	GO:0006950	GO:0032559	GO:0006464
Unigene12698_PB_AHAU	GO:0043231	GO:0009856	GO:0009698	GO:0016740	GO:0009555	GO:0044444	GO:0003006	GO:0000578	GO:0006950	GO:0016020
Unigene12707_PB_AHAU	GO:0003676
Unigene12709_PB_AHAU	GO:0006464	GO:0004672	GO:0016020	GO:0032559
Unigene1270_PB_AHAU	GO:0019941	GO:0019787
Unigene12710_PB_AHAU	GO:0004871	GO:0006464	GO:0004672	GO:0031224	GO:0016628	GO:0007167	GO:0032559
Unigene12712_PB_AHAU	GO:0010468	GO:0043231
Unigene12715_PB_AHAU	GO:0006807	GO:0046914	GO:0016641	GO:0048037
Unigene12716_PB_AHAU	GO:0016747	GO:0009699
Unigene12717_PB_AHAU	GO:0006464	GO:0004672	GO:0043231	GO:0044444	GO:0032559
Unigene12718_PB_AHAU	GO:0043231	GO:0003676
Unigene12719_PB_AHAU	GO:0010468
Unigene1271_PB_AHAU	GO:0003676	GO:0043231
Unigene12720_PB_AHAU	GO:0005488
Unigene12721_PB_AHAU	GO:0005488
Unigene12722_PB_AHAU	GO:0004672	GO:0009987	GO:0000166
Unigene12726_PB_AHAU	GO:0003676	GO:0031981	GO:0009409	GO:0010468	GO:0009908	GO:0006351
Unigene12727_PB_AHAU	GO:0003676	GO:0031981	GO:0009409	GO:0010468	GO:0009908	GO:0016740	GO:0006350
Unigene12728_PB_AHAU	GO:0003006	GO:0043231
Unigene12729_PB_AHAU	GO:0003006	GO:0043231
Unigene12730_PB_AHAU	GO:0004672	GO:0043170	GO:0031410	GO:0000166
Unigene12734_PB_AHAU	GO:0046872	GO:0071555	GO:0016747	GO:0004091
Unigene12735_PB_AHAU	GO:0016788	GO:0046872	GO:0016747
Unigene12736_PB_AHAU	GO:0005739
Unigene12737_PB_AHAU	GO:0043231
Unigene12740_PB_AHAU	GO:0010468
Unigene12741_PB_AHAU	GO:0043231
Unigene12742_PB_AHAU	GO:0006412	GO:0043231	GO:0004674	GO:0030908	GO:0006970	GO:0030529	GO:0032559	GO:0006464
Unigene12743_PB_AHAU	GO:0030908	GO:0006464	GO:0030529	GO:0004674	GO:0032559
Unigene12744_PB_AHAU	GO:0048827	GO:0043231	GO:0046872	GO:0009791	GO:0048608	GO:0019783	GO:0070646	GO:0005737
Unigene12745_PB_AHAU	GO:0016301	GO:0043231	GO:0044444	GO:0005576	GO:0016020	GO:0032559	GO:0006007
Unigene12746_PB_AHAU	GO:0031406	GO:0043648	GO:0006558	GO:0016741	GO:0016836	GO:0009536
Unigene12747_PB_AHAU	GO:0031406	GO:0009637	GO:0043648	GO:0006558	GO:0016836	GO:0009536	GO:0006570
Unigene12749_PB_AHAU	GO:0004672	GO:0006464	GO:0032559
Unigene1274_PB_AHAU	GO:0043231
Unigene12750_PB_AHAU	GO:0016747	GO:0005975	GO:0043234	GO:0004774	GO:0006084	GO:0044444	GO:0046912	GO:0016020
Unigene12751_PB_AHAU	GO:0016747	GO:0005975	GO:0043234	GO:0004774	GO:0006084	GO:0044444	GO:0046912	GO:0016020
Unigene12755_PB_AHAU	GO:0016763	GO:0005618	GO:0016020	GO:0010038	GO:0043096	GO:0009536
Unigene12756_PB_AHAU	GO:0060089	GO:0009314	GO:0005488
Unigene12757_PB_AHAU	GO:0010468	GO:0030528	GO:0003676	GO:0001071	GO:0043231
Unigene12758_PB_AHAU	GO:0010468	GO:0003676	GO:0043231
Unigene12759_PB_AHAU	GO:0010468	GO:0003676	GO:0043231
Unigene12760_PB_AHAU	GO:0046872
Unigene12761_PB_AHAU	GO:0003676	GO:0046914
Unigene12763_PB_AHAU	GO:0009536
Unigene12764_PB_AHAU	GO:0009536
Unigene12765_PB_AHAU	GO:0010468	GO:0003676
Unigene12766_PB_AHAU	GO:0010468	GO:0003676
Unigene12767_PB_AHAU	GO:0005488
Unigene1276_PB_AHAU	GO:0004672	GO:0006464	GO:0032559
Unigene12771_PB_AHAU	GO:0005488
Unigene12773_PB_AHAU	GO:0019538	GO:0044092	GO:0005515	GO:0004175
Unigene12774_PB_AHAU	GO:0006563	GO:0000097	GO:0016835	GO:0016765	GO:0048037	GO:0044424
Unigene12775_PB_AHAU	GO:0010468	GO:0043231
Unigene12777_PB_AHAU	GO:0005488	GO:0044238	GO:0023060	GO:0004672	GO:0044260	GO:0060089
Unigene12778_PB_AHAU	GO:0003824
Unigene12779_PB_AHAU	GO:0043231
Unigene12783_PB_AHAU	GO:0009292
Unigene12784_PB_AHAU	GO:0009292
Unigene12785_PB_AHAU	GO:0016740
Unigene12786_PB_AHAU	GO:0016740
Unigene12787_PB_AHAU	GO:0046914	GO:0005515	GO:0006970	GO:0016628	GO:0044267	GO:0051707	GO:0016020	GO:0030312	GO:0010038	GO:0032559	GO:0009536
Unigene12789_PB_AHAU	GO:0009725	GO:0005576	GO:0008152	GO:0043169	GO:0016160
Unigene12792_PB_AHAU	GO:0016747	GO:0009314	GO:0008544	GO:0006950	GO:0043231	GO:0006631
Unigene12793_PB_AHAU	GO:0016759	GO:0043231	GO:0003006	GO:0016020
Unigene12794_PB_AHAU	GO:0023033	GO:0005515
Unigene12795_PB_AHAU	GO:0023033	GO:0005515
Unigene12796_PB_AHAU	GO:0005982	GO:0043167	GO:0004133	GO:0016740	GO:0009536
Unigene12799_PB_AHAU	GO:0009526	GO:0005244	GO:0006811	GO:0051707	GO:0030312	GO:0031966
Unigene1279_PB_AHAU	GO:0046914	GO:0008152	GO:0016682
Unigene12804_PB_AHAU	GO:0010468	GO:0003676
Unigene12805_PB_AHAU	GO:0010468	GO:0003676
Unigene12806_PB_AHAU	GO:0016740
Unigene12807_PB_AHAU	GO:0006085	GO:0006631	GO:0043234	GO:0030554	GO:0016668	GO:0031981	GO:0009532	GO:0006091	GO:0019725	GO:0009526	GO:0016421
Unigene12809_PB_AHAU	GO:0010468	GO:0043231
Unigene1280_PB_AHAU	GO:0019899	GO:0032561	GO:0030695
Unigene12812_PB_AHAU	GO:0016491	GO:0005506
Unigene12813_PB_AHAU	GO:0010008	GO:0006810
Unigene12814_PB_AHAU	GO:0012505	GO:0017016	GO:0022892	GO:0051169	GO:0043231	GO:0006605	GO:0016020
Unigene12815_PB_AHAU	GO:0006464	GO:0004672	GO:0032559
Unigene12817_PB_AHAU	GO:0046872
Unigene12819_PB_AHAU	GO:0000166
Unigene1281_PB_AHAU	GO:0031410	GO:0016810	GO:0005488	GO:0043231
Unigene12820_PB_AHAU	GO:0031224	GO:0031410	GO:0043231
Unigene12821_PB_AHAU	GO:0031224	GO:0031410	GO:0043231
Unigene12826_PB_AHAU	GO:0015630	GO:0042995	GO:0009987	GO:0003774
Unigene1282_PB_AHAU	GO:0048438
Unigene12830_PB_AHAU	GO:0005488	GO:0044464
Unigene12832_PB_AHAU	GO:0004872	GO:0005488	GO:0006952	GO:0023060	GO:0044425
Unigene12833_PB_AHAU	GO:0016879	GO:0044464	GO:0043412
Unigene12834_PB_AHAU	GO:0005488
Unigene12835_PB_AHAU	GO:0004672	GO:0006464	GO:0032559
Unigene12836_PB_AHAU	GO:0004672	GO:0006464	GO:0032559
Unigene12839_PB_AHAU	GO:0043231
Unigene1283_PB_AHAU	GO:0010467	GO:0015934	GO:0005198
Unigene12840_PB_AHAU	GO:0043231
Unigene12841_PB_AHAU	GO:0003676	GO:0046914	GO:0006260	GO:0031410	GO:0034061	GO:0019787
Unigene12842_PB_AHAU	GO:0007275	GO:0003006	GO:0016020
Unigene12845_PB_AHAU	GO:0019538	GO:0004180	GO:0005618	GO:0031410
Unigene12847_PB_AHAU	GO:0005488
Unigene12851_PB_AHAU	GO:0003824
Unigene12852_PB_AHAU	GO:0004672	GO:0006464	GO:0032559
Unigene12853_PB_AHAU	GO:0004672	GO:0006464	GO:0032559
Unigene12855_PB_AHAU	GO:0043231
Unigene12856_PB_AHAU	GO:0009725	GO:0006350	GO:0051707
Unigene12857_PB_AHAU	GO:0043161	GO:0006952	GO:0051707	GO:0005488	GO:0009719	GO:0023033	GO:0009611	GO:0031461	GO:0009908	GO:0019787	GO:0009639
Unigene1285_PB_AHAU	GO:0003676	GO:0042254	GO:0043231
Unigene12860_PB_AHAU	GO:0005488	GO:0044464
Unigene12861_PB_AHAU	GO:0071555	GO:0005618	GO:0030234	GO:0004091
Unigene12862_PB_AHAU	GO:0071555	GO:0005618	GO:0030234	GO:0004091
Unigene12863_PB_AHAU	GO:0043169	GO:0005515	GO:0006950	GO:0044267	GO:0016020	GO:0032559	GO:0044424
Unigene12864_PB_AHAU	GO:0005515	GO:0044267
Unigene12866_PB_AHAU	GO:0043231	GO:0009987
Unigene12867_PB_AHAU	GO:0005507	GO:0005740	GO:0051707	GO:0000041	GO:0010038
Unigene12868_PB_AHAU	GO:0005507	GO:0005740	GO:0051707	GO:0000041	GO:0010038
Unigene12869_PB_AHAU	GO:0043231
Unigene1286_PB_AHAU	GO:0043231	GO:0003676	GO:0010468	GO:0001071	GO:0009755	GO:0005515	GO:0006351
Unigene12870_PB_AHAU	GO:0005488
Unigene12871_PB_AHAU	GO:0004871	GO:0006464	GO:0004713	GO:0031410	GO:0032559
Unigene12872_PB_AHAU	GO:0004871	GO:0006464	GO:0004713	GO:0031410	GO:0032559
Unigene12873_PB_AHAU	GO:0008079	GO:0006412
Unigene12876_PB_AHAU	GO:0044424	GO:0003824	GO:0016209	GO:0043169	GO:0006800
Unigene12877_PB_AHAU	GO:0008135	GO:0006413	GO:0043231	GO:0000166
Unigene1287_PB_AHAU	GO:0004672	GO:0006464	GO:0032559
Unigene12880_PB_AHAU	GO:0006464	GO:0023060	GO:0004674	GO:0032559
Unigene12881_PB_AHAU	GO:0006351	GO:0046914	GO:0016279	GO:0043231	GO:0009292
Unigene12883_PB_AHAU	GO:0009526	GO:0004175	GO:0019538	GO:0009368	GO:0031976	GO:0009532
Unigene12885_PB_AHAU	GO:0046914
Unigene1288_PB_AHAU	GO:0005488
Unigene12891_PB_AHAU	GO:0048827	GO:0048869	GO:0003676	GO:0009887	GO:0003006	GO:0040034
Unigene12892_PB_AHAU	GO:0048827	GO:0048869	GO:0003676	GO:0009887	GO:0003006	GO:0040034
Unigene12894_PB_AHAU	GO:0043234	GO:0006074	GO:0035251	GO:0043231	GO:0031410
Unigene12896_PB_AHAU	GO:0031224	GO:0010118	GO:0019932	GO:0005262	GO:0046872	GO:0009695	GO:0032501	GO:0031090	GO:0070838	GO:0005773	GO:0006950
Unigene12897_PB_AHAU	GO:0009987	GO:0031224
Unigene12898_PB_AHAU	GO:0009987	GO:0006950	GO:0031224
Unigene12899_PB_AHAU	GO:0006464	GO:0006950	GO:0004672	GO:0032559
Unigene128_PB_AHAU	GO:0005911	GO:0005488
Unigene12901_PB_AHAU	GO:0035251
Unigene12902_PB_AHAU	GO:0035251
Unigene12904_PB_AHAU	GO:0005488	GO:0044238	GO:0023060	GO:0004672	GO:0044260	GO:0060089
Unigene12905_PB_AHAU	GO:0044403	GO:0009527	GO:0030659	GO:0035250	GO:0008152
Unigene12906_PB_AHAU	GO:0046914	GO:0016682	GO:0009808	GO:0005576
Unigene12908_PB_AHAU	GO:0010468
Unigene12913_PB_AHAU	GO:0010468	GO:0006351	GO:0003676	GO:0005515	GO:0009755	GO:0043231
Unigene12914_PB_AHAU	GO:0009725	GO:0016020	GO:0030312	GO:0003002	GO:0003006	GO:0005488
Unigene12915_PB_AHAU	GO:0009725	GO:0016020	GO:0030312	GO:0003002	GO:0003006	GO:0005488
Unigene12916_PB_AHAU	GO:0005743	GO:0008320	GO:0015031
Unigene12917_PB_AHAU	GO:0004672
Unigene1291_PB_AHAU	GO:0010467	GO:0016742
Unigene12920_PB_AHAU	GO:0044424
Unigene12921_PB_AHAU	GO:0005488
Unigene12922_PB_AHAU	GO:0016787
Unigene12925_PB_AHAU	GO:0006464	GO:0004672	GO:0043231	GO:0031224	GO:0032559
Unigene12926_PB_AHAU	GO:0000314	GO:0003723	GO:0009532	GO:0010467	GO:0005198
Unigene12927_PB_AHAU	GO:0008152	GO:0044444	GO:0070569	GO:0031406
Unigene12928_PB_AHAU	GO:0008152	GO:0044444	GO:0070569	GO:0031406
Unigene12929_PB_AHAU	GO:0005911	GO:0010496
Unigene1292_PB_AHAU	GO:0006950
Unigene12930_PB_AHAU	GO:0006720	GO:0006732	GO:0031090	GO:0043231	GO:0031224	GO:0016616	GO:0048037	GO:0000166
Unigene12933_PB_AHAU	GO:0000097	GO:0010038	GO:0030312	GO:0006555	GO:0031981	GO:0046914	GO:0016765	GO:0006970	GO:0016020	GO:0032559
Unigene12934_PB_AHAU	GO:0016491
Unigene12936_PB_AHAU	GO:0006464	GO:0004672	GO:0031410	GO:0032559
Unigene12937_PB_AHAU	GO:0016787
Unigene12938_PB_AHAU	GO:0006464	GO:0004702	GO:0023060	GO:0032559
Unigene12939_PB_AHAU	GO:0044421	GO:0006005	GO:0019852	GO:0016623	GO:0016616	GO:0048037
Unigene12940_PB_AHAU	GO:0003676	GO:0043231
Unigene12944_PB_AHAU	GO:0006259	GO:0010468	GO:0003676	GO:0033554	GO:0043231	GO:0016628
Unigene12945_PB_AHAU	GO:0004812	GO:0046872	GO:0006418	GO:0032559	GO:0044424
Unigene12947_PB_AHAU	GO:0004871	GO:0006464	GO:0004672	GO:0032559
Unigene12949_PB_AHAU	GO:0006952	GO:0042579	GO:0009607	GO:0009536
Unigene1294_PB_AHAU	GO:0008415
Unigene12950_PB_AHAU	GO:0004721	GO:0043234	GO:0006464	GO:0043169
Unigene12951_PB_AHAU	GO:0043231
Unigene12954_PB_AHAU	GO:0006464	GO:0004702	GO:0032559
Unigene12955_PB_AHAU	GO:0016628	GO:0019538	GO:0044092	GO:0004175	GO:0005515
Unigene12957_PB_AHAU	GO:0006084	GO:0046912	GO:0006720	GO:0016453
Unigene12959_PB_AHAU	GO:0043231	GO:0003824
Unigene1295_PB_AHAU	GO:0009409	GO:0009534	GO:0009706
Unigene12962_PB_AHAU	GO:0016740	GO:0044464
Unigene12963_PB_AHAU	GO:0046914	GO:0044464
Unigene12964_PB_AHAU	GO:0016301
Unigene12965_PB_AHAU	GO:0019866	GO:0046907	GO:0043231	GO:0031224
Unigene12966_PB_AHAU	GO:0005515	GO:0044267
Unigene12969_PB_AHAU	GO:0042578
Unigene12970_PB_AHAU	GO:0017111	GO:0010038	GO:0043234	GO:0015630	GO:0030312	GO:0043623	GO:0032561	GO:0044444	GO:0007017	GO:0009629	GO:0016020
Unigene12972_PB_AHAU	GO:0022891	GO:0044464	GO:0009566	GO:0006810
Unigene12974_PB_AHAU	GO:0010468	GO:0006351	GO:0003676	GO:0001071	GO:0043231	GO:0016741
Unigene12976_PB_AHAU	GO:0046914	GO:0030529	GO:0043231
Unigene12977_PB_AHAU	GO:0046914	GO:0043231
Unigene12978_PB_AHAU	GO:0008152	GO:0003824
Unigene1297_PB_AHAU	GO:0010468	GO:0001071	GO:0043231
Unigene12980_PB_AHAU	GO:0031224	GO:0043231	GO:0009206	GO:0000041	GO:0019829	GO:0005515	GO:0055066	GO:0048513	GO:0070838	GO:0032559
Unigene12985_PB_AHAU	GO:0003729
Unigene12988_PB_AHAU	GO:0046488	GO:0009526	GO:0042598	GO:0017169	GO:0031224
Unigene12989_PB_AHAU	GO:0003676	GO:0055029	GO:0016591	GO:0046914	GO:0010468	GO:0034062
Unigene1298_PB_AHAU	GO:0016413
Unigene12991_PB_AHAU	GO:0016020	GO:0046914	GO:0042445	GO:0006725
Unigene12993_PB_AHAU	GO:0005488
Unigene12998_PB_AHAU	GO:0031406
Unigene12999_PB_AHAU	GO:0006464	GO:0043231	GO:0016020	GO:0004674	GO:0032559
Unigene129_PB_AHAU	GO:0005911	GO:0005488
Unigene13000_PB_AHAU	GO:0043234	GO:0006074	GO:0035251	GO:0044464
Unigene13002_PB_AHAU	GO:0044464
Unigene13004_PB_AHAU	GO:0043234	GO:0048278	GO:0044444	GO:0000904	GO:0009856
Unigene13006_PB_AHAU	GO:0043231
Unigene13007_PB_AHAU	GO:0046872	GO:0016868	GO:0044424	GO:0019318
Unigene13009_PB_AHAU	GO:0010468	GO:0003677	GO:0001071	GO:0043231
Unigene1300_PB_AHAU	GO:0060089	GO:0046914	GO:0009314	GO:0044267	GO:0032559	GO:0044424
Unigene13011_PB_AHAU	GO:0005488
Unigene13012_PB_AHAU	GO:0010468	GO:0005488	GO:0006325	GO:0043231
Unigene13013_PB_AHAU	GO:0043167	GO:0005976	GO:0016160
Unigene13015_PB_AHAU	GO:0003676	GO:0043231
Unigene13016_PB_AHAU	GO:0006970	GO:0043229	GO:0010038
Unigene13017_PB_AHAU	GO:0006950	GO:0009725	GO:0009628
Unigene1301_PB_AHAU	GO:0043412	GO:0043231	GO:0032559
Unigene1304_PB_AHAU	GO:0005488	GO:0019321	GO:0016773	GO:0009536
Unigene1309_PB_AHAU	GO:0009526	GO:0051536	GO:0009534	GO:0008152	GO:0003824
Unigene130_PB_AHAU	GO:0005911	GO:0005488
Unigene1310_PB_AHAU	GO:0044238	GO:0005488	GO:0015926	GO:0043231
Unigene1312_PB_AHAU	GO:0010468	GO:0006351	GO:0003677	GO:0001071	GO:0043231
Unigene1313_PB_AHAU	GO:0016757
Unigene1314_PB_AHAU	GO:0043231
Unigene1315_PB_AHAU	GO:0043231	GO:0010038	GO:0009725	GO:0010468	GO:0001071	GO:0043565	GO:0006970	GO:0043392	GO:0048571
Unigene1316_PB_AHAU	GO:0031224	GO:0004175
Unigene1317_PB_AHAU	GO:0005488	GO:0043231	GO:0007010	GO:0016616	GO:0009887	GO:0008152	GO:0009826
Unigene1318_PB_AHAU	GO:0008374	GO:0031410
Unigene1319_PB_AHAU	GO:0003676	GO:0017111	GO:0032559	GO:0009536
Unigene131_PB_AHAU	GO:0016301	GO:0007186
Unigene1322_PB_AHAU	GO:0009725	GO:0016620	GO:0016774	GO:0009536	GO:0006560	GO:0006972	GO:0003006	GO:0032559
Unigene1323_PB_AHAU	GO:0010468	GO:0009725	GO:0001071	GO:0006950	GO:0043231
Unigene1326_PB_AHAU	GO:0016709	GO:0009699	GO:0042598	GO:0005506	GO:0043231	GO:0031224
Unigene1327_PB_AHAU	GO:0044464	GO:0046914
Unigene1329_PB_AHAU	GO:0016301	GO:0005488
Unigene1330_PB_AHAU	GO:0009725
Unigene1331_PB_AHAU	GO:0005488	GO:0003824
Unigene1332_PB_AHAU	GO:0045449	GO:0003677	GO:0010557
Unigene1333_PB_AHAU	GO:0009987	GO:0043231	GO:0010468	GO:0001071	GO:0003677	GO:0032502
Unigene1335_PB_AHAU	GO:0044464	GO:0008152	GO:0016709	GO:0005506	GO:0048608
Unigene1336_PB_AHAU	GO:0043231	GO:0004551
Unigene1337_PB_AHAU	GO:0035252	GO:0044464
Unigene1339_PB_AHAU	GO:0016491
Unigene133_PB_AHAU	GO:0008252	GO:0004437	GO:0044237	GO:0009532
Unigene1341_PB_AHAU	GO:0005488	GO:0004672	GO:0044464	GO:0008152
Unigene1343_PB_AHAU	GO:0016301
Unigene1345_PB_AHAU	GO:0009908	GO:0006351	GO:0009888	GO:0004673	GO:0040007	GO:0010260	GO:0019901	GO:0009755	GO:0006826	GO:0044464	GO:0016791	GO:2000026	GO:0006970	GO:0006468	GO:0023060	GO:0032559	GO:0015996	GO:0009845	GO:0009409	GO:0009737	GO:0004888
Unigene1349_PB_AHAU	GO:0016279	GO:0043231
Unigene1350_PB_AHAU	GO:0044260	GO:0008135
Unigene1352_PB_AHAU	GO:0043161	GO:0009648	GO:0005488	GO:0043231	GO:0050789	GO:0023060	GO:0031461	GO:0048511	GO:0044444	GO:0009791	GO:0006351	GO:0004888	GO:0009881	GO:0009639
Unigene1353_PB_AHAU	GO:0046872
Unigene1354_PB_AHAU	GO:0043231
Unigene1358_PB_AHAU	GO:0012505	GO:0031224	GO:0008643	GO:0005402	GO:0015144
Unigene1359_PB_AHAU	GO:0044464	GO:0046914
Unigene1360_PB_AHAU	GO:0016301	GO:0031410
Unigene1361_PB_AHAU	GO:0031224	GO:0031410
Unigene1362_PB_AHAU	GO:0043169	GO:0016791	GO:0055061	GO:0005618	GO:0043231
Unigene1364_PB_AHAU	GO:0005488	GO:0009534	GO:0008152	GO:0003824
Unigene1365_PB_AHAU	GO:0003824
Unigene1368_PB_AHAU	GO:0016787
Unigene1369_PB_AHAU	GO:0004812	GO:0043231	GO:0006418	GO:0032559
Unigene136_PB_AHAU	GO:0043169	GO:0043231	GO:0010467	GO:0030529	GO:0005198
Unigene1370_PB_AHAU	GO:0016709	GO:0046872	GO:0009607	GO:0042598
Unigene1372_PB_AHAU	GO:0016628	GO:0005506	GO:0006091
Unigene1374_PB_AHAU	GO:0005099	GO:0044464	GO:0032318
Unigene1376_PB_AHAU	GO:0048827	GO:0005488
Unigene1377_PB_AHAU	GO:0044238	GO:0031410	GO:0004091	GO:0043231
Unigene1378_PB_AHAU	GO:0044464
Unigene1379_PB_AHAU	GO:0044267	GO:0005515	GO:0043231
Unigene137_PB_AHAU	GO:0043169	GO:0043231	GO:0010467	GO:0030529	GO:0005198
Unigene1382_PB_AHAU	GO:0016624	GO:0008152	GO:0004738	GO:0043231
Unigene1383_PB_AHAU	GO:0006351	GO:0046914	GO:0042393	GO:0043231
Unigene1385_PB_AHAU	GO:0005488	GO:0016301	GO:0006950	GO:0009755	GO:0032446	GO:0040007	GO:0019787
Unigene1387_PB_AHAU	GO:0010468	GO:0042578
Unigene1388_PB_AHAU	GO:0043231
Unigene1389_PB_AHAU	GO:0006952	GO:0009987	GO:0000166
Unigene1390_PB_AHAU	GO:0004175	GO:0019538	GO:0005515	GO:0031410	GO:0030312	GO:0044092
Unigene1392_PB_AHAU	GO:0046872	GO:0006464	GO:0004674	GO:0032559
Unigene1393_PB_AHAU	GO:0009536
Unigene1394_PB_AHAU	GO:0044459	GO:0009826	GO:0000904	GO:0034593
Unigene1395_PB_AHAU	GO:0015078	GO:0043231	GO:0006754	GO:0033176	GO:0019829
Unigene1396_PB_AHAU	GO:0031410
Unigene1397_PB_AHAU	GO:0016301
Unigene139_PB_AHAU	GO:0050896	GO:0043231
Unigene1400_PB_AHAU	GO:0004872	GO:0009527	GO:0032561	GO:0006605
Unigene14018_PB_AHAU	GO:0005488
Unigene1401_PB_AHAU	GO:0031224	GO:0042625	GO:0046872	GO:0009206	GO:0005548	GO:0006869	GO:0005515	GO:0032559
Unigene14021_PB_AHAU	GO:0048037	GO:0044464
Unigene14022_PB_AHAU	GO:0048827	GO:0043231	GO:0044267	GO:0023033	GO:0031461	GO:0010154	GO:0071310	GO:0009640	GO:0005515
Unigene14023_PB_AHAU	GO:0010468	GO:0009887	GO:0040034	GO:0048869	GO:0009536
Unigene14024_PB_AHAU	GO:0009314	GO:0009606	GO:0005488	GO:0060089	GO:0043231
Unigene14025_PB_AHAU	GO:0004672
Unigene14026_PB_AHAU	GO:0010468	GO:0003677	GO:0006350	GO:0044464
Unigene14029_PB_AHAU	GO:0045229	GO:0016759	GO:0031224	GO:0009250
Unigene1402_PB_AHAU	GO:0030312	GO:0005777	GO:0016863	GO:0031981	GO:0016616	GO:0009062	GO:0048037	GO:0016836	GO:0016856
Unigene14030_PB_AHAU	GO:0046872	GO:0016020
Unigene14032_PB_AHAU	GO:0035556	GO:0032561	GO:0006810	GO:0016020	GO:0003824
Unigene14035_PB_AHAU	GO:0009060	GO:0046914	GO:0004774	GO:0043231	GO:0046912	GO:0030312	GO:0010038
Unigene14037_PB_AHAU	GO:0009534
Unigene1403_PB_AHAU	GO:0019321	GO:0006139	GO:0016831	GO:0043231	GO:0048037
Unigene14040_PB_AHAU	GO:0003676	GO:0046914
Unigene14042_PB_AHAU	GO:0000325	GO:0046914	GO:0006996
Unigene14049_PB_AHAU	GO:0005488
Unigene1404_PB_AHAU	GO:0019538	GO:0045165	GO:0003006	GO:0004197	GO:0016020
Unigene14050_PB_AHAU	GO:0004871	GO:0006464	GO:0004672	GO:0032559
Unigene14051_PB_AHAU	GO:0015116	GO:0032559	GO:0019829
Unigene14057_PB_AHAU	GO:0031224	GO:0005451	GO:0005488	GO:0006800	GO:0000302	GO:0009526	GO:0006970	GO:0071805
Unigene14059_PB_AHAU	GO:0016747
Unigene1405_PB_AHAU	GO:0043234	GO:0043231	GO:0044444	GO:0016192	GO:0016020
Unigene14060_PB_AHAU	GO:0005488
Unigene14063_PB_AHAU	GO:0004672	GO:0004872	GO:0031410	GO:0016491	GO:0000166	GO:0008152	GO:0016020	GO:0006950
Unigene14064_PB_AHAU	GO:0031224	GO:0006810	GO:0022857
Unigene14065_PB_AHAU	GO:0070566	GO:0046914	GO:0010647	GO:0051748	GO:0019318
Unigene14066_PB_AHAU	GO:0003676	GO:0010467	GO:0015935	GO:0016020	GO:0030312	GO:0009536	GO:0005198
Unigene14069_PB_AHAU	GO:0003676	GO:0006305	GO:0016741
Unigene14070_PB_AHAU	GO:0003676	GO:0034061	GO:0006260
Unigene14072_PB_AHAU	GO:0016491	GO:0005506	GO:0016836
Unigene14077_PB_AHAU	GO:0004871	GO:0006464	GO:0004672	GO:0043231	GO:0031224	GO:0007167	GO:0031410	GO:0032559
Unigene14079_PB_AHAU	GO:0004175	GO:0005839	GO:0019941	GO:0006950	GO:0043231	GO:0005576	GO:0016020	GO:0010038
Unigene14081_PB_AHAU	GO:0009987	GO:0030528	GO:0043231	GO:0003676	GO:0009628	GO:0023033	GO:0048511
Unigene14083_PB_AHAU	GO:0003824
Unigene14084_PB_AHAU	GO:0010468	GO:0006350
Unigene14085_PB_AHAU	GO:0010467	GO:0030529	GO:0005198
Unigene14086_PB_AHAU	GO:0032446	GO:0046914	GO:0040007	GO:0009536	GO:0009755	GO:0004091	GO:0016301	GO:0019787	GO:0006950	GO:0032559
Unigene14089_PB_AHAU	GO:0043231
Unigene1408_PB_AHAU	GO:0016646	GO:0046914	GO:0006952	GO:0016655	GO:0006970	GO:0009532	GO:0008152	GO:0016020	GO:0042579
Unigene14090_PB_AHAU	GO:0016491	GO:0005506
Unigene14091_PB_AHAU	GO:0004872	GO:0006952	GO:0023060	GO:0012501	GO:0016462	GO:0044425	GO:0032559	GO:0009536
Unigene14096_PB_AHAU	GO:0010468	GO:0003676	GO:0043231
Unigene140_PB_AHAU	GO:0050896	GO:0043231
Unigene14102_PB_AHAU	GO:0043231	GO:0003006	GO:0046527
Unigene14103_PB_AHAU	GO:0016491	GO:0005506	GO:0008152	GO:0031410
Unigene14106_PB_AHAU	GO:0050896	GO:0005515	GO:0043231
Unigene14108_PB_AHAU	GO:0048827	GO:0060918	GO:0006818	GO:0000325	GO:0016628	GO:0006570	GO:0009526	GO:0006970	GO:0016462	GO:0031090	GO:0015405
Unigene14109_PB_AHAU	GO:0016020	GO:0015031	GO:0043231
Unigene14110_PB_AHAU	GO:0044464	GO:0008324	GO:0006812
Unigene14111_PB_AHAU	GO:0010468	GO:0003676
Unigene14115_PB_AHAU	GO:0003777	GO:0000911	GO:0015630	GO:0000166	GO:0032502
Unigene14116_PB_AHAU	GO:0031224	GO:0043169	GO:0005840	GO:0004871	GO:0005743	GO:0008320	GO:0005741	GO:0006612
Unigene14117_PB_AHAU	GO:0016020	GO:0005618	GO:0004091
Unigene14118_PB_AHAU	GO:0043231	GO:0009639
Unigene14119_PB_AHAU	GO:0004812	GO:0044444	GO:0006418	GO:0010038	GO:0032559
Unigene1411_PB_AHAU	GO:0016020	GO:0043412
Unigene14121_PB_AHAU	GO:0016759	GO:0043231
Unigene14122_PB_AHAU	GO:0043231
Unigene14123_PB_AHAU	GO:0010468	GO:0006351	GO:0003677	GO:0001071	GO:0043231
Unigene14124_PB_AHAU	GO:0006952	GO:0033554
Unigene14129_PB_AHAU	GO:0019471	GO:0046914	GO:0019842	GO:0019798	GO:0043170	GO:0031410
Unigene14130_PB_AHAU	GO:0031224	GO:0043231	GO:0007010	GO:0009913	GO:0032561	GO:0048193	GO:0009826	GO:0042546	GO:0003824
Unigene14131_PB_AHAU	GO:0004672	GO:0000166
Unigene14133_PB_AHAU	GO:0005488
Unigene14135_PB_AHAU	GO:0010038
Unigene14136_PB_AHAU	GO:0006783	GO:0004311	GO:0031224	GO:0005739
Unigene14138_PB_AHAU	GO:0003006	GO:0010467	GO:0016876	GO:0032991	GO:0032559
Unigene14139_PB_AHAU	GO:0046914
Unigene1413_PB_AHAU	GO:0010468	GO:0006351	GO:0003677	GO:0001071	GO:0043231	GO:0016628
Unigene14140_PB_AHAU	GO:0044439	GO:0009526	GO:0031224
Unigene14144_PB_AHAU	GO:0043234	GO:0006074	GO:0035251	GO:0034645	GO:0043231
Unigene14146_PB_AHAU	GO:0016491	GO:0006464	GO:0004672	GO:0032559
Unigene14150_PB_AHAU	GO:0030554	GO:0004497	GO:0043231	GO:0031224	GO:0008152	GO:0031410
Unigene14151_PB_AHAU	GO:0008320	GO:0006810	GO:0043231
Unigene14158_PB_AHAU	GO:0030554	GO:0042360	GO:0009536	GO:0016491	GO:0006399	GO:0006779	GO:0008654
Unigene14159_PB_AHAU	GO:0016861	GO:0006007	GO:0044424
Unigene14161_PB_AHAU	GO:0044464	GO:0046914
Unigene14163_PB_AHAU	GO:0009414	GO:0005515	GO:0043231	GO:0009651
Unigene14164_PB_AHAU	GO:0031410	GO:0004866
Unigene14165_PB_AHAU	GO:0015837	GO:0031224	GO:0005275
Unigene14168_PB_AHAU	GO:0009536
Unigene14169_PB_AHAU	GO:0032561	GO:0003723	GO:0043231	GO:0016779	GO:0017111
Unigene14172_PB_AHAU	GO:0043231	GO:0003676	GO:0010468	GO:0040007	GO:0009909	GO:0001071	GO:0048513	GO:0006351	GO:0009653
Unigene14173_PB_AHAU	GO:0046914	GO:0016655	GO:0009528	GO:0009534	GO:0008152
Unigene14174_PB_AHAU	GO:0016811	GO:0019538	GO:0006519	GO:0005515	GO:0043231	GO:0070011	GO:0010038
Unigene14175_PB_AHAU	GO:0005635	GO:0051234
Unigene14177_PB_AHAU	GO:0048856	GO:0043234	GO:0005488	GO:0043231	GO:0003006	GO:0009791	GO:0006396
Unigene14183_PB_AHAU	GO:0005488	GO:0009532	GO:0009657
Unigene14184_PB_AHAU	GO:0010468	GO:0046914	GO:0003676
Unigene14185_PB_AHAU	GO:0046914	GO:0043231
Unigene14186_PB_AHAU	GO:0006833	GO:0007155	GO:0043231	GO:0003006	GO:0007047	GO:0004672	GO:0009886	GO:0031410	GO:0009943	GO:0009887	GO:0050794	GO:0016049	GO:0006952	GO:0005488
Unigene14187_PB_AHAU	GO:0043231	GO:0003676	GO:0010468	GO:0001071	GO:0019953	GO:0006351	GO:0009653	GO:0008283
Unigene14188_PB_AHAU	GO:0009987	GO:0043229	GO:0005488	GO:0003824
Unigene1418_PB_AHAU	GO:0046872
Unigene14190_PB_AHAU	GO:0043231	GO:0003676	GO:0010468	GO:0006261	GO:0001071	GO:0045182	GO:0044444	GO:0006350
Unigene14198_PB_AHAU	GO:0006950
Unigene141_PB_AHAU	GO:0009532
Unigene14200_PB_AHAU	GO:0031224	GO:0004674	GO:0004871	GO:0016628	GO:0007167	GO:0031410	GO:0004713	GO:0032559	GO:0006464
Unigene14201_PB_AHAU	GO:0043231
Unigene14202_PB_AHAU	GO:0043231	GO:0030528
Unigene14203_PB_AHAU	GO:0016251	GO:0010468	GO:0043234
Unigene14204_PB_AHAU	GO:0035556	GO:0030313	GO:0007166	GO:0032561	GO:0008066	GO:0006810	GO:0031224	GO:0005231
Unigene14205_PB_AHAU	GO:0005515	GO:0009755	GO:0043231
Unigene14206_PB_AHAU	GO:0043234	GO:0019941	GO:0043231	GO:0044444	GO:0032446	GO:0019787
Unigene14208_PB_AHAU	GO:0005488	GO:0016301	GO:0044464
Unigene14210_PB_AHAU	GO:0016491	GO:0016831	GO:0043094	GO:0015977	GO:0009536
Unigene14211_PB_AHAU	GO:0008287	GO:0005488	GO:0043231	GO:0019888	GO:0023060
Unigene14212_PB_AHAU	GO:0043231	GO:0003676	GO:0010468	GO:0001071	GO:0009755	GO:0005515	GO:0006351
Unigene14214_PB_AHAU	GO:0009683	GO:0004091	GO:0048513
Unigene14215_PB_AHAU	GO:0019897	GO:0031461
Unigene14216_PB_AHAU	GO:0012501	GO:0006950	GO:0032559
Unigene14217_PB_AHAU	GO:0032561	GO:0017111
Unigene14218_PB_AHAU	GO:0010468	GO:0006351	GO:0003677	GO:0001071	GO:0043231
Unigene14221_PB_AHAU	GO:0043231
Unigene14224_PB_AHAU	GO:0009536
Unigene14226_PB_AHAU	GO:0009536
Unigene14227_PB_AHAU	GO:0005488	GO:0043231	GO:0003824
Unigene14228_PB_AHAU	GO:0043234	GO:0006074	GO:0035251	GO:0016020
Unigene1422_PB_AHAU	GO:0044464	GO:0046914
Unigene14230_PB_AHAU	GO:0043231	GO:0016020
Unigene14232_PB_AHAU	GO:0044237	GO:0016616	GO:0048037	GO:0044238	GO:0044425
Unigene14233_PB_AHAU	GO:0003006	GO:0016787
Unigene14235_PB_AHAU	GO:0016020
Unigene14236_PB_AHAU	GO:0009451
Unigene14237_PB_AHAU	GO:0009532
Unigene14239_PB_AHAU	GO:0043167	GO:0005618	GO:0031225	GO:0031410	GO:0044238	GO:0008422
Unigene1423_PB_AHAU	GO:0006412	GO:0042623	GO:0006625	GO:0009062	GO:0032559
Unigene14241_PB_AHAU	GO:0043231	GO:0032559	GO:0003690	GO:0006281
Unigene14242_PB_AHAU	GO:0003824	GO:0043231
Unigene14243_PB_AHAU	GO:0015698	GO:0005488	GO:0005254	GO:0031224
Unigene14244_PB_AHAU	GO:0031410	GO:0043231
Unigene14245_PB_AHAU	GO:0043231	GO:0050789
Unigene14248_PB_AHAU	GO:0046914	GO:0006952	GO:0009532	GO:0042277	GO:0004601	GO:0009404	GO:0016765	GO:0005576	GO:0016020	GO:0010038
Unigene14250_PB_AHAU	GO:0004871	GO:0006464	GO:0004672	GO:0031224	GO:0016628	GO:0007167	GO:0031410	GO:0032559
Unigene14251_PB_AHAU	GO:0010468	GO:0006351	GO:0003677	GO:0001071	GO:0005515	GO:0043231
Unigene14252_PB_AHAU	GO:0008443	GO:0006000	GO:0019203	GO:0044444	GO:0016020	GO:0032559
Unigene14253_PB_AHAU	GO:0019866	GO:0046907	GO:0043231	GO:0031224
Unigene14254_PB_AHAU	GO:0046914	GO:0003824	GO:0043231
Unigene14255_PB_AHAU	GO:0043231	GO:0003676	GO:0010468	GO:0009913	GO:0001071	GO:0006351
Unigene14256_PB_AHAU	GO:0005488
Unigene14257_PB_AHAU	GO:0031224	GO:0008320	GO:0006605	GO:0009657	GO:0009653	GO:0009707
Unigene14258_PB_AHAU	GO:0031981
Unigene14259_PB_AHAU	GO:0043231	GO:0010467	GO:0022613	GO:0005198	GO:0033279
Unigene1425_PB_AHAU	GO:0015604	GO:0044464	GO:0017111	GO:0032559
Unigene14262_PB_AHAU	GO:0008138	GO:0006464	GO:0006970	GO:0006796	GO:0016772	GO:0009411
Unigene14264_PB_AHAU	GO:0005515	GO:0017111	GO:0032559	GO:0009536
Unigene14267_PB_AHAU	GO:0060089	GO:0006351	GO:0005488	GO:0004673	GO:0023060
Unigene14268_PB_AHAU	GO:0005515	GO:0044267
Unigene1426_PB_AHAU	GO:0005488
Unigene14270_PB_AHAU	GO:0030246	GO:0015925	GO:0044238	GO:0043167
Unigene14272_PB_AHAU	GO:0016740
Unigene14273_PB_AHAU	GO:0031163	GO:0046914	GO:0051540	GO:0043231	GO:0032559
Unigene14274_PB_AHAU	GO:0044464	GO:0046914
Unigene14275_PB_AHAU	GO:0051234	GO:0045229	GO:0016759	GO:0031224	GO:0009250
Unigene14278_PB_AHAU	GO:0005576	GO:0019538	GO:0044092	GO:0004175	GO:0005515
Unigene14279_PB_AHAU	GO:0035556	GO:0032561	GO:0006810	GO:0004620	GO:0016020
Unigene1427_PB_AHAU	GO:0009725	GO:0046914	GO:0006970	GO:0009743	GO:0006714
Unigene14281_PB_AHAU	GO:0032559	GO:0042623
Unigene14282_PB_AHAU	GO:0046872	GO:0043231
Unigene14284_PB_AHAU	GO:0005506	GO:0043231	GO:0010683	GO:0016627	GO:0048513
Unigene14285_PB_AHAU	GO:0044464
Unigene14286_PB_AHAU	GO:0043229
Unigene14287_PB_AHAU	GO:0046914
Unigene14288_PB_AHAU	GO:0003676
Unigene1428_PB_AHAU	GO:0002218	GO:0043231
Unigene14291_PB_AHAU	GO:0000902	GO:0009755	GO:0009639	GO:0016407
Unigene14292_PB_AHAU	GO:0019538	GO:0046914	GO:0008238	GO:0004672	GO:0043231	GO:0044444
Unigene14293_PB_AHAU	GO:0003676	GO:0031981	GO:0009409	GO:0010468	GO:0009908	GO:0001071	GO:0016740	GO:0006351
Unigene14297_PB_AHAU	GO:0003824	GO:0008152
Unigene14299_PB_AHAU	GO:0016491
Unigene1429_PB_AHAU	GO:0010467	GO:0005198	GO:0033279
Unigene142_PB_AHAU	GO:0009532
Unigene14300_PB_AHAU	GO:0008152	GO:0004033
Unigene14301_PB_AHAU	GO:0008152	GO:0016491
Unigene14303_PB_AHAU	GO:0044424	GO:0005515
Unigene14304_PB_AHAU	GO:0044424	GO:0005515
Unigene14305_PB_AHAU	GO:0044424	GO:0005515
Unigene14306_PB_AHAU	GO:0044424	GO:0005515
Unigene14307_PB_AHAU	GO:0005488	GO:0004872	GO:0044464	GO:0003824
Unigene14308_PB_AHAU	GO:0004872	GO:0003824
Unigene14309_PB_AHAU	GO:0004872	GO:0003824
Unigene1430_PB_AHAU	GO:0043231	GO:0032559	GO:0019829
Unigene14310_PB_AHAU	GO:0004872	GO:0003824
Unigene14319_PB_AHAU	GO:0009526	GO:0006950	GO:0009532	GO:0009534
Unigene14320_PB_AHAU	GO:0009526	GO:0006950	GO:0009532	GO:0009534
Unigene14321_PB_AHAU	GO:0043231
Unigene14322_PB_AHAU	GO:0009526	GO:0031406	GO:0006950	GO:0009532	GO:0009534
Unigene14323_PB_AHAU	GO:0043231
Unigene14324_PB_AHAU	GO:0009526	GO:0031406	GO:0006950	GO:0009532	GO:0009534
Unigene14325_PB_AHAU	GO:0043231
Unigene14326_PB_AHAU	GO:0043231	GO:0004468	GO:0046914	GO:0009791	GO:0043543	GO:0008134	GO:0006351
Unigene14327_PB_AHAU	GO:0043231	GO:0004468	GO:0046914	GO:0009791	GO:0043543	GO:0008134	GO:0006351
Unigene14328_PB_AHAU	GO:0043231	GO:0004468	GO:0046914	GO:0009791	GO:0043543	GO:0008134	GO:0006351
Unigene14329_PB_AHAU	GO:0043231	GO:0004468	GO:0046914	GO:0009791	GO:0043543	GO:0008134	GO:0006351
Unigene1432_PB_AHAU	GO:0008171
Unigene14330_PB_AHAU	GO:0043231	GO:0004468	GO:0046914	GO:0009791	GO:0043543	GO:0008134	GO:0006351
Unigene14331_PB_AHAU	GO:0043231	GO:0004468	GO:0046914	GO:0009791	GO:0043543	GO:0008134	GO:0006351
Unigene14332_PB_AHAU	GO:0006464	GO:0023060	GO:0004674	GO:0032559
Unigene14333_PB_AHAU	GO:0006464	GO:0023060	GO:0004674	GO:0032559
Unigene14334_PB_AHAU	GO:0006464	GO:0023060	GO:0004674	GO:0032559
Unigene14335_PB_AHAU	GO:0006464	GO:0023060	GO:0004674	GO:0032559
Unigene14336_PB_AHAU	GO:0005488	GO:0004672	GO:0044444	GO:0008152
Unigene14337_PB_AHAU	GO:0031406	GO:0006464	GO:0004672	GO:0044444	GO:0032559
Unigene14338_PB_AHAU	GO:0070646	GO:0060255	GO:0019787	GO:0032559
Unigene14339_PB_AHAU	GO:0016881	GO:0060255	GO:0006464
Unigene1433_PB_AHAU	GO:0008652	GO:0043231	GO:0016616	GO:0016836	GO:0000166
Unigene14340_PB_AHAU	GO:0016881	GO:0060255	GO:0006464
Unigene14341_PB_AHAU	GO:0016301	GO:0005488
Unigene14342_PB_AHAU	GO:0010468	GO:0006351	GO:0003676	GO:0001071	GO:0043231
Unigene14343_PB_AHAU	GO:0009987	GO:0050896
Unigene14344_PB_AHAU	GO:0009987	GO:0050896
Unigene14346_PB_AHAU	GO:0015631	GO:0004871
Unigene14347_PB_AHAU	GO:0015631	GO:0004871
Unigene14348_PB_AHAU	GO:0009725	GO:0006350	GO:0051707
Unigene14349_PB_AHAU	GO:0009725	GO:0006350	GO:0051707
Unigene1434_PB_AHAU	GO:0005488
Unigene14350_PB_AHAU	GO:0003676	GO:0034061	GO:0006260
Unigene14351_PB_AHAU	GO:0003676	GO:0016740
Unigene14353_PB_AHAU	GO:0043231	GO:0005488
Unigene14354_PB_AHAU	GO:0016020	GO:0005811	GO:0010876
Unigene14355_PB_AHAU	GO:0010876	GO:0009409	GO:0005811	GO:0016020	GO:0048316
Unigene14356_PB_AHAU	GO:0010876	GO:0009409	GO:0005811	GO:0016020	GO:0048316
Unigene1435_PB_AHAU	GO:0016020	GO:0005488	GO:0043231
Unigene14362_PB_AHAU	GO:0044464	GO:0046914
Unigene14363_PB_AHAU	GO:0044464	GO:0046914
Unigene14364_PB_AHAU	GO:0005488
Unigene14366_PB_AHAU	GO:0005488
Unigene14367_PB_AHAU	GO:0045229	GO:0016759	GO:0031224	GO:0009250
Unigene14368_PB_AHAU	GO:0045229	GO:0016759	GO:0031224	GO:0009250
Unigene1436_PB_AHAU	GO:0016462	GO:0032559
Unigene14370_PB_AHAU	GO:0046914	GO:0006519	GO:0016639	GO:0006970	GO:0043231	GO:0016020	GO:0010038	GO:0032559
Unigene14372_PB_AHAU	GO:0034212	GO:0031410
Unigene14373_PB_AHAU	GO:0034212	GO:0031410
Unigene14374_PB_AHAU	GO:0016836	GO:0046914
Unigene14375_PB_AHAU	GO:0009526	GO:0046914	GO:0006952	GO:0009532	GO:0009534	GO:0005576	GO:0016836
Unigene14376_PB_AHAU	GO:0009526	GO:0046914	GO:0006952	GO:0009532	GO:0009534	GO:0005576	GO:0016836
Unigene14377_PB_AHAU	GO:0010467	GO:0003676	GO:0043231
Unigene14380_PB_AHAU	GO:0048513	GO:0043231
Unigene14381_PB_AHAU	GO:0048513	GO:0043231
Unigene14382_PB_AHAU	GO:0010468	GO:0003676	GO:0032501	GO:0001071
Unigene14383_PB_AHAU	GO:0010468	GO:0003676	GO:0032501	GO:0001071
Unigene14384_PB_AHAU	GO:0005488
Unigene14386_PB_AHAU	GO:0005488
Unigene14387_PB_AHAU	GO:0005488
Unigene14388_PB_AHAU	GO:0005488
Unigene14389_PB_AHAU	GO:0005488
Unigene14393_PB_AHAU	GO:0051234	GO:0015604	GO:0031224	GO:0017111	GO:0032559
Unigene14397_PB_AHAU	GO:0003824
Unigene14398_PB_AHAU	GO:0003824
[truncated: 26,115 more rows]
[truncated: 3 more columns]
