# Supplementary material for: Transcriptome profiling of fruit development and maturation in Chinese white pear (Pyrus bretschneideri Rehd)
Source: BMC Genomics. 2013 Nov 23;14(1):823. doi: 10.1186/1471-2164-14-823 (PMC4046828; doi:10.1186/1471-2164-14-823)
Supplement: Supplementary file 8 — Additional file 8: COG Functional classification of the P. bretschneideri transcriptome. A total of 33,205 unigenes showed significant similarity to one of the 25 COG categories at NCBI (E-value ≤1.0e-5). (XLS 251 KB) [file 12864_2013_5518_MOESM8_ESM.xls]

## Sheet: Pear-Unigene.fa.cog.class.an
Code	Functional-Categories	Gene-Number	Genes
A	RNA processing and modification	251	Unigene19452_PB_AHAU,COG5147	Unigene22435_PB_AHAU,COG5183	Unigene24038_PB_AHAU,COG5147	Unigene24140_PB_AHAU,COG5183	Unigene24647_PB_AHAU,COG5147	Unigene25333_PB_AHAU,COG5147	Unigene25625_PB_AHAU,COG5147	Unigene26174_PB_AHAU,COG5147	Unigene28570_PB_AHAU,COG5178	Unigene29716_PB_AHAU,COG5147	Unigene29717_PB_AHAU,COG5147	Unigene30554_PB_AHAU,COG5228	Unigene30764_PB_AHAU,COG5228	Unigene30975_PB_AHAU,COG5147	Unigene30976_PB_AHAU,COG5147	Unigene31662_PB_AHAU,COG5228	Unigene32297_PB_AHAU,COG5228	Unigene32573_PB_AHAU,COG5183	Unigene32574_PB_AHAU,COG5183	Unigene32779_PB_AHAU,COG5228	Unigene35856_PB_AHAU,COG5178	Unigene36221_PB_AHAU,COG5186	Unigene36236_PB_AHAU,COG5147	Unigene36238_PB_AHAU,COG5147	Unigene37029_PB_AHAU,COG5178	Unigene37218_PB_AHAU,COG5147	Unigene38548_PB_AHAU,COG5147	Unigene38586_PB_AHAU,COG5147	Unigene38587_PB_AHAU,COG5147	Unigene40077_PB_AHAU,COG5147	Unigene40442_PB_AHAU,COG5147	Unigene41698_PB_AHAU,COG5228	Unigene42313_PB_AHAU,COG5178	Unigene42396_PB_AHAU,COG5147	Unigene44177_PB_AHAU,COG5147	Unigene44700_PB_AHAU,COG5147	Unigene45286_PB_AHAU,COG5147	Unigene45703_PB_AHAU,COG5147	Unigene45842_PB_AHAU,COG5147	Unigene47301_PB_AHAU,COG5147	Unigene47784_PB_AHAU,COG5161	Unigene48137_PB_AHAU,COG5147	Unigene48963_PB_AHAU,COG5228	Unigene49767_PB_AHAU,COG5239	Unigene49854_PB_AHAU,COG5239	Unigene49922_PB_AHAU,COG5147	Unigene50177_PB_AHAU,COG5239
B	Chromatin structure and dynamics	351	Unigene20875_PB_AHAU,COG5602	Unigene21069_PB_AHAU,COG5137	Unigene21247_PB_AHAU,COG5602	Unigene22384_PB_AHAU,COG5137	Unigene22439_PB_AHAU,COG5648	Unigene22628_PB_AHAU,COG0123	Unigene22630_PB_AHAU,COG0123	Unigene22631_PB_AHAU,COG0123	Unigene24562_PB_AHAU,COG5648	Unigene25089_PB_AHAU,COG5076	Unigene25325_PB_AHAU,COG0123	Unigene25444_PB_AHAU,COG2036	Unigene25829_PB_AHAU,COG0123	Unigene25931_PB_AHAU,COG2036	Unigene27121_PB_AHAU,COG5034	Unigene27377_PB_AHAU,COG5114	Unigene27377_PB_AHAU,COG5259	Unigene27556_PB_AHAU,COG5137	Unigene28010_PB_AHAU,COG2036	Unigene28080_PB_AHAU,COG2036	Unigene28081_PB_AHAU,COG2036	Unigene29980_PB_AHAU,COG5137	Unigene29981_PB_AHAU,COG5137	Unigene30718_PB_AHAU,COG5076	Unigene30719_PB_AHAU,COG5076	Unigene31460_PB_AHAU,COG5137	Unigene31532_PB_AHAU,COG5076	Unigene32241_PB_AHAU,COG5076	Unigene32434_PB_AHAU,COG5076	Unigene32503_PB_AHAU,COG5137	Unigene32704_PB_AHAU,COG5259	Unigene32704_PB_AHAU,COG5137	Unigene32704_PB_AHAU,COG5076	Unigene33199_PB_AHAU,COG5137	Unigene33206_PB_AHAU,COG5076	Unigene33877_PB_AHAU,COG5032	Unigene34218_PB_AHAU,COG5032	Unigene34262_PB_AHAU,COG5032	Unigene34418_PB_AHAU,COG5262	Unigene34515_PB_AHAU,COG5032	Unigene34521_PB_AHAU,COG5406	Unigene34542_PB_AHAU,COG5602	Unigene34574_PB_AHAU,COG5406	Unigene34617_PB_AHAU,COG5032	Unigene34815_PB_AHAU,COG5032	Unigene34935_PB_AHAU,COG5648	Unigene34954_PB_AHAU,COG5531
C	Energy production and conversion	1046	Unigene19273_PB_AHAU,COG0277	Unigene19292_PB_AHAU,COG1845	Unigene19359_PB_AHAU,COG0839	Unigene20001_PB_AHAU,COG1251	Unigene20520_PB_AHAU,COG0654	Unigene20548_PB_AHAU,COG0667	Unigene20567_PB_AHAU,COG1622	Unigene20781_PB_AHAU,COG1304	Unigene21034_PB_AHAU,COG0543	Unigene21034_PB_AHAU,COG1018	Unigene21034_PB_AHAU,COG2871	Unigene21041_PB_AHAU,COG1819	Unigene21108_PB_AHAU,COG1819	Unigene21109_PB_AHAU,COG1819	Unigene21110_PB_AHAU,COG1819	Unigene21266_PB_AHAU,COG1819	Unigene21429_PB_AHAU,COG1038	Unigene21496_PB_AHAU,COG0508	Unigene21638_PB_AHAU,COG0508	Unigene21779_PB_AHAU,COG5127	Unigene21780_PB_AHAU,COG5127	Unigene21888_PB_AHAU,COG0633	Unigene21962_PB_AHAU,COG0526	Unigene22254_PB_AHAU,COG5274	Unigene22474_PB_AHAU,COG1062	Unigene22474_PB_AHAU,COG0604	Unigene22475_PB_AHAU,COG1062	Unigene22475_PB_AHAU,COG0604	Unigene22498_PB_AHAU,COG0508	Unigene22550_PB_AHAU,COG1062	Unigene23833_PB_AHAU,COG1038	Unigene23873_PB_AHAU,COG1819	Unigene24081_PB_AHAU,COG0240	Unigene24349_PB_AHAU,COG0526	Unigene24785_PB_AHAU,COG1007	Unigene24797_PB_AHAU,COG2352	Unigene24825_PB_AHAU,COG0277	Unigene25260_PB_AHAU,COG0667	Unigene25385_PB_AHAU,COG1007	Unigene25516_PB_AHAU,COG0654	Unigene25633_PB_AHAU,COG0667	Unigene25752_PB_AHAU,COG1007	Unigene25753_PB_AHAU,COG1007	Unigene25773_PB_AHAU,COG5274	Unigene25897_PB_AHAU,COG0667	Unigene26249_PB_AHAU,COG0654	Unigene27076_PB_AHAU,COG4988
D	Cell cycle control, cell division, chromosome partitioning	1423	Unigene19245_PB_AHAU,COG0455	Unigene19245_PB_AHAU,COG1674	Unigene19254_PB_AHAU,COG0455	Unigene19452_PB_AHAU,COG5147	Unigene20272_PB_AHAU,COG0455	Unigene20889_PB_AHAU,COG5184	Unigene20902_PB_AHAU,COG0455	Unigene20930_PB_AHAU,COG1196	Unigene21086_PB_AHAU,COG0455	Unigene21086_PB_AHAU,COG3115	Unigene21284_PB_AHAU,COG0455	Unigene21284_PB_AHAU,COG1674	Unigene21483_PB_AHAU,COG0455	Unigene21485_PB_AHAU,COG0455	Unigene21486_PB_AHAU,COG0455	Unigene21523_PB_AHAU,COG1196	Unigene21570_PB_AHAU,COG0455	Unigene21600_PB_AHAU,COG1196	Unigene21627_PB_AHAU,COG0455	Unigene21753_PB_AHAU,COG0455	Unigene21753_PB_AHAU,COG1674	Unigene21783_PB_AHAU,COG0455	Unigene21939_PB_AHAU,COG0455	Unigene21947_PB_AHAU,COG0455	Unigene22019_PB_AHAU,COG1196	Unigene22071_PB_AHAU,COG5184	Unigene22119_PB_AHAU,COG0455	Unigene22258_PB_AHAU,COG5126	Unigene22299_PB_AHAU,COG1674	Unigene22299_PB_AHAU,COG3115	Unigene22384_PB_AHAU,COG1674	Unigene22569_PB_AHAU,COG0455	Unigene22583_PB_AHAU,COG0455	Unigene22585_PB_AHAU,COG0455	Unigene22586_PB_AHAU,COG0455	Unigene22588_PB_AHAU,COG0455	Unigene22648_PB_AHAU,COG0455	Unigene22707_PB_AHAU,COG0455	Unigene22708_PB_AHAU,COG0455	Unigene22845_PB_AHAU,COG1196	Unigene22885_PB_AHAU,COG0455	Unigene22921_PB_AHAU,COG0455	Unigene23233_PB_AHAU,COG0455	Unigene23245_PB_AHAU,COG0455	Unigene23379_PB_AHAU,COG0455	Unigene23432_PB_AHAU,COG1196	Unigene23607_PB_AHAU,COG1196
E	Amino acid transport and metabolism	1276	Unigene19266_PB_AHAU,COG0697	Unigene19337_PB_AHAU,COG1231	Unigene19338_PB_AHAU,COG1231	Unigene19339_PB_AHAU,COG1231	Unigene19340_PB_AHAU,COG1231	Unigene19521_PB_AHAU,COG1063	Unigene19615_PB_AHAU,COG0436	Unigene19615_PB_AHAU,COG0079	Unigene19847_PB_AHAU,COG2515	Unigene20845_PB_AHAU,COG0014	Unigene20862_PB_AHAU,COG0019	Unigene20863_PB_AHAU,COG1506	Unigene21090_PB_AHAU,COG0367	Unigene21227_PB_AHAU,COG0477	Unigene21263_PB_AHAU,COG1446	Unigene21264_PB_AHAU,COG1446	Unigene21327_PB_AHAU,COG0169	Unigene21361_PB_AHAU,COG0263	Unigene21422_PB_AHAU,COG3104	Unigene21458_PB_AHAU,COG2515	Unigene21585_PB_AHAU,COG1362	Unigene21591_PB_AHAU,COG2515	Unigene21609_PB_AHAU,COG0019	Unigene21633_PB_AHAU,COG0174	Unigene21752_PB_AHAU,COG0367	Unigene21767_PB_AHAU,COG2515	Unigene21776_PB_AHAU,COG0014	Unigene21829_PB_AHAU,COG1506	Unigene22175_PB_AHAU,COG1362	Unigene22176_PB_AHAU,COG1362	Unigene22177_PB_AHAU,COG1362	Unigene22178_PB_AHAU,COG1362	Unigene22205_PB_AHAU,COG1166	Unigene22205_PB_AHAU,COG0019	Unigene22322_PB_AHAU,COG0367	Unigene22409_PB_AHAU,COG0747	Unigene22427_PB_AHAU,COG3104	Unigene22474_PB_AHAU,COG1063	Unigene22475_PB_AHAU,COG1063	Unigene22479_PB_AHAU,COG0477	Unigene22480_PB_AHAU,COG1506	Unigene22634_PB_AHAU,COG2939	Unigene22655_PB_AHAU,COG0477	Unigene22657_PB_AHAU,COG0477	Unigene22658_PB_AHAU,COG0477	Unigene22716_PB_AHAU,COG0076	Unigene22734_PB_AHAU,COG0263
F	Nucleotide transport and metabolism	304	Unigene21352_PB_AHAU,COG0563	Unigene21678_PB_AHAU,COG0563	Unigene21679_PB_AHAU,COG0563	Unigene21947_PB_AHAU,COG0737	Unigene23052_PB_AHAU,COG2233	Unigene23343_PB_AHAU,COG0402	Unigene23612_PB_AHAU,COG2233	Unigene23613_PB_AHAU,COG2233	Unigene23668_PB_AHAU,COG0402	Unigene23870_PB_AHAU,COG0402	Unigene24640_PB_AHAU,COG0504	Unigene25676_PB_AHAU,COG0504	Unigene26025_PB_AHAU,COG0737	Unigene26026_PB_AHAU,COG0737	Unigene26040_PB_AHAU,COG0504	Unigene27465_PB_AHAU,COG0572	Unigene27473_PB_AHAU,COG0737	Unigene27596_PB_AHAU,COG0299	Unigene27597_PB_AHAU,COG0299	Unigene27597_PB_AHAU,COG0788	Unigene27598_PB_AHAU,COG0299	Unigene27598_PB_AHAU,COG0788	Unigene27599_PB_AHAU,COG0299	Unigene28113_PB_AHAU,COG0167	Unigene28513_PB_AHAU,COG0194	Unigene28651_PB_AHAU,COG0167	Unigene28769_PB_AHAU,COG0572	Unigene29548_PB_AHAU,COG0167	Unigene30311_PB_AHAU,COG1936	Unigene30584_PB_AHAU,COG1936	Unigene30797_PB_AHAU,COG1051	Unigene30798_PB_AHAU,COG1051	Unigene31070_PB_AHAU,COG0151	Unigene31184_PB_AHAU,COG0046	Unigene31184_PB_AHAU,COG0047	Unigene31329_PB_AHAU,COG0151	Unigene31354_PB_AHAU,COG0151	Unigene31383_PB_AHAU,COG0046	Unigene31444_PB_AHAU,COG0047	Unigene31531_PB_AHAU,COG0151	Unigene32151_PB_AHAU,COG0563	Unigene32299_PB_AHAU,COG0540	Unigene32444_PB_AHAU,COG1957	Unigene32445_PB_AHAU,COG1957	Unigene32494_PB_AHAU,COG0540	Unigene32506_PB_AHAU,COG0540	Unigene32684_PB_AHAU,COG4088
G	Carbohydrate transport and metabolism	1999	Unigene19245_PB_AHAU,COG2730	Unigene19245_PB_AHAU,COG5297	Unigene19266_PB_AHAU,COG0697	Unigene19312_PB_AHAU,COG0297	Unigene19420_PB_AHAU,COG1874	Unigene19440_PB_AHAU,COG0297	Unigene20377_PB_AHAU,COG2723	Unigene20503_PB_AHAU,COG5070	Unigene20649_PB_AHAU,COG4677	Unigene21006_PB_AHAU,COG2730	Unigene21041_PB_AHAU,COG1819	Unigene21069_PB_AHAU,COG5297	Unigene21069_PB_AHAU,COG5309	Unigene21069_PB_AHAU,COG2273	Unigene21108_PB_AHAU,COG1819	Unigene21109_PB_AHAU,COG1819	Unigene21110_PB_AHAU,COG1819	Unigene21146_PB_AHAU,COG2017	Unigene21227_PB_AHAU,COG0477	Unigene21266_PB_AHAU,COG1819	Unigene21284_PB_AHAU,COG2730	Unigene21470_PB_AHAU,COG0058	Unigene21514_PB_AHAU,COG1472	Unigene21852_PB_AHAU,COG0126	Unigene21911_PB_AHAU,COG2017	Unigene21912_PB_AHAU,COG2017	Unigene21947_PB_AHAU,COG2730	Unigene22078_PB_AHAU,COG1621	Unigene22081_PB_AHAU,COG4677	Unigene22331_PB_AHAU,COG1621	Unigene22363_PB_AHAU,COG2723	Unigene22381_PB_AHAU,COG3839	Unigene22384_PB_AHAU,COG5297	Unigene22384_PB_AHAU,COG2273	Unigene22399_PB_AHAU,COG2730	Unigene22442_PB_AHAU,COG1874	Unigene22479_PB_AHAU,COG0477	Unigene22508_PB_AHAU,COG0058	Unigene22569_PB_AHAU,COG2730	Unigene22575_PB_AHAU,COG4677	Unigene22583_PB_AHAU,COG2730	Unigene22584_PB_AHAU,COG2730	Unigene22586_PB_AHAU,COG2730	Unigene22587_PB_AHAU,COG2730	Unigene22588_PB_AHAU,COG2730	Unigene22595_PB_AHAU,COG2273	Unigene22597_PB_AHAU,COG2273
H	Coenzyme transport and metabolism	644	Unigene19895_PB_AHAU,COG0452	Unigene20520_PB_AHAU,COG0654	Unigene21034_PB_AHAU,COG0543	Unigene21323_PB_AHAU,COG0212	Unigene21324_PB_AHAU,COG0285	Unigene21359_PB_AHAU,COG0476	Unigene21415_PB_AHAU,COG0212	Unigene21460_PB_AHAU,COG0001	Unigene21503_PB_AHAU,COG0142	Unigene21538_PB_AHAU,COG0001	Unigene21552_PB_AHAU,COG1429	Unigene21606_PB_AHAU,COG0373	Unigene21621_PB_AHAU,COG5146	Unigene21646_PB_AHAU,COG5146	Unigene21714_PB_AHAU,COG0156	Unigene21715_PB_AHAU,COG0156	Unigene21775_PB_AHAU,COG0373	Unigene22008_PB_AHAU,COG0476	Unigene22029_PB_AHAU,COG2226	Unigene22030_PB_AHAU,COG2226	Unigene22065_PB_AHAU,COG1429	Unigene22345_PB_AHAU,COG0156	Unigene22346_PB_AHAU,COG0156	Unigene22381_PB_AHAU,COG1120	Unigene22570_PB_AHAU,COG0285	Unigene22606_PB_AHAU,COG1429	Unigene22642_PB_AHAU,COG0212	Unigene22739_PB_AHAU,COG5146	Unigene23129_PB_AHAU,COG2226	Unigene24588_PB_AHAU,COG0340	Unigene24674_PB_AHAU,COG0117	Unigene24675_PB_AHAU,COG0117	Unigene24690_PB_AHAU,COG1985	Unigene24702_PB_AHAU,COG0192	Unigene25025_PB_AHAU,COG0340	Unigene25142_PB_AHAU,COG2226	Unigene25164_PB_AHAU,COG0175	Unigene25178_PB_AHAU,COG0452	Unigene25198_PB_AHAU,COG0321	Unigene25490_PB_AHAU,COG0028	Unigene25516_PB_AHAU,COG0654	Unigene25759_PB_AHAU,COG0452	Unigene25760_PB_AHAU,COG0452	Unigene26249_PB_AHAU,COG0654	Unigene26377_PB_AHAU,COG1120	Unigene26578_PB_AHAU,COG2896	Unigene26619_PB_AHAU,COG0196
I	Lipid transport and metabolism	763	Unigene19330_PB_AHAU,COG0304	Unigene19697_PB_AHAU,COG1657	Unigene21099_PB_AHAU,COG0365	Unigene21233_PB_AHAU,COG0204	Unigene21267_PB_AHAU,COG1022	Unigene21311_PB_AHAU,COG2030	Unigene21351_PB_AHAU,COG0657	Unigene21429_PB_AHAU,COG0439	Unigene21429_PB_AHAU,COG4770	Unigene21463_PB_AHAU,COG4770	Unigene21463_PB_AHAU,COG0511	Unigene21463_PB_AHAU,COG0439	Unigene21497_PB_AHAU,COG0657	Unigene21498_PB_AHAU,COG0657	Unigene21536_PB_AHAU,COG1022	Unigene21542_PB_AHAU,COG0439	Unigene21620_PB_AHAU,COG0657	Unigene21809_PB_AHAU,COG1257	Unigene21842_PB_AHAU,COG0439	Unigene21842_PB_AHAU,COG4770	Unigene21947_PB_AHAU,COG2267	Unigene22070_PB_AHAU,COG0657	Unigene22254_PB_AHAU,COG5274	Unigene22287_PB_AHAU,COG0318	Unigene22290_PB_AHAU,COG0318	Unigene22545_PB_AHAU,COG1022	Unigene22545_PB_AHAU,COG0318	Unigene22546_PB_AHAU,COG1022	Unigene22546_PB_AHAU,COG0318	Unigene22744_PB_AHAU,COG0365	Unigene22880_PB_AHAU,COG0318	Unigene23132_PB_AHAU,COG1028	Unigene23133_PB_AHAU,COG1028	Unigene23429_PB_AHAU,COG2084	Unigene23712_PB_AHAU,COG0439	Unigene23833_PB_AHAU,COG0439	Unigene23833_PB_AHAU,COG4770	Unigene23867_PB_AHAU,COG3240	Unigene23908_PB_AHAU,COG2084	Unigene23945_PB_AHAU,COG1028	Unigene24041_PB_AHAU,COG2267	Unigene24098_PB_AHAU,COG0318	Unigene24188_PB_AHAU,COG2084	Unigene24335_PB_AHAU,COG0170	Unigene24338_PB_AHAU,COG2084	Unigene24579_PB_AHAU,COG0657	Unigene24612_PB_AHAU,COG1562
J	Translation, ribosomal structure and biogenesis	2059	Unigene19245_PB_AHAU,COG0532	Unigene19397_PB_AHAU,COG0101	Unigene19501_PB_AHAU,COG1258	Unigene19683_PB_AHAU,COG0244	Unigene20861_PB_AHAU,COG0513	Unigene21023_PB_AHAU,COG5099	Unigene21118_PB_AHAU,COG5269	Unigene21226_PB_AHAU,COG0144	Unigene21284_PB_AHAU,COG0532	Unigene21293_PB_AHAU,COG5099	Unigene21411_PB_AHAU,COG0098	Unigene21414_PB_AHAU,COG5099	Unigene21456_PB_AHAU,COG0092	Unigene21457_PB_AHAU,COG0092	Unigene21472_PB_AHAU,COG0098	Unigene21537_PB_AHAU,COG0513	Unigene21549_PB_AHAU,COG0532	Unigene21550_PB_AHAU,COG0130	Unigene21550_PB_AHAU,COG0532	Unigene21550_PB_AHAU,COG1498	Unigene21551_PB_AHAU,COG0130	Unigene21551_PB_AHAU,COG1498	Unigene21551_PB_AHAU,COG0532	Unigene21702_PB_AHAU,COG5269	Unigene21748_PB_AHAU,COG0018	Unigene21928_PB_AHAU,COG0050	Unigene21935_PB_AHAU,COG1530	Unigene21947_PB_AHAU,COG0532	Unigene21953_PB_AHAU,COG5257	Unigene21954_PB_AHAU,COG0513	Unigene21971_PB_AHAU,COG0060	Unigene22164_PB_AHAU,COG2163	Unigene22165_PB_AHAU,COG2163	Unigene22166_PB_AHAU,COG2163	Unigene22180_PB_AHAU,COG0293	Unigene22188_PB_AHAU,COG0513	Unigene22220_PB_AHAU,COG0233	Unigene22295_PB_AHAU,COG0532	Unigene22295_PB_AHAU,COG1889	Unigene22305_PB_AHAU,COG0513	Unigene22347_PB_AHAU,COG5099	Unigene22348_PB_AHAU,COG5099	Unigene22349_PB_AHAU,COG5099	Unigene22350_PB_AHAU,COG5099	Unigene22351_PB_AHAU,COG5099	Unigene22352_PB_AHAU,COG5099	Unigene22384_PB_AHAU,COG0532
K	Transcription	3230	Unigene19245_PB_AHAU,COG0515	Unigene19247_PB_AHAU,COG0515	Unigene19259_PB_AHAU,COG0553	Unigene19356_PB_AHAU,COG0515	Unigene19452_PB_AHAU,COG5147	Unigene19532_PB_AHAU,COG0515	Unigene19649_PB_AHAU,COG1061	Unigene19750_PB_AHAU,COG0515	Unigene19972_PB_AHAU,COG0086	Unigene20272_PB_AHAU,COG0086	Unigene20272_PB_AHAU,COG0515	Unigene20306_PB_AHAU,COG5641	Unigene20621_PB_AHAU,COG0515	Unigene20639_PB_AHAU,COG0515	Unigene20691_PB_AHAU,COG0515	Unigene20756_PB_AHAU,COG0515	Unigene20774_PB_AHAU,COG0553	Unigene20844_PB_AHAU,COG0515	Unigene20861_PB_AHAU,COG0513	Unigene20864_PB_AHAU,COG0553	Unigene20901_PB_AHAU,COG0086	Unigene20902_PB_AHAU,COG0086	Unigene20936_PB_AHAU,COG0553	Unigene20942_PB_AHAU,COG0515	Unigene20943_PB_AHAU,COG0515	Unigene21001_PB_AHAU,COG0515	Unigene21002_PB_AHAU,COG0515	Unigene21069_PB_AHAU,COG5137	Unigene21076_PB_AHAU,COG0515	Unigene21084_PB_AHAU,COG5208	Unigene21084_PB_AHAU,COG5247	Unigene21086_PB_AHAU,COG0086	Unigene21086_PB_AHAU,COG0515	Unigene21153_PB_AHAU,COG0515	Unigene21154_PB_AHAU,COG0515	Unigene21162_PB_AHAU,COG0515	Unigene21163_PB_AHAU,COG0515	Unigene21175_PB_AHAU,COG0515	Unigene21202_PB_AHAU,COG0515	Unigene21212_PB_AHAU,COG0553	Unigene21284_PB_AHAU,COG0086	Unigene21284_PB_AHAU,COG0515	Unigene21335_PB_AHAU,COG1318	Unigene21346_PB_AHAU,COG0515	Unigene21387_PB_AHAU,COG1405	Unigene21388_PB_AHAU,COG0553	Unigene21407_PB_AHAU,COG1958
L	Replication, recombination and repair	2660	Unigene19245_PB_AHAU,COG0515	Unigene19247_PB_AHAU,COG0515	Unigene19259_PB_AHAU,COG0553	Unigene19282_PB_AHAU,COG0210	Unigene19356_PB_AHAU,COG0515	Unigene19532_PB_AHAU,COG0515	Unigene19596_PB_AHAU,COG2801	Unigene19611_PB_AHAU,COG2801	Unigene19649_PB_AHAU,COG1111	Unigene19649_PB_AHAU,COG1061	Unigene19655_PB_AHAU,COG0389	Unigene19721_PB_AHAU,COG1241	Unigene19750_PB_AHAU,COG0515	Unigene19819_PB_AHAU,COG5214	Unigene20045_PB_AHAU,COG0249	Unigene20135_PB_AHAU,COG2801	Unigene20272_PB_AHAU,COG0515	Unigene20281_PB_AHAU,COG1599	Unigene20468_PB_AHAU,COG1643	Unigene20621_PB_AHAU,COG0515	Unigene20639_PB_AHAU,COG0515	Unigene20691_PB_AHAU,COG0515	Unigene20724_PB_AHAU,COG1389	Unigene20756_PB_AHAU,COG0515	Unigene20774_PB_AHAU,COG0553	Unigene20844_PB_AHAU,COG0515	Unigene20861_PB_AHAU,COG0513	Unigene20864_PB_AHAU,COG0553	Unigene20936_PB_AHAU,COG0553	Unigene20942_PB_AHAU,COG0515	Unigene20943_PB_AHAU,COG0515	Unigene21001_PB_AHAU,COG0515	Unigene21002_PB_AHAU,COG0515	Unigene21076_PB_AHAU,COG0515	Unigene21086_PB_AHAU,COG0515	Unigene21153_PB_AHAU,COG0515	Unigene21154_PB_AHAU,COG0515	Unigene21158_PB_AHAU,COG1525	Unigene21162_PB_AHAU,COG0515	Unigene21163_PB_AHAU,COG0515	Unigene21175_PB_AHAU,COG0515	Unigene21202_PB_AHAU,COG0515	Unigene21212_PB_AHAU,COG0553	Unigene21284_PB_AHAU,COG0515	Unigene21346_PB_AHAU,COG0515	Unigene21388_PB_AHAU,COG0553	Unigene21471_PB_AHAU,COG0515
M	Cell wall/membrane/envelope biogenesis	1506	Unigene19245_PB_AHAU,COG0810	Unigene20875_PB_AHAU,COG3637	Unigene21086_PB_AHAU,COG0810	Unigene21086_PB_AHAU,COG0739	Unigene21118_PB_AHAU,COG3064	Unigene21284_PB_AHAU,COG0810	Unigene21334_PB_AHAU,COG0438	Unigene21440_PB_AHAU,COG3511	Unigene21441_PB_AHAU,COG3511	Unigene21570_PB_AHAU,COG3637	Unigene21610_PB_AHAU,COG0438	Unigene21644_PB_AHAU,COG3637	Unigene21712_PB_AHAU,COG0463	Unigene21730_PB_AHAU,COG0438	Unigene21753_PB_AHAU,COG0810	Unigene21804_PB_AHAU,COG0463	Unigene21900_PB_AHAU,COG0668	Unigene21939_PB_AHAU,COG3637	Unigene21947_PB_AHAU,COG0810	Unigene22053_PB_AHAU,COG3511	Unigene22124_PB_AHAU,COG0438	Unigene22293_PB_AHAU,COG0668	Unigene22296_PB_AHAU,COG0810	Unigene22409_PB_AHAU,COG0860	Unigene22583_PB_AHAU,COG0810	Unigene22586_PB_AHAU,COG0810	Unigene22588_PB_AHAU,COG0810	Unigene22707_PB_AHAU,COG3409	Unigene22707_PB_AHAU,COG3468	Unigene22708_PB_AHAU,COG0810	Unigene22921_PB_AHAU,COG0810	Unigene23119_PB_AHAU,COG5434	Unigene23154_PB_AHAU,COG3409	Unigene23290_PB_AHAU,COG5434	Unigene23379_PB_AHAU,COG0810	Unigene23397_PB_AHAU,COG0702	Unigene23432_PB_AHAU,COG3064	Unigene23684_PB_AHAU,COG0810	Unigene23684_PB_AHAU,COG3637	Unigene23685_PB_AHAU,COG0810	Unigene23685_PB_AHAU,COG3206	Unigene23832_PB_AHAU,COG0810	Unigene23832_PB_AHAU,COG3468	Unigene23859_PB_AHAU,COG0810	Unigene24039_PB_AHAU,COG0810	Unigene24040_PB_AHAU,COG0810	Unigene24040_PB_AHAU,COG3409
N	Cell motility	263	Unigene19245_PB_AHAU,COG3170	Unigene21069_PB_AHAU,COG1705	Unigene22384_PB_AHAU,COG1705	Unigene22409_PB_AHAU,COG1705	Unigene23154_PB_AHAU,COG1705	Unigene23379_PB_AHAU,COG5651	Unigene23699_PB_AHAU,COG0840	Unigene25067_PB_AHAU,COG1705	Unigene25984_PB_AHAU,COG5651	Unigene26484_PB_AHAU,COG5651	Unigene26935_PB_AHAU,COG3351	Unigene26935_PB_AHAU,COG0643	Unigene27138_PB_AHAU,COG5651	Unigene27267_PB_AHAU,COG1705	Unigene27267_PB_AHAU,COG3170	Unigene28050_PB_AHAU,COG5651	Unigene28397_PB_AHAU,COG1317	Unigene28585_PB_AHAU,COG3225	Unigene28856_PB_AHAU,COG1705	Unigene28857_PB_AHAU,COG1705	Unigene29113_PB_AHAU,COG5491	Unigene29114_PB_AHAU,COG5491	Unigene29144_PB_AHAU,COG1705	Unigene29813_PB_AHAU,COG1705	Unigene29980_PB_AHAU,COG1705	Unigene29980_PB_AHAU,COG2805	Unigene29981_PB_AHAU,COG1705	Unigene29981_PB_AHAU,COG2805	Unigene29995_PB_AHAU,COG5651	Unigene29996_PB_AHAU,COG5651	Unigene29998_PB_AHAU,COG5651	Unigene31460_PB_AHAU,COG1705	Unigene31460_PB_AHAU,COG1317	Unigene31468_PB_AHAU,COG3351	Unigene31889_PB_AHAU,COG3351	Unigene32704_PB_AHAU,COG0643	Unigene33854_PB_AHAU,COG2805	Unigene34785_PB_AHAU,COG0643	Unigene39510_PB_AHAU,COG5651	Unigene40344_PB_AHAU,COG1705	Unigene40943_PB_AHAU,COG5651	Unigene41125_PB_AHAU,COG1705	Unigene41249_PB_AHAU,COG5651	Unigene41255_PB_AHAU,COG3351	Unigene41329_PB_AHAU,COG3170	Unigene41546_PB_AHAU,COG5651	Unigene41576_PB_AHAU,COG1705
O	Posttranslational modification, protein turnover, chaperones	2539	Unigene19245_PB_AHAU,COG0443	Unigene19245_PB_AHAU,COG1404	Unigene19343_PB_AHAU,COG0464	Unigene19343_PB_AHAU,COG1222	Unigene19386_PB_AHAU,COG5272	Unigene19435_PB_AHAU,COG0464	Unigene20082_PB_AHAU,COG0443	Unigene20107_PB_AHAU,COG5078	Unigene20272_PB_AHAU,COG0443	Unigene20310_PB_AHAU,COG0443	Unigene20503_PB_AHAU,COG5070	Unigene20598_PB_AHAU,COG0443	Unigene20709_PB_AHAU,COG0459	Unigene20848_PB_AHAU,COG5078	Unigene20850_PB_AHAU,COG5078	Unigene20851_PB_AHAU,COG5078	Unigene20868_PB_AHAU,COG5243	Unigene20869_PB_AHAU,COG5243	Unigene20989_PB_AHAU,COG0652	Unigene20990_PB_AHAU,COG0652	Unigene21007_PB_AHAU,COG5077	Unigene21007_PB_AHAU,COG5560	Unigene21031_PB_AHAU,COG0459	Unigene21086_PB_AHAU,COG0443	Unigene21118_PB_AHAU,COG5269	Unigene21152_PB_AHAU,COG5539	Unigene21156_PB_AHAU,COG0695	Unigene21156_PB_AHAU,COG0278	Unigene21238_PB_AHAU,COG0459	Unigene21284_PB_AHAU,COG0443	Unigene21337_PB_AHAU,COG5206	Unigene21392_PB_AHAU,COG0465	Unigene21392_PB_AHAU,COG0464	Unigene21393_PB_AHAU,COG0465	Unigene21393_PB_AHAU,COG0464	Unigene21466_PB_AHAU,COG1219	Unigene21576_PB_AHAU,COG0464	Unigene21576_PB_AHAU,COG0465	Unigene21576_PB_AHAU,COG1222	Unigene21702_PB_AHAU,COG5269	Unigene21753_PB_AHAU,COG0443	Unigene21753_PB_AHAU,COG1404	Unigene21757_PB_AHAU,COG0625	Unigene21783_PB_AHAU,COG0443	Unigene21841_PB_AHAU,COG0465	Unigene21875_PB_AHAU,COG5077	Unigene21876_PB_AHAU,COG5077
P	Inorganic ion transport and metabolism	1026	Unigene19485_PB_AHAU,COG0475	Unigene19488_PB_AHAU,COG1230	Unigene19489_PB_AHAU,COG1230	Unigene19490_PB_AHAU,COG1230	Unigene19587_PB_AHAU,COG0659	Unigene19878_PB_AHAU,COG3158	Unigene20426_PB_AHAU,COG4100	Unigene20873_PB_AHAU,COG0474	Unigene20988_PB_AHAU,COG3158	Unigene21024_PB_AHAU,COG0474	Unigene21034_PB_AHAU,COG4097	Unigene21047_PB_AHAU,COG0474	Unigene21048_PB_AHAU,COG0474	Unigene21049_PB_AHAU,COG0474	Unigene21081_PB_AHAU,COG3158	Unigene21082_PB_AHAU,COG3158	Unigene21086_PB_AHAU,COG1840	Unigene21227_PB_AHAU,COG0477	Unigene21283_PB_AHAU,COG0474	Unigene21357_PB_AHAU,COG1116	Unigene21403_PB_AHAU,COG0474	Unigene21420_PB_AHAU,COG3703	Unigene22216_PB_AHAU,COG0474	Unigene22381_PB_AHAU,COG1135	Unigene22381_PB_AHAU,COG1120	Unigene22381_PB_AHAU,COG1122	Unigene22479_PB_AHAU,COG0477	Unigene22655_PB_AHAU,COG0477	Unigene22657_PB_AHAU,COG0477	Unigene22658_PB_AHAU,COG0477	Unigene22670_PB_AHAU,COG1118	Unigene22707_PB_AHAU,COG1840	Unigene22921_PB_AHAU,COG1840	Unigene23159_PB_AHAU,COG1226	Unigene23222_PB_AHAU,COG1122	Unigene23222_PB_AHAU,COG1116	Unigene23222_PB_AHAU,COG1118	Unigene23438_PB_AHAU,COG0477	Unigene23635_PB_AHAU,COG0477	Unigene23753_PB_AHAU,COG0376	Unigene24663_PB_AHAU,COG0477	Unigene24965_PB_AHAU,COG3158	Unigene25017_PB_AHAU,COG3158	Unigene25105_PB_AHAU,COG3338	Unigene25187_PB_AHAU,COG2217	Unigene25468_PB_AHAU,COG0477	Unigene25492_PB_AHAU,COG0477
Q	Secondary metabolites biosynthesis, transport and catabolism	978	Unigene19245_PB_AHAU,COG2931	Unigene19330_PB_AHAU,COG0304	Unigene19340_PB_AHAU,COG1233	Unigene19356_PB_AHAU,COG1463	Unigene19765_PB_AHAU,COG2124	Unigene19836_PB_AHAU,COG2124	Unigene19910_PB_AHAU,COG2132	Unigene20106_PB_AHAU,COG2124	Unigene20345_PB_AHAU,COG2124	Unigene20348_PB_AHAU,COG2124	Unigene20678_PB_AHAU,COG2132	Unigene20871_PB_AHAU,COG2124	Unigene21398_PB_AHAU,COG2124	Unigene21453_PB_AHAU,COG2124	Unigene21454_PB_AHAU,COG2124	Unigene21753_PB_AHAU,COG1463	Unigene21817_PB_AHAU,COG2124	Unigene22029_PB_AHAU,COG0500	Unigene22030_PB_AHAU,COG0500	Unigene22287_PB_AHAU,COG0318	Unigene22290_PB_AHAU,COG0318	Unigene22545_PB_AHAU,COG0318	Unigene22546_PB_AHAU,COG0318	Unigene22583_PB_AHAU,COG2931	Unigene22584_PB_AHAU,COG2931	Unigene22586_PB_AHAU,COG2931	Unigene22587_PB_AHAU,COG2931	Unigene22588_PB_AHAU,COG2931	Unigene22628_PB_AHAU,COG0123	Unigene22630_PB_AHAU,COG0123	Unigene22631_PB_AHAU,COG0123	Unigene22708_PB_AHAU,COG1463	Unigene22880_PB_AHAU,COG0318	Unigene23029_PB_AHAU,COG0412	Unigene23129_PB_AHAU,COG0500	Unigene23132_PB_AHAU,COG1028	Unigene23133_PB_AHAU,COG1028	Unigene23145_PB_AHAU,COG2124	Unigene23222_PB_AHAU,COG1127	Unigene23404_PB_AHAU,COG0500	Unigene23413_PB_AHAU,COG2124	Unigene23480_PB_AHAU,COG2124	Unigene23593_PB_AHAU,COG2132	Unigene23684_PB_AHAU,COG2931	Unigene23685_PB_AHAU,COG2931	Unigene23685_PB_AHAU,COG1463	Unigene23733_PB_AHAU,COG2132
R	General function prediction only	5021	Unigene19245_PB_AHAU,COG2319	Unigene19245_PB_AHAU,COG0515	Unigene19245_PB_AHAU,COG5263	Unigene19247_PB_AHAU,COG0515	Unigene19266_PB_AHAU,COG0697	Unigene19356_PB_AHAU,COG0515	Unigene19376_PB_AHAU,COG1611	Unigene19463_PB_AHAU,COG2520	Unigene19498_PB_AHAU,COG3217	Unigene19502_PB_AHAU,COG0666	Unigene19521_PB_AHAU,COG1063	Unigene19532_PB_AHAU,COG0515	Unigene19750_PB_AHAU,COG0515	Unigene20001_PB_AHAU,COG0446	Unigene20209_PB_AHAU,COG3491	Unigene20223_PB_AHAU,COG1100	Unigene20272_PB_AHAU,COG0515	Unigene20280_PB_AHAU,COG1064	Unigene20409_PB_AHAU,COG3491	Unigene20415_PB_AHAU,COG0523	Unigene20548_PB_AHAU,COG4989	Unigene20621_PB_AHAU,COG0515	Unigene20639_PB_AHAU,COG0515	Unigene20640_PB_AHAU,COG4122	Unigene20691_PB_AHAU,COG0515	Unigene20756_PB_AHAU,COG0515	Unigene20844_PB_AHAU,COG0515	Unigene20878_PB_AHAU,COG0388	Unigene20883_PB_AHAU,COG0596	Unigene20918_PB_AHAU,COG0670	Unigene20919_PB_AHAU,COG0457	Unigene20942_PB_AHAU,COG0515	Unigene20943_PB_AHAU,COG0515	Unigene20952_PB_AHAU,COG5273	Unigene20960_PB_AHAU,COG1100	Unigene20961_PB_AHAU,COG1100	Unigene20962_PB_AHAU,COG2319	Unigene20963_PB_AHAU,COG2319	Unigene20964_PB_AHAU,COG2319	Unigene21001_PB_AHAU,COG0515	Unigene21002_PB_AHAU,COG0515	Unigene21004_PB_AHAU,COG1011	Unigene21040_PB_AHAU,COG0596	Unigene21045_PB_AHAU,COG1011	Unigene21056_PB_AHAU,COG0724	Unigene21069_PB_AHAU,COG5307	Unigene21076_PB_AHAU,COG0515
S	Function unknown	1968	Unigene19245_PB_AHAU,COG3501	Unigene19422_PB_AHAU,COG4886	Unigene19536_PB_AHAU,COG4886	Unigene20272_PB_AHAU,COG3501	Unigene20624_PB_AHAU,COG4886	Unigene20705_PB_AHAU,COG4886	Unigene20902_PB_AHAU,COG3501	Unigene21005_PB_AHAU,COG3854	Unigene21086_PB_AHAU,COG3501	Unigene21086_PB_AHAU,COG1649	Unigene21249_PB_AHAU,COG5473	Unigene21284_PB_AHAU,COG3501	Unigene21284_PB_AHAU,COG3266	Unigene21381_PB_AHAU,COG0316	Unigene21544_PB_AHAU,COG4886	Unigene21594_PB_AHAU,COG4886	Unigene21661_PB_AHAU,COG0718	Unigene21753_PB_AHAU,COG1714	Unigene21947_PB_AHAU,COG3501	Unigene21947_PB_AHAU,COG1649	Unigene21950_PB_AHAU,COG0316	Unigene22002_PB_AHAU,COG4886	Unigene22119_PB_AHAU,COG3501	Unigene22119_PB_AHAU,COG1649	Unigene22121_PB_AHAU,COG4886	Unigene22170_PB_AHAU,COG4886	Unigene22199_PB_AHAU,COG4886	Unigene22299_PB_AHAU,COG3501	Unigene22302_PB_AHAU,COG4991	Unigene22357_PB_AHAU,COG4886	Unigene22373_PB_AHAU,COG4886	Unigene22409_PB_AHAU,COG3501	Unigene22423_PB_AHAU,COG4886	Unigene22424_PB_AHAU,COG4886	Unigene22425_PB_AHAU,COG4886	Unigene22426_PB_AHAU,COG4886	Unigene22432_PB_AHAU,COG3268	Unigene22488_PB_AHAU,COG3268	Unigene22541_PB_AHAU,COG4886	Unigene22561_PB_AHAU,COG0398	Unigene22562_PB_AHAU,COG0398	Unigene22564_PB_AHAU,COG3384	Unigene22580_PB_AHAU,COG3854	Unigene22707_PB_AHAU,COG3501	Unigene22707_PB_AHAU,COG1426	Unigene22707_PB_AHAU,COG3266	Unigene22708_PB_AHAU,COG3501
T	Signal transduction mechanisms	2158	Unigene19245_PB_AHAU,COG0515	Unigene19245_PB_AHAU,COG1716	Unigene19247_PB_AHAU,COG0515	Unigene19356_PB_AHAU,COG0515	Unigene19356_PB_AHAU,COG3456	Unigene19532_PB_AHAU,COG0515	Unigene19750_PB_AHAU,COG0515	Unigene20272_PB_AHAU,COG0515	Unigene20621_PB_AHAU,COG0515	Unigene20639_PB_AHAU,COG0515	Unigene20691_PB_AHAU,COG0515	Unigene20756_PB_AHAU,COG0515	Unigene20844_PB_AHAU,COG0515	Unigene20898_PB_AHAU,COG5170	Unigene20942_PB_AHAU,COG0515	Unigene20943_PB_AHAU,COG0515	Unigene21001_PB_AHAU,COG0515	Unigene21002_PB_AHAU,COG0515	Unigene21076_PB_AHAU,COG0515	Unigene21086_PB_AHAU,COG0515	Unigene21104_PB_AHAU,COG0631	Unigene21153_PB_AHAU,COG0515	Unigene21154_PB_AHAU,COG0515	Unigene21162_PB_AHAU,COG0515	Unigene21163_PB_AHAU,COG0515	Unigene21175_PB_AHAU,COG0515	Unigene21202_PB_AHAU,COG0515	Unigene21284_PB_AHAU,COG0515	Unigene21331_PB_AHAU,COG5040	Unigene21332_PB_AHAU,COG5040	Unigene21346_PB_AHAU,COG0515	Unigene21462_PB_AHAU,COG0639	Unigene21471_PB_AHAU,COG0515	Unigene21509_PB_AHAU,COG5170	Unigene21571_PB_AHAU,COG0515	Unigene21583_PB_AHAU,COG0515	Unigene21584_PB_AHAU,COG0515	Unigene21627_PB_AHAU,COG0515	Unigene21632_PB_AHAU,COG0745	Unigene21632_PB_AHAU,COG3706	Unigene21632_PB_AHAU,COG2204	Unigene21632_PB_AHAU,COG3947	Unigene21632_PB_AHAU,COG0784	Unigene21733_PB_AHAU,COG0784	Unigene21733_PB_AHAU,COG3437	Unigene21733_PB_AHAU,COG2197	Unigene21733_PB_AHAU,COG3947
U	Intracellular trafficking, secretion, and vesicular transport	848	Unigene19245_PB_AHAU,COG4796	Unigene19245_PB_AHAU,COG3170	Unigene20503_PB_AHAU,COG5070	Unigene21069_PB_AHAU,COG1705	Unigene21086_PB_AHAU,COG4796	Unigene21174_PB_AHAU,COG5101	Unigene21232_PB_AHAU,COG5215	Unigene21418_PB_AHAU,COG3210	Unigene21688_PB_AHAU,COG5391	Unigene21947_PB_AHAU,COG4796	Unigene22384_PB_AHAU,COG1705	Unigene22409_PB_AHAU,COG1705	Unigene22554_PB_AHAU,COG0681	Unigene22707_PB_AHAU,COG4796	Unigene22707_PB_AHAU,COG3468	Unigene22708_PB_AHAU,COG4796	Unigene22708_PB_AHAU,COG0342	Unigene22921_PB_AHAU,COG0342	Unigene23154_PB_AHAU,COG1705	Unigene23620_PB_AHAU,COG5070	Unigene23832_PB_AHAU,COG3468	Unigene23937_PB_AHAU,COG5082	Unigene24040_PB_AHAU,COG0342	Unigene24041_PB_AHAU,COG5295	Unigene24041_PB_AHAU,COG4796	Unigene24550_PB_AHAU,COG5196	Unigene24562_PB_AHAU,COG5347	Unigene24623_PB_AHAU,COG5196	Unigene24670_PB_AHAU,COG4796	Unigene24685_PB_AHAU,COG4796	Unigene24685_PB_AHAU,COG3468	Unigene25067_PB_AHAU,COG1705	Unigene25438_PB_AHAU,COG5079	Unigene26459_PB_AHAU,COG5082	Unigene26460_PB_AHAU,COG3210	Unigene26485_PB_AHAU,COG4796	Unigene26588_PB_AHAU,COG4796	Unigene26691_PB_AHAU,COG3468	Unigene26692_PB_AHAU,COG3468	Unigene26859_PB_AHAU,COG5047	Unigene26917_PB_AHAU,COG5064	Unigene26918_PB_AHAU,COG5064	Unigene26919_PB_AHAU,COG5064	Unigene26935_PB_AHAU,COG0552	Unigene26963_PB_AHAU,COG0616	Unigene27267_PB_AHAU,COG4796	Unigene27267_PB_AHAU,COG1705
V	Defense mechanisms	445	Unigene19603_PB_AHAU,COG1131	Unigene21028_PB_AHAU,COG0842	Unigene21357_PB_AHAU,COG1131	Unigene21357_PB_AHAU,COG1136	Unigene22381_PB_AHAU,COG1131	Unigene22381_PB_AHAU,COG1132	Unigene22670_PB_AHAU,COG1131	Unigene22670_PB_AHAU,COG1136	Unigene22751_PB_AHAU,COG1131	Unigene23222_PB_AHAU,COG1136	Unigene23639_PB_AHAU,COG1132	Unigene23639_PB_AHAU,COG2274	Unigene23698_PB_AHAU,COG1132	Unigene23792_PB_AHAU,COG0534	Unigene23911_PB_AHAU,COG1132	Unigene23911_PB_AHAU,COG2274	Unigene24023_PB_AHAU,COG0534	Unigene24039_PB_AHAU,COG2720	Unigene24293_PB_AHAU,COG1132	Unigene24320_PB_AHAU,COG2720	Unigene24371_PB_AHAU,COG0534	Unigene24372_PB_AHAU,COG0534	Unigene24529_PB_AHAU,COG1131	Unigene24707_PB_AHAU,COG1132	Unigene24931_PB_AHAU,COG1132	Unigene25703_PB_AHAU,COG1132	Unigene25907_PB_AHAU,COG1132	Unigene25907_PB_AHAU,COG2274	Unigene25922_PB_AHAU,COG1132	Unigene26161_PB_AHAU,COG1131	Unigene26161_PB_AHAU,COG0842	Unigene26167_PB_AHAU,COG1132	Unigene26377_PB_AHAU,COG1131	Unigene26983_PB_AHAU,COG1131	Unigene27076_PB_AHAU,COG1132	Unigene27721_PB_AHAU,COG1131	Unigene27853_PB_AHAU,COG1132	Unigene27853_PB_AHAU,COG2274	Unigene29168_PB_AHAU,COG0842	Unigene29196_PB_AHAU,COG2720	Unigene29410_PB_AHAU,COG1132	Unigene29410_PB_AHAU,COG2274	Unigene29708_PB_AHAU,COG1132	Unigene29996_PB_AHAU,COG2720	Unigene29997_PB_AHAU,COG2720	Unigene29998_PB_AHAU,COG2720	Unigene30168_PB_AHAU,COG1401
W	Extracellular structures	24	Unigene24041_PB_AHAU,COG5295	Unigene1816_PB_AHAU,COG5295	Unigene1817_PB_AHAU,COG5295	Unigene1818_PB_AHAU,COG5295	Unigene1819_PB_AHAU,COG5295	Unigene1820_PB_AHAU,COG5295	Unigene1821_PB_AHAU,COG5295	Unigene1822_PB_AHAU,COG5295	Unigene1823_PB_AHAU,COG5295	Unigene1824_PB_AHAU,COG5295	Unigene1825_PB_AHAU,COG5295	Unigene1826_PB_AHAU,COG5295	Unigene1827_PB_AHAU,COG5295	Unigene1828_PB_AHAU,COG5295	Unigene1829_PB_AHAU,COG5295	Unigene1830_PB_AHAU,COG5295	Unigene1831_PB_AHAU,COG5295	Unigene1832_PB_AHAU,COG5295	Unigene1833_PB_AHAU,COG5295	Unigene89461_PB_AHAU,COG5295	Unigene5360_PB_AHAU,COG5295	Unigene5361_PB_AHAU,COG5295	Unigene5362_PB_AHAU,COG5295	Unigene5363_PB_AHAU,COG5295
Y	Nuclear structure	5	Unigene21174_PB_AHAU,COG5101	Unigene37611_PB_AHAU,COG5101	Unigene61599_PB_AHAU,COG5101	Unigene6223_PB_AHAU,COG5101	Unigene12407_PB_AHAU,COG5101
Z	Cytoskeleton	418	Unigene19358_PB_AHAU,COG5059	Unigene19474_PB_AHAU,COG5022	Unigene19790_PB_AHAU,COG5059	Unigene19982_PB_AHAU,COG5059	Unigene20491_PB_AHAU,COG5059	Unigene20889_PB_AHAU,COG5184	Unigene21030_PB_AHAU,COG5022	Unigene21086_PB_AHAU,COG5022	Unigene21724_PB_AHAU,COG5022	Unigene21808_PB_AHAU,COG5023	Unigene21932_PB_AHAU,COG5022	Unigene22056_PB_AHAU,COG5022	Unigene22071_PB_AHAU,COG5184	Unigene22258_PB_AHAU,COG5126	Unigene22292_PB_AHAU,COG5022	Unigene22995_PB_AHAU,COG5059	Unigene23699_PB_AHAU,COG5022	Unigene24117_PB_AHAU,COG5277	Unigene24670_PB_AHAU,COG5277	Unigene25270_PB_AHAU,COG5126	Unigene26163_PB_AHAU,COG5022	Unigene26317_PB_AHAU,COG5126	Unigene26353_PB_AHAU,COG5277	Unigene26404_PB_AHAU,COG5277	Unigene26592_PB_AHAU,COG5059	Unigene27032_PB_AHAU,COG5022	Unigene27050_PB_AHAU,COG5126	Unigene27075_PB_AHAU,COG5022	Unigene27472_PB_AHAU,COG5277	Unigene27473_PB_AHAU,COG5022	Unigene27817_PB_AHAU,COG5022	Unigene27994_PB_AHAU,COG5126	Unigene28157_PB_AHAU,COG5277	Unigene28523_PB_AHAU,COG5126	Unigene28532_PB_AHAU,COG5277	Unigene28686_PB_AHAU,COG5022	Unigene28687_PB_AHAU,COG5022	Unigene28718_PB_AHAU,COG5023	Unigene28856_PB_AHAU,COG5022	Unigene29333_PB_AHAU,COG5023	Unigene29377_PB_AHAU,COG5023	Unigene29604_PB_AHAU,COG5277	Unigene29605_PB_AHAU,COG5277	Unigene30056_PB_AHAU,COG5217	Unigene30069_PB_AHAU,COG5023	Unigene31274_PB_AHAU,COG5059	Unigene31361_PB_AHAU,COG5059
[truncated: 206 more columns]
