# Supplementary material for: Transcriptome profiling of fruit development and maturation in Chinese white pear (Pyrus bretschneideri Rehd)
Source: BMC Genomics. 2013 Nov 23;14(1):823. doi: 10.1186/1471-2164-14-823 (PMC4046828; doi:10.1186/1471-2164-14-823)
Supplement: Supplementary file 9 — Additional file 9: Kyoto Encyclopedia of Genes and Genomes (KEGG) ontology (KO) classification of the P. bretschneideri transcriptome. A total of 24,169 sequences were assigned to 121 KEGG pathways. (XLS 806 KB) [file 12864_2013_5518_MOESM9_ESM.xls]

## Sheet: Pear-Unigene.fa
#Pathway	Count (24169)	Pathway ID	Genes	KOs
Metabolic pathways	5488	ko01100	Unigene10030_PB_AHAU;Unigene10034_PB_AHAU;Unigene10045_PB_AHAU;Unigene10048_PB_AHAU;Unigene10061_PB_AHAU;Unigene10062_PB_AHAU;Unigene10071_PB_AHAU;Unigene10076_PB_AHAU;Unigene10077_PB_AHAU;Unigene1007_PB_AHAU;Unigene10121_PB_AHAU;Unigene10134_PB_AHAU;Unigene10165_PB_AHAU;Unigene10166_PB_AHAU;Unigene10184_PB_AHAU;Unigene10185_PB_AHAU;Unigene10193_PB_AHAU;Unigene10195_PB_AHAU;Unigene10196_PB_AHAU;U…
_AHAU;Unigene30504_PB_AHAU;Unigene30519_PB_AHAU;Unigene30557_PB_AHAU;Unigene30575_PB_AHAU;Unigene3059_PB_AHAU;Unigene305_PB_AHAU;Unigene30630_PB_AHAU;Unigene30642_PB_AHAU;Unigene30705_PB_AHAU;Unigene3070_PB_AHAU;Unigene30716_PB_AHAU;Unigene30717_PB_AHAU;Unigene30720_PB_AHAU;Unigene30743_PB_AHAU;Unigene30749_PB_AHAU;Unigene30759_PB_AHAU;Unigene30760_PB_AHAU;Unigene30761_PB_AHAU;Unigene30837_PB_AHA…			_AHAU;Unigene30504_PB_AHAU;Unigene30519_PB_AHAU;Unigene30557_PB_AHAU;Unigene30575_PB_AHAU;Unigene3059_PB_AHAU;Unigene305_PB_AHAU;Unigene30630_PB_AHAU;Unigene30642_PB_AHAU;Unigene30705_PB_AHAU;Unigene3070_PB_AHAU;Unigene30716_PB_AHAU;Unigene30717_PB_AHAU;Unigene30720_PB_AHAU;Unigene30743_PB_AHAU;Unigene30749_PB_AHAU;Unigene30759_PB_AHAU;Unigene30760_PB_AHAU;Unigene30761_PB_AHAU;Unigene30837_PB_AHA…
e1641_PB_AHAU;Unigene51665_PB_AHAU;Unigene51666_PB_AHAU;Unigene51668_PB_AHAU;Unigene51669_PB_AHAU;Unigene51678_PB_AHAU;Unigene51713_PB_AHAU;Unigene51731_PB_AHAU;Unigene51780_PB_AHAU;Unigene5180_PB_AHAU;Unigene51813_PB_AHAU;Unigene51826_PB_AHAU;Unigene51827_PB_AHAU;Unigene5182_PB_AHAU;Unigene51839_PB_AHAU;Unigene5185_PB_AHAU;Unigene5188_PB_AHAU;Unigene518_PB_AHAU;Unigene51924_PB_AHAU;Unigene51940_…			e1641_PB_AHAU;Unigene51665_PB_AHAU;Unigene51666_PB_AHAU;Unigene51668_PB_AHAU;Unigene51669_PB_AHAU;Unigene51678_PB_AHAU;Unigene51713_PB_AHAU;Unigene51731_PB_AHAU;Unigene51780_PB_AHAU;Unigene5180_PB_AHAU;Unigene51813_PB_AHAU;Unigene51826_PB_AHAU;Unigene51827_PB_AHAU;Unigene5182_PB_AHAU;Unigene51839_PB_AHAU;Unigene5185_PB_AHAU;Unigene5188_PB_AHAU;Unigene518_PB_AHAU;Unigene51924_PB_AHAU;Unigene51940_…
ene80408_PB_AHAU;Unigene80448_PB_AHAU;Unigene80451_PB_AHAU;Unigene80452_PB_AHAU;Unigene8046_PB_AHAU;Unigene80520_PB_AHAU;Unigene80536_PB_AHAU;Unigene8056_PB_AHAU;Unigene8065_PB_AHAU;Unigene80685_PB_AHAU;Unigene80727_PB_AHAU;Unigene80733_PB_AHAU;Unigene80747_PB_AHAU;Unigene80775_PB_AHAU;Unigene80785_PB_AHAU;Unigene80786_PB_AHAU;Unigene80796_PB_AHAU;Unigene80799_PB_AHAU;Unigene80815_PB_AHAU;Unigene…	K01885+K00938+K00430+K03006+K00135+K00558+K03506+K01497+K03801+K00001+K01689+K01792+K01738+K00975+K02335+K01853+K01852+K00991+K00794+K00873+K01190+K12309+K02701+K12670+K00888+K02433+K00517+K07441+K02109+K00025+K01051+K00658+K02294+K12524+K01599+K00627+K00640+K03715+K08232+K01934+K01823+K01859+K03644+K00227+K13508+K01114+K01640+K00454+K00232+K10717+K12637+K09589+K12638+K01662+K01626+K00856+K00059+…		ene80408_PB_AHAU;Unigene80448_PB_AHAU;Unigene80451_PB_AHAU;Unigene80452_PB_AHAU;Unigene8046_PB_AHAU;Unigene80520_PB_AHAU;Unigene80536_PB_AHAU;Unigene8056_PB_AHAU;Unigene8065_PB_AHAU;Unigene80685_PB_AHAU;Unigene80727_PB_AHAU;Unigene80733_PB_AHAU;Unigene80747_PB_AHAU;Unigene80775_PB_AHAU;Unigene80785_PB_AHAU;Unigene80786_PB_AHAU;Unigene80796_PB_AHAU;Unigene80799_PB_AHAU;Unigene80815_PB_AHAU;Unigene…
Biosynthesis of secondary metabolites	2904	ko01110	Unigene10013_PB_AHAU;Unigene10030_PB_AHAU;Unigene10034_PB_AHAU;Unigene10045_PB_AHAU;Unigene1007_PB_AHAU;Unigene10121_PB_AHAU;Unigene10134_PB_AHAU;Unigene10167_PB_AHAU;Unigene10185_PB_AHAU;Unigene10193_PB_AHAU;Unigene10196_PB_AHAU;Unigene10304_PB_AHAU;Unigene10332_PB_AHAU;Unigene10343_PB_AHAU;Unigene10355_PB_AHAU;Unigene10426_PB_AHAU;Unigene10438_PB_AHAU;Unigene10468_PB_AHAU;Unigene10496_PB_AHAU;U…
Unigene49806_PB_AHAU;Unigene49813_PB_AHAU;Unigene49816_PB_AHAU;Unigene49823_PB_AHAU;Unigene49863_PB_AHAU;Unigene49869_PB_AHAU;Unigene49870_PB_AHAU;Unigene49874_PB_AHAU;Unigene49875_PB_AHAU;Unigene49876_PB_AHAU;Unigene49885_PB_AHAU;Unigene49886_PB_AHAU;Unigene49897_PB_AHAU;Unigene49898_PB_AHAU;Unigene49926_PB_AHAU;Unigene49941_PB_AHAU;Unigene49966_PB_AHAU;Unigene49967_PB_AHAU;Unigene49975_PB_AHAU;…	K01188+K01885+K00938+K00430+K00001+K01689+K01792+K13065+K01853+K01852+K00991+K00873+K00517+K00025+K00658+K02294+K13030+K12524+K01599+K00627+K05356+K01823+K01859+K00227+K01640+K10717+K12637+K09589+K12638+K01662+K01626+K13223+K00475+K00600+K01803+K00134+K00145+K01933+K01953+K09753+K00850+K01648+K00002+K00514+K00549+K00487+K00222+K00225+K05280+K04123+K00813+K01623+K00026+K01657+K01586+K08081+K00120+…		U;Unigene49806_PB_AHAU;Unigene49813_PB_AHAU;Unigene49816_PB_AHAU;Unigene49823_PB_AHAU;Unigene49863_PB_AHAU;Unigene49869_PB_AHAU;Unigene49870_PB_AHAU;Unigene49874_PB_AHAU;Unigene49875_PB_AHAU;Unigene49876_PB_AHAU;Unigene49885_PB_AHAU;Unigene49886_PB_AHAU;Unigene49897_PB_AHAU;Unigene49898_PB_AHAU;Unigene49926_PB_AHAU;Unigene49941_PB_AHAU;Unigene49966_PB_AHAU;Unigene49967_PB_AHAU;Unigene49975_PB_AHA…
Plant-pathogen interaction	2389	ko04626	Unigene10006_PB_AHAU;Unigene10046_PB_AHAU;Unigene10051_PB_AHAU;Unigene1005_PB_AHAU;Unigene10079_PB_AHAU;Unigene10096_PB_AHAU;Unigene1009_PB_AHAU;Unigene10144_PB_AHAU;Unigene10148_PB_AHAU;Unigene10174_PB_AHAU;Unigene10188_PB_AHAU;Unigene10257_PB_AHAU;Unigene10275_PB_AHAU;Unigene10280_PB_AHAU;Unigene10282_PB_AHAU;Unigene10292_PB_AHAU;Unigene1031_PB_AHAU;Unigene10329_PB_AHAU;Unigene10338_PB_AHAU;Uni…
Unigene60977_PB_AHAU;Unigene61082_PB_AHAU;Unigene61109_PB_AHAU;Unigene61156_PB_AHAU;Unigene6115_PB_AHAU;Unigene61173_PB_AHAU;Unigene61213_PB_AHAU;Unigene6121_PB_AHAU;Unigene61232_PB_AHAU;Unigene61247_PB_AHAU;Unigene61288_PB_AHAU;Unigene61376_PB_AHAU;Unigene61397_PB_AHAU;Unigene614_PB_AHAU;Unigene61521_PB_AHAU;Unigene61561_PB_AHAU;Unigene61564_PB_AHAU;Unigene61579_PB_AHAU;Unigene61588_PB_AHAU;Unig…	K13420+K13430+K13473+K13429+K13422+K13416+K13417+K13412+K13457+K13459+K04371+K05391+K13424+K13448+K13458+K04079+K13456+K13428+K13414+K02183+K13413+K13425+K13426+K13447+K13464+K13463+K04368+K13423+K13462+K13460+K12795+K02358+K13449+K13427+K00864+K09487		PB_AHAU;Unigene60977_PB_AHAU;Unigene61082_PB_AHAU;Unigene61109_PB_AHAU;Unigene61156_PB_AHAU;Unigene6115_PB_AHAU;Unigene61173_PB_AHAU;Unigene61213_PB_AHAU;Unigene6121_PB_AHAU;Unigene61232_PB_AHAU;Unigene61247_PB_AHAU;Unigene61288_PB_AHAU;Unigene61376_PB_AHAU;Unigene61397_PB_AHAU;Unigene614_PB_AHAU;Unigene61521_PB_AHAU;Unigene61561_PB_AHAU;Unigene61564_PB_AHAU;Unigene61579_PB_AHAU;Unigene61588_PB_A…
Spliceosome	1121	ko03040	Unigene10001_PB_AHAU;Unigene10035_PB_AHAU;Unigene10115_PB_AHAU;Unigene10321_PB_AHAU;Unigene10335_PB_AHAU;Unigene10431_PB_AHAU;Unigene10492_PB_AHAU;Unigene10493_PB_AHAU;Unigene10532_PB_AHAU;Unigene1060_PB_AHAU;Unigene10660_PB_AHAU;Unigene10689_PB_AHAU;Unigene10740_PB_AHAU;Unigene10741_PB_AHAU;Unigene10960_PB_AHAU;Unigene10961_PB_AHAU;Unigene1105_PB_AHAU;Unigene11070_PB_AHAU;Unigene11076_PB_AHAU;Un…	K12890+K12627+K12826+K12843+K12815+K12811+K12891+K12741+K12858+K12856+K12870+K12882+K11093+K11984+K12881+K12825+K12817+K12818+K03283+K12662+K12816+K12837+K12822+K12626+K12813+K12821+K12828+K12831+K12824+K12812+K12827+K12850+K12835+K12876+K12832+K12861+K12829+K11086+K12625+K12854+K12857+K12842+K12872+K12823+K13025+K12819+K06063+K11095+K12849+K12873+K10599+K12897+K12836+K12830+K12855+K12869+K09567+…
Protein processing in endoplasmic reticulum	871	ko04141	Unigene10069_PB_AHAU;Unigene10104_PB_AHAU;Unigene10159_PB_AHAU;Unigene10240_PB_AHAU;Unigene10247_PB_AHAU;Unigene10295_PB_AHAU;Unigene10328_PB_AHAU;Unigene1032_PB_AHAU;Unigene10331_PB_AHAU;Unigene10363_PB_AHAU;Unigene10385_PB_AHAU;Unigene10407_PB_AHAU;Unigene10418_PB_AHAU;Unigene1049_PB_AHAU;Unigene10602_PB_AHAU;Unigene10646_PB_AHAU;Unigene10754_PB_AHAU;Unigene10755_PB_AHAU;Unigene10756_PB_AHAU;Un…	K09561+K09518+K10661+K12670+K10666+K04523+K14006+K10597+K13993+K09486+K14007+K10839+K09584+K08852+K11718+K14005+K14012+K04079+K03283+K01228+K09523+K06689+K05546+K10601+K09540+K09517+K07151+K14009+K01456+K03094+K13525+K08288+K09503+K10636+K10956+K12669+K14011+K10578+K14026+K09580+K13250+K10575+K12666+K08653+K13989+K09490+K01230+K07953+K14016+K11863+K10085+K14001+K14018+K04554+K09481+K08057+K03868+…
Starch and sucrose metabolism	706	ko00500	Unigene10013_PB_AHAU;Unigene10166_PB_AHAU;Unigene10190_PB_AHAU;Unigene10202_PB_AHAU;Unigene10234_PB_AHAU;Unigene10336_PB_AHAU;Unigene10603_PB_AHAU;Unigene11119_PB_AHAU;Unigene11177_PB_AHAU;Unigene11698_PB_AHAU;Unigene11711_PB_AHAU;Unigene11838_PB_AHAU;Unigene11847_PB_AHAU;Unigene12029_PB_AHAU;Unigene1208_PB_AHAU;Unigene1217_PB_AHAU;Unigene12592_PB_AHAU;Unigene12593_PB_AHAU;Unigene12594_PB_AHAU;Un…	K01188+K00975+K13648+K00697+K01087+K01051+K01179+K01177+K01184+K00703+K00844+K00705+K01213+K00688+K01835+K00696+K01176+K00012+K05349+K05350+K01187+K01193+K01810+K00770+K00700+K00847+K00695+K00963+K08679+K01194
Purine metabolism	582	ko00230	Unigene10048_PB_AHAU;Unigene10071_PB_AHAU;Unigene10184_PB_AHAU;Unigene10196_PB_AHAU;Unigene10227_PB_AHAU;Unigene10836_PB_AHAU;Unigene10890_PB_AHAU;Unigene11057_PB_AHAU;Unigene11062_PB_AHAU;Unigene11074_PB_AHAU;Unigene11084_PB_AHAU;Unigene1114_PB_AHAU;Unigene1128_PB_AHAU;Unigene11364_PB_AHAU;Unigene11383_PB_AHAU;Unigene11422_PB_AHAU;Unigene1144_PB_AHAU;Unigene11595_PB_AHAU;Unigene11667_PB_AHAU;Uni…	K03006+K03506+K02335+K00873+K00856+K01933+K03014+K01951+K03505+K03046+K10807+K02328+K01490+K03015+K00940+K00759+K01488+K03017+K01835+K03011+K03005+K00939+K02326+K00526+K10808+K00365+K03010+K03000+K00106+K03023+K02321+K11808+K00088+K01522+K03026+K13811+K00942+K00948+K02327+K03016+K02324+K03018+K01509+K02999+K03002+K03024+K01756+K00601+K03008+K03787+K01945+K01952+K01239+K01427+K00602+K00764+K03007+…
Ubiquitin mediated proteolysis	563	ko04120	Unigene10062_PB_AHAU;Unigene10069_PB_AHAU;Unigene10094_PB_AHAU;Unigene10209_PB_AHAU;Unigene1032_PB_AHAU;Unigene10407_PB_AHAU;Unigene1049_PB_AHAU;Unigene10609_PB_AHAU;Unigene11031_PB_AHAU;Unigene11032_PB_AHAU;Unigene11186_PB_AHAU;Unigene11289_PB_AHAU;Unigene11738_PB_AHAU;Unigene11807_PB_AHAU;Unigene11899_PB_AHAU;Unigene11958_PB_AHAU;Unigene1205_PB_AHAU;Unigene12062_PB_AHAU;Unigene12092_PB_AHAU;Uni…	K10581+K09561+K04506+K04649+K10597+K10610+K06688+K10688+K06689+K10143+K10590+K10601+K03358+K03178+K10573+K10576+K03094+K10592+K03350+K10686+K03869+K03364+K10609+K10578+K03875+K10570+K03352+K10144+K10599+K03872+K10575+K10591+K10615+K10583+K10606+K10684+K03363+K10588+K10589+K10571+K03349+K04554+K03357+K10580+K10579+K03868+K10598+K03355+K10577+K03348+K03353+K03354+K04706+K10685+K10140+K03351
Ribosome	525	ko03010	Unigene10005_PB_AHAU;Unigene10090_PB_AHAU;Unigene10122_PB_AHAU;Unigene10123_PB_AHAU;Unigene10141_PB_AHAU;Unigene10197_PB_AHAU;Unigene1097_PB_AHAU;Unigene1102_PB_AHAU;Unigene11124_PB_AHAU;Unigene11179_PB_AHAU;Unigene11278_PB_AHAU;Unigene11460_PB_AHAU;Unigene11562_PB_AHAU;Unigene1173_PB_AHAU;Unigene11801_PB_AHAU;Unigene11858_PB_AHAU;Unigene11877_PB_AHAU;Unigene11879_PB_AHAU;Unigene11939_PB_AHAU;Uni…	K02965+K02983+K02962+K02929+K02974+K02939+K02975+K02908+K02918+K02936+K02924+K02917+K02919+K02871+K02967+K02900+K02971+K02995+K02865+K02987+K02896+K02977+K02973+K02922+K02930+K02912+K02989+K02876+K02874+K02927+K02943+K02934+K02923+K02910+K02863+K02954+K02947+K02903+K02881+K02885+K02991+K02921+K02961+K02931+K02926+K02976+K02957+K02897+K02953+K02940+K02868+K02966+K02935+K02981+K02878+K02941+K02866+…
Pyrimidine metabolism	509	ko00240	Unigene10048_PB_AHAU;Unigene10071_PB_AHAU;Unigene10184_PB_AHAU;Unigene10227_PB_AHAU;Unigene10836_PB_AHAU;Unigene11062_PB_AHAU;Unigene11074_PB_AHAU;Unigene11084_PB_AHAU;Unigene1114_PB_AHAU;Unigene11364_PB_AHAU;Unigene11383_PB_AHAU;Unigene11422_PB_AHAU;Unigene1144_PB_AHAU;Unigene11595_PB_AHAU;Unigene11789_PB_AHAU;Unigene11858_PB_AHAU;Unigene12010_PB_AHAU;Unigene12077_PB_AHAU;Unigene12083_PB_AHAU;Un…	K03006+K03506+K02335+K03014+K03505+K13998+K03046+K10807+K01520+K02328+K03015+K00940+K03017+K03011+K03005+K02326+K00526+K10808+K00384+K03010+K03000+K01955+K03023+K00943+K02321+K03026+K02327+K03016+K02324+K03018+K13800+K01431+K02999+K01937+K03002+K03024+K01718+K13421+K00207+K03008+K03787+K00857+K00609+K03007+K09903+K00962+K03022+K01956+K03040+K03012+K02685+K02320+K01464+K03504+K02684+K03013+K03020+…
Phenylpropanoid biosynthesis	497	ko00940	Unigene10013_PB_AHAU;Unigene10045_PB_AHAU;Unigene10167_PB_AHAU;Unigene10687_PB_AHAU;Unigene11075_PB_AHAU;Unigene11180_PB_AHAU;Unigene11319_PB_AHAU;Unigene11470_PB_AHAU;Unigene11830_PB_AHAU;Unigene1217_PB_AHAU;Unigene12403_PB_AHAU;Unigene12426_PB_AHAU;Unigene1246_PB_AHAU;Unigene12492_PB_AHAU;Unigene1313_PB_AHAU;Unigene13146_PB_AHAU;Unigene13162_PB_AHAU;Unigene13219_PB_AHAU;Unigene1326_PB_AHAU;Unig…	K01188+K00430+K13065+K09753+K00487+K13066+K10775+K13068+K01904+K12356+K09754+K05349+K12355+K05350+K09756+K00588+K00083+K09755+K09757+K13067+K11188
Endocytosis	373	ko04144	Unigene10140_PB_AHAU;Unigene10239_PB_AHAU;Unigene10346_PB_AHAU;Unigene10483_PB_AHAU;Unigene10528_PB_AHAU;Unigene11155_PB_AHAU;Unigene11334_PB_AHAU;Unigene11482_PB_AHAU;Unigene11659_PB_AHAU;Unigene11753_PB_AHAU;Unigene11770_PB_AHAU;Unigene11785_PB_AHAU;Unigene11935_PB_AHAU;Unigene12079_PB_AHAU;Unigene1207_PB_AHAU;Unigene12323_PB_AHAU;Unigene12370_PB_AHAU;Unigene12481_PB_AHAU;Unigene12587_PB_AHAU;U…	K12486+K12489+K11827+K12200+K07887+K12199+K12196+K03283+K00889+K01528+K11824+K12197+K11866+K04646+K07888+K12192+K12191+K11247+K07897+K01115+K12190+K12194+K12195+K10591+K12183+K12493+K12193+K12492+K12185+K12189+K12198+K12188+K12184+K11826
Oxidative phosphorylation	372	ko00190	Unigene10318_PB_AHAU;Unigene1036_PB_AHAU;Unigene1098_PB_AHAU;Unigene11034_PB_AHAU;Unigene1110_PB_AHAU;Unigene1116_PB_AHAU;Unigene11174_PB_AHAU;Unigene11666_PB_AHAU;Unigene12282_PB_AHAU;Unigene12586_PB_AHAU;Unigene12867_PB_AHAU;Unigene12868_PB_AHAU;Unigene13079_PB_AHAU;Unigene13100_PB_AHAU;Unigene13242_PB_AHAU;Unigene13434_PB_AHAU;Unigene13907_PB_AHAU;Unigene13914_PB_AHAU;Unigene1395_PB_AHAU;Unige…	K02109+K03885+K02154+K02149+K03945+K00416+K03940+K01507+K02155+K02260+K03966+K03955+K03934+K02138+K02134+K02151+K02257+K02256+K02152+K02146+K00419+K02145+K03952+K00417+K05576+K02262+K05578+K02135+K03943+K02261+K03938+K02148+K01535+K03661+K02115+K03935+K05573+K02128+K02136+K02153+K02111+K02113+K00411+K02265+K03881+K02133+K03880+K03883+K03950+K02147+K02108+K05577+K02137+K00234+K03939+K05582+K03965+…
RNA degradation	345	ko03018	Unigene10035_PB_AHAU;Unigene10121_PB_AHAU;Unigene10178_PB_AHAU;Unigene10221_PB_AHAU;Unigene10345_PB_AHAU;Unigene10813_PB_AHAU;Unigene10815_PB_AHAU;Unigene11111_PB_AHAU;Unigene11167_PB_AHAU;Unigene11450_PB_AHAU;Unigene11584_PB_AHAU;Unigene11589_PB_AHAU;Unigene11605_PB_AHAU;Unigene1179_PB_AHAU;Unigene11814_PB_AHAU;Unigene11831_PB_AHAU;Unigene11943_PB_AHAU;Unigene12010_PB_AHAU;Unigene12209_PB_AHAU;U…	K12627+K01689+K12616+K10643+K12604+K12603+K12572+K12614+K12617+K03514+K12585+K12620+K12626+K04077+K04043+K12580+K12581+K12625+K12599+K12613+K12607+K12606+K12593+K12602+K12591+K12619+K12589+K12624+K12600+K03678+K12608+K12586+K12623+K07573+K03654+K00962+K03679+K12605+K03681+K12598+K12621+K12590+K12622+K11600+K08311
Glycolysis / Gluconeogenesis	340	ko00010	Unigene1007_PB_AHAU;Unigene10121_PB_AHAU;Unigene10134_PB_AHAU;Unigene10196_PB_AHAU;Unigene10496_PB_AHAU;Unigene10957_PB_AHAU;Unigene10958_PB_AHAU;Unigene10974_PB_AHAU;Unigene11181_PB_AHAU;Unigene11237_PB_AHAU;Unigene11331_PB_AHAU;Unigene11450_PB_AHAU;Unigene11504_PB_AHAU;Unigene11540_PB_AHAU;Unigene11667_PB_AHAU;Unigene11986_PB_AHAU;Unigene1201_PB_AHAU;Unigene12257_PB_AHAU;Unigene12271_PB_AHAU;Un…	K00001+K01689+K01792+K00873+K00627+K01803+K00134+K00850+K00002+K01623+K00161+K01895+K00844+K00927+K00382+K01835+K01785+K01834+K01810+K00016+K00128+K00121+K03841+K01610+K01568+K00162+K13953
Peroxisome	312	ko04146	Unigene10162_PB_AHAU;Unigene10669_PB_AHAU;Unigene1071_PB_AHAU;Unigene10764_PB_AHAU;Unigene10765_PB_AHAU;Unigene10766_PB_AHAU;Unigene10767_PB_AHAU;Unigene10790_PB_AHAU;Unigene11163_PB_AHAU;Unigene11216_PB_AHAU;Unigene11266_PB_AHAU;Unigene11352_PB_AHAU;Unigene11499_PB_AHAU;Unigene11520_PB_AHAU;Unigene1196_PB_AHAU;Unigene11980_PB_AHAU;Unigene12205_PB_AHAU;Unigene12429_PB_AHAU;Unigene12559_PB_AHAU;Un…	K13339+K01640+K00232+K04565+K13336+K13343+K13354+K13335+K13348+K07513+K13345+K00031+K08764+K13347+K01897+K13346+K04564+K00106+K05677+K03426+K13338+K00869+K11517+K11187+K13237+K11147+K01578+K12261+K03781+K13337+K06664+K13341+K13342
Amino sugar and nucleotide sugar metabolism	310	ko00520	Unigene10068_PB_AHAU;Unigene10166_PB_AHAU;Unigene10169_PB_AHAU;Unigene10190_PB_AHAU;Unigene10202_PB_AHAU;Unigene10603_PB_AHAU;Unigene10752_PB_AHAU;Unigene10753_PB_AHAU;Unigene11545_PB_AHAU;Unigene11698_PB_AHAU;Unigene11820_PB_AHAU;Unigene12315_PB_AHAU;Unigene12477_PB_AHAU;Unigene12592_PB_AHAU;Unigene12593_PB_AHAU;Unigene12594_PB_AHAU;Unigene12939_PB_AHAU;Unigene13007_PB_AHAU;Unigene13033_PB_AHAU;…	K01183+K00975+K13648+K02377+K12448+K00972+K00621+K00844+K01835+K00012+K01784+K01810+K00770+K12447+K06118+K12446+K00847+K00849+K01809+K00326+K00820+K10046+K12451+K12450+K01711+K00971+K00963+K08679+K12449+K12373+K01840+K00966+K01836
Stilbenoid, diarylheptanoid and gingerol biosynthesis	305	ko00945	Unigene10167_PB_AHAU;Unigene10304_PB_AHAU;Unigene10619_PB_AHAU;Unigene10881_PB_AHAU;Unigene11319_PB_AHAU;Unigene11390_PB_AHAU;Unigene11673_PB_AHAU;Unigene11832_PB_AHAU;Unigene12061_PB_AHAU;Unigene12251_PB_AHAU;Unigene12438_PB_AHAU;Unigene13021_PB_AHAU;Unigene1326_PB_AHAU;Unigene1335_PB_AHAU;Unigene1370_PB_AHAU;Unigene1381_PB_AHAU;Unigene13851_PB_AHAU;Unigene13941_PB_AHAU;Unigene14284_PB_AHAU;Unig…	K13065+K00517+K00487+K09754+K13232+K00588
Circadian rhythm - plant	297	ko04712	Unigene10089_PB_AHAU;Unigene10277_PB_AHAU;Unigene1074_PB_AHAU;Unigene10787_PB_AHAU;Unigene10908_PB_AHAU;Unigene1130_PB_AHAU;Unigene11386_PB_AHAU;Unigene11481_PB_AHAU;Unigene11510_PB_AHAU;Unigene11539_PB_AHAU;Unigene11721_PB_AHAU;Unigene11813_PB_AHAU;Unigene12014_PB_AHAU;Unigene12030_PB_AHAU;Unigene12038_PB_AHAU;Unigene12148_PB_AHAU;Unigene12716_PB_AHAU;Unigene12775_PB_AHAU;Unigene12986_PB_AHAU;Un…	K12130+K12128+K12126+K03115+K12134+K12133+K12118+K12132+K12129+K12127+K12124+K12131+K12120+K12121+K00660+K12115+K12117+K12125+K12135+K12116+K03097+K12123+K12122+K12119
RNA polymerase	294	ko03020	Unigene10048_PB_AHAU;Unigene10227_PB_AHAU;Unigene10836_PB_AHAU;Unigene11074_PB_AHAU;Unigene11084_PB_AHAU;Unigene1114_PB_AHAU;Unigene11364_PB_AHAU;Unigene11383_PB_AHAU;Unigene11422_PB_AHAU;Unigene11595_PB_AHAU;Unigene11858_PB_AHAU;Unigene12010_PB_AHAU;Unigene12083_PB_AHAU;Unigene12422_PB_AHAU;Unigene12468_PB_AHAU;Unigene12545_PB_AHAU;Unigene12546_PB_AHAU;Unigene12627_PB_AHAU;Unigene12628_PB_AHAU;U…	K03006+K03014+K03046+K03015+K03017+K03011+K03005+K03010+K03000+K03023+K03026+K03016+K03018+K02999+K03002+K03024+K03008+K03007+K03022+K03040+K03012+K03013+K03020+K03025+K03019+K03027+K03043+K03021+K03009
Aminoacyl-tRNA biosynthesis	282	ko00970	Unigene10030_PB_AHAU;Unigene10170_PB_AHAU;Unigene10200_PB_AHAU;Unigene10253_PB_AHAU;Unigene10364_PB_AHAU;Unigene10905_PB_AHAU;Unigene10906_PB_AHAU;Unigene11426_PB_AHAU;Unigene1151_PB_AHAU;Unigene11653_PB_AHAU;Unigene11658_PB_AHAU;Unigene11756_PB_AHAU;Unigene11864_PB_AHAU;Unigene12088_PB_AHAU;Unigene12106_PB_AHAU;Unigene12183_PB_AHAU;Unigene1291_PB_AHAU;Unigene12945_PB_AHAU;Unigene13068_PB_AHAU;Un…	K01885+K01869+K02433+K01889+K01887+K01892+K02434+K01886+K01870+K01883+K01893+K00604+K04567+K01876+K01872+K01874+K01875+K01866+K01873+K02435+K01867+K01868+K01890+K01880+K01881
Phagosome	269	ko04145	Unigene10133_PB_AHAU;Unigene10528_PB_AHAU;Unigene11034_PB_AHAU;Unigene1110_PB_AHAU;Unigene11304_PB_AHAU;Unigene1136_PB_AHAU;Unigene11755_PB_AHAU;Unigene11906_PB_AHAU;Unigene11965_PB_AHAU;Unigene11967_PB_AHAU;Unigene12323_PB_AHAU;Unigene12586_PB_AHAU;Unigene12587_PB_AHAU;Unigene12858_PB_AHAU;Unigene12859_PB_AHAU;Unigene12970_PB_AHAU;Unigene13370_PB_AHAU;Unigene13712_PB_AHAU;Unigene13818_PB_AHAU;Un…	K00921+K07887+K02154+K02149+K07375+K10414+K05692+K04392+K02155+K07888+K07374+K10956+K02151+K00914+K08488+K07897+K02152+K02146+K02145+K02148+K03661+K09481+K08057+K02153+K02147+K08054+K02150+K02144+K08517+K08492+K07342
Limonene and pinene degradation	262	ko00903	Unigene10304_PB_AHAU;Unigene10619_PB_AHAU;Unigene10881_PB_AHAU;Unigene11390_PB_AHAU;Unigene11661_PB_AHAU;Unigene11673_PB_AHAU;Unigene11832_PB_AHAU;Unigene12061_PB_AHAU;Unigene12251_PB_AHAU;Unigene12438_PB_AHAU;Unigene13021_PB_AHAU;Unigene13154_PB_AHAU;Unigene1335_PB_AHAU;Unigene1370_PB_AHAU;Unigene1381_PB_AHAU;Unigene13851_PB_AHAU;Unigene13941_PB_AHAU;Unigene14284_PB_AHAU;Unigene14742_PB_AHAU;Uni…	K00517+K00120+K00128+K01692+K01076
Flavonoid biosynthesis	253	ko00941	Unigene10167_PB_AHAU;Unigene10585_PB_AHAU;Unigene10911_PB_AHAU;Unigene11319_PB_AHAU;Unigene11390_PB_AHAU;Unigene12061_PB_AHAU;Unigene12251_PB_AHAU;Unigene12346_PB_AHAU;Unigene12716_PB_AHAU;Unigene1288_PB_AHAU;Unigene13083_PB_AHAU;Unigene1326_PB_AHAU;Unigene1335_PB_AHAU;Unigene14406_PB_AHAU;Unigene14782_PB_AHAU;Unigene14982_PB_AHAU;Unigene15005_PB_AHAU;Unigene1500_PB_AHAU;Unigene15530_PB_AHAU;Unig…	K13065+K01859+K00475+K00487+K05280+K00660+K09754+K13082+K05277+K13081+K05278+K00588+K13083+K08695+K00091
Cyanoamino acid metabolism	246	ko00460	Unigene10013_PB_AHAU;Unigene10426_PB_AHAU;Unigene10928_PB_AHAU;Unigene1217_PB_AHAU;Unigene1246_PB_AHAU;Unigene13473_PB_AHAU;Unigene13679_PB_AHAU;Unigene13933_PB_AHAU;Unigene14170_PB_AHAU;Unigene14465_PB_AHAU;Unigene14488_PB_AHAU;Unigene14489_PB_AHAU;Unigene14845_PB_AHAU;Unigene14876_PB_AHAU;Unigene15243_PB_AHAU;Unigene1566_PB_AHAU;Unigene15713_PB_AHAU;Unigene15725_PB_AHAU;Unigene16796_PB_AHAU;Uni…	K01188+K13030+K00600+K05349+K05350+K08248+K08249+K13027+K00681+K13035+K13034
Pyruvate metabolism	245	ko00620	Unigene10196_PB_AHAU;Unigene10332_PB_AHAU;Unigene10496_PB_AHAU;Unigene11331_PB_AHAU;Unigene11508_PB_AHAU;Unigene11540_PB_AHAU;Unigene11667_PB_AHAU;Unigene11715_PB_AHAU;Unigene1201_PB_AHAU;Unigene12257_PB_AHAU;Unigene12271_PB_AHAU;Unigene12807_PB_AHAU;Unigene13101_PB_AHAU;Unigene13282_PB_AHAU;Unigene13383_PB_AHAU;Unigene13405_PB_AHAU;Unigene13750_PB_AHAU;Unigene1391_PB_AHAU;Unigene14724_PB_AHAU;Un…	K00873+K00025+K00627+K00026+K01595+K00161+K01895+K00382+K01962+K00029+K01961+K01069+K00016+K00128+K01006+K11262+K00015+K00049+K02160+K00626+K00028+K01610+K01649+K00162+K01007+K00102+K01638+K01759+K01512
Nucleotide excision repair	232	ko03420	Unigene10071_PB_AHAU;Unigene10184_PB_AHAU;Unigene10423_PB_AHAU;Unigene10609_PB_AHAU;Unigene10646_PB_AHAU;Unigene11062_PB_AHAU;Unigene11068_PB_AHAU;Unigene11247_PB_AHAU;Unigene1124_PB_AHAU;Unigene1144_PB_AHAU;Unigene11807_PB_AHAU;Unigene11934_PB_AHAU;Unigene12077_PB_AHAU;Unigene12082_PB_AHAU;Unigene12292_PB_AHAU;Unigene12356_PB_AHAU;Unigene13426_PB_AHAU;Unigene14022_PB_AHAU;Unigene1498_PB_AHAU;Uni…	K03506+K02335+K03143+K10610+K10839+K02202+K10754+K03505+K02328+K02326+K10609+K06634+K10570+K10756+K03144+K10846+K07466+K02327+K03657+K02324+K10838+K10844+K03141+K10755+K03142+K10841+K10739+K10849+K10848+K03868+K10842+K10843+K10845+K10747+K03504+K04802+K02325+K10140
Zeatin biosynthesis	226	ko00908	Unigene10394_PB_AHAU;Unigene1071_PB_AHAU;Unigene11608_PB_AHAU;Unigene11855_PB_AHAU;Unigene11902_PB_AHAU;Unigene12176_PB_AHAU;Unigene1246_PB_AHAU;Unigene12812_PB_AHAU;Unigene12958_PB_AHAU;Unigene132_PB_AHAU;Unigene13713_PB_AHAU;Unigene13823_PB_AHAU;Unigene14090_PB_AHAU;Unigene14103_PB_AHAU;Unigene14530_PB_AHAU;Unigene14845_PB_AHAU;Unigene1566_PB_AHAU;Unigene17375_PB_AHAU;Unigene18738_PB_AHAU;Unige…	K13493+K10717+K00279+K13496+K10760+K00791+K13495
Cysteine and methionine metabolism	225	ko00270	Unigene10062_PB_AHAU;Unigene10165_PB_AHAU;Unigene10438_PB_AHAU;Unigene1051_PB_AHAU;Unigene11283_PB_AHAU;Unigene11478_PB_AHAU;Unigene12102_PB_AHAU;Unigene12189_PB_AHAU;Unigene12383_PB_AHAU;Unigene12774_PB_AHAU;Unigene12933_PB_AHAU;Unigene13249_PB_AHAU;Unigene13849_PB_AHAU;Unigene14774_PB_AHAU;Unigene14991_PB_AHAU;Unigene14992_PB_AHAU;Unigene15027_PB_AHAU;Unigene15251_PB_AHAU;Unigene15299_PB_AHAU;U…	K00558+K01738+K12524+K00640+K00549+K00813+K00789+K05933+K00797+K00016+K01739+K01611+K01761+K01760+K00928+K00815+K00547+K01762+K01251+K08967+K01244+K00133+K09880+K13034
Phenylalanine metabolism	204	ko00360	Unigene10045_PB_AHAU;Unigene10687_PB_AHAU;Unigene11075_PB_AHAU;Unigene11319_PB_AHAU;Unigene11470_PB_AHAU;Unigene11478_PB_AHAU;Unigene12403_PB_AHAU;Unigene12426_PB_AHAU;Unigene12492_PB_AHAU;Unigene12715_PB_AHAU;Unigene13146_PB_AHAU;Unigene13219_PB_AHAU;Unigene1326_PB_AHAU;Unigene13401_PB_AHAU;Unigene14782_PB_AHAU;Unigene15299_PB_AHAU;Unigene15530_PB_AHAU;Unigene1558_PB_AHAU;Unigene15705_PB_AHAU;Un…	K00430+K00487+K00813+K10775+K01904+K00276+K09754+K00588+K07253+K00815+K00457+K01593+K11188+K00817
Carbon fixation in photosynthetic organisms	204	ko00710	Unigene10196_PB_AHAU;Unigene10332_PB_AHAU;Unigene10957_PB_AHAU;Unigene10958_PB_AHAU;Unigene11478_PB_AHAU;Unigene11504_PB_AHAU;Unigene11508_PB_AHAU;Unigene11667_PB_AHAU;Unigene11715_PB_AHAU;Unigene12745_PB_AHAU;Unigene13101_PB_AHAU;Unigene13107_PB_AHAU;Unigene13383_PB_AHAU;Unigene13405_PB_AHAU;Unigene13538_PB_AHAU;Unigene1391_PB_AHAU;Unigene14210_PB_AHAU;Unigene14724_PB_AHAU;Unigene15299_PB_AHAU;U…	K00873+K00025+K01803+K00813+K01623+K00026+K01595+K00927+K00814+K00029+K01602+K01807+K01783+K01601+K01006+K00855+K01100+K03841+K05298+K00615+K00028+K01610
ABC transporters	203	ko02010	Unigene10135_PB_AHAU;Unigene10321_PB_AHAU;Unigene10701_PB_AHAU;Unigene11165_PB_AHAU;Unigene11509_PB_AHAU;Unigene11645_PB_AHAU;Unigene13718_PB_AHAU;Unigene13827_PB_AHAU;Unigene1425_PB_AHAU;Unigene1430_PB_AHAU;Unigene14392_PB_AHAU;Unigene14394_PB_AHAU;Unigene14811_PB_AHAU;Unigene14983_PB_AHAU;Unigene15369_PB_AHAU;Unigene15671_PB_AHAU;Unigene15678_PB_AHAU;Unigene16075_PB_AHAU;Unigene16399_PB_AHAU;Un…	K05658+K05681+K05666+K05663+K05643+K05677
Glycerophospholipid metabolism	202	ko00564	Unigene10662_PB_AHAU;Unigene10668_PB_AHAU;Unigene11170_PB_AHAU;Unigene12734_PB_AHAU;Unigene12735_PB_AHAU;Unigene12988_PB_AHAU;Unigene131_PB_AHAU;Unigene13739_PB_AHAU;Unigene13752_PB_AHAU;Unigene13876_PB_AHAU;Unigene13879_PB_AHAU;Unigene14520_PB_AHAU;Unigene14521_PB_AHAU;Unigene14697_PB_AHAU;Unigene14955_PB_AHAU;Unigene15384_PB_AHAU;Unigene15529_PB_AHAU;Unigene15862_PB_AHAU;Unigene17060_PB_AHAU;Un…	K13508+K01114+K00968+K13510+K00995+K00901+K00006+K05929+K00993+K01126+K01115+K00630+K00981+K13511+K01047+K01613+K08730+K06130+K00967+K00894+K00111+K00655+K13513+K13523+K13506+K00999
Fatty acid metabolism	190	ko00071	Unigene1007_PB_AHAU;Unigene1071_PB_AHAU;Unigene10790_PB_AHAU;Unigene12429_PB_AHAU;Unigene12812_PB_AHAU;Unigene13127_PB_AHAU;Unigene14090_PB_AHAU;Unigene1489_PB_AHAU;Unigene1509_PB_AHAU;Unigene17280_PB_AHAU;Unigene17301_PB_AHAU;Unigene17789_PB_AHAU;Unigene1800_PB_AHAU;Unigene186_PB_AHAU;Unigene187_PB_AHAU;Unigene19145_PB_AHAU;Unigene21267_PB_AHAU;Unigene21536_PB_AHAU;Unigene21923_PB_AHAU;Unigene22…	K00001+K00232+K07513+K01897+K00128+K01692+K00121+K00626+K13953+K00249
Arginine and proline metabolism	187	ko00330	Unigene11033_PB_AHAU;Unigene11478_PB_AHAU;Unigene12026_PB_AHAU;Unigene12089_PB_AHAU;Unigene1242_PB_AHAU;Unigene13098_PB_AHAU;Unigene1322_PB_AHAU;Unigene13849_PB_AHAU;Unigene13906_PB_AHAU;Unigene14370_PB_AHAU;Unigene14371_PB_AHAU;Unigene14991_PB_AHAU;Unigene14992_PB_AHAU;Unigene15027_PB_AHAU;Unigene15299_PB_AHAU;Unigene15653_PB_AHAU;Unigene15655_PB_AHAU;Unigene15921_PB_AHAU;Unigene16325_PB_AHAU;Un…	K00145+K00813+K01476+K00819+K00286+K01755+K12657+K00797+K00930+K00261+K01611+K01438+K00128+K00611+K01915+K00294+K01583+K13427+K00620+K00472+K00262+K01427+K00318+K01581+K10536+K01259+K01940+K00818
alpha-Linolenic acid metabolism	186	ko00592	Unigene10680_PB_AHAU;Unigene1071_PB_AHAU;Unigene10790_PB_AHAU;Unigene11162_PB_AHAU;Unigene11835_PB_AHAU;Unigene12429_PB_AHAU;Unigene12812_PB_AHAU;Unigene13071_PB_AHAU;Unigene13382_PB_AHAU;Unigene1402_PB_AHAU;Unigene14072_PB_AHAU;Unigene14090_PB_AHAU;Unigene1489_PB_AHAU;Unigene16202_PB_AHAU;Unigene16452_PB_AHAU;Unigene17104_PB_AHAU;Unigene18781_PB_AHAU;Unigene19145_PB_AHAU;Unigene19347_PB_AHAU;Uni…	K00454+K00232+K08241+K10527+K05894+K01723+K10526+K01047+K10528
Basal transcription factors	185	ko03022	Unigene10276_PB_AHAU;Unigene10278_PB_AHAU;Unigene10314_PB_AHAU;Unigene10335_PB_AHAU;Unigene10423_PB_AHAU;Unigene10681_PB_AHAU;Unigene11068_PB_AHAU;Unigene11111_PB_AHAU;Unigene11247_PB_AHAU;Unigene11532_PB_AHAU;Unigene11637_PB_AHAU;Unigene11934_PB_AHAU;Unigene12684_PB_AHAU;Unigene12810_PB_AHAU;Unigene13116_PB_AHAU;Unigene13201_PB_AHAU;Unigene13346_PB_AHAU;Unigene1373_PB_AHAU;Unigene14495_PB_AHAU;U…	K03122+K03120+K03124+K03126+K03143+K03136+K02202+K03128+K03130+K03138+K06634+K03139+K03144+K10844+K03141+K03142+K03125+K03132+K03137+K03131+K03133+K10842+K03135+K10843+K03123+K10845+K03127+K03134
Phosphatidylinositol signaling system	183	ko04070	Unigene10133_PB_AHAU;Unigene10248_PB_AHAU;Unigene1136_PB_AHAU;Unigene11741_PB_AHAU;Unigene11753_PB_AHAU;Unigene11755_PB_AHAU;Unigene11904_PB_AHAU;Unigene12037_PB_AHAU;Unigene12323_PB_AHAU;Unigene12816_PB_AHAU;Unigene131_PB_AHAU;Unigene13370_PB_AHAU;Unigene133_PB_AHAU;Unigene13739_PB_AHAU;Unigene13897_PB_AHAU;Unigene14395_PB_AHAU;Unigene14396_PB_AHAU;Unigene14631_PB_AHAU;Unigene15115_PB_AHAU;Unige…	K00921+K00888+K00889+K02183+K00901+K01092+K10047+K00914+K01082+K00981+K01110+K05857+K00913+K01107+K00999
Porphyrin and chlorophyll metabolism	180	ko00860	Unigene10030_PB_AHAU;Unigene10468_PB_AHAU;Unigene10878_PB_AHAU;Unigene10879_PB_AHAU;Unigene11653_PB_AHAU;Unigene12202_PB_AHAU;Unigene12368_PB_AHAU;Unigene12597_PB_AHAU;Unigene13170_PB_AHAU;Unigene13387_PB_AHAU;Unigene13864_PB_AHAU;Unigene14136_PB_AHAU;Unigene14158_PB_AHAU;Unigene14214_PB_AHAU;Unigene16743_PB_AHAU;Unigene16853_PB_AHAU;Unigene16866_PB_AHAU;Unigene17147_PB_AHAU;Unigene17616_PB_AHAU;…	K01885+K01599+K13606+K00218+K13071+K01772+K02257+K10960+K13544+K01845+K02492+K00510+K02495+K03403+K04035+K13600+K00522+K08101+K00231+K04040+K03405+K01749+K08099+K01698+K03428+K03404+K01719+K03394+K00228+K13545+K02259
N-Glycan biosynthesis	178	ko00510	Unigene10240_PB_AHAU;Unigene10313_PB_AHAU;Unigene10926_PB_AHAU;Unigene10927_PB_AHAU;Unigene11117_PB_AHAU;Unigene11487_PB_AHAU;Unigene11643_PB_AHAU;Unigene11797_PB_AHAU;Unigene11993_PB_AHAU;Unigene12273_PB_AHAU;Unigene12360_PB_AHAU;Unigene12629_PB_AHAU;Unigene12630_PB_AHAU;Unigene13776_PB_AHAU;Unigene17004_PB_AHAU;Unigene17478_PB_AHAU;Unigene17629_PB_AHAU;Unigene17831_PB_AHAU;Unigene17856_PB_AHAU;…	K12670+K07441+K00736+K07252+K01228+K03843+K03848+K05546+K07151+K01231+K00737+K12669+K01001+K12666+K03846+K01230+K00721+K00902+K00726+K09658+K00729+K09659+K07432+K03844+K03845+K12668+K03849+K03847+K03842+K03850+K06316
Citrate cycle (TCA cycle)	177	ko00020	Unigene10332_PB_AHAU;Unigene10343_PB_AHAU;Unigene10496_PB_AHAU;Unigene11213_PB_AHAU;Unigene11331_PB_AHAU;Unigene11508_PB_AHAU;Unigene11540_PB_AHAU;Unigene1201_PB_AHAU;Unigene12257_PB_AHAU;Unigene12750_PB_AHAU;Unigene12751_PB_AHAU;Unigene12807_PB_AHAU;Unigene13302_PB_AHAU;Unigene13405_PB_AHAU;Unigene13551_PB_AHAU;Unigene13811_PB_AHAU;Unigene1391_PB_AHAU;Unigene14035_PB_AHAU;Unigene14486_PB_AHAU;Un…	K00025+K00658+K00627+K01648+K00026+K00161+K00382+K00164+K00031+K00030+K01899+K01681+K01900+K01647+K01610+K00234+K00162+K00235+K01679+K00236
Glutathione metabolism	176	ko00480	Unigene11101_PB_AHAU;Unigene11102_PB_AHAU;Unigene11244_PB_AHAU;Unigene1125_PB_AHAU;Unigene11601_PB_AHAU;Unigene12095_PB_AHAU;Unigene1290_PB_AHAU;Unigene13290_PB_AHAU;Unigene13551_PB_AHAU;Unigene13655_PB_AHAU;Unigene13825_PB_AHAU;Unigene13833_PB_AHAU;Unigene13849_PB_AHAU;Unigene14547_PB_AHAU;Unigene14548_PB_AHAU;Unigene14754_PB_AHAU;Unigene14991_PB_AHAU;Unigene14992_PB_AHAU;Unigene15027_PB_AHAU;Un…	K00799+K01919+K01255+K10807+K00036+K00031+K10808+K00797+K01920+K00432+K00681+K00434+K00033+K00383+K01469+K01581
Carotenoid biosynthesis	175	ko00906	Unigene10355_PB_AHAU;Unigene11245_PB_AHAU;Unigene11475_PB_AHAU;Unigene12110_PB_AHAU;Unigene12216_PB_AHAU;Unigene14679_PB_AHAU;Unigene14690_PB_AHAU;Unigene14691_PB_AHAU;Unigene14692_PB_AHAU;Unigene17142_PB_AHAU;Unigene17721_PB_AHAU;Unigene18426_PB_AHAU;Unigene18496_PB_AHAU;Unigene18872_PB_AHAU;Unigene19434_PB_AHAU;Unigene21749_PB_AHAU;Unigene21817_PB_AHAU;Unigene22407_PB_AHAU;Unigene23823_PB_AHAU;…	K02294+K00514+K09843+K06444+K02291+K09839+K09841+K06443+K09837+K09838+K09840+K09835+K09842+K02293
Nitrogen metabolism	175	ko00910	Unigene10391_PB_AHAU;Unigene11158_PB_AHAU;Unigene12403_PB_AHAU;Unigene13146_PB_AHAU;Unigene14370_PB_AHAU;Unigene14371_PB_AHAU;Unigene14374_PB_AHAU;Unigene14375_PB_AHAU;Unigene14376_PB_AHAU;Unigene15655_PB_AHAU;Unigene16325_PB_AHAU;Unigene1647_PB_AHAU;Unigene17133_PB_AHAU;Unigene18815_PB_AHAU;Unigene18816_PB_AHAU;Unigene21090_PB_AHAU;Unigene21633_PB_AHAU;Unigene21752_PB_AHAU;Unigene22322_PB_AHAU;U…	K01673+K01953+K10775+K00261+K01760+K01915+K01674+K00360+K00605+K01725+K00264+K00262+K01455+K00366+K00284
Proteasome	174	ko03050	Unigene10894_PB_AHAU;Unigene11978_PB_AHAU;Unigene12455_PB_AHAU;Unigene13054_PB_AHAU;Unigene1306_PB_AHAU;Unigene13534_PB_AHAU;Unigene13548_PB_AHAU;Unigene14079_PB_AHAU;Unigene14546_PB_AHAU;Unigene14934_PB_AHAU;Unigene15031_PB_AHAU;Unigene15041_PB_AHAU;Unigene15070_PB_AHAU;Unigene1610_PB_AHAU;Unigene16924_PB_AHAU;Unigene16944_PB_AHAU;Unigene17076_PB_AHAU;Unigene17373_PB_AHAU;Unigene17471_PB_AHAU;Un…	K03064+K02729+K03032+K03031+K02730+K03063+K02727+K03029+K03065+K06699+K02728+K11599+K03039+K02736+K10881+K03038+K02732+K03028+K02734+K03062+K02735+K02738+K03066+K02739+K03033+K03030+K03061+K02726+K03037+K02725+K03036+K02731+K06700+K02737+K03035
Ascorbate and aldarate metabolism	173	ko00053	Unigene10559_PB_AHAU;Unigene10868_PB_AHAU;Unigene10869_PB_AHAU;Unigene11364_PB_AHAU;Unigene1210_PB_AHAU;Unigene12906_PB_AHAU;Unigene13049_PB_AHAU;Unigene13388_PB_AHAU;Unigene13507_PB_AHAU;Unigene13897_PB_AHAU;Unigene14295_PB_AHAU;Unigene14298_PB_AHAU;Unigene14299_PB_AHAU;Unigene14300_PB_AHAU;Unigene1439_PB_AHAU;Unigene1454_PB_AHAU;Unigene14831_PB_AHAU;Unigene15106_PB_AHAU;Unigene15182_PB_AHAU;Uni…	K08232+K00225+K00423+K00012+K10047+K00064+K00128+K00469+K10046+K00434
Alanine, aspartate and glutamate metabolism	173	ko00250	Unigene10061_PB_AHAU;Unigene11158_PB_AHAU;Unigene11478_PB_AHAU;Unigene13098_PB_AHAU;Unigene13107_PB_AHAU;Unigene14370_PB_AHAU;Unigene14371_PB_AHAU;Unigene15299_PB_AHAU;Unigene15655_PB_AHAU;Unigene15921_PB_AHAU;Unigene15978_PB_AHAU;Unigene16325_PB_AHAU;Unigene1647_PB_AHAU;Unigene17070_PB_AHAU;Unigene1748_PB_AHAU;Unigene17684_PB_AHAU;Unigene17737_PB_AHAU;Unigene17815_PB_AHAU;Unigene18155_PB_AHAU;Un…	K00135+K01953+K00813+K01755+K00814+K00261+K01955+K01580+K00820+K13566+K01915+K00294+K01756+K00264+K00262+K00609+K00827+K00764+K01956+K01939+K01940+K00278
Pentose and glucuronate interconversions	169	ko00040	Unigene10336_PB_AHAU;Unigene11711_PB_AHAU;Unigene11838_PB_AHAU;Unigene11847_PB_AHAU;Unigene1273_PB_AHAU;Unigene12893_PB_AHAU;Unigene13388_PB_AHAU;Unigene13921_PB_AHAU;Unigene14117_PB_AHAU;Unigene1454_PB_AHAU;Unigene15068_PB_AHAU;Unigene15263_PB_AHAU;Unigene15618_PB_AHAU;Unigene1564_PB_AHAU;Unigene15868_PB_AHAU;Unigene16615_PB_AHAU;Unigene16708_PB_AHAU;Unigene17301_PB_AHAU;Unigene18325_PB_AHAU;Uni…	K01051+K01184+K01213+K00012+K01783+K01728+K00128+K00854+K00963+K00875+K01805
Fructose and mannose metabolism	165	ko00051	Unigene10957_PB_AHAU;Unigene10958_PB_AHAU;Unigene11181_PB_AHAU;Unigene11504_PB_AHAU;Unigene11545_PB_AHAU;Unigene12592_PB_AHAU;Unigene12593_PB_AHAU;Unigene12594_PB_AHAU;Unigene12650_PB_AHAU;Unigene12939_PB_AHAU;Unigene13040_PB_AHAU;Unigene13538_PB_AHAU;Unigene14252_PB_AHAU;Unigene15302_PB_AHAU;Unigene15907_PB_AHAU;Unigene16563_PB_AHAU;Unigene16578_PB_AHAU;Unigene16776_PB_AHAU;Unigene17760_PB_AHAU;…	K01803+K00850+K01623+K02377+K00844+K01103+K00847+K01809+K00008+K00100+K00895+K03841+K01711+K00971+K01805+K01840+K00966
Galactose metabolism	164	ko00052	Unigene10229_PB_AHAU;Unigene11181_PB_AHAU;Unigene11960_PB_AHAU;Unigene12418_PB_AHAU;Unigene12592_PB_AHAU;Unigene12593_PB_AHAU;Unigene12594_PB_AHAU;Unigene12650_PB_AHAU;Unigene13007_PB_AHAU;Unigene13040_PB_AHAU;Unigene13700_PB_AHAU;Unigene13814_PB_AHAU;Unigene13961_PB_AHAU;Unigene13987_PB_AHAU;Unigene14429_PB_AHAU;Unigene14430_PB_AHAU;Unigene14673_PB_AHAU;Unigene15302_PB_AHAU;Unigene15630_PB_AHAU;…	K01190+K12309+K00850+K01684+K00844+K01835+K01784+K01187+K01193+K00849+K00963+K07407
Inositol phosphate metabolism	160	ko00562	Unigene10133_PB_AHAU;Unigene10248_PB_AHAU;Unigene10668_PB_AHAU;Unigene10957_PB_AHAU;Unigene10958_PB_AHAU;Unigene1136_PB_AHAU;Unigene11741_PB_AHAU;Unigene11753_PB_AHAU;Unigene11755_PB_AHAU;Unigene12037_PB_AHAU;Unigene12323_PB_AHAU;Unigene13370_PB_AHAU;Unigene133_PB_AHAU;Unigene13538_PB_AHAU;Unigene13897_PB_AHAU;Unigene14395_PB_AHAU;Unigene14396_PB_AHAU;Unigene14631_PB_AHAU;Unigene14697_PB_AHAU;Uni…	K00921+K00888+K01114+K01803+K00889+K01092+K10047+K00914+K01082+K00469+K01110+K05857+K00010+K01858+K00140+K00913+K01107+K00999
Tyrosine metabolism	155	ko00350	Unigene10061_PB_AHAU;Unigene1007_PB_AHAU;Unigene11478_PB_AHAU;Unigene1219_PB_AHAU;Unigene12715_PB_AHAU;Unigene13376_PB_AHAU;Unigene15001_PB_AHAU;Unigene15299_PB_AHAU;Unigene15921_PB_AHAU;Unigene17280_PB_AHAU;Unigene17332_PB_AHAU;Unigene17815_PB_AHAU;Unigene21052_PB_AHAU;Unigene21226_PB_AHAU;Unigene2204_PB_AHAU;Unigene22223_PB_AHAU;Unigene22475_PB_AHAU;Unigene22550_PB_AHAU;Unigene24573_PB_AHAU;Uni…	K00135+K00001+K00813+K00599+K00276+K00422+K01800+K07253+K00121+K00815+K00451+K00457+K01555+K13953+K01593+K00817
Photosynthesis	151	ko00195	Unigene10233_PB_AHAU;Unigene10318_PB_AHAU;Unigene11456_PB_AHAU;Unigene12045_PB_AHAU;Unigene12659_PB_AHAU;Unigene13441_PB_AHAU;Unigene13783_PB_AHAU;Unigene14614_PB_AHAU;Unigene14615_PB_AHAU;Unigene15024_PB_AHAU;Unigene15190_PB_AHAU;Unigene15639_PB_AHAU;Unigene15973_PB_AHAU;Unigene17234_PB_AHAU;Unigene17315_PB_AHAU;Unigene17549_PB_AHAU;Unigene18558_PB_AHAU;Unigene20517_PB_AHAU;Unigene2252_PB_AHAU;U…	K02701+K02109+K02724+K08902+K02638+K02717+K02712+K02693+K02698+K02641+K08901+K02721+K02709+K02115+K02689+K08903+K02690+K08905+K03542+K02111+K02113+K02697+K02703+K08906+K02723+K02713+K02711+K02707+K02108+K03541+K02692+K02695+K02637+K02699+K02716+K02635+K02694+K02110+K02714+K02704+K02634+K02696+K02639+K02640+K02636+K02691+K02706+K02705+K02112+K02114
DNA replication	151	ko03030	Unigene10071_PB_AHAU;Unigene10184_PB_AHAU;Unigene10325_PB_AHAU;Unigene11062_PB_AHAU;Unigene1124_PB_AHAU;Unigene1144_PB_AHAU;Unigene12077_PB_AHAU;Unigene12292_PB_AHAU;Unigene13426_PB_AHAU;Unigene15662_PB_AHAU;Unigene1659_PB_AHAU;Unigene16956_PB_AHAU;Unigene17329_PB_AHAU;Unigene175_PB_AHAU;Unigene17631_PB_AHAU;Unigene17991_PB_AHAU;Unigene18795_PB_AHAU;Unigene18796_PB_AHAU;Unigene19721_PB_AHAU;Unige…	K03506+K02335+K10744+K10754+K03505+K02328+K02326+K10756+K02321+K07466+K02327+K02540+K02324+K02209+K10755+K10739+K10743+K10747+K02212+K10742+K02542+K02685+K02541+K02320+K03504+K02684+K04799+K04802+K03111+K02325+K10745+K02210
Mismatch repair	148	ko03430	Unigene1124_PB_AHAU;Unigene1144_PB_AHAU;Unigene12077_PB_AHAU;Unigene12292_PB_AHAU;Unigene13276_PB_AHAU;Unigene15662_PB_AHAU;Unigene16570_PB_AHAU;Unigene17329_PB_AHAU;Unigene17391_PB_AHAU;Unigene17991_PB_AHAU;Unigene18047_PB_AHAU;Unigene18111_PB_AHAU;Unigene18795_PB_AHAU;Unigene18796_PB_AHAU;Unigene18953_PB_AHAU;Unigene19282_PB_AHAU;Unigene20045_PB_AHAU;Unigene20296_PB_AHAU;Unigene20424_PB_AHAU;Un…	K10754+K03505+K02328+K08737+K10756+K08739+K07466+K07456+K02327+K03657+K08735+K10755+K10739+K08734+K08736+K10747+K10858+K03504+K04802+K03111
Terpenoid backbone biosynthesis	148	ko00900	Unigene10034_PB_AHAU;Unigene10193_PB_AHAU;Unigene10560_PB_AHAU;Unigene10581_PB_AHAU;Unigene10830_PB_AHAU;Unigene12957_PB_AHAU;Unigene12958_PB_AHAU;Unigene14158_PB_AHAU;Unigene14962_PB_AHAU;Unigene15203_PB_AHAU;Unigene1527_PB_AHAU;Unigene15364_PB_AHAU;Unigene15812_PB_AHAU;Unigene16346_PB_AHAU;Unigene17491_PB_AHAU;Unigene17510_PB_AHAU;Unigene17626_PB_AHAU;Unigene17709_PB_AHAU;Unigene19052_PB_AHAU;U…	K00938+K00991+K05356+K01823+K01662+K01641+K10960+K00787+K01770+K00869+K00099+K13789+K00021+K03527+K00626+K14066+K00919+K11778+K12742+K03526+K01597
Biosynthesis of unsaturated fatty acids	148	ko01040	Unigene10459_PB_AHAU;Unigene1071_PB_AHAU;Unigene10790_PB_AHAU;Unigene10903_PB_AHAU;Unigene10904_PB_AHAU;Unigene1200_PB_AHAU;Unigene12429_PB_AHAU;Unigene12812_PB_AHAU;Unigene13127_PB_AHAU;Unigene14090_PB_AHAU;Unigene14604_PB_AHAU;Unigene14605_PB_AHAU;Unigene1489_PB_AHAU;Unigene15685_PB_AHAU;Unigene19145_PB_AHAU;Unigene20248_PB_AHAU;Unigene21923_PB_AHAU;Unigene22897_PB_AHAU;Unigene23145_PB_AHAU;Uni…	K10257+K00232+K00059+K00507+K07513+K10258+K03921+K10256+K10703+K10255+K01068+K01076
Base excision repair	145	ko03410	Unigene10071_PB_AHAU;Unigene10184_PB_AHAU;Unigene11062_PB_AHAU;Unigene11250_PB_AHAU;Unigene1144_PB_AHAU;Unigene12077_PB_AHAU;Unigene12292_PB_AHAU;Unigene13426_PB_AHAU;Unigene14935_PB_AHAU;Unigene15352_PB_AHAU;Unigene15797_PB_AHAU;Unigene16711_PB_AHAU;Unigene16904_PB_AHAU;Unigene16956_PB_AHAU;Unigene175_PB_AHAU;Unigene17631_PB_AHAU;Unigene18163_PB_AHAU;Unigene18184_PB_AHAU;Unigene18312_PB_AHAU;Uni…	K03506+K02335+K10798+K03505+K02328+K02326+K10772+K10563+K01246+K10802+K10773+K02327+K02324+K03575+K10569+K03512+K02330+K01142+K10771+K10803+K01247+K10747+K03660+K03504+K04799+K04802+K02325+K10801+K03652+K03648
Pentose phosphate pathway	141	ko00030	Unigene11181_PB_AHAU;Unigene11504_PB_AHAU;Unigene12650_PB_AHAU;Unigene1290_PB_AHAU;Unigene13007_PB_AHAU;Unigene13040_PB_AHAU;Unigene1304_PB_AHAU;Unigene13825_PB_AHAU;Unigene13833_PB_AHAU;Unigene14159_PB_AHAU;Unigene15302_PB_AHAU;Unigene15381_PB_AHAU;Unigene15580_PB_AHAU;Unigene1564_PB_AHAU;Unigene17085_PB_AHAU;Unigene17127_PB_AHAU;Unigene1752_PB_AHAU;Unigene17821_PB_AHAU;Unigene17911_PB_AHAU;Unig…	K00850+K01623+K00036+K01835+K00852+K01810+K01807+K01783+K01057+K00948+K03841+K00616+K00033+K00615+K00851
Valine, leucine and isoleucine degradation	141	ko00280	Unigene10669_PB_AHAU;Unigene10764_PB_AHAU;Unigene10765_PB_AHAU;Unigene10766_PB_AHAU;Unigene10767_PB_AHAU;Unigene11163_PB_AHAU;Unigene11520_PB_AHAU;Unigene12807_PB_AHAU;Unigene12957_PB_AHAU;Unigene13127_PB_AHAU;Unigene13643_PB_AHAU;Unigene1382_PB_AHAU;Unigene15335_PB_AHAU;Unigene15742_PB_AHAU;Unigene16324_PB_AHAU;Unigene17301_PB_AHAU;Unigene1800_PB_AHAU;Unigene18583_PB_AHAU;Unigene186_PB_AHAU;Unig…	K01640+K00382+K01641+K07513+K00167+K09699+K00253+K00128+K01692+K05605+K01968+K00020+K00626+K00826+K00140+K01969+K01966+K00166+K00249
Protein export	140	ko03060	Unigene10194_PB_AHAU;Unigene10885_PB_AHAU;Unigene10886_PB_AHAU;Unigene11588_PB_AHAU;Unigene11796_PB_AHAU;Unigene12158_PB_AHAU;Unigene13187_PB_AHAU;Unigene13624_PB_AHAU;Unigene13712_PB_AHAU;Unigene14053_PB_AHAU;Unigene14151_PB_AHAU;Unigene14708_PB_AHAU;Unigene1481_PB_AHAU;Unigene15185_PB_AHAU;Unigene15450_PB_AHAU;Unigene15533_PB_AHAU;Unigene15965_PB_AHAU;Unigene1719_PB_AHAU;Unigene17345_PB_AHAU;Un…	K03106+K03116+K03105+K03070+K09540+K03118+K03217+K10956+K03108+K13280+K13431+K03104+K09490+K09481+K03100+K12947+K03107+K12272+K09647+K03110+K03109+K12275+K09648+K12948+K07342
Propanoate metabolism	138	ko00640	Unigene12271_PB_AHAU;Unigene13282_PB_AHAU;Unigene13750_PB_AHAU;Unigene14035_PB_AHAU;Unigene15005_PB_AHAU;Unigene15936_PB_AHAU;Unigene15987_PB_AHAU;Unigene17301_PB_AHAU;Unigene1800_PB_AHAU;Unigene18273_PB_AHAU;Unigene18583_PB_AHAU;Unigene186_PB_AHAU;Unigene187_PB_AHAU;Unigene19847_PB_AHAU;Unigene21099_PB_AHAU;Unigene21429_PB_AHAU;Unigene21458_PB_AHAU;Unigene21542_PB_AHAU;Unigene21591_PB_AHAU;Unige…	K01895+K01962+K01961+K01899+K00224+K00016+K00128+K01692+K05605+K01505+K11262+K01900+K01578+K02160+K00626+K00140+K01966+K01908+K00249
Valine, leucine and isoleucine biosynthesis	136	ko00290	Unigene10170_PB_AHAU;Unigene10200_PB_AHAU;Unigene10905_PB_AHAU;Unigene10906_PB_AHAU;Unigene11723_PB_AHAU;Unigene11864_PB_AHAU;Unigene1201_PB_AHAU;Unigene12106_PB_AHAU;Unigene12257_PB_AHAU;Unigene12699_PB_AHAU;Unigene12700_PB_AHAU;Unigene13068_PB_AHAU;Unigene13176_PB_AHAU;Unigene1366_PB_AHAU;Unigene1443_PB_AHAU;Unigene16303_PB_AHAU;Unigene17496_PB_AHAU;Unigene17772_PB_AHAU;Unigene1908_PB_AHAU;Unig…	K01869+K01704+K01870+K00161+K01703+K01873+K01652+K00052+K00826+K01653+K00053+K01649+K00162+K01754+K01687
Glycine, serine and threonine metabolism	134	ko00260	Unigene10438_PB_AHAU;Unigene10928_PB_AHAU;Unigene12102_PB_AHAU;Unigene12383_PB_AHAU;Unigene12715_PB_AHAU;Unigene12807_PB_AHAU;Unigene12978_PB_AHAU;Unigene13232_PB_AHAU;Unigene15725_PB_AHAU;Unigene16328_PB_AHAU;Unigene16896_PB_AHAU;Unigene23718_PB_AHAU;Unigene24367_PB_AHAU;Unigene2513_PB_AHAU;Unigene2672_PB_AHAU;Unigene27539_PB_AHAU;Unigene27751_PB_AHAU;Unigene28078_PB_AHAU;Unigene28079_PB_AHAU;Un…	K12524+K00600+K00276+K00382+K01733+K00130+K01079+K00928+K01695+K00281+K00605+K00058+K00827+K00872+K12235+K01696+K00133+K01754+K06001+K01620+K00831
Glycerolipid metabolism	132	ko00561	Unigene1053_PB_AHAU;Unigene10662_PB_AHAU;Unigene11237_PB_AHAU;Unigene11375_PB_AHAU;Unigene11986_PB_AHAU;Unigene12905_PB_AHAU;Unigene131_PB_AHAU;Unigene13739_PB_AHAU;Unigene14298_PB_AHAU;Unigene1439_PB_AHAU;Unigene15661_PB_AHAU;Unigene17118_PB_AHAU;Unigene17301_PB_AHAU;Unigene1807_PB_AHAU;Unigene18197_PB_AHAU;Unigene21641_PB_AHAU;Unigene2203_PB_AHAU;Unigene24058_PB_AHAU;Unigene24069_PB_AHAU;Unigen…	K03715+K13508+K00002+K06119+K09480+K00901+K06118+K00630+K00128+K00863+K00864+K00679+K07407+K00655+K11155+K13513+K13523+K13506
Phenylalanine, tyrosine and tryptophan biosynthesis	126	ko00400	Unigene10843_PB_AHAU;Unigene11478_PB_AHAU;Unigene11512_PB_AHAU;Unigene125_PB_AHAU;Unigene126_PB_AHAU;Unigene127_PB_AHAU;Unigene13316_PB_AHAU;Unigene13787_PB_AHAU;Unigene13791_PB_AHAU;Unigene14266_PB_AHAU;Unigene1433_PB_AHAU;Unigene14920_PB_AHAU;Unigene15299_PB_AHAU;Unigene15707_PB_AHAU;Unigene15921_PB_AHAU;Unigene1679_PB_AHAU;Unigene17120_PB_AHAU;Unigene17249_PB_AHAU;Unigene17815_PB_AHAU;Unigene2…	K01626+K00813+K01657+K01609+K00891+K13832+K01658+K01850+K00815+K01695+K00766+K01736+K00800+K01696+K06001+K01817+K01735+K00817
Regulation of autophagy	124	ko04140	Unigene11132_PB_AHAU;Unigene11150_PB_AHAU;Unigene11370_PB_AHAU;Unigene1167_PB_AHAU;Unigene12001_PB_AHAU;Unigene13165_PB_AHAU;Unigene13917_PB_AHAU;Unigene14332_PB_AHAU;Unigene14333_PB_AHAU;Unigene14334_PB_AHAU;Unigene14335_PB_AHAU;Unigene14346_PB_AHAU;Unigene14347_PB_AHAU;Unigene14395_PB_AHAU;Unigene14396_PB_AHAU;Unigene14666_PB_AHAU;Unigene14667_PB_AHAU;Unigene17101_PB_AHAU;Unigene1729_PB_AHAU;Un…	K08333+K08339+K08269+K07198+K08342+K08341+K00914+K08343+K08334+K08336+K08337
Homologous recombination	123	ko03440	Unigene10184_PB_AHAU;Unigene11072_PB_AHAU;Unigene1144_PB_AHAU;Unigene11676_PB_AHAU;Unigene11969_PB_AHAU;Unigene12077_PB_AHAU;Unigene12292_PB_AHAU;Unigene15400_PB_AHAU;Unigene15557_PB_AHAU;Unigene16956_PB_AHAU;Unigene17471_PB_AHAU;Unigene17631_PB_AHAU;Unigene17991_PB_AHAU;Unigene18795_PB_AHAU;Unigene18796_PB_AHAU;Unigene19190_PB_AHAU;Unigene20246_PB_AHAU;Unigene20296_PB_AHAU;Unigene23244_PB_AHAU;U…	K02335+K10866+K03505+K03553+K10865+K02328+K08991+K10881+K07466+K02327+K10901+K08775+K03165+K10739+K10875+K03655+K04482+K03504+K03111+K10877
Tryptophan metabolism	116	ko00380	Unigene10881_PB_AHAU;Unigene13302_PB_AHAU;Unigene14284_PB_AHAU;Unigene15648_PB_AHAU;Unigene164_PB_AHAU;Unigene17301_PB_AHAU;Unigene1800_PB_AHAU;Unigene18287_PB_AHAU;Unigene186_PB_AHAU;Unigene187_PB_AHAU;Unigene20106_PB_AHAU;Unigene2203_PB_AHAU;Unigene23115_PB_AHAU;Unigene23171_PB_AHAU;Unigene2344_PB_AHAU;Unigene23453_PB_AHAU;Unigene23664_PB_AHAU;Unigene24079_PB_AHAU;Unigene24150_PB_AHAU;Unigene24…	K11868+K00164+K11817+K00128+K01692+K11813+K11812+K01237+K11821+K01867+K11816+K00626+K11820+K03781+K01593+K11818
Natural killer cell mediated cytotoxicity	115	ko04650	Unigene10275_PB_AHAU;Unigene10282_PB_AHAU;Unigene10292_PB_AHAU;Unigene10510_PB_AHAU;Unigene10821_PB_AHAU;Unigene1109_PB_AHAU;Unigene11776_PB_AHAU;Unigene11779_PB_AHAU;Unigene11936_PB_AHAU;Unigene11967_PB_AHAU;Unigene1206_PB_AHAU;Unigene12317_PB_AHAU;Unigene12332_PB_AHAU;Unigene12858_PB_AHAU;Unigene12859_PB_AHAU;Unigene12936_PB_AHAU;Unigene12954_PB_AHAU;Unigene13541_PB_AHAU;Unigene14279_PB_AHAU;Un…	K04371+K04392+K04368+K06268
SNARE interactions in vesicular transport	105	ko04130	Unigene10029_PB_AHAU;Unigene10402_PB_AHAU;Unigene10480_PB_AHAU;Unigene10873_PB_AHAU;Unigene11299_PB_AHAU;Unigene11734_PB_AHAU;Unigene11773_PB_AHAU;Unigene12160_PB_AHAU;Unigene1258_PB_AHAU;Unigene13443_PB_AHAU;Unigene13744_PB_AHAU;Unigene14641_PB_AHAU;Unigene15142_PB_AHAU;Unigene15700_PB_AHAU;Unigene15741_PB_AHAU;Unigene16059_PB_AHAU;Unigene17690_PB_AHAU;Unigene2030_PB_AHAU;Unigene21754_PB_AHAU;Un…	K08515+K08498+K08509+K08508+K08495+K08505+K08493+K08500+K08488+K08486+K08497+K08503+K08516+K08490+K08504+K08506+K08489+K08496+K08517+K08492
beta-Alanine metabolism	105	ko00410	Unigene10330_PB_AHAU;Unigene12715_PB_AHAU;Unigene13849_PB_AHAU;Unigene14991_PB_AHAU;Unigene14992_PB_AHAU;Unigene15027_PB_AHAU;Unigene16923_PB_AHAU;Unigene17070_PB_AHAU;Unigene17301_PB_AHAU;Unigene1748_PB_AHAU;Unigene17566_PB_AHAU;Unigene1800_PB_AHAU;Unigene18583_PB_AHAU;Unigene186_PB_AHAU;Unigene187_PB_AHAU;Unigene20878_PB_AHAU;Unigene2203_PB_AHAU;Unigene2212_PB_AHAU;Unigene22716_PB_AHAU;Unigene2…	K13367+K00276+K00797+K01580+K00128+K01692+K05605+K01431+K01578+K00207+K01918+K01464+K00249
Glyoxylate and dicarboxylate metabolism	102	ko00630	Unigene10332_PB_AHAU;Unigene11508_PB_AHAU;Unigene13086_PB_AHAU;Unigene13405_PB_AHAU;Unigene1391_PB_AHAU;Unigene14210_PB_AHAU;Unigene14486_PB_AHAU;Unigene15565_PB_AHAU;Unigene17891_PB_AHAU;Unigene18929_PB_AHAU;Unigene20781_PB_AHAU;Unigene24793_PB_AHAU;Unigene25894_PB_AHAU;Unigene27485_PB_AHAU;Unigene28508_PB_AHAU;Unigene28509_PB_AHAU;Unigene28510_PB_AHAU;Unigene28929_PB_AHAU;Unigene29010_PB_AHAU;U…	K00025+K00026+K01637+K01602+K01681+K01601+K01433+K11517+K01647+K00015+K00049+K00122+K00626+K01966+K01455+K01638
Other glycan degradation	100	ko00511	Unigene10182_PB_AHAU;Unigene10229_PB_AHAU;Unigene12418_PB_AHAU;Unigene13700_PB_AHAU;Unigene15630_PB_AHAU;Unigene15985_PB_AHAU;Unigene18278_PB_AHAU;Unigene18676_PB_AHAU;Unigene18677_PB_AHAU;Unigene19420_PB_AHAU;Unigene20048_PB_AHAU;Unigene20975_PB_AHAU;Unigene21952_PB_AHAU;Unigene22200_PB_AHAU;Unigene22442_PB_AHAU;Unigene22871_PB_AHAU;Unigene23146_PB_AHAU;Unigene23912_PB_AHAU;Unigene24020_PB_AHAU;…	K01191+K12311+K01190+K12309+K01227+K01206+K01444+K12373
Fatty acid biosynthesis	94	ko00061	Unigene10823_PB_AHAU;Unigene10903_PB_AHAU;Unigene10904_PB_AHAU;Unigene10993_PB_AHAU;Unigene11945_PB_AHAU;Unigene13091_PB_AHAU;Unigene13256_PB_AHAU;Unigene13282_PB_AHAU;Unigene13589_PB_AHAU;Unigene13750_PB_AHAU;Unigene14361_PB_AHAU;Unigene15576_PB_AHAU;Unigene15685_PB_AHAU;Unigene16887_PB_AHAU;Unigene18273_PB_AHAU;Unigene19037_PB_AHAU;Unigene19330_PB_AHAU;Unigene20248_PB_AHAU;Unigene2038_PB_AHAU;U…	K10782+K00059+K00208+K09458+K01962+K01961+K00648+K02372+K03921+K10781+K11262+K02160+K00645
Butanoate metabolism	94	ko00650	Unigene10061_PB_AHAU;Unigene10669_PB_AHAU;Unigene10764_PB_AHAU;Unigene10765_PB_AHAU;Unigene10766_PB_AHAU;Unigene10767_PB_AHAU;Unigene11163_PB_AHAU;Unigene11520_PB_AHAU;Unigene1201_PB_AHAU;Unigene12257_PB_AHAU;Unigene12957_PB_AHAU;Unigene17070_PB_AHAU;Unigene1748_PB_AHAU;Unigene1800_PB_AHAU;Unigene186_PB_AHAU;Unigene187_PB_AHAU;Unigene22716_PB_AHAU;Unigene2344_PB_AHAU;Unigene23945_PB_AHAU;Unigene2…	K00135+K01640+K00161+K01641+K01580+K01692+K00100+K01652+K00626+K00019+K00074+K01653+K00162+K00109
Lysine degradation	90	ko00310	Unigene10343_PB_AHAU;Unigene12881_PB_AHAU;Unigene13302_PB_AHAU;Unigene1349_PB_AHAU;Unigene17301_PB_AHAU;Unigene1800_PB_AHAU;Unigene186_PB_AHAU;Unigene187_PB_AHAU;Unigene1997_PB_AHAU;Unigene1998_PB_AHAU;Unigene2203_PB_AHAU;Unigene2344_PB_AHAU;Unigene25214_PB_AHAU;Unigene25393_PB_AHAU;Unigene25548_PB_AHAU;Unigene26494_PB_AHAU;Unigene26648_PB_AHAU;Unigene26651_PB_AHAU;Unigene29463_PB_AHAU;Unigene295…	K00658+K09188+K11422+K00164+K11423+K11424+K00128+K01692+K00626
Steroid biosynthesis	90	ko00100	Unigene10185_PB_AHAU;Unigene10648_PB_AHAU;Unigene11342_PB_AHAU;Unigene12392_PB_AHAU;Unigene14150_PB_AHAU;Unigene16005_PB_AHAU;Unigene1634_PB_AHAU;Unigene17064_PB_AHAU;Unigene17182_PB_AHAU;Unigene18524_PB_AHAU;Unigene19207_PB_AHAU;Unigene19346_PB_AHAU;Unigene19697_PB_AHAU;Unigene20520_PB_AHAU;Unigene20807_PB_AHAU;Unigene2311_PB_AHAU;Unigene23129_PB_AHAU;Unigene24901_PB_AHAU;Unigene24964_PB_AHAU;Un…	K01853+K01852+K00227+K00222+K00511+K00801+K08246+K07748+K05917+K00559+K07750+K00213+K08242+K09832+K01824
Diterpenoid biosynthesis	89	ko00904	Unigene11475_PB_AHAU;Unigene13377_PB_AHAU;Unigene1473_PB_AHAU;Unigene15385_PB_AHAU;Unigene17988_PB_AHAU;Unigene1811_PB_AHAU;Unigene18913_PB_AHAU;Unigene20563_PB_AHAU;Unigene23031_PB_AHAU;Unigene23311_PB_AHAU;Unigene23480_PB_AHAU;Unigene23653_PB_AHAU;Unigene2416_PB_AHAU;Unigene24178_PB_AHAU;Unigene28775_PB_AHAU;Unigene29118_PB_AHAU;Unigene29213_PB_AHAU;Unigene31955_PB_AHAU;Unigene31956_PB_AHAU;Uni…	K04123+K12929+K05282+K04124+K04122+K04125+K13070+K04121+K14037+K04120
Ubiquinone and other terpenoid-quinone biosynthesis	87	ko00130	Unigene12492_PB_AHAU;Unigene1308_PB_AHAU;Unigene22029_PB_AHAU;Unigene22030_PB_AHAU;Unigene23129_PB_AHAU;Unigene23307_PB_AHAU;Unigene2490_PB_AHAU;Unigene25142_PB_AHAU;Unigene25253_PB_AHAU;Unigene25422_PB_AHAU;Unigene25516_PB_AHAU;Unigene25860_PB_AHAU;Unigene27376_PB_AHAU;Unigene32000_PB_AHAU;Unigene3274_PB_AHAU;Unigene33197_PB_AHAU;Unigene33353_PB_AHAU;Unigene34914_PB_AHAU;Unigene37478_PB_AHAU;Uni…	K01904+K01661+K12502+K06127+K00815+K06125+K06126+K00591+K12501+K05928+K02548+K00457+K09833+K02552+K09834
Sphingolipid metabolism	85	ko00600	Unigene10229_PB_AHAU;Unigene12418_PB_AHAU;Unigene13700_PB_AHAU;Unigene15630_PB_AHAU;Unigene18278_PB_AHAU;Unigene18676_PB_AHAU;Unigene18677_PB_AHAU;Unigene19420_PB_AHAU;Unigene20975_PB_AHAU;Unigene21952_PB_AHAU;Unigene22145_PB_AHAU;Unigene22200_PB_AHAU;Unigene22442_PB_AHAU;Unigene25077_PB_AHAU;Unigene25729_PB_AHAU;Unigene28129_PB_AHAU;Unigene29419_PB_AHAU;Unigene29645_PB_AHAU;Unigene29692_PB_AHAU;…	K01190+K12309+K04718+K00654+K07407+K12349+K04712+K04711+K01634
Ether lipid metabolism	80	ko00565	Unigene10668_PB_AHAU;Unigene12734_PB_AHAU;Unigene12735_PB_AHAU;Unigene14520_PB_AHAU;Unigene14521_PB_AHAU;Unigene14697_PB_AHAU;Unigene14955_PB_AHAU;Unigene15529_PB_AHAU;Unigene15862_PB_AHAU;Unigene17060_PB_AHAU;Unigene17177_PB_AHAU;Unigene18235_PB_AHAU;Unigene18236_PB_AHAU;Unigene1859_PB_AHAU;Unigene21440_PB_AHAU;Unigene21441_PB_AHAU;Unigene22053_PB_AHAU;Unigene26989_PB_AHAU;Unigene27095_PB_AHAU;U…	K01114+K13510+K00993+K01115+K01047
Flavone and flavonol biosynthesis	76	ko00944	Unigene11390_PB_AHAU;Unigene11830_PB_AHAU;Unigene12061_PB_AHAU;Unigene12251_PB_AHAU;Unigene1288_PB_AHAU;Unigene12995_PB_AHAU;Unigene13355_PB_AHAU;Unigene1335_PB_AHAU;Unigene13803_PB_AHAU;Unigene1432_PB_AHAU;Unigene16577_PB_AHAU;Unigene16642_PB_AHAU;Unigene17071_PB_AHAU;Unigene18859_PB_AHAU;Unigene18903_PB_AHAU;Unigene18935_PB_AHAU;Unigene2073_PB_AHAU;Unigene23116_PB_AHAU;Unigene23666_PB_AHAU;Unig…	K05280+K05279+K13083+K10757+K00724
Benzoxazinoid biosynthesis	71	ko00402	Unigene10394_PB_AHAU;Unigene10426_PB_AHAU;Unigene10881_PB_AHAU;Unigene12995_PB_AHAU;Unigene14982_PB_AHAU;Unigene22319_PB_AHAU;Unigene22937_PB_AHAU;Unigene23031_PB_AHAU;Unigene2678_PB_AHAU;Unigene2905_PB_AHAU;Unigene29213_PB_AHAU;Unigene29385_PB_AHAU;Unigene29435_PB_AHAU;Unigene29901_PB_AHAU;Unigene32886_PB_AHAU;Unigene34867_PB_AHAU;Unigene35622_PB_AHAU;Unigene36367_PB_AHAU;Unigene36578_PB_AHAU;Un…	K13228+K13227+K13223+K13230+K13229+K13225
Sulfur metabolism	70	ko00920	Unigene10165_PB_AHAU;Unigene1051_PB_AHAU;Unigene12774_PB_AHAU;Unigene14631_PB_AHAU;Unigene14774_PB_AHAU;Unigene15251_PB_AHAU;Unigene16171_PB_AHAU;Unigene16172_PB_AHAU;Unigene16173_PB_AHAU;Unigene16527_PB_AHAU;Unigene17430_PB_AHAU;Unigene17544_PB_AHAU;Unigene18250_PB_AHAU;Unigene18815_PB_AHAU;Unigene18816_PB_AHAU;Unigene23315_PB_AHAU;Unigene23686_PB_AHAU;Unigene28398_PB_AHAU;Unigene28753_PB_AHAU;U…	K01738+K00640+K01082+K01739+K00392+K13811+K01760+K00860+K13034+K00387+K01107
Pantothenate and CoA biosynthesis	69	ko00770	Unigene11769_PB_AHAU;Unigene14005_PB_AHAU;Unigene1638_PB_AHAU;Unigene19895_PB_AHAU;Unigene20878_PB_AHAU;Unigene21042_PB_AHAU;Unigene21071_PB_AHAU;Unigene21621_PB_AHAU;Unigene21646_PB_AHAU;Unigene22186_PB_AHAU;Unigene22739_PB_AHAU;Unigene25490_PB_AHAU;Unigene28113_PB_AHAU;Unigene28651_PB_AHAU;Unigene31893_PB_AHAU;Unigene31894_PB_AHAU;Unigene31895_PB_AHAU;Unigene31998_PB_AHAU;Unigene31999_PB_AHAU;U…	K09680+K00606+K01598+K01431+K01652+K00207+K00859+K00826+K01653+K01918+K00053+K01464+K01687
Selenoamino acid metabolism	68	ko00450	Unigene11283_PB_AHAU;Unigene14002_PB_AHAU;Unigene1442_PB_AHAU;Unigene16171_PB_AHAU;Unigene16172_PB_AHAU;Unigene16173_PB_AHAU;Unigene16637_PB_AHAU;Unigene17544_PB_AHAU;Unigene18815_PB_AHAU;Unigene18816_PB_AHAU;Unigene23315_PB_AHAU;Unigene23686_PB_AHAU;Unigene2497_PB_AHAU;Unigene26121_PB_AHAU;Unigene26567_PB_AHAU;Unigene27892_PB_AHAU;Unigene28753_PB_AHAU;Unigene28812_PB_AHAU;Unigene28813_PB_AHAU;Un…	K00549+K01874+K00384+K01739+K01761+K13811+K01760+K08247+K11717+K01008
Histidine metabolism	67	ko00340	Unigene12142_PB_AHAU;Unigene1219_PB_AHAU;Unigene13080_PB_AHAU;Unigene17301_PB_AHAU;Unigene1747_PB_AHAU;Unigene18414_PB_AHAU;Unigene21052_PB_AHAU;Unigene21226_PB_AHAU;Unigene2203_PB_AHAU;Unigene22223_PB_AHAU;Unigene26701_PB_AHAU;Unigene28024_PB_AHAU;Unigene29463_PB_AHAU;Unigene29581_PB_AHAU;Unigene2973_PB_AHAU;Unigene30249_PB_AHAU;Unigene30327_PB_AHAU;Unigene30328_PB_AHAU;Unigene30329_PB_AHAU;Unig…	K00013+K00599+K00128+K11755+K00765+K01590+K01814+K01593+K01693+K00817
Isoquinoline alkaloid biosynthesis	61	ko00950	Unigene11478_PB_AHAU;Unigene12715_PB_AHAU;Unigene13376_PB_AHAU;Unigene15299_PB_AHAU;Unigene15921_PB_AHAU;Unigene17815_PB_AHAU;Unigene2204_PB_AHAU;Unigene25253_PB_AHAU;Unigene27539_PB_AHAU;Unigene28261_PB_AHAU;Unigene28905_PB_AHAU;Unigene28938_PB_AHAU;Unigene29424_PB_AHAU;Unigene29521_PB_AHAU;Unigene29807_PB_AHAU;Unigene33701_PB_AHAU;Unigene41194_PB_AHAU;Unigene41273_PB_AHAU;Unigene41378_PB_AHAU;U…	K00813+K00276+K00422+K00815+K01593
Lysine biosynthesis	58	ko00300	Unigene10438_PB_AHAU;Unigene11033_PB_AHAU;Unigene11612_PB_AHAU;Unigene12102_PB_AHAU;Unigene12383_PB_AHAU;Unigene13057_PB_AHAU;Unigene13906_PB_AHAU;Unigene15653_PB_AHAU;Unigene19615_PB_AHAU;Unigene20862_PB_AHAU;Unigene21113_PB_AHAU;Unigene21609_PB_AHAU;Unigene21643_PB_AHAU;Unigene21644_PB_AHAU;Unigene22138_PB_AHAU;Unigene23718_PB_AHAU;Unigene23887_PB_AHAU;Unigene23890_PB_AHAU;Unigene24367_PB_AHAU;…	K12524+K00145+K01586+K10206+K00930+K00215+K00928+K01778+K01714+K00133
Glycosylphosphatidylinositol(GPI)-anchor biosynthesis	57	ko00563	Unigene15094_PB_AHAU;Unigene15336_PB_AHAU;Unigene15462_PB_AHAU;Unigene15909_PB_AHAU;Unigene19336_PB_AHAU;Unigene22915_PB_AHAU;Unigene22947_PB_AHAU;Unigene23084_PB_AHAU;Unigene23091_PB_AHAU;Unigene23637_PB_AHAU;Unigene26100_PB_AHAU;Unigene26145_PB_AHAU;Unigene26296_PB_AHAU;Unigene26716_PB_AHAU;Unigene26746_PB_AHAU;Unigene26755_PB_AHAU;Unigene27353_PB_AHAU;Unigene287_PB_AHAU;Unigene29766_PB_AHAU;Un…	K05285+K05284+K03857+K07541+K05289+K03859+K05283+K05293+K05292+K09658+K07542+K05286+K05310+K03858+K03434
One carbon pool by folate	53	ko00670	Unigene10574_PB_AHAU;Unigene10928_PB_AHAU;Unigene11789_PB_AHAU;Unigene1291_PB_AHAU;Unigene14718_PB_AHAU;Unigene14719_PB_AHAU;Unigene15725_PB_AHAU;Unigene16896_PB_AHAU;Unigene18929_PB_AHAU;Unigene20899_PB_AHAU;Unigene21323_PB_AHAU;Unigene21415_PB_AHAU;Unigene22276_PB_AHAU;Unigene22642_PB_AHAU;Unigene23078_PB_AHAU;Unigene2513_PB_AHAU;Unigene27339_PB_AHAU;Unigene27596_PB_AHAU;Unigene27599_PB_AHAU;Un…	K01934+K00600+K13998+K00604+K00297+K01433+K00601+K00605+K00602
Tropane, piperidine and pyridine alkaloid biosynthesis	51	ko00960	Unigene11478_PB_AHAU;Unigene11634_PB_AHAU;Unigene12715_PB_AHAU;Unigene15299_PB_AHAU;Unigene15921_PB_AHAU;Unigene17815_PB_AHAU;Unigene2204_PB_AHAU;Unigene25253_PB_AHAU;Unigene27539_PB_AHAU;Unigene28261_PB_AHAU;Unigene41194_PB_AHAU;Unigene41990_PB_AHAU;Unigene4246_PB_AHAU;Unigene42999_PB_AHAU;Unigene4394_PB_AHAU;Unigene4395_PB_AHAU;Unigene48687_PB_AHAU;Unigene50811_PB_AHAU;Unigene51203_PB_AHAU;Unig…	K00813+K08081+K00276+K00815+K00817
Nicotinate and nicotinamide metabolism	49	ko00760	Unigene11146_PB_AHAU;Unigene14975_PB_AHAU;Unigene15609_PB_AHAU;Unigene1673_PB_AHAU;Unigene29841_PB_AHAU;Unigene30798_PB_AHAU;Unigene3096_PB_AHAU;Unigene32444_PB_AHAU;Unigene32445_PB_AHAU;Unigene35291_PB_AHAU;Unigene35518_PB_AHAU;Unigene38982_PB_AHAU;Unigene4011_PB_AHAU;Unigene44745_PB_AHAU;Unigene48321_PB_AHAU;Unigene49020_PB_AHAU;Unigene50021_PB_AHAU;Unigene5035_PB_AHAU;Unigene54748_PB_AHAU;Unig…	K01950+K03517+K00767+K03426+K03787+K01239+K06210+K00858+K00763+K00278
Glycosaminoglycan degradation	47	ko00531	Unigene10229_PB_AHAU;Unigene11966_PB_AHAU;Unigene13700_PB_AHAU;Unigene15630_PB_AHAU;Unigene16927_PB_AHAU;Unigene17277_PB_AHAU;Unigene19420_PB_AHAU;Unigene22442_PB_AHAU;Unigene2537_PB_AHAU;Unigene25729_PB_AHAU;Unigene26310_PB_AHAU;Unigene32008_PB_AHAU;Unigene32300_PB_AHAU;Unigene32301_PB_AHAU;Unigene32770_PB_AHAU;Unigene33335_PB_AHAU;Unigene35037_PB_AHAU;Unigene35645_PB_AHAU;Unigene42044_PB_AHAU;U…	K12309+K10532+K01205+K12373
Linoleic acid metabolism	44	ko00591	Unigene10680_PB_AHAU;Unigene11835_PB_AHAU;Unigene18781_PB_AHAU;Unigene21434_PB_AHAU;Unigene21599_PB_AHAU;Unigene21681_PB_AHAU;Unigene21682_PB_AHAU;Unigene22169_PB_AHAU;Unigene22414_PB_AHAU;Unigene23945_PB_AHAU;Unigene24975_PB_AHAU;Unigene25274_PB_AHAU;Unigene25376_PB_AHAU;Unigene25839_PB_AHAU;Unigene28379_PB_AHAU;Unigene28380_PB_AHAU;Unigene29546_PB_AHAU;Unigene3149_PB_AHAU;Unigene37301_PB_AHAU;U…	K00454+K00100+K01047
Non-homologous end-joining	44	ko03450	Unigene11072_PB_AHAU;Unigene11969_PB_AHAU;Unigene15557_PB_AHAU;Unigene24847_PB_AHAU;Unigene25509_PB_AHAU;Unigene2826_PB_AHAU;Unigene32262_PB_AHAU;Unigene37794_PB_AHAU;Unigene43927_PB_AHAU;Unigene44448_PB_AHAU;Unigene48195_PB_AHAU;Unigene50592_PB_AHAU;Unigene51062_PB_AHAU;Unigene51063_PB_AHAU;Unigene52226_PB_AHAU;Unigene52757_PB_AHAU;Unigene52763_PB_AHAU;Unigene53357_PB_AHAU;Unigene53481_PB_AHAU;U…	K10866+K10865+K03512+K10885+K10777+K04799+K10886+K10884
Glucosinolate biosynthesis	38	ko00966	Unigene20106_PB_AHAU;Unigene23171_PB_AHAU;Unigene24079_PB_AHAU;Unigene30566_PB_AHAU;Unigene31624_PB_AHAU;Unigene31998_PB_AHAU;Unigene31999_PB_AHAU;Unigene32575_PB_AHAU;Unigene32681_PB_AHAU;Unigene32682_PB_AHAU;Unigene42821_PB_AHAU;Unigene46336_PB_AHAU;Unigene5112_PB_AHAU;Unigene54580_PB_AHAU;Unigene54690_PB_AHAU;Unigene55202_PB_AHAU;Unigene55547_PB_AHAU;Unigene55594_PB_AHAU;Unigene57420_PB_AHAU;U…	K11813+K11812+K12153+K11821+K11820+K00826+K01649+K11818
Indole alkaloid biosynthesis	38	ko00901	Unigene14214_PB_AHAU;Unigene21208_PB_AHAU;Unigene21209_PB_AHAU;Unigene21210_PB_AHAU;Unigene21394_PB_AHAU;Unigene22490_PB_AHAU;Unigene26552_PB_AHAU;Unigene29078_PB_AHAU;Unigene29925_PB_AHAU;Unigene31659_PB_AHAU;Unigene37587_PB_AHAU;Unigene37588_PB_AHAU;Unigene37589_PB_AHAU;Unigene45205_PB_AHAU;Unigene5924_PB_AHAU;Unigene60216_PB_AHAU;Unigene63335_PB_AHAU;Unigene66441_PB_AHAU;Unigene69684_PB_AHAU;U…	K08233+K01757
Riboflavin metabolism	35	ko00740	Unigene10076_PB_AHAU;Unigene10195_PB_AHAU;Unigene10986_PB_AHAU;Unigene14792_PB_AHAU;Unigene24674_PB_AHAU;Unigene24675_PB_AHAU;Unigene24690_PB_AHAU;Unigene2560_PB_AHAU;Unigene26455_PB_AHAU;Unigene26619_PB_AHAU;Unigene31314_PB_AHAU;Unigene31315_PB_AHAU;Unigene31317_PB_AHAU;Unigene34097_PB_AHAU;Unigene34601_PB_AHAU;Unigene34881_PB_AHAU;Unigene39643_PB_AHAU;Unigene4671_PB_AHAU;Unigene4902_PB_AHAU;Uni…	K01497+K00794+K01078+K00793+K11752+K00861
Photosynthesis - antenna proteins	33	ko00196	Unigene21543_PB_AHAU;Unigene28717_PB_AHAU;Unigene29704_PB_AHAU;Unigene40817_PB_AHAU;Unigene40991_PB_AHAU;Unigene41052_PB_AHAU;Unigene41053_PB_AHAU;Unigene41250_PB_AHAU;Unigene41271_PB_AHAU;Unigene41338_PB_AHAU;Unigene41499_PB_AHAU;Unigene42211_PB_AHAU;Unigene42256_PB_AHAU;Unigene42283_PB_AHAU;Unigene42285_PB_AHAU;Unigene42286_PB_AHAU;Unigene42492_PB_AHAU;Unigene42493_PB_AHAU;Unigene42494_PB_AHAU;…	K08914+K08916+K08917+K08908+K08910+K08915+K08907+K08913+K08909+K08912
Arachidonic acid metabolism	31	ko00590	Unigene16654_PB_AHAU;Unigene17589_PB_AHAU;Unigene2196_PB_AHAU;Unigene23605_PB_AHAU;Unigene24323_PB_AHAU;Unigene25896_PB_AHAU;Unigene26568_PB_AHAU;Unigene27660_PB_AHAU;Unigene28892_PB_AHAU;Unigene3149_PB_AHAU;Unigene3167_PB_AHAU;Unigene3183_PB_AHAU;Unigene34332_PB_AHAU;Unigene41612_PB_AHAU;Unigene42080_PB_AHAU;Unigene42329_PB_AHAU;Unigene4248_PB_AHAU;Unigene503_PB_AHAU;Unigene51210_PB_AHAU;Unigene…	K01254+K00432+K00681+K05309+K01047
Folate biosynthesis	30	ko00790	Unigene11061_PB_AHAU;Unigene11789_PB_AHAU;Unigene12008_PB_AHAU;Unigene14412_PB_AHAU;Unigene14413_PB_AHAU;Unigene21324_PB_AHAU;Unigene36188_PB_AHAU;Unigene36836_PB_AHAU;Unigene36837_PB_AHAU;Unigene38354_PB_AHAU;Unigene45176_PB_AHAU;Unigene53174_PB_AHAU;Unigene53949_PB_AHAU;Unigene54314_PB_AHAU;Unigene54758_PB_AHAU;Unigene54759_PB_AHAU;Unigene55207_PB_AHAU;Unigene55685_PB_AHAU;Unigene61890_PB_AHAU;…	K13950+K13998+K13941+K01495+K01930+K01307+K01633
Glycosphingolipid biosynthesis - ganglio series	29	ko00604	Unigene10229_PB_AHAU;Unigene13700_PB_AHAU;Unigene15630_PB_AHAU;Unigene19420_PB_AHAU;Unigene22442_PB_AHAU;Unigene25729_PB_AHAU;Unigene32008_PB_AHAU;Unigene33335_PB_AHAU;Unigene35037_PB_AHAU;Unigene42044_PB_AHAU;Unigene48675_PB_AHAU;Unigene48676_PB_AHAU;Unigene49623_PB_AHAU;Unigene49624_PB_AHAU;Unigene49625_PB_AHAU;Unigene49827_PB_AHAU;Unigene50118_PB_AHAU;Unigene5202_PB_AHAU;Unigene52120_PB_AHAU;U…	K12309+K12373
Synthesis and degradation of ketone bodies	25	ko00072	Unigene10669_PB_AHAU;Unigene10764_PB_AHAU;Unigene10765_PB_AHAU;Unigene10766_PB_AHAU;Unigene10767_PB_AHAU;Unigene11163_PB_AHAU;Unigene11520_PB_AHAU;Unigene12957_PB_AHAU;Unigene28279_PB_AHAU;Unigene30393_PB_AHAU;Unigene30394_PB_AHAU;Unigene30395_PB_AHAU;Unigene31570_PB_AHAU;Unigene50676_PB_AHAU;Unigene50677_PB_AHAU;Unigene50678_PB_AHAU;Unigene6680_PB_AHAU;Unigene80830_PB_AHAU;Unigene82204_PB_AHAU;U…	K01640+K01641+K00626+K00019
Vitamin B6 metabolism	25	ko00750	Unigene12978_PB_AHAU;Unigene16504_PB_AHAU;Unigene33926_PB_AHAU;Unigene34074_PB_AHAU;Unigene34706_PB_AHAU;Unigene34707_PB_AHAU;Unigene34708_PB_AHAU;Unigene34709_PB_AHAU;Unigene34833_PB_AHAU;Unigene34834_PB_AHAU;Unigene35001_PB_AHAU;Unigene43346_PB_AHAU;Unigene45655_PB_AHAU;Unigene6123_PB_AHAU;Unigene70753_PB_AHAU;Unigene74411_PB_AHAU;Unigene74708_PB_AHAU;Unigene75358_PB_AHAU;Unigene81685_PB_AHAU;U…	K01733+K06215+K00868+K08681+K00831
O-Mannosyl glycan biosynthesis	23	ko00514	Unigene13169_PB_AHAU;Unigene14968_PB_AHAU;Unigene16459_PB_AHAU;Unigene16460_PB_AHAU;Unigene20919_PB_AHAU;Unigene21812_PB_AHAU;Unigene26352_PB_AHAU;Unigene28511_PB_AHAU;Unigene28512_PB_AHAU;Unigene28637_PB_AHAU;Unigene28811_PB_AHAU;Unigene29528_PB_AHAU;Unigene32866_PB_AHAU;Unigene4127_PB_AHAU;Unigene485_PB_AHAU;Unigene63152_PB_AHAU;Unigene69303_PB_AHAU;Unigene72070_PB_AHAU;Unigene79862_PB_AHAU;Uni…	K09667+K03691
Circadian rhythm - mammal	22	ko04710	Unigene12371_PB_AHAU;Unigene13226_PB_AHAU;Unigene1542_PB_AHAU;Unigene1775_PB_AHAU;Unigene20249_PB_AHAU;Unigene24715_PB_AHAU;Unigene29221_PB_AHAU;Unigene41681_PB_AHAU;Unigene41994_PB_AHAU;Unigene4470_PB_AHAU;Unigene47232_PB_AHAU;Unigene4724_PB_AHAU;Unigene56598_PB_AHAU;Unigene57139_PB_AHAU;Unigene57140_PB_AHAU;Unigene58649_PB_AHAU;Unigene6555_PB_AHAU;Unigene69442_PB_AHAU;Unigene69443_PB_AHAU;Unige…	K03094+K03868+K02295
Taurine and hypotaurine metabolism	22	ko00430	Unigene17070_PB_AHAU;Unigene1748_PB_AHAU;Unigene2196_PB_AHAU;Unigene22716_PB_AHAU;Unigene24323_PB_AHAU;Unigene2475_PB_AHAU;Unigene34921_PB_AHAU;Unigene4248_PB_AHAU;Unigene51210_PB_AHAU;Unigene5928_PB_AHAU;Unigene70275_PB_AHAU;Unigene70276_PB_AHAU;Unigene78053_PB_AHAU;Unigene78404_PB_AHAU;Unigene88421_PB_AHAU;Unigene88422_PB_AHAU;Unigene88553_PB_AHAU;Unigene8883_PB_AHAU;Unigene88884_PB_AHAU;Unigen…	K01580+K00681
Glycosphingolipid biosynthesis - globo series	21	ko00603	Unigene16182_PB_AHAU;Unigene27865_PB_AHAU;Unigene35326_PB_AHAU;Unigene4338_PB_AHAU;Unigene44195_PB_AHAU;Unigene46574_PB_AHAU;Unigene48675_PB_AHAU;Unigene48676_PB_AHAU;Unigene49623_PB_AHAU;Unigene49624_PB_AHAU;Unigene49625_PB_AHAU;Unigene50118_PB_AHAU;Unigene5202_PB_AHAU;Unigene52120_PB_AHAU;Unigene52492_PB_AHAU;Unigene52567_PB_AHAU;Unigene52947_PB_AHAU;Unigene53091_PB_AHAU;Unigene56785_PB_AHAU;Un…	K01988+K07407+K12373
Brassinosteroid biosynthesis	20	ko00905	Unigene10772_PB_AHAU;Unigene10773_PB_AHAU;Unigene10774_PB_AHAU;Unigene21398_PB_AHAU;Unigene23413_PB_AHAU;Unigene28387_PB_AHAU;Unigene36935_PB_AHAU;Unigene42446_PB_AHAU;Unigene49038_PB_AHAU;Unigene49360_PB_AHAU;Unigene50013_PB_AHAU;Unigene5707_PB_AHAU;Unigene70703_PB_AHAU;Unigene74661_PB_AHAU;Unigene74752_PB_AHAU;Unigene75351_PB_AHAU;Unigene75578_PB_AHAU;Unigene78653_PB_AHAU;Unigene81115_PB_AHAU;U…	K12637+K09589+K12638+K09587+K12640+K09588+K09591+K12639+K09590
C5-Branched dibasic acid metabolism	16	ko00660	Unigene11723_PB_AHAU;Unigene12699_PB_AHAU;Unigene12700_PB_AHAU;Unigene1908_PB_AHAU;Unigene1909_PB_AHAU;Unigene25490_PB_AHAU;Unigene39258_PB_AHAU;Unigene54230_PB_AHAU;Unigene61663_PB_AHAU;Unigene77901_PB_AHAU;Unigene81852_PB_AHAU;Unigene82589_PB_AHAU;Unigene82590_PB_AHAU;Unigene87301_PB_AHAU;Unigene9157_PB_AHAU;Unigene9158_PB_AHAU	K01704+K01703+K01652+K01653
Anthocyanin biosynthesis	15	ko00942	Unigene20860_PB_AHAU;Unigene20921_PB_AHAU;Unigene23116_PB_AHAU;Unigene23666_PB_AHAU;Unigene24019_PB_AHAU;Unigene24276_PB_AHAU;Unigene30243_PB_AHAU;Unigene30761_PB_AHAU;Unigene31173_PB_AHAU;Unigene34832_PB_AHAU;Unigene40621_PB_AHAU;Unigene40816_PB_AHAU;Unigene42300_PB_AHAU;Unigene6250_PB_AHAU;Unigene7093_PB_AHAU	K12338+K12930
Thiamine metabolism	12	ko00730	Unigene10969_PB_AHAU;Unigene11651_PB_AHAU;Unigene2186_PB_AHAU;Unigene2187_PB_AHAU;Unigene3164_PB_AHAU;Unigene39015_PB_AHAU;Unigene80451_PB_AHAU;Unigene814_PB_AHAU;Unigene84578_PB_AHAU;Unigene86178_PB_AHAU;Unigene87046_PB_AHAU;Unigene88850_PB_AHAU	K04487+K03707+K03147+K11717+K00878+K00941
Caffeine metabolism	12	ko00232	Unigene14357_PB_AHAU;Unigene14358_PB_AHAU;Unigene14359_PB_AHAU;Unigene14360_PB_AHAU;Unigene15964_PB_AHAU;Unigene18288_PB_AHAU;Unigene33874_PB_AHAU;Unigene34569_PB_AHAU;Unigene34705_PB_AHAU;Unigene35058_PB_AHAU;Unigene35422_PB_AHAU;Unigene35618_PB_AHAU	K00365+K00106
Fatty acid elongation in mitochondria	11	ko00062	Unigene1338_PB_AHAU;Unigene51059_PB_AHAU;Unigene51060_PB_AHAU;Unigene52303_PB_AHAU;Unigene69618_PB_AHAU;Unigene69879_PB_AHAU;Unigene77308_PB_AHAU;Unigene77309_PB_AHAU;Unigene77974_PB_AHAU;Unigene78742_PB_AHAU;Unigene88515_PB_AHAU	K07512+K01074
Sulfur relay system	11	ko04122	Unigene10969_PB_AHAU;Unigene11379_PB_AHAU;Unigene13158_PB_AHAU;Unigene31898_PB_AHAU;Unigene41229_PB_AHAU;Unigene52185_PB_AHAU;Unigene52216_PB_AHAU;Unigene52259_PB_AHAU;Unigene52829_PB_AHAU;Unigene52958_PB_AHAU;Unigene52959_PB_AHAU	K04487+K11996+K12161+K00566
Biotin metabolism	10	ko00780	Unigene21714_PB_AHAU;Unigene21715_PB_AHAU;Unigene22345_PB_AHAU;Unigene22346_PB_AHAU;Unigene22579_PB_AHAU;Unigene60044_PB_AHAU;Unigene72771_PB_AHAU;Unigene86811_PB_AHAU;Unigene87916_PB_AHAU;Unigene87994_PB_AHAU	K00652+K00833+K01012
Lipoic acid metabolism	9	ko00785	Unigene10077_PB_AHAU;Unigene10629_PB_AHAU;Unigene17500_PB_AHAU;Unigene25198_PB_AHAU;Unigene26851_PB_AHAU;Unigene26889_PB_AHAU;Unigene84980_PB_AHAU;Unigene85067_PB_AHAU;Unigene89614_PB_AHAU	K03801+K03644
Monoterpenoid biosynthesis	9	ko00902	Unigene38250_PB_AHAU;Unigene38266_PB_AHAU;Unigene38298_PB_AHAU;Unigene41414_PB_AHAU;Unigene41643_PB_AHAU;Unigene42533_PB_AHAU;Unigene64567_PB_AHAU;Unigene85650_PB_AHAU;Unigene85812_PB_AHAU	K07385+K12467
Betalain biosynthesis	2	ko00965	Unigene63050_PB_AHAU;Unigene64097_PB_AHAU	K01593
