# Supplementary material for: Transcriptome profiling of fruit development and maturation in Chinese white pear (Pyrus bretschneideri Rehd)
Source: BMC Genomics. 2013 Nov 23;14(1):823. doi: 10.1186/1471-2164-14-823 (PMC4046828; doi:10.1186/1471-2164-14-823)
Supplement: Supplementary file 13 — Additional file 13: Gene set enrichment analysis comparing FS2 and FS1. (XLS 20 KB) [file 12864_2013_5518_MOESM13_ESM.xls]

## Sheet: GO
Additional file 13. Gene set enrichment analysis comparing FS2 and FS1
ID of GO term	GO term	Cluster frequency (285)	Genome frequency of use (27119)	P-value
GO:0009521	photosystem	14	130	8.68e-09
GO:0009579	thylakoid	31	752	8.72e-09
GO:0009534	chloroplast thylakoid	28	640	1.94e-08
GO:0031976	plastid thylakoid	28	677	6.86e-08
GO:0031984	organelle subcompartment	28	681	7.82e-08
GO:0034357	photosynthetic membrane	15	182	8.27e-08
GO:0009507	chloroplast	30	789	1.19e-07
GO:0044434	chloroplast part	29	765	2.43e-07
GO:0044436	thylakoid part	16	248	7.93e-07
GO:0009536	plastid	85	4590	3.63e-06
GO:0044435	plastid part	47	1933	4.92e-06
GO:0044444	cytoplasmic part	137	9429	0.00018
GO:0005737	cytoplasm	137	9452	0.00021
GO:0009532	plastid stroma	27	978	0.00043
GO:0044446	intracellular organelle part	72	4195	0.00093
GO:0009570	chloroplast stroma	8	108	0.00155
GO:0009522	photosystem I	4	20	0.0041
GO:0044422	organelle part	79	4966	0.00473
Notes: GO, gene Ontology; Cluster frequency,percentage of distinct genes annotating to the GO term with process Ontology annotations; Genome frequency of use, percentage of reference genes annotating to the GO term with process Ontology annotations; P-value ≤0.05 are significantly enriched in.

## Sheet: Pathway enrichment analysis
Pathway	DEGs with pathway annotation (295)	All genes with pathway annotation (27390)	P-value	Q-value	Pathway ID
Photosynthesis - antenna proteins	9	45	1.08927e-09	9.36772e-08	ko00196
Metabolic pathways	100	5370	4.66966e-09	2.00795e-07	ko01100
Photosynthesis	10	151	5.93924e-06	0.000170258	ko00195
Notes: P-value, P-value in hypergeometric test; Pathways with Q-value≤0.05 are significantly enriched in DEGs; Pathway ID, pathway number in KEGG.
