# Supplementary material for: Transcriptome profiling of fruit development and maturation in Chinese white pear (Pyrus bretschneideri Rehd)
Source: BMC Genomics. 2013 Nov 23;14(1):823. doi: 10.1186/1471-2164-14-823 (PMC4046828; doi:10.1186/1471-2164-14-823)
Supplement: Supplementary file 14 — Additional file 14: Gene set enrichment analysis comparing FS3 and FS2. (XLS 22 KB) [file 12864_2013_5518_MOESM14_ESM.xls]

## Sheet: GO
Additional file 14. Gene set enrichment analysis comparing FS3 and FS2
ID of GO term	GO term	Cluster frequency (747)	Genome frequency of use (27119)	P-value
GO:0005576	extracellular region	39	638	0.00044
GO:0044425	membrane part	153	4161	0.01047
GO:0031225	anchored to membrane	12	123	0.01913
GO:0030312	external encapsulating structure	51	1114	0.03695
Notes: GO, gene Ontology; Cluster frequency,percentage of distinct genes annotating to the GO term with process Ontology annotations; Genome frequency of use, percentage of reference genes annotating to the GO term with process Ontology annotations; P-value ≤0.05 are significantly enriched in.

## Sheet: Pathway enrichment analysis
Pathway	DEGs with pathway annotation (759)	All genes with pathway annotation (27390)	P-value	Q-value	Pathway ID
Flavonoid biosynthesis	39	330	2.79606e-14	2.74014e-12	ko00941
Biosynthesis of phenylpropanoids	66	1022	1.95005e-10	9.55522e-09	ko01061
Metabolic pathways	216	5370	1.69646e-09	5.54175e-08	ko01100
Phenylpropanoid biosynthesis	40	586	1.94991e-07	4.77728e-06	ko00940
Ascorbate and aldarate metabolism	17	208	7.49517e-05	0.00146905	ko00053
Cysteine and methionine metabolism	18	239	0.000132814	0.0021693	ko00270
Isoquinoline alkaloid biosynthesis	8	58	0.000188886	0.0026444	ko00950
Starch and sucrose metabolism	35	692	0.00051858	0.0063526	ko00500
Stilbenoid, diarylheptanoid and gingerol biosynthesis	20	322	0.000727013	0.00791636	ko00945
Phenylalanine metabolism	12	152	0.00111757	0.010538	ko00360
Tyrosine metabolism	12	153	0.00118284	0.010538	ko00350
Photosynthesis - antenna proteins	6	45	0.00143989	0.0117591	ko00196
Circadian rhythm - plant	17	279	0.0021556	0.0162499	ko04712
Methane metabolism	10	134	0.00421943	0.0265294	ko00680
Oxidative phosphorylation	20	375	0.00431332	0.0265294	ko00190
Pentose and glucuronate interconversions	14	227	0.00458508	0.0265294	ko00040
Flavone and flavonol biosynthesis	8	94	0.00460204	0.0265294	ko00944
Biosynthesis of plant hormones	51	1285	0.00670195	0.0364884	ko01070
Carotenoid biosynthesis	12	193	0.00782005	0.0379519	ko00906
Selenocompound metabolism	9	125	0.0081299	0.0379519	ko00450
Galactose metabolism	12	194	0.00813254	0.0379519	ko00052
Notes: P-value, P-value in hypergeometric test; Pathways with Q-value≤0.05 are significantly enriched in DEGs; Pathway ID, pathway number in KEGG.
