# Supplementary material for: Transcriptome profiling of fruit development and maturation in Chinese white pear (Pyrus bretschneideri Rehd)
Source: BMC Genomics. 2013 Nov 23;14(1):823. doi: 10.1186/1471-2164-14-823 (PMC4046828; doi:10.1186/1471-2164-14-823)
Supplement: Supplementary file 15 — Additional file 15: Gene set enrichment analysis comparing FS4 and FS3. (XLS 22 KB) [file 12864_2013_5518_MOESM15_ESM.xls]

## Sheet: GO
Additional file 15. Gene set enrichment analysis comparing FS4 and FS3
ID of GO term	GO term	Cluster frequency (654)	Genome frequency of use (27119)	P-value
GO:0009579	thylakoid	51	752	4.86e-09
GO:0034357	photosynthetic membrane	23	182	1.23e-08
GO:0031976	plastid thylakoid	46	677	4.29e-08
GO:0031984	organelle subcompartment	46	681	5.19e-08
GO:0009521	photosystem	18	130	3.03e-07
GO:0009507	chloroplast	48	789	6.54e-07
GO:0009534	chloroplast thylakoid	42	640	7.07e-07
GO:0044436	thylakoid part	24	248	1.14e-06
GO:0044434	chloroplast part	46	765	1.95e-06
GO:0044435	plastid part	84	1933	1.34e-05
GO:0009522	photosystem I	6	20	0.00067
GO:0009536	plastid	149	4590	0.00719
GO:0005576	extracellular region	32	638	0.011
GO:0009523	photosystem II	7	52	0.02898
GO:0009535	chloroplast thylakoid membrane	4	14	0.03347
GO:0055035	plastid thylakoid membrane	4	14	0.03347
Notes: GO, gene Ontology; Cluster frequency,percentage of distinct genes annotating to the GO term with process Ontology annotations; Genome frequency of use, percentage of reference genes annotating to the GO term with process Ontology annotations; P-value ≤0.05 are significantly enriched in.

## Sheet: Pathway enrichment analysis
Pathway	DEGs with pathway annotation (618)	All genes with pathway annotation (27390)	P-value	Q-value	Pathway ID
Photosynthesis	22	151	4.20547e-12	4.28958e-10	ko00195
Metabolic pathways	176	5370	5.09102e-08	2.45772e-06	ko01100
Phenylpropanoid biosynthesis	36	586	7.22859e-08	2.45772e-06	ko00940
Biosynthesis of phenylpropanoids	47	1022	3.66878e-06	9.35539e-05	ko01061
Starch and sucrose metabolism	31	692	0.000263437	0.00537412	ko00500
Photosynthesis - antenna proteins	6	45	0.000496379	0.00843844	ko00196
Flavonoid biosynthesis	17	330	0.00147553	0.0215006	ko00941
Phenylalanine metabolism	10	152	0.00243999	0.0311099	ko00360
Methane metabolism	9	134	0.00344312	0.0390221	ko00680
Carbon fixation in photosynthetic organisms	12	222	0.00479098	0.048868	ko00710
Notes: P-value, P-value in hypergeometric test; Pathways with Q-value≤0.05 are significantly enriched in DEGs; Pathway ID, pathway number in KEGG.
