# Supplementary material for: Transcriptome profiling of fruit development and maturation in Chinese white pear (Pyrus bretschneideri Rehd)
Source: BMC Genomics. 2013 Nov 23;14(1):823. doi: 10.1186/1471-2164-14-823 (PMC4046828; doi:10.1186/1471-2164-14-823)
Supplement: Supplementary file 16 — Additional file 16: Gene set enrichment analysis comparing FS5 and FS4. (XLS 18 KB) [file 12864_2013_5518_MOESM16_ESM.xls]

## Sheet: GO
Additional file 16. Gene set enrichment analysis comparing FS5 and FS4
ID of GO term	GO term	Cluster frequency (529)	Genome frequency of use (27119)	P-value
GO:0009570	chloroplast stroma	11	108	0.00089
GO:0009521	photosystem	10	130	0.02464
Notes: GO, gene Ontology; Cluster frequency,percentage of distinct genes annotating to the GO term with process Ontology annotations; Genome frequency of use, percentage of reference genes annotating to the GO term with process Ontology annotations; P-value ≤0.05 are significantly enriched in.

## Sheet: Pathway enrichment analysis
Pathway	DEGs with pathway annotation (510)	All genes with pathway annotation (27390)	P-value	Q-value	Pathway ID
Photosynthesis - antenna proteins	8	45	1.60958e-06	0.000162567	ko00196
Cysteine and methionine metabolism	14	239	0.000172023	0.00868717	ko00270
Isoquinoline alkaloid biosynthesis	6	58	0.000721649	0.0242955	ko00950
Notes: P-value, P-value in hypergeometric test; Pathways with Q-value≤0.05 are significantly enriched in DEGs; Pathway ID, pathway number in KEGG.
