# Supplementary material for: Transcriptome profiling of fruit development and maturation in Chinese white pear (Pyrus bretschneideri Rehd)
Source: BMC Genomics. 2013 Nov 23;14(1):823. doi: 10.1186/1471-2164-14-823 (PMC4046828; doi:10.1186/1471-2164-14-823)
Supplement: Supplementary file 17 — Additional file 17: Differentially expressed genes of five fruit developmental stages. TPM: transcript copies per million tags. (XLS 8 MB) [file 12864_2013_5518_MOESM17_ESM.xls]

## Sheet: Additional file 17
Gene ID	FS1(TPM)	FS2(TPM)	FS3(TPM)	FS4(TPM)	FS5(TPM)	GO Component	GO Function	GO Process	BLAST Nr
Unigene42470_PB_AHAU	9005.72	9921.92	10311.3	4571.57	2981.59	GO:0043231//intracellular membrane-bounded organelle	-	GO:0032502//developmental process;GO:0019941//modification-dependent protein catabolic process;GO:0010033//response to organic substance;GO:0043412	gi|270300599|gb|ACZ69386.1|/5.77105e-74/polyubiquitin UBQ14 [Cucumis sativus]
Unigene78160_PB_AHAU	6043.21	4654.66	614.36	120.08	196.03	-	-	-	-
Unigene42422_PB_AHAU	4014.73	3419.28	1136.73	501.05	198.37	GO:0016020//membrane;GO:0043231//intracellular membrane-bounded organelle	GO:0016802	GO:0044237//cellular metabolic process;GO:0050896//response to stimulus	gi|255563606|ref|XP_002522805.1|/2.05021e-175/adenosylhomocysteinase, putative [Ricinus communis]
Unigene4288_PB_AHAU	3415	4919.37	9213.02	4945.02	3271.11	-	GO:0003824//catalytic activity	GO:0009755//hormone-mediated signaling pathway	gi|225638002|gb|ACN97421.1|/3.75066e-58/photolyase [Pyrus pyrifolia]
Unigene2200_PB_AHAU	2643.96	1982.92	510.58	361.76	261.53	GO:0030312//external encapsulating structure;GO:0044424//intracellular part;GO:0016020//membrane	GO:0046872//metal ion binding;GO:0016765//transferase activity, transferring alkyl or aryl (other than methyl) groups;GO:0032559	GO:0009108//coenzyme biosynthetic process;GO:0010039//response to iron ion;GO:0009692;GO:0006970//response to osmotic stress	gi|75283473|sp|Q56TU4.1|METK1_DAUCA/7.47723e-21/RecName: Full=S-adenosylmethionine synthase 1; Short=AdoMet synthase 1; AltName: Full=Methionine adenosyltransferase 1; Short=MAT 1
Unigene41150_PB_AHAU	2613.16	1561.31	499.32	89.69	107.23	GO:0031224//intrinsic to membrane	-	GO:0006810//transport	gi|9988412|dbj|BAB12722.1|/6.6097e-64/gamma tonoplast intrinsic protein [Pyrus communis]
Unigene11778_PB_AHAU	2585.3	3512.64	1616.82	1489.12	3999.42	-	GO:0005488//binding	GO:0051234//establishment of localization;GO:0010876	gi|14423814|sp|Q9M5X7.1|NLTP_MALDO/8.73848e-54/RecName: Full=Non-specific lipid-transfer protein; Short=LTP; AltName: Allergen=Mal d 3; Flags: Precursor
Unigene40960_PB_AHAU	2481.31	1805.32	5150.01	3715.44	1809.8	-	GO:0043169//cation binding	-	gi|8272384|dbj|BAA96444.1|/5.5278e-31/metallothionein-like protein [Pyrus pyrifolia]
Unigene40679_PB_AHAU	2229.02	2584.99	2255.96	1351.5	1052.17	GO:0042579//microbody	GO:0005506//iron ion binding;GO:0004601//peroxidase activity	GO:0042743//hydrogen peroxide metabolic process;GO:0006950//response to stress	gi|6006609|emb|CAB56850.1|/0/catalase [Prunus persica]
Unigene42348_PB_AHAU	2140.6	1062.06	603.45	1612.38	3974.45	-	-	-	-
Unigene28116_PB_AHAU	1796.27	932.82	113.83	23.05	5.53	-	GO:0016787//hydrolase activity	-	gi|225449348|ref|XP_002277563.1|/0/PREDICTED: hypothetical protein [Vitis vinifera]
Unigene42321_PB_AHAU	1546.75	2594.63	1096.01	15.2	3.02	GO:0005576//extracellular region;GO:0005618//cell wall	GO:0004175//endopeptidase activity	GO:0019538//protein metabolic process	gi|255545932|ref|XP_002514026.1|/1.06501e-170/Aspartic proteinase nepenthesin-1 precursor, putative [Ricinus communis]
Unigene71638_PB_AHAU	1540.87	921.76	963.65	1895.3	992.69	-	-	-	-
Unigene28631_PB_AHAU	1423.03	2349.73	820.54	113.74	33.84	-	GO:0005515//protein binding;GO:0008171//O-methyltransferase activity	GO:0006730//one-carbon metabolic process;GO:0009699//phenylpropanoid biosynthetic process	gi|114199044|gb|ABI54117.1|/2.60525e-50/caffeic acid O-methyltransferase [Malus x domestica]
Unigene41329_PB_AHAU	1411.96	1412.27	272.01	4.01	5.53	-	-	-	-
Unigene42285_PB_AHAU	1365.58	487.83	91.13	37.41	85.28	GO:0031224//intrinsic to membrane;GO:0009521;GO:0009526//plastid envelope;GO:0031090//organelle membrane;GO:0009534//chloroplast thylakoid;GO:0009570//chloroplast stroma	GO:0043169//cation binding;GO:0046906//tetrapyrrole binding	GO:0006091//generation of precursor metabolites and energy;GO:0009639//response to red or far red light;GO:0006464//protein modification process	gi|3560529|gb|AAC34983.1|/9.5339e-143/light harvesting chlorophyll A/B binding protein [Prunus persica]
Unigene9867_PB_AHAU	1342.05	1521.86	2915.02	90.36	7.04	-	-	-	-
Unigene40869_PB_AHAU	1331.5	1839.77	1869.77	387.64	150.62	GO:0044464//cell part	GO:0005506//iron ion binding;GO:0003824//catalytic activity;GO:0016209//antioxidant activity	GO:0008152//metabolic process;GO:0006950//response to stress	gi|290760238|gb|ADD54644.1|/1.59699e-153/peroxidase [Bruguiera gymnorhiza]
Unigene41275_PB_AHAU	1282.87	4319.98	11206.7	6130	3691.14	-	-	GO:0050896//response to stimulus	gi|224101857|ref|XP_002312447.1|/6.53968e-15/predicted protein [Populus trichocarpa]
Unigene42415_PB_AHAU	1209.85	841.79	450.29	536.29	849.28	GO:0043231//intracellular membrane-bounded organelle;GO:0030312//external encapsulating structure;GO:0044444//cytoplasmic part	GO:0017111//nucleoside-triphosphatase activity;GO:0005515//protein binding;GO:0032559	GO:0048827//phyllome development;GO:0044267//cellular protein metabolic process;GO:0042742//defense response to bacterium;GO:0009408//response to heat;GO:0009207;GO:0031647//regulation of protein stability;GO:0006970//response to osmotic stress;GO:0009791//post-embryonic development	gi|224056837|ref|XP_002299048.1|/5.50721e-66/predicted protein [Populus trichocarpa]
Unigene41921_PB_AHAU	1182.86	636.88	491.35	431.74	394.9	GO:0016020//membrane	GO:0043169//cation binding	GO:0006812//cation transport;GO:0009408//response to heat	gi|255587860|ref|XP_002534419.1|/1.29219e-71/metal ion binding protein, putative [Ricinus communis]
Unigene42354_PB_AHAU	1161.75	1310.7	1389.51	1158.76	544.18	GO:0044424//intracellular part	GO:0017111//nucleoside-triphosphatase activity;GO:0008135//translation factor activity, nucleic acid binding;GO:0004779//sulfate adenylyltransferase activity;GO:0032561	GO:0006412//translation;GO:0009207	gi|209922600|gb|ACI96243.1|/1.35852e-109/elongation factor 1-alpha [Prunus persica]
Unigene11053_PB_AHAU	1144.1	715.77	2004.04	2171.55	238.92	-	-	-	-
Unigene7675_PB_AHAU	1138.39	499.61	329.7	176.87	247.13	-	-	-	gi|255629209|gb|ACU14949.1|/4.10116e-60/unknown [Glycine max]
Unigene8634_PB_AHAU	1121.95	866.6	964.51	974.21	799.18	GO:0031225//anchored to membrane;GO:0043231//intracellular membrane-bounded organelle	GO:0005372//water transmembrane transporter activity	GO:0009725//response to hormone stimulus;GO:0006810//transport	gi|238814678|gb|ACR56615.1|/2.52722e-140/plasma intrinsic protein 2;5 [Juglans regia]
Unigene28595_PB_AHAU	1120.57	775.21	201.84	18.2	5.7	-	GO:0035251//UDP-glucosyltransferase activity	GO:0044403//symbiosis, encompassing mutualism through parasitism;GO:0005985//sucrose metabolic process;GO:0006950//response to stress;GO:0010038//response to metal ion	gi|6683114|dbj|BAA89049.1|/0/sucrose synthase [Citrus unshiu]
Unigene29013_PB_AHAU	1101.88	947.46	672.75	320	407.8	-	-	-	-
Unigene41065_PB_AHAU	1057.58	1291.25	264.04	14.03	20.78	-	-	-	-
Unigene42708_PB_AHAU	1053.78	202.95	30.84	208.44	7.54	-	-	-	gi|255647586|gb|ACU24256.1|/1.09234e-24/unknown [Glycine max]
Unigene42558_PB_AHAU	1022.11	209.02	62.03	212.11	23.29	-	-	-	gi|253761396|ref|XP_002489102.1|/3.23258e-23/hypothetical protein SORBIDRAFT_0070s002020 [Sorghum bicolor]
Unigene40712_PB_AHAU	1003.77	941.03	124.05	70.48	117.62	GO:0031410//cytoplasmic vesicle	GO:0005488//binding	GO:0010876	gi|15221484|ref|NP_176440.1|/2.68539e-21/protease inhibitor/seed storage/lipid transfer protein (LTP) family protein [Arabidopsis thaliana]
Unigene41185_PB_AHAU	958.95	738.98	286.74	201.42	84.78	-	GO:0050737	GO:0048878//chemical homeostasis;GO:0009813//flavonoid biosynthetic process	gi|82568711|dbj|BAE48668.1|/5.70412e-157/Alcohol acyl-transferase [Prunus mume]
Unigene16300_PB_AHAU	956.36	589.4	396.41	398.33	585.06	-	-	GO:0008152//metabolic process;GO:0009987//cellular process	gi|16588843|gb|AAL26915.1|AF323593_1/2.5125e-34/thioredoxin H [Prunus persica]
Unigene42001_PB_AHAU	925.39	891.06	501.23	449.61	204.23	-	-	-	-
Unigene19038_PB_AHAU	924.17	1018.68	680.2	159.5	142.58	-	-	-	-
Unigene29493_PB_AHAU	899.6	964.42	391.56	467.14	374.96	-	-	-	-
Unigene41927_PB_AHAU	897.87	1046.17	835.78	733.7	556.24	GO:0016020//membrane;GO:0009536//plastid	GO:0016209//antioxidant activity;GO:0016705//oxidoreductase activity, acting on paired donors, with incorporation or reduction of molecular oxygen	GO:0008152//metabolic process;GO:0019725//cellular homeostasis;GO:0010038//response to metal ion	gi|211906454|gb|ACJ11720.1|/3.57699e-46/peroxiredoxin [Gossypium hirsutum]
Unigene34879_PB_AHAU	897.18	1657.7	1777.6	421.55	294.37	-	-	-	-
Unigene1329_PB_AHAU	890.09	740.58	374.58	224.97	163.86	-	GO:0004672//protein kinase activity	GO:0009987//cellular process	gi|296086415|emb|CBI32004.3|/4.05277e-171/unnamed protein product [Vitis vinifera]
Unigene16605_PB_AHAU	866.03	329.86	16.98	1.34	0.5	GO:0031410//cytoplasmic vesicle	-	-	gi|224118670|ref|XP_002317878.1|/4.57007e-57/predicted protein [Populus trichocarpa]
Unigene82023_PB_AHAU	836.62	236.15	112.79	135.28	52.61	GO:0031225//anchored to membrane;GO:0031410//cytoplasmic vesicle	GO:0043167//ion binding;GO:0008422//beta-glucosidase activity	GO:0044238//primary metabolic process	gi|255568950|ref|XP_002525445.1|/5.89692e-40/Glucan endo-1,3-beta-glucosidase precursor, putative [Ricinus communis]
Unigene40586_PB_AHAU	825.03	344.32	83.68	224.47	11.06	-	GO:0004518//nuclease activity	-	gi|147826550|emb|CAN70790.1|/7.6935e-37/hypothetical protein VITISV_002825 [Vitis vinifera]
Unigene41909_PB_AHAU	786.79	524.07	393.98	172.53	344.13	GO:0044464//cell part	-	-	gi|225464902|ref|XP_002274217.1|/8.11862e-30/PREDICTED: hypothetical protein [Vitis vinifera]
Unigene42629_PB_AHAU	782.11	553.16	347.55	71.15	42.05	GO:0031410//cytoplasmic vesicle;GO:0005618//cell wall	-	GO:0009628//response to abiotic stimulus	gi|118481295|gb|ABK92591.1|/2.4936e-152/unknown [Populus trichocarpa]
Unigene365_PB_AHAU	777.61	1123.28	1529.32	488.86	335.59	GO:0044464//cell part	GO:0004553//hydrolase activity, hydrolyzing O-glycosyl compounds	GO:0010035//response to inorganic substance;GO:0016049//cell growth;GO:0009725//response to hormone stimulus;GO:0006026;GO:0009913//epidermal cell differentiation;GO:0009696//salicylic acid metabolic process;GO:0006970//response to osmotic stress;GO:0009699//phenylpropanoid biosynthetic process;GO:0006109//regulation of carbohydrate metabolic process	gi|225433728|ref|XP_002269474.1|/1.3668e-152/PREDICTED: hypothetical protein [Vitis vinifera]
Unigene41721_PB_AHAU	762.21	422.32	435.22	436.91	232.72	GO:0031981//nuclear lumen;GO:0009536//plastid;GO:0031090//organelle membrane	GO:0017111//nucleoside-triphosphatase activity;GO:0046914//transition metal ion binding;GO:0008135//translation factor activity, nucleic acid binding;GO:0032561	GO:0006412//translation;GO:0009207;GO:0006950//response to stress	gi|224096654|ref|XP_002310687.1|/0/predicted protein [Populus trichocarpa]
Unigene42215_PB_AHAU	759.45	595.29	404.03	225.64	177.76	GO:0030529//ribonucleoprotein complex	GO:0005198//structural molecule activity	GO:0010467//gene expression	gi|302143601|emb|CBI22354.3|/9.95307e-20/unnamed protein product [Vitis vinifera]
Unigene78489_PB_AHAU	753.56	814.48	261.27	18.54	0.84	-	GO:0046993;GO:0050662//coenzyme binding	GO:0008152//metabolic process	gi|255564335|ref|XP_002523164.1|/5.39738e-25/Reticuline oxidase precursor, putative [Ricinus communis]
Unigene40578_PB_AHAU	748.37	1397.63	718.49	39.75	36.52	GO:0005576//extracellular region;GO:0030312//external encapsulating structure	GO:0016798//hydrolase activity, acting on glycosyl bonds;GO:0016758//transferase activity, transferring hexosyl groups	GO:0044042//glucan metabolic process	gi|187372982|gb|ACD03225.1|/2.20759e-94/xyloglucan endotransglucosylase/hydrolase 1 [Malus x domestica]
Unigene42272_PB_AHAU	745.08	237.94	810.49	2229.83	3303.61	GO:0005576//extracellular region;GO:0009536//plastid	GO:0016405//CoA-ligase activity;GO:0032559	GO:0010038//response to metal ion	gi|225426389|ref|XP_002272145.1|/1.46837e-129/PREDICTED: hypothetical protein [Vitis vinifera]
Unigene42153_PB_AHAU	725.01	949.42	1861.45	3657.16	3564.81	GO:0009536//plastid	GO:0043169//cation binding;GO:0004470//malic enzyme activity;GO:0000166//nucleotide binding	GO:0043648//dicarboxylic acid metabolic process	gi|255546341|ref|XP_002514230.1|/0/malic enzyme, putative [Ricinus communis]
Unigene42559_PB_AHAU	715.32	486.76	564.29	856.96	1115.84	GO:0043229//intracellular organelle;GO:0030529//ribonucleoprotein complex	-	-	gi|225439342|ref|XP_002270170.1|/2.05922e-37/PREDICTED: hypothetical protein [Vitis vinifera]
Unigene38662_PB_AHAU	710.48	139.58	10.57	17.2	27.14	-	-	-	-
Unigene82347_PB_AHAU	708.75	431.07	152.98	166.18	116.27	GO:0043231//intracellular membrane-bounded organelle	-	GO:0071702	gi|255539773|ref|XP_002510951.1|/1.11143e-92/Glycerol-3-phosphate transporter, putative [Ricinus communis]
Unigene41828_PB_AHAU	694.21	669.18	664.09	448.94	290.18	GO:0000785//chromatin;GO:0043231//intracellular membrane-bounded organelle	GO:0003676//nucleic acid binding	GO:0034728	gi|296083584|emb|CBI23573.3|/7.96717e-71/unnamed protein product [Vitis vinifera]
Unigene41438_PB_AHAU	691.27	3780.92	4511.39	1524.19	1194.25	-	-	-	-
Unigene41985_PB_AHAU	690.92	643.84	425.17	264.89	595.62	-	-	-	-
Unigene42048_PB_AHAU	681.06	717.74	1029.83	601.59	564.45	-	GO:0019899//enzyme binding;GO:0019787//small conjugating protein ligase activity;GO:0032559	GO:0019941//modification-dependent protein catabolic process;GO:0032446//protein modification by small protein conjugation	gi|183013548|gb|ACC38297.1|/1.4704e-60/E2 ubiquitin-conjugating enzyme UBC10 [Brassica napus]
Unigene28102_PB_AHAU	678.12	833.76	1064.65	788.65	293.54	-	GO:0046914//transition metal ion binding;GO:0016702//oxidoreductase activity, acting on single donors with incorporation of molecular oxygen, incorporation of two atoms of oxygen	GO:0006633//fatty acid biosynthetic process	gi|148807146|gb|ABR13283.1|/7.92736e-38/putative lipoxigenase [Prunus dulcis]
Unigene3919_PB_AHAU	674.14	710.42	688.17	90.86	18.26	-	GO:0046872//metal ion binding;GO:0016491//oxidoreductase activity	GO:0008152//metabolic process	gi|166865124|gb|ABZ01817.1|/1.40956e-143/cinnamyl alcohol dehydrogenase [Gossypium hirsutum]
Unigene41439_PB_AHAU	668.08	722.02	74.67	105.39	182.62	-	-	-	gi|145581388|gb|ABP87792.1|/5.38325e-09/ascorbate peroxidase [Malus x domestica]
Unigene1535_PB_AHAU	650.26	506.57	717.1	432.91	403.28	GO:0015935//small ribosomal subunit;GO:0031981//nuclear lumen;GO:0009536//plastid;GO:0044425//membrane part	GO:0004872//receptor activity;GO:0016462//pyrophosphatase activity;GO:0005198//structural molecule activity;GO:0032559	GO:0006952//defense response;GO:0010467//gene expression	gi|192913036|gb|ACF06626.1|/5.41836e-51/S6 ribosomal protein [Elaeis guineensis]
Unigene41361_PB_AHAU	648.53	547.45	83.86	44.76	48.59	-	-	-	-
Unigene41604_PB_AHAU	644.21	732.02	2446.88	1559.43	1172.97	-	-	-	-
Unigene41904_PB_AHAU	642.13	772	801.83	515.41	352.68	GO:0044424//intracellular part	GO:0016615//malate dehydrogenase activity	GO:0009060//aerobic respiration;GO:0005975//carbohydrate metabolic process;GO:0043648//dicarboxylic acid metabolic process	gi|78216493|gb|ABB36659.1|/7.0318e-176/cytosolic malate dehydrogenase [Malus x domestica]
Unigene42205_PB_AHAU	641.61	919.08	939.39	2509.75	1324.76	-	-	-	-
Unigene42534_PB_AHAU	613.92	830.37	75.71	1.17	0.67	-	-	-	gi|30841338|gb|AAO92753.1|/5.72659e-16/arabinogalactan protein [Gossypium hirsutum]
Unigene40744_PB_AHAU	609.6	292.38	578.15	279.25	449.69	-	-	-	-
Unigene29376_PB_AHAU	609.08	439.82	90.27	0.84	0	-	-	-	gi|225445116|ref|XP_002283822.1|/2.10476e-62/PREDICTED: hypothetical protein [Vitis vinifera]
Unigene12371_PB_AHAU	606.83	474.09	518.55	287.1	197.87	-	-	GO:0019941//modification-dependent protein catabolic process	gi|182407844|gb|ACB87913.1|/2.7066e-34/SKP1-like protein 1 [Malus x domestica]
Unigene41897_PB_AHAU	604.93	507.82	628.22	445.1	274.6	GO:0015934//large ribosomal subunit	GO:0005198//structural molecule activity	GO:0003006//developmental process involved in reproduction;GO:0010467//gene expression	gi|13430182|gb|AAK25758.1|AF334838_1/1.31844e-75/ribosomal protein L17 [Castanea sativa]
Unigene41265_PB_AHAU	596.79	467.3	609.34	272.4	103.71	-	-	-	-
Unigene6131_PB_AHAU	593.33	448.38	446.31	371.61	377.81	GO:0043231//intracellular membrane-bounded organelle;GO:0030529//ribonucleoprotein complex	GO:0005198//structural molecule activity	GO:0010467//gene expression	gi|115482412|ref|NP_001064799.1|/1.39606e-86/Os10g0465800 [Oryza sativa Japonica Group]
Unigene40978_PB_AHAU	564.44	410.19	150.39	23.88	14.74	GO:0005911//cell-cell junction;GO:0005618//cell wall;GO:0031225//anchored to membrane	GO:0030247//polysaccharide binding;GO:0003824//catalytic activity	GO:0052386//cell wall thickening	gi|255628989|gb|ACU14839.1|/1.17268e-32/unknown [Glycine max]
Unigene4311_PB_AHAU	559.76	617.78	408.19	496.04	431.93	GO:0043231//intracellular membrane-bounded organelle;GO:0044444//cytoplasmic part	GO:0046872//metal ion binding;GO:0005543//phospholipid binding	GO:0006970//response to osmotic stress;GO:0008643//carbohydrate transport	gi|225469097|ref|XP_002271230.1|/3.08992e-137/PREDICTED: hypothetical protein [Vitis vinifera]
Unigene41221_PB_AHAU	557.86	451.06	75.89	117.25	97.68	-	GO:0030528//transcription regulator activity	GO:0006950//response to stress;GO:0009738//abscisic acid mediated signaling pathway	gi|302399001|gb|ADL36795.1|/1.69675e-58/NAC domain class transcription factor [Malus x domestica]
Unigene42040_PB_AHAU	550.94	333.07	124.22	94.87	22.45	-	-	-	gi|255630536|gb|ACU15626.1|/4.82302e-13/unknown [Glycine max]
Unigene40925_PB_AHAU	538.83	461.06	437.3	168.02	104.04	GO:0030529//ribonucleoprotein complex	-	-	gi|302143790|emb|CBI22651.3|/5.86099e-52/unnamed protein product [Vitis vinifera]
Unigene27960_PB_AHAU	533.98	1214.49	135.14	74.49	101.53	-	-	-	-
Unigene41373_PB_AHAU	528.96	257.93	156.97	92.36	101.2	GO:0009536//plastid	GO:0016491//oxidoreductase activity;GO:0016831//carboxy-lyase activity	GO:0043094;GO:0015977//carbon fixation	gi|403160|gb|AAA33866.1|/1.88245e-75/ribulose 1,5-bisphosphate carboxylase small subunit [Malus x domestica x Pyrus communis]
Unigene54060_PB_AHAU	519.27	891.41	124.57	2.51	4.36	-	-	-	-
Unigene69949_PB_AHAU	508.72	492.65	26.16	1.34	0.84	GO:0043231//intracellular membrane-bounded organelle;GO:0005576//extracellular region;GO:0031410//cytoplasmic vesicle	GO:0046914//transition metal ion binding;GO:0016682//oxidoreductase activity, acting on diphenols and related substances as donors, oxygen as acceptor	GO:0006950//response to stress;GO:0009808//lignin metabolic process	gi|242054953|ref|XP_002456622.1|/5.094e-16/hypothetical protein SORBIDRAFT_03g039570 [Sorghum bicolor]
Unigene42402_PB_AHAU	505.09	381.09	387.23	437.58	380.99	GO:0043231//intracellular membrane-bounded organelle;GO:0015934//large ribosomal subunit;GO:0016020//membrane	GO:0005198//structural molecule activity	GO:0010467//gene expression	gi|225447408|ref|XP_002281476.1|/2.09833e-52/PREDICTED: hypothetical protein [Vitis vinifera]
Unigene41042_PB_AHAU	481.38	399.83	458.09	641.68	533.46	-	GO:0008135//translation factor activity, nucleic acid binding;GO:0042623//ATPase activity, coupled;GO:0032559	GO:0006412//translation	gi|283049400|gb|ADB07168.1|/1.80194e-101/DEAD-box RNA helicase-like protein [Prunus persica]
Unigene28861_PB_AHAU	463.21	382.88	263.87	101.21	62.16	GO:0043231//intracellular membrane-bounded organelle	GO:0005515//protein binding;GO:0004674//protein serine/threonine kinase activity;GO:0032559	GO:0006464//protein modification process;GO:0009628//response to abiotic stimulus;GO:0023052//signaling	gi|224124760|ref|XP_002319415.1|/1.1288e-155/predicted protein [Populus trichocarpa]
Unigene63649_PB_AHAU	458.54	456.42	87.84	132.44	67.35	-	-	-	-
Unigene42514_PB_AHAU	456.46	282.02	14.9	25.89	30.66	-	GO:0005488//binding	GO:0006952//defense response;GO:0009719;GO:0009791//post-embryonic development;GO:0007165//signal transduction;GO:0048229//gametophyte development	gi|224073600|ref|XP_002304118.1|/2.30035e-13/predicted protein [Populus trichocarpa]
Unigene40661_PB_AHAU	455.6	585.65	549.39	443.76	343.13	GO:0044429//mitochondrial part	GO:0016209//antioxidant activity;GO:0043169//cation binding;GO:0003824//catalytic activity	GO:0006801//superoxide metabolic process	gi|37999810|sp|Q9SM64.1|SODM_PRUPE/2.73028e-73/RecName: Full=Superoxide dismutase [Mn], mitochondrial; Flags: Precursor
Unigene702_PB_AHAU	455.43	301.84	138.78	151.32	247.63	-	-	-	gi|224085180|ref|XP_002307513.1|/2.20779e-42/predicted protein [Populus trichocarpa]
Unigene41742_PB_AHAU	453.52	486.94	265.43	102.55	99.52	-	GO:0004175//endopeptidase activity	GO:0019538//protein metabolic process	gi|225455876|ref|XP_002275164.1|/3.31575e-86/PREDICTED: hypothetical protein [Vitis vinifera]
Unigene48302_PB_AHAU	452.66	142.26	17.85	0	0	GO:0005618//cell wall;GO:0005576//extracellular region;GO:0031410//cytoplasmic vesicle	GO:0008233//peptidase activity	-	gi|255545932|ref|XP_002514026.1|/1.53397e-33/Aspartic proteinase nepenthesin-1 precursor, putative [Ricinus communis]
Unigene42288_PB_AHAU	449.54	275.06	200.8	314.32	281.64	GO:0043231//intracellular membrane-bounded organelle;GO:0016020//membrane	GO:0046914//transition metal ion binding;GO:0016832//aldehyde-lyase activity	GO:0006970//response to osmotic stress;GO:0010038//response to metal ion;GO:0006007//glucose catabolic process	gi|10645188|gb|AAG21429.1|AF308587_1/1.34443e-16/cytosolic aldolase [Fragaria x ananassa]
Unigene28076_PB_AHAU	444.7	333.97	53.71	40.42	4.02	-	-	-	-
Unigene54493_PB_AHAU	444.35	605.46	926.92	1081.93	1093.22	-	-	-	-
Unigene41794_PB_AHAU	441.58	161.18	55.79	76.99	34.35	-	-	-	gi|242070913|ref|XP_002450733.1|/8.21489e-36/hypothetical protein SORBIDRAFT_05g016477 [Sorghum bicolor]
Unigene2911_PB_AHAU	434.32	542.09	440.07	306.31	190.33	GO:0009532//plastid stroma	GO:0016744	GO:0010038//response to metal ion;GO:0006007//glucose catabolic process	gi|217795376|gb|ACK56136.1|/1.17206e-107/transaldolase [Dimocarpus longan]
Unigene28912_PB_AHAU	432.24	374.84	39.85	50.44	45.91	-	-	-	gi|224110514|ref|XP_002315543.1|/1.14796e-14/predicted protein [Populus trichocarpa]
Unigene40941_PB_AHAU	430.16	383.23	252.95	86.01	254.83	-	-	-	gi|255559597|ref|XP_002520818.1|/9.18244e-09/conserved hypothetical protein [Ricinus communis]
Unigene42569_PB_AHAU	422.55	433.75	106.73	41.25	28.65	-	-	-	-
Unigene6051_PB_AHAU	418.92	302.19	139.99	157	97.68	GO:0031224//intrinsic to membrane	GO:0016491//oxidoreductase activity	-	gi|255584675|ref|XP_002533060.1|/1.15942e-56/dopamine beta-monooxygenase, putative [Ricinus communis]
Unigene1568_PB_AHAU	417.01	278.63	63.93	4.34	1.17	-	-	-	-
Unigene4454_PB_AHAU	410.26	511.39	221.94	22.38	31.33	-	-	-	-
Unigene41448_PB_AHAU	404.03	348.96	791.43	245.51	137.22	-	-	-	gi|147856913|emb|CAN80762.1|/2.0927e-174/hypothetical protein VITISV_014605 [Vitis vinifera]
Unigene6923_PB_AHAU	401.27	194.03	68.26	57.79	57.47	-	-	-	-
Unigene41006_PB_AHAU	399.36	506.93	458.09	529.94	739.87	GO:0043231//intracellular membrane-bounded organelle	-	-	gi|255543411|ref|XP_002512768.1|/2.46659e-31/Membrane protein PB1A10.07c, putative [Ricinus communis]
Unigene29797_PB_AHAU	391.4	361.81	224.54	189.56	299.57	GO:0009534//chloroplast thylakoid	GO:0016859//cis-trans isomerase activity;GO:0005527//macrolide binding	GO:0044267//cellular protein metabolic process	gi|255629932|gb|ACU15318.1|/7.25632e-48/unknown [Glycine max]
Unigene36898_PB_AHAU	382.06	789.49	380.12	357.41	1073.95	-	-	-	-
Unigene82194_PB_AHAU	378.6	314.51	323.81	286.43	435.61	-	-	-	-
Unigene40878_PB_AHAU	375.31	386.8	738.93	430.4	371.95	-	GO:0016787//hydrolase activity	GO:0008152//metabolic process	gi|5031285|gb|AAD38148.1|AF139501_1/3.8883e-26/beta-amylase [Prunus armeniaca]
Unigene29942_PB_AHAU	374.1	293.27	187.46	189.23	224.17	-	GO:0003676//nucleic acid binding	-	gi|255538240|ref|XP_002510185.1|/3.22543e-30/polyadenylate-binding protein, putative [Ricinus communis]
Unigene41991_PB_AHAU	370.47	268.99	65.32	36.24	41.38	GO:0043231//intracellular membrane-bounded organelle;GO:0016020//membrane	GO:0046872//metal ion binding	GO:0046209//nitric oxide metabolic process;GO:0009908//flower development	gi|14589311|emb|CAC43238.1|/1.67851e-49/calcium binding protein [Sesbania rostrata]
Unigene42448_PB_AHAU	363.72	312.01	247.24	396.66	190.83	GO:0043234//protein complex;GO:0031967;GO:0009536//plastid;GO:0005576//extracellular region;GO:0016020//membrane	GO:0003676//nucleic acid binding;GO:0046914//transition metal ion binding;GO:0016836//hydro-lyase activity	GO:0009314//response to radiation;GO:0006007//glucose catabolic process;GO:0010038//response to metal ion;GO:0009725//response to hormone stimulus;GO:0006970//response to osmotic stress	gi|1169534|sp|P42896.1|ENO_RICCO/0/RecName: Full=Enolase; AltName: Full=2-phospho-D-glycerate hydro-lyase; AltName: Full=2-phosphoglycerate dehydratase
Unigene77742_PB_AHAU	359.56	326.11	88.36	36.08	94.49	GO:0005746//mitochondrial respiratory chain	GO:0015002//heme-copper terminal oxidase activity	GO:0022904//respiratory electron transport chain	gi|255633956|gb|ACU17340.1|/4.55938e-37/unknown [Glycine max]
Unigene28644_PB_AHAU	357.66	315.76	189.71	193.57	239.92	-	-	-	-
Unigene14614_PB_AHAU	357.49	182.96	90.61	12.53	21.78	GO:0009534//chloroplast thylakoid;GO:0009522//photosystem I	-	GO:0044237//cellular metabolic process	gi|2499967|sp|Q41229.1|PSAEB_NICSY/1.67386e-26/RecName: Full=Photosystem I reaction center subunit IV B, chloroplastic; Short=PSI-E B; Contains: RecName: Full=Photosystem I reaction center subunit IV B isoform 2; Flags: Precursor
Unigene42454_PB_AHAU	349.18	313.62	307.7	102.88	79.92	GO:0030529//ribonucleoprotein complex;GO:0009536//plastid	GO:0003723//RNA binding;GO:0005198//structural molecule activity	GO:0010467//gene expression	gi|112296189|gb|ABI15131.1|/6.39269e-68/ribosomal protein S8 [Prunus virginiana]
Unigene51130_PB_AHAU	343.99	225.08	161.82	39.75	74.22	-	-	-	-
Unigene2968_PB_AHAU	338.28	175.46	11.26	9.19	12.73	-	-	-	gi|224075495|ref|XP_002304653.1|/2.16709e-08/predicted protein [Populus trichocarpa]
Unigene1102_PB_AHAU	336.9	264	300.6	290.61	300.24	GO:0015934//large ribosomal subunit	GO:0005198//structural molecule activity	GO:0010467//gene expression	gi|224104913|ref|XP_002313617.1|/9.00529e-53/predicted protein [Populus trichocarpa]
Unigene4240_PB_AHAU	336.38	249.18	43.83	40.75	41.22	GO:0016020//membrane	GO:0016831//carboxy-lyase activity;GO:0048037//cofactor binding	GO:0006139//nucleobase, nucleoside, nucleotide and nucleic acid metabolic process;GO:0019321//pentose metabolic process	gi|255575062|ref|XP_002528436.1|/8.6894e-31/dtdp-glucose 4-6-dehydratase, putative [Ricinus communis]
Unigene12613_PB_AHAU	334.65	335.22	71.9	67.64	78.41	GO:0044464//cell part	-	-	gi|225435774|ref|XP_002285731.1|/5.22265e-46/PREDICTED: hypothetical protein isoform 2 [Vitis vinifera]
Unigene16663_PB_AHAU	333.78	331.47	469.35	146.14	76.73	-	-	-	gi|255576298|ref|XP_002529042.1|/3.62683e-25/conserved hypothetical protein [Ricinus communis]
Unigene41056_PB_AHAU	333.09	256.14	291.59	243.18	225.51	GO:0031981//nuclear lumen;GO:0009536//plastid;GO:0015934//large ribosomal subunit;GO:0016020//membrane	GO:0046914//transition metal ion binding;GO:0019843//rRNA binding;GO:0005198//structural molecule activity	GO:0003002//regionalization;GO:0022613//ribonucleoprotein complex biogenesis;GO:0009887//organ morphogenesis;GO:0051169//nuclear transport;GO:0010467//gene expression;GO:0065003	gi|224131982|ref|XP_002321226.1|/4.22426e-54/predicted protein [Populus trichocarpa]
Unigene7643_PB_AHAU	330.84	350.21	196.12	411.36	358.37	-	-	-	-
Unigene11896_PB_AHAU	330.67	185.28	71.55	3.17	0.84	GO:0044464//cell part	GO:0005488//binding	GO:0010876	gi|224135417|ref|XP_002322068.1|/3.28665e-29/predicted protein [Populus trichocarpa]
Unigene42303_PB_AHAU	323.23	383.23	218.13	256.87	548.37	-	-	-	-
Unigene41980_PB_AHAU	322.71	308.98	320.52	175.53	154.98	GO:0000785//chromatin;GO:0043231//intracellular membrane-bounded organelle	GO:0003676//nucleic acid binding	GO:0034728	gi|297843566|ref|XP_002889664.1|/2.38358e-13/hypothetical protein ARALYDRAFT_470811 [Arabidopsis lyrata subsp. lyrata]
Unigene81197_PB_AHAU	321.84	248.11	132.54	34.41	8.21	GO:0031225//anchored to membrane;GO:0043231//intracellular membrane-bounded organelle	GO:0005372//water transmembrane transporter activity	GO:0009725//response to hormone stimulus;GO:0006810//transport	gi|189908190|gb|ACE60220.1|/8.73228e-45/plasma membrane aquaporin [Rosa hybrid cultivar]
Unigene17137_PB_AHAU	320.8	218.66	139.3	222.8	124.99	-	GO:0008135//translation factor activity, nucleic acid binding;GO:0042623//ATPase activity, coupled;GO:0032559	GO:0006412//translation	gi|225429488|ref|XP_002278119.1|/3.75831e-124/PREDICTED: hypothetical protein [Vitis vinifera]
Unigene80825_PB_AHAU	320.11	280.06	142.59	43.93	44.23	GO:0031224//intrinsic to membrane	GO:0004871//signal transducer activity;GO:0004672//protein kinase activity;GO:0016628//oxidoreductase activity, acting on the CH-CH group of donors, NAD or NADP as acceptor;GO:0032559	GO:0006464//protein modification process	gi|225456221|ref|XP_002279127.1|/8.0146e-46/PREDICTED: hypothetical protein, partial [Vitis vinifera]
Unigene41425_PB_AHAU	319.94	209.73	208.6	186.56	150.62	GO:0005840//ribosome;GO:0031234//extrinsic to internal side of plasma membrane;GO:0031981//nuclear lumen;GO:0009536//plastid	GO:0005488//binding;GO:0004871//signal transducer activity;GO:0004683//calmodulin-dependent protein kinase activity	GO:0006412//translation;GO:0010038//response to metal ion;GO:0006796//phosphate metabolic process;GO:0048513//organ development	gi|225456096|ref|XP_002281279.1|/2.3616e-71/PREDICTED: hypothetical protein [Vitis vinifera]
Unigene41926_PB_AHAU	319.07	100.67	46.09	79	17.26	-	-	-	gi|13359451|dbj|BAB33421.1|/5.80274e-70/putative senescence-associated protein [Pisum sativum]
Unigene49974_PB_AHAU	316.48	357.53	140.51	0.84	0	GO:0031224//intrinsic to membrane	GO:0016759//cellulose synthase activity;GO:0046914//transition metal ion binding	GO:0006952//defense response;GO:0000160//two-component signal transduction system (phosphorelay);GO:0045229//external encapsulating structure organization;GO:0009250//glucan biosynthetic process;GO:0042545//cell wall modification;GO:0009832//plant-type cell wall biogenesis	gi|255571220|ref|XP_002526560.1|/4.14803e-34/Cellulose synthase A catalytic subunit 6 [UDP-forming], putative [Ricinus communis]
Unigene40561_PB_AHAU	312.85	409.65	1130.66	35.24	27.64	-	-	-	gi|16588826|gb|AAL26909.1|AF319165_1/5.81946e-69/dehydration-responsive protein RD22 [Prunus persica]
Unigene1605_PB_AHAU	312.5	198.85	155.76	148.98	90.14	-	-	-	-
Unigene1077_PB_AHAU	310.25	249.9	219.17	182.88	299.73	-	-	-	-
Unigene78643_PB_AHAU	309.73	337.54	573.65	488.52	787.95	-	-	-	gi|292668999|gb|ADE41154.1|/1.15116e-23/ethylene insensitive 3 class transcription factor [Malus x domestica]
Unigene40707_PB_AHAU	309.04	207.23	45.74	17.04	9.21	GO:0009536//plastid	GO:0016836//hydro-lyase activity	GO:0009637//response to blue light;GO:0006558//L-phenylalanine metabolic process;GO:0006570//tyrosine metabolic process	gi|224131644|ref|XP_002328073.1|/5.7414e-16/arogenate/prephenate dehydratase [Populus trichocarpa]
Unigene42457_PB_AHAU	306.79	344.68	287.95	250.69	307.44	-	-	-	gi|225432548|ref|XP_002280658.1|/4.25957e-39/PREDICTED: similar to Al-induced protein [Vitis vinifera]
Unigene1279_PB_AHAU	303.85	158.51	24.6	0.67	0	-	GO:0046914//transition metal ion binding;GO:0016682//oxidoreductase activity, acting on diphenols and related substances as donors, oxygen as acceptor	GO:0008152//metabolic process	gi|225436045|ref|XP_002275678.1|/0/PREDICTED: hypothetical protein [Vitis vinifera]
Unigene9382_PB_AHAU	303.5	462.48	156.8	269.4	159.67	-	GO:0003824//catalytic activity	GO:0009755//hormone-mediated signaling pathway	gi|225638002|gb|ACN97421.1|/1.88784e-57/photolyase [Pyrus pyrifolia]
Unigene41350_PB_AHAU	301.43	390.02	319.31	272.57	389.2	-	-	-	gi|77553656|gb|ABA96452.1|/6.8669e-36/GRF zinc finger family protein [Oryza sativa Japonica Group]
Unigene66704_PB_AHAU	301.25	393.76	119.03	4.01	9.21	-	-	-	-
Unigene41539_PB_AHAU	300.73	393.23	81.78	100.04	17.26	-	-	-	gi|217071600|gb|ACJ84160.1|/2.01072e-29/unknown [Medicago truncatula]
Unigene16220_PB_AHAU	299	287.92	237.88	258.37	541	GO:0005856//cytoskeleton	GO:0008092//cytoskeletal protein binding	GO:0007010//cytoskeleton organization	gi|164510842|emb|CAK93713.1|/4.47753e-62/profilin [Malus x domestica]
Unigene82097_PB_AHAU	293.81	266.85	487.37	323.01	347.15	-	-	-	-
Unigene42237_PB_AHAU	292.6	269.53	330.22	238.17	243.44	GO:0031981//nuclear lumen;GO:0009536//plastid;GO:0015934//large ribosomal subunit;GO:0016020//membrane	GO:0046914//transition metal ion binding;GO:0019843//rRNA binding;GO:0005198//structural molecule activity	GO:0003002//regionalization;GO:0022613//ribonucleoprotein complex biogenesis;GO:0009887//organ morphogenesis;GO:0051169//nuclear transport;GO:0010467//gene expression;GO:0065003	gi|255567762|ref|XP_002524859.1|/8.57129e-49/ribosomal protein L5, putative [Ricinus communis]
Unigene41217_PB_AHAU	291.56	322.37	476.28	355.74	324.53	GO:0044424//intracellular part	GO:0016655//oxidoreductase activity, acting on NADH or NADPH, quinone or similar compound as acceptor;GO:0050662//coenzyme binding	GO:0008152//metabolic process;GO:0019725//cellular homeostasis	gi|225380882|gb|ACN88682.1|/1.2521e-64/monodehydroascorbate reductase [Malus x domestica]
Unigene28371_PB_AHAU	291.22	148.87	39.16	7.52	6.37	-	-	-	-
Unigene42650_PB_AHAU	290	180.28	65.14	18.2	75.73	-	-	-	-
Unigene40868_PB_AHAU	287.76	376.45	319.31	104.55	123.31	GO:0044464//cell part	GO:0046914//transition metal ion binding	-	gi|189014382|gb|ACD69427.1|/1.85263e-26/CONSTANS-like 1 [Malus x domestica]
Unigene21409_PB_AHAU	286.72	118.7	36.56	68.64	33.51	-	-	-	-
Unigene81803_PB_AHAU	285.51	62.3	43.83	0	0	-	-	-	gi|225466807|ref|XP_002273111.1|/4.09841e-22/PREDICTED: hypothetical protein [Vitis vinifera]
Unigene78713_PB_AHAU	282.56	227.76	270.62	195.91	73.05	GO:0030312//external encapsulating structure;GO:0043231//intracellular membrane-bounded organelle	GO:0005215//transporter activity	GO:0006810//transport	gi|255540763|ref|XP_002511446.1|/1.17799e-121/purine permease, putative [Ricinus communis]
Unigene1617_PB_AHAU	282.22	225.8	258.32	278.75	324.87	-	-	-	-
Unigene13162_PB_AHAU	281.53	322.37	335.08	243.34	106.56	-	GO:0048037//cofactor binding;GO:0016616//oxidoreductase activity, acting on the CH-OH group of donors, NAD or NADP as acceptor	GO:0008152//metabolic process	gi|2981475|gb|AAC06319.1|/0/putative cinnamyl alcohol dehydrogenase [Malus x domestica]
Unigene1197_PB_AHAU	281.18	241.68	264.91	198.08	155.31	-	-	-	gi|225446357|ref|XP_002272844.1|/4.82401e-47/PREDICTED: similar to hydroxyproline-rich glycoprotein family protein [Vitis vinifera]
Unigene21789_PB_AHAU	280.83	238.65	105.69	75.49	15.25	GO:0043231//intracellular membrane-bounded organelle	GO:0017111//nucleoside-triphosphatase activity;GO:0032559	GO:0009725//response to hormone stimulus	gi|255540859|ref|XP_002511494.1|/4.19587e-33/ATP binding protein, putative [Ricinus communis]
Unigene3942_PB_AHAU	280.14	193.67	114.18	118.41	105.38	GO:0031090//organelle membrane;GO:0015934//large ribosomal subunit;GO:0030312//external encapsulating structure;GO:0009536//plastid;GO:0031981//nuclear lumen	GO:0005198//structural molecule activity	GO:0010467//gene expression	gi|17367847|sp|Q9XF97.1|RL4_PRUAR/7.66908e-165/RecName: Full=60S ribosomal protein L4; AltName: Full=L1
Unigene48496_PB_AHAU	279.8	59.44	1.91	5.34	10.39	-	-	-	-
Unigene34890_PB_AHAU	276.68	212.41	11.78	7.85	21.11	-	-	-	-
Unigene6286_PB_AHAU	274.6	571.72	52.67	40.42	52.44	-	GO:0046872//metal ion binding	GO:0006952//defense response;GO:0009743//response to carbohydrate stimulus	gi|302398711|gb|ADL36650.1|/3.49715e-96/C3HL domain class transcription factor [Malus x domestica]
Unigene42408_PB_AHAU	272.18	148.15	50.42	33.24	38.03	-	GO:0016798//hydrolase activity, acting on glycosyl bonds	-	gi|222139398|gb|ACM45718.1|/0/endo-1,3-beta-glucanase [Pyrus pyrifolia]
Unigene9054_PB_AHAU	271.32	266.32	159.05	112.23	88.46	GO:0044444//cytoplasmic part	GO:0016773//phosphotransferase activity, alcohol group as acceptor	GO:0019321//pentose metabolic process	gi|225458968|ref|XP_002285560.1|/1.33469e-101/PREDICTED: hypothetical protein [Vitis vinifera]
Unigene41076_PB_AHAU	271.14	195.81	205.31	130.11	76.9	GO:0005840//ribosome	GO:0005198//structural molecule activity	GO:0006970//response to osmotic stress;GO:0022613//ribonucleoprotein complex biogenesis;GO:0006412//translation	gi|297833676|ref|XP_002884720.1|/1.49453e-48/60S acidic ribosomal protein P0 [Arabidopsis lyrata subsp. lyrata]
Unigene4373_PB_AHAU	269.41	307.19	328.32	296.12	190.5	GO:0016020//membrane	-	-	gi|225454332|ref|XP_002277648.1|/2.58988e-48/PREDICTED: hypothetical protein [Vitis vinifera]
Unigene42339_PB_AHAU	264.57	252.04	255.21	324.18	713.73	-	GO:0043021//ribonucleoprotein binding;GO:0008135//translation factor activity, nucleic acid binding	GO:0006448//regulation of translational elongation;GO:0006449//regulation of translational termination;GO:0018205//peptidyl-lysine modification	gi|225457331|ref|XP_002284583.1|/7.04436e-35/PREDICTED: hypothetical protein [Vitis vinifera]
Unigene8448_PB_AHAU	264.22	136.19	121.63	62.8	64	GO:0009536//plastid	-	GO:0006952//defense response;GO:0003006//developmental process involved in reproduction	gi|255556231|ref|XP_002519150.1|/8.49047e-72/conserved hypothetical protein [Ricinus communis]
Unigene42253_PB_AHAU	263.88	202.24	253.65	443.93	1045.13	-	-	-	-
Unigene42568_PB_AHAU	263.88	251.14	79.87	42.42	12.4	-	GO:0043169//cation binding	-	gi|8698887|gb|AAF78509.1|AF195206_1/3.93104e-27/metallothionein-like protein [Pyrus pyrifolia]
Unigene3843_PB_AHAU	263.53	281.85	1166.7	427.06	308.11	GO:0009532//plastid stroma;GO:0009526//plastid envelope;GO:0005576//extracellular region	GO:0005488//binding;GO:0016861//intramolecular oxidoreductase activity, interconverting aldoses and ketoses	GO:0048364//root development;GO:0006071//glycerol metabolic process;GO:0006641//triglyceride metabolic process;GO:0000003//reproduction;GO:0015977//carbon fixation;GO:0019682//glyceraldehyde-3-phosphate metabolic process;GO:0009657//plastid organization	gi|13431949|sp|Q9M4S8.1|TPIC_FRAAN/1.53541e-96/RecName: Full=Triosephosphate isomerase, chloroplastic; Short=TIM; Short=Triose-phosphate isomerase; Flags: Precursor
Unigene41693_PB_AHAU	263.53	303.8	206.69	147.48	190.5	-	GO:0048037//cofactor binding;GO:0016857//racemase and epimerase activity, acting on carbohydrates and derivatives	GO:0006139//nucleobase, nucleoside, nucleotide and nucleic acid metabolic process	gi|225433491|ref|XP_002265088.1|/0/PREDICTED: hypothetical protein [Vitis vinifera]
Unigene42451_PB_AHAU	259.72	234.19	233.03	120.42	93.49	GO:0030312//external encapsulating structure;GO:0015935//small ribosomal subunit;GO:0031981//nuclear lumen;GO:0009536//plastid	GO:0005198//structural molecule activity	GO:0009887//organ morphogenesis;GO:0010467//gene expression;GO:0000904//cell morphogenesis involved in differentiation	gi|54039313|sp|P62302.1|RS13_SOYBN/1.25775e-79/RecName: Full=40S ribosomal protein S13
Unigene42433_PB_AHAU	259.38	200.09	382.37	180.54	178.6	GO:0015934//large ribosomal subunit	GO:0005198//structural molecule activity	GO:0010467//gene expression	gi|255631870|gb|ACU16302.1|/2.59011e-57/unknown [Glycine max]
Unigene28717_PB_AHAU	258.86	78.9	7.45	3.34	15.08	GO:0009503;GO:0009523//photosystem II;GO:0009570//chloroplast stroma	GO:0046906//tetrapyrrole binding	GO:0009639//response to red or far red light;GO:0006091//generation of precursor metabolites and energy	gi|22750|emb|CAA78900.1|/1.53695e-20/Lhcb5 protein [Pinus sylvestris]
Unigene40640_PB_AHAU	258.51	481.23	691.12	620.97	1384.07	-	GO:0016798//hydrolase activity, acting on glycosyl bonds;GO:0043167//ion binding	GO:0044238//primary metabolic process	gi|255547996|ref|XP_002515055.1|/0/hydrolase, hydrolyzing O-glycosyl compounds, putative [Ricinus communis]
Unigene25690_PB_AHAU	257.99	230.44	57.17	46.26	111.25	-	-	-	-
Unigene29338_PB_AHAU	257.3	166.89	169.79	230.15	81.59	GO:0044444//cytoplasmic part;GO:0016020//membrane;GO:0031981//nuclear lumen	GO:0017111//nucleoside-triphosphatase activity;GO:0032559	GO:0009987//cellular process;GO:0010038//response to metal ion	gi|224140199|ref|XP_002323472.1|/4.33119e-101/predicted protein [Populus trichocarpa]
Unigene29896_PB_AHAU	253.84	157.61	64.45	17.04	25.13	-	-	-	-
Unigene29545_PB_AHAU	253.32	217.94	59.43	27.56	41.38	GO:0031225//anchored to membrane	-	-	gi|225446995|ref|XP_002266937.1|/4.34222e-73/PREDICTED: hypothetical protein isoform 2 [Vitis vinifera]
Unigene42387_PB_AHAU	252.11	210.09	214.32	195.74	202.39	GO:0031090//organelle membrane;GO:0015934//large ribosomal subunit;GO:0030312//external encapsulating structure;GO:0031981//nuclear lumen	GO:0005198//structural molecule activity	GO:0010467//gene expression;GO:0022613//ribonucleoprotein complex biogenesis	gi|255557935|ref|XP_002519996.1|/8.6911e-51/60S ribosomal protein L13, putative [Ricinus communis]
Unigene15427_PB_AHAU	251.25	89.25	99.62	39.75	8.88	GO:0005618//cell wall;GO:0016020//membrane	-	GO:0006952//defense response;GO:0001906//cell killing	gi|28624546|gb|AAL85480.1|/3.46603e-20/defensin protein 1 [Prunus persica]
Unigene8538_PB_AHAU	251.25	154.76	149.17	134.45	45.07	-	GO:0046872//metal ion binding;GO:0016831//carboxy-lyase activity;GO:0019842//vitamin binding	-	gi|211906508|gb|ACJ11747.1|/1.89491e-50/pyruvate decarboxylase [Gossypium hirsutum]
Unigene6865_PB_AHAU	248.3	291.13	204.96	149.65	105.89	-	GO:0003676//nucleic acid binding;GO:0046914//transition metal ion binding	-	gi|225440926|ref|XP_002282924.1|/1.00896e-24/PREDICTED: hypothetical protein isoform 2 [Vitis vinifera]
Unigene12611_PB_AHAU	247.78	252.04	47.47	4.51	1.68	GO:0005576//extracellular region;GO:0030312//external encapsulating structure	-	GO:0003006//developmental process involved in reproduction;GO:0045229//external encapsulating structure organization	gi|224107839|ref|XP_002314620.1|/1.66101e-28/predicted protein [Populus trichocarpa]
Unigene37381_PB_AHAU	246.57	216.34	111.4	63.8	62.83	-	-	-	-
Unigene49140_PB_AHAU	246.4	228.65	1.21	0.5	0.34	GO:0043231//intracellular membrane-bounded organelle	GO:0003677//DNA binding;GO:0001071//nucleic acid binding transcription factor activity	GO:0006351//transcription, DNA-dependent	gi|302398879|gb|ADL36734.1|/1.01401e-139/HSF domain class transcription factor [Malus x domestica]
Unigene11439_PB_AHAU	244.84	490.51	159.22	47.43	50.77	GO:0005576//extracellular region;GO:0031410//cytoplasmic vesicle	GO:0004175//endopeptidase activity;GO:0005515//protein binding	GO:0019538//protein metabolic process;GO:0044092//negative regulation of molecular function	gi|224134595|ref|XP_002321861.1|/6.32478e-83/predicted protein [Populus trichocarpa]
Unigene13458_PB_AHAU	244.32	175.28	293.67	235.83	154.31	GO:0009706//chloroplast inner membrane;GO:0009532//plastid stroma;GO:0030312//external encapsulating structure;GO:0009534//chloroplast thylakoid	GO:0003676//nucleic acid binding;GO:0032559;GO:0042623//ATPase activity, coupled;GO:0016788//hydrolase activity, acting on ester bonds	GO:0017038//protein import;GO:0006605//protein targeting;GO:0015995//chlorophyll biosynthetic process;GO:0009657//plastid organization;GO:0006281//DNA repair	gi|461753|sp|P35100.1|CLPC_PEA/4.43696e-57/RecName: Full=ATP-dependent Clp protease ATP-binding subunit clpC homolog, chloroplastic; Flags: Precursor
Unigene42150_PB_AHAU	243.29	156.36	107.07	131.61	167.88	-	-	-	-
Unigene78199_PB_AHAU	243.11	239.36	283.27	179.54	187.48	GO:0009536//plastid	GO:0051536//iron-sulfur cluster binding;GO:0043169//cation binding	GO:0051234//establishment of localization;GO:0006091//generation of precursor metabolites and energy	gi|224102833|ref|XP_002312819.1|/2.48635e-30/predicted protein [Populus trichocarpa]
Unigene69966_PB_AHAU	240.69	83	17.67	17.87	19.94	-	-	-	gi|225451585|ref|XP_002275581.1|/1.33199e-06/PREDICTED: similar to Tetratricopeptide-like helical [Vitis vinifera]
Unigene40728_PB_AHAU	240.34	555.48	1033.29	936.13	397.75	-	-	-	gi|242048368|ref|XP_002461930.1|/2.14524e-06/hypothetical protein SORBIDRAFT_02g010760 [Sorghum bicolor]
Unigene40648_PB_AHAU	240	197.77	182.96	187.89	123.65	GO:0044459//plasma membrane part;GO:0030312//external encapsulating structure	GO:0035251//UDP-glucosyltransferase activity	GO:0045229//external encapsulating structure organization;GO:0009250//glucan biosynthetic process	gi|224124232|ref|XP_002330138.1|/1.2675e-125/predicted protein [Populus trichocarpa]
Unigene41499_PB_AHAU	239.48	95.67	21.66	7.01	30.49	GO:0009503;GO:0009523//photosystem II;GO:0009570//chloroplast stroma	GO:0046906//tetrapyrrole binding	GO:0009639//response to red or far red light;GO:0006091//generation of precursor metabolites and energy	gi|255638437|gb|ACU19528.1|/2.75453e-44/unknown [Glycine max]
Unigene41823_PB_AHAU	238.79	208.48	176.55	239.5	127.67	GO:0015934//large ribosomal subunit;GO:0016020//membrane;GO:0031981//nuclear lumen	GO:0005198//structural molecule activity	GO:0003006//developmental process involved in reproduction;GO:0010467//gene expression;GO:0022613//ribonucleoprotein complex biogenesis	gi|297809931|ref|XP_002872849.1|/7.39281e-29/60S ribosomal protein L19 [Arabidopsis lyrata subsp. lyrata]
Unigene40705_PB_AHAU	238.61	224.37	202.71	192.24	360.38	-	-	-	-
Unigene41958_PB_AHAU	236.54	232.94	175.33	84.68	38.53	GO:0031224//intrinsic to membrane	GO:0005372//water transmembrane transporter activity	GO:0009725//response to hormone stimulus;GO:0006810//transport	gi|238814676|gb|ACR56614.1|/6.5212e-16/plasma intrinsic protein 2;4 [Juglans regia]
Unigene16173_PB_AHAU	234.63	152.61	120.24	83.17	25.3	GO:0009536//plastid	GO:0016765//transferase activity, transferring alkyl or aryl (other than methyl) groups;GO:0048037//cofactor binding	GO:0019752//carboxylic acid metabolic process	gi|5804835|emb|CAA04772.2|/0/cystathionine gamma synthase [Fragaria vesca]
Unigene29598_PB_AHAU	234.11	47.48	6.24	7.18	10.05	GO:0009523//photosystem II	-	-	gi|62898519|dbj|BAD97359.1|/5.44454e-18/PsbQ [Nicotiana tabacum]
Unigene1715_PB_AHAU	229.44	210.27	89.4	51.78	78.08	-	-	-	-
Unigene85960_PB_AHAU	229.44	131.2	7.62	2.17	0.5	-	-	-	-
Unigene29915_PB_AHAU	229.27	252.75	323.64	497.88	421.2	-	-	-	-
Unigene54699_PB_AHAU	228.92	234.54	207.73	43.93	18.76	-	-	-	-
Unigene3976_PB_AHAU	228.23	128.7	119.72	102.88	42.39	GO:0015934//large ribosomal subunit;GO:0016020//membrane;GO:0031981//nuclear lumen	GO:0005198//structural molecule activity	GO:0010467//gene expression	gi|147826838|emb|CAN64416.1|/1.27634e-19/hypothetical protein VITISV_013317 [Vitis vinifera]
Unigene78729_PB_AHAU	227.89	232.58	191.45	264.39	279.63	GO:0031410//cytoplasmic vesicle	GO:0004175//endopeptidase activity;GO:0005515//protein binding	GO:0019538//protein metabolic process;GO:0044092//negative regulation of molecular function	gi|297742938|emb|CBI35805.3|/3.43157e-12/unnamed protein product [Vitis vinifera]
Unigene17383_PB_AHAU	227.71	172.78	295.57	219.13	156.82	GO:0043231//intracellular membrane-bounded organelle;GO:0000502//proteasome complex;GO:0044444//cytoplasmic part	GO:0003676//nucleic acid binding;GO:0004175//endopeptidase activity;GO:0046914//transition metal ion binding	GO:0006508//proteolysis;GO:0048608//reproductive structure development;GO:0006351//transcription, DNA-dependent;GO:0007275//multicellular organismal development	gi|297744636|emb|CBI37898.3|/3.09842e-28/unnamed protein product [Vitis vinifera]
Unigene14486_PB_AHAU	227.02	219.37	77.1	138.12	185.13	GO:0030120//vesicle coat	GO:0022892	GO:0048193//Golgi vesicle transport	gi|225444159|ref|XP_002270662.1|/6.18127e-131/PREDICTED: similar to coatomer protein epsilon subunit family protein / COPE family protein [Vitis vinifera]
Unigene5849_PB_AHAU	226.33	238.65	47.99	49.1	65.84	-	-	GO:0006950//response to stress	gi|257219566|gb|ACV50436.1|/7.58995e-14/Avr9/Cf-9 rapidly elicited protein [Jatropha curcas]
Unigene11594_PB_AHAU	226.16	231.51	180.53	149.15	119.79	-	-	-	-
Unigene11939_PB_AHAU	225.46	197.06	137.22	97.2	80.59	GO:0015935//small ribosomal subunit	GO:0005198//structural molecule activity	GO:0010467//gene expression;GO:0022613//ribonucleoprotein complex biogenesis	gi|124359308|gb|ABD28456.2|/3.98351e-32/Ribosomal protein S21e [Medicago truncatula]
Unigene6837_PB_AHAU	224.43	116.56	30.49	15.03	5.36	GO:0009536//plastid	-	-	gi|154845480|gb|ABS88291.1|/7.33788e-31/polyphenol oxidase [Pyrus x bretschneideri]
Unigene41995_PB_AHAU	223.39	147.97	97.2	174.7	112.59	-	GO:0005488//binding	GO:0009314//response to radiation;GO:0009651//response to salt stress;GO:0007165//signal transduction;GO:0010467//gene expression	gi|292668933|gb|ADE41121.1|/1.1976e-39/AP2 domain class transcription factor [Malus x domestica]
Unigene82273_PB_AHAU	223.21	226.87	226.44	126.26	165.87	GO:0031090//organelle membrane;GO:0043231//intracellular membrane-bounded organelle	-	-	gi|224072049|ref|XP_002303615.1|/2.0964e-33/predicted protein [Populus trichocarpa]
Unigene69485_PB_AHAU	220.27	217.05	55.1	21.21	7.87	-	-	-	gi|224073700|ref|XP_002304133.1|/2.3886e-18/predicted protein [Populus trichocarpa]
Unigene17119_PB_AHAU	219.41	556.02	206.69	92.19	217.14	-	-	-	-
Unigene633_PB_AHAU	219.06	155.47	123.36	154.16	106.89	GO:0030529//ribonucleoprotein complex	GO:0005198//structural molecule activity	GO:0010467//gene expression	gi|255579641|ref|XP_002530661.1|/5.37116e-104/ribosomal protein L15, putative [Ricinus communis]
Unigene41474_PB_AHAU	216.47	195.99	48.34	11.52	2.18	GO:0044444//cytoplasmic part	GO:0016765//transferase activity, transferring alkyl or aryl (other than methyl) groups;GO:0048037//cofactor binding;GO:0016846//carbon-sulfur lyase activity	GO:0009087//methionine catabolic process	gi|225426590|ref|XP_002280162.1|/1.10608e-37/PREDICTED: hypothetical protein [Vitis vinifera]
Unigene13112_PB_AHAU	215.77	297.73	134.1	69.31	70.2	GO:0043231//intracellular membrane-bounded organelle;GO:0031090//organelle membrane	GO:0016651//oxidoreductase activity, acting on NADH or NADPH;GO:0000166//nucleotide binding	GO:0006355//regulation of transcription, DNA-dependent	gi|255587934|ref|XP_002534445.1|/1.21257e-93/Minor allergen Alt a, putative [Ricinus communis]
Unigene49453_PB_AHAU	214.22	239.36	102.74	67.14	58.81	-	-	-	gi|4321188|gb|AAD15628.1|/1.09158e-32/low molecular weight heat-shock protein [Corylus avellana]
Unigene13819_PB_AHAU	212.49	243.11	169.79	168.85	206.92	-	GO:0016491//oxidoreductase activity	-	gi|302398601|gb|ADL36595.1|/0/BHLH domain class transcription factor [Malus x domestica]
Unigene14032_PB_AHAU	211.45	44.27	6.76	15.53	5.53	-	GO:0032561;GO:0003824//catalytic activity	GO:0006810//transport;GO:0035556//intracellular signal transduction	gi|225443554|ref|XP_002277579.1|/2.00839e-82/PREDICTED: hypothetical protein [Vitis vinifera]
Unigene7461_PB_AHAU	209.54	98.35	77.96	36.41	54.95	GO:0009523//photosystem II;GO:0009534//chloroplast thylakoid;GO:0009570//chloroplast stroma	GO:0008187//poly-pyrimidine tract binding;GO:0046872//metal ion binding;GO:0016491//oxidoreductase activity	GO:0006470//protein dephosphorylation;GO:0009767//photosynthetic electron transport chain;GO:0042548//regulation of photosynthesis, light reaction	gi|224084209|ref|XP_002307234.1|/3.80118e-172/hypothetical protein POPTRDRAFT_716206 [Populus trichocarpa]
Unigene42089_PB_AHAU	209.03	109.78	122.49	59.96	14.24	-	GO:0004674//protein serine/threonine kinase activity;GO:0000166//nucleotide binding	GO:0032501//multicellular organismal process;GO:0006972//hyperosmotic response;GO:0009926//auxin polar transport;GO:0009987//cellular process	gi|116265932|gb|ABJ91214.1|/7.05262e-42/CBL-interacting protein kinase 7 [Populus trichocarpa]
Unigene21662_PB_AHAU	208.85	107.99	28.93	2.51	1.34	GO:0031224//intrinsic to membrane;GO:0031410//cytoplasmic vesicle	-	-	gi|224132000|ref|XP_002328160.1|/1.51925e-39/predicted protein [Populus trichocarpa]
Unigene40609_PB_AHAU	208.51	88.18	79.18	7.68	13.07	GO:0005840//ribosome;GO:0009532//plastid stroma;GO:0005576//extracellular region;GO:0030312//external encapsulating structure	GO:0005488//binding;GO:0016491//oxidoreductase activity;GO:0016831//carboxy-lyase activity	GO:0043094;GO:0015977//carbon fixation;GO:0009639//response to red or far red light	gi|132153|sp|P24007.1|RBS_PYRPY/5.92938e-91/RecName: Full=Ribulose bisphosphate carboxylase small chain, chloroplastic; Short=RuBisCO small subunit; Flags: Precursor
Unigene69735_PB_AHAU	208.33	193.67	8.49	0	0	GO:0005618//cell wall;GO:0031410//cytoplasmic vesicle	GO:0016209//antioxidant activity;GO:0005506//iron ion binding;GO:0003824//catalytic activity	GO:0006950//response to stress;GO:0008152//metabolic process	gi|255580625|ref|XP_002531135.1|/5.89233e-141/Peroxidase 64 precursor, putative [Ricinus communis]
Unigene13163_PB_AHAU	208.16	284.35	495.86	299.13	420.53	-	-	GO:0002252	gi|255583570|ref|XP_002532541.1|/5.82095e-80/conserved hypothetical protein [Ricinus communis]
Unigene71269_PB_AHAU	207.47	60.15	23.91	11.36	10.72	-	GO:0005488//binding	GO:0006351//transcription, DNA-dependent	gi|302398723|gb|ADL36656.1|/1.91355e-31/C3HL domain class transcription factor [Malus x domestica]
Unigene62137_PB_AHAU	206.95	115.49	56.65	37.75	50.6	-	-	-	-
Unigene8127_PB_AHAU	205.74	539.6	63.76	31.07	59.81	GO:0016020//membrane	GO:0046872//metal ion binding	-	gi|255587806|ref|XP_002534401.1|/7.35559e-23/Calcium-binding allergen Ole e, putative [Ricinus communis]
Unigene41866_PB_AHAU	205.39	287.2	252.78	160.5	199.21	GO:0043231//intracellular membrane-bounded organelle	GO:0004175//endopeptidase activity	GO:0006970//response to osmotic stress;GO:0019538//protein metabolic process	gi|224068986|ref|XP_002302872.1|/3.91776e-158/predicted protein [Populus trichocarpa]
Unigene12659_PB_AHAU	203.14	64.26	29.45	9.02	14.07	GO:0009532//plastid stroma;GO:0009534//chloroplast thylakoid;GO:0044436	GO:0046872//metal ion binding	GO:0006412//translation;GO:0010038//response to metal ion;GO:0009416//response to light stimulus;GO:0055080//cation homeostasis	gi|255539076|ref|XP_002510603.1|/8.08848e-56/Plastocyanin A, chloroplast precursor, putative [Ricinus communis]
Unigene6382_PB_AHAU	202.97	108.35	4.68	4.34	6.87	-	-	-	gi|225457421|ref|XP_002284937.1|/2.62669e-41/PREDICTED: hypothetical protein [Vitis vinifera]
Unigene28077_PB_AHAU	201.58	168.14	197.34	147.48	103.88	GO:0044424//intracellular part	GO:0031420;GO:0016301//kinase activity;GO:0032559	GO:0006796//phosphate metabolic process;GO:0006007//glucose catabolic process	gi|22296820|gb|AAM94349.1|/1.58145e-41/pyruvate kinase [Glycine max]
Unigene16221_PB_AHAU	201.24	137.09	48.68	44.76	15.75	GO:0000785//chromatin;GO:0043231//intracellular membrane-bounded organelle	GO:0003676//nucleic acid binding	GO:0034728	gi|297746124|emb|CBI16180.3|/2.29081e-43/unnamed protein product [Vitis vinifera]
Unigene8622_PB_AHAU	200.2	149.04	93.38	207.94	136.72	GO:0016020//membrane	GO:0008320//protein transmembrane transporter activity	GO:0006886//intracellular protein transport	gi|115469286|ref|NP_001058242.1|/2.5341e-22/Os06g0653900 [Oryza sativa Japonica Group]
Unigene42489_PB_AHAU	199.34	269.53	42.27	5.68	4.19	GO:0005618//cell wall;GO:0005576//extracellular region;GO:0031410//cytoplasmic vesicle	GO:0016209//antioxidant activity;GO:0046914//transition metal ion binding;GO:0004871//signal transducer activity;GO:0003824//catalytic activity	GO:0008152//metabolic process	gi|111379986|gb|ABH09468.1|/2.42222e-88/germin-like protein 2 [Vitis vinifera]
Unigene16373_PB_AHAU	199.16	175.64	127.69	113.07	131.69	-	GO:0003824//catalytic activity	GO:0008152//metabolic process	gi|296089612|emb|CBI39431.3|/2.1873e-75/unnamed protein product [Vitis vinifera]
Unigene10126_PB_AHAU	198.12	181.53	108.46	285.26	307.78	GO:0031224//intrinsic to membrane;GO:0043231//intracellular membrane-bounded organelle	-	-	gi|255548734|ref|XP_002515423.1|/1.55047e-24/Endosomal P24A protein precursor, putative [Ricinus communis]
Unigene29237_PB_AHAU	197.78	102.28	47.65	7.01	1.17	GO:0043231//intracellular membrane-bounded organelle	GO:0016772//transferase activity, transferring phosphorus-containing groups;GO:0005488//binding;GO:0004871//signal transducer activity	GO:0006796//phosphate metabolic process;GO:0048511//rhythmic process;GO:0009755//hormone-mediated signaling pathway;GO:0006351//transcription, DNA-dependent;GO:0009639//response to red or far red light	gi|297733851|emb|CBI15098.3|/4.02624e-34/unnamed protein product [Vitis vinifera]
Unigene28507_PB_AHAU	197.43	109.6	74.67	67.31	104.88	-	GO:0016787//hydrolase activity	GO:0044238//primary metabolic process	gi|168274274|dbj|BAG09557.1|/1.58173e-09/acetylcholinesterase [Macroptilium atropurpureum]
Unigene10117_PB_AHAU	197.26	257.93	78.83	114.07	244.78	-	-	-	gi|224138060|ref|XP_002326508.1|/1.22097e-08/predicted protein [Populus trichocarpa]
Unigene4846_PB_AHAU	196.91	147.8	73.46	17.2	5.86	GO:0016020//membrane	GO:0004396//hexokinase activity;GO:0032559	GO:0019321//pentose metabolic process;GO:0006796//phosphate metabolic process	gi|15224669|ref|NP_180697.1|/1.10576e-151/pfkB-type carbohydrate kinase family protein [Arabidopsis thaliana]
Unigene81076_PB_AHAU	196.91	186.53	99.8	46.1	54.95	GO:0000267//cell fraction;GO:0016020//membrane	GO:0016857//racemase and epimerase activity, acting on carbohydrates and derivatives;GO:0016616//oxidoreductase activity, acting on the CH-OH group of donors, NAD or NADP as acceptor;GO:0048037//cofactor binding	GO:0033692//cellular polysaccharide biosynthetic process;GO:0009226//nucleotide-sugar biosynthetic process	gi|255537241|ref|XP_002509687.1|/7.23629e-23/NAD dependent epimerase/dehydratase, putative [Ricinus communis]
Unigene2548_PB_AHAU	195.53	219.73	176.2	119.08	59.31	-	GO:0008135//translation factor activity, nucleic acid binding	GO:0006412//translation	gi|84688910|gb|ABC61504.1|/2.85519e-11/AGO4-1 [Nicotiana benthamiana]
Unigene79078_PB_AHAU	195.18	184.39	79	20.38	3.52	GO:0005622//intracellular	-	-	gi|224089352|ref|XP_002308701.1|/1.23426e-88/predicted protein [Populus trichocarpa]
Unigene42459_PB_AHAU	193.8	229.01	508.33	414.2	558.59	GO:0043231//intracellular membrane-bounded organelle	GO:0005515//protein binding	GO:0009755//hormone-mediated signaling pathway	gi|113700411|gb|ABI36494.1|/1.97164e-127/AUX/IAA16 B [Malus x domestica]
Unigene86_PB_AHAU	192.24	185.64	444.05	468.81	730.65	GO:0043231//intracellular membrane-bounded organelle	GO:0032561;GO:0003824//catalytic activity	GO:0035556//intracellular signal transduction;GO:0006464//protein modification process;GO:0015031//protein transport	gi|39653273|gb|AAR29293.1|/3.51315e-100/ADP-ribosylation factor [Medicago sativa]
Unigene13317_PB_AHAU	191.55	134.05	71.73	56.62	63.5	GO:0019866//organelle inner membrane;GO:0031968//organelle outer membrane;GO:0031224//intrinsic to membrane;GO:0030964;GO:0009536//plastid	GO:0008320//protein transmembrane transporter activity	GO:0006810//transport	gi|255583146|ref|XP_002532339.1|/4.21385e-41/protein translocase, putative [Ricinus communis]
Unigene42547_PB_AHAU	191.03	228.3	37.25	2.51	0.5	-	GO:0008171//O-methyltransferase activity;GO:0043169//cation binding	GO:0006730//one-carbon metabolic process;GO:0009699//phenylpropanoid biosynthetic process	gi|212960493|gb|ACJ38669.1|/1.33617e-131/caffeoyl-CoA O-methyltransferase [Betula luminifera]
Unigene40923_PB_AHAU	190.68	103.35	106.03	68.81	63.16	GO:0030529//ribonucleoprotein complex	-	-	gi|225426162|ref|XP_002278759.1|/7.76833e-63/PREDICTED: hypothetical protein [Vitis vinifera]
Unigene28128_PB_AHAU	190.68	80.5	163.21	35.57	78.75	GO:0031410//cytoplasmic vesicle;GO:0031090//organelle membrane;GO:0043231//intracellular membrane-bounded organelle	-	-	gi|225470739|ref|XP_002266519.1|/3.11808e-38/PREDICTED: hypothetical protein [Vitis vinifera]
Unigene41177_PB_AHAU	190.51	139.94	156.1	200.42	334.75	GO:0030312//external encapsulating structure;GO:0009532//plastid stroma;GO:0009526//plastid envelope;GO:0005576//extracellular region	GO:0046914//transition metal ion binding;GO:0016616//oxidoreductase activity, acting on the CH-OH group of donors, NAD or NADP as acceptor;GO:0042802//identical protein binding;GO:0050661//NADP binding	GO:0010038//response to metal ion;GO:0008652//cellular amino acid biosynthetic process	gi|224079219|ref|XP_002305797.1|/0/predicted protein [Populus trichocarpa]
Unigene12057_PB_AHAU	190.34	180.82	108.28	135.28	127.5	GO:0030964;GO:0031410//cytoplasmic vesicle;GO:0005746//mitochondrial respiratory chain	-	GO:0043094	gi|4582445|gb|AAD24829.1|/9.2187e-33/expressed protein [Arabidopsis thaliana]
Unigene6169_PB_AHAU	189.99	179.03	89.23	44.76	47.58	GO:0030529//ribonucleoprotein complex	GO:0005198//structural molecule activity	GO:0010467//gene expression	gi|218198733|gb|EEC81160.1|/4.31671e-31/hypothetical protein OsI_24083 [Oryza sativa Indica Group]
Unigene14465_PB_AHAU	189.65	79.79	188.67	42.92	7.54	-	-	-	gi|1155255|gb|AAA91166.1|/0/beta-glucosidase [Prunus avium]
Unigene8480_PB_AHAU	188.78	249.18	228.52	207.6	202.73	GO:0031090//organelle membrane;GO:0043231//intracellular membrane-bounded organelle	-	GO:0015031//protein transport	gi|255559601|ref|XP_002520820.1|/1.05238e-96/alpha-soluble nsf attachment protein, putative [Ricinus communis]
Unigene69507_PB_AHAU	187.4	361.63	11.09	22.38	8.71	-	-	-	gi|292668953|gb|ADE41131.1|/1.18912e-06/AP2 domain class transcription factor [Malus x domestica]
Unigene52031_PB_AHAU	186.7	133.69	120.59	88.69	68.36	-	-	-	-
Unigene63995_PB_AHAU	186.53	313.44	263.69	263.38	148.61	-	-	-	-
Unigene41338_PB_AHAU	186.01	72.11	20.79	8.02	43.23	GO:0031224//intrinsic to membrane;GO:0009521;GO:0009526//plastid envelope;GO:0009534//chloroplast thylakoid;GO:0009570//chloroplast stroma	GO:0043169//cation binding;GO:0046906//tetrapyrrole binding	GO:0009765//photosynthesis, light harvesting;GO:0009639//response to red or far red light;GO:0006464//protein modification process	gi|170388|gb|AAA34140.1|/1.21926e-84/chlorophyll a/b-binding protein [Solanum lycopersicum]
Unigene21328_PB_AHAU	185.49	154.04	102.91	14.53	9.55	-	GO:0050737	GO:0048878//chemical homeostasis;GO:0009813//flavonoid biosynthetic process	gi|238769127|dbj|BAH66890.1|/3.90018e-40/alcohol acyl-transferase [Prunus mume]
Unigene27190_PB_AHAU	184.11	88.71	29.11	20.54	6.7	GO:0031410//cytoplasmic vesicle	GO:0016787//hydrolase activity	GO:0044238//primary metabolic process	gi|255585218|ref|XP_002533311.1|/1.6075e-102/zinc finger protein, putative [Ricinus communis]
Unigene14506_PB_AHAU	182.9	159.22	116.08	111.57	108.74	GO:0030529//ribonucleoprotein complex	GO:0005198//structural molecule activity	GO:0006412//translation	gi|225440938|ref|XP_002283025.1|/1.47827e-26/PREDICTED: hypothetical protein [Vitis vinifera]
Unigene10890_PB_AHAU	181.69	149.76	40.71	41.75	53.11	GO:0009536//plastid;GO:0031090//organelle membrane;GO:0005576//extracellular region	GO:0019206//nucleoside kinase activity;GO:0004672//protein kinase activity;GO:0046914//transition metal ion binding	GO:0006166//purine ribonucleoside salvage;GO:0010038//response to metal ion;GO:0006796//phosphate metabolic process;GO:0023052//signaling;GO:0034285	gi|224100781|ref|XP_002312012.1|/3.6905e-109/predicted protein [Populus trichocarpa]
Unigene49992_PB_AHAU	181.34	175.46	157.14	222.3	144.59	GO:0043231//intracellular membrane-bounded organelle	-	-	gi|255642837|gb|ACU22605.1|/1.51619e-17/unknown [Glycine max]
Unigene3327_PB_AHAU	180.65	182.6	166.5	154.99	138.73	GO:0015934//large ribosomal subunit	GO:0005198//structural molecule activity	GO:0010467//gene expression;GO:0022613//ribonucleoprotein complex biogenesis	gi|15222338|ref|NP_174951.1|/1.92413e-23/60S ribosomal protein L35a (RPL35aB) [Arabidopsis thaliana]
Unigene29547_PB_AHAU	180.65	42.13	206.52	45.93	14.24	-	-	-	gi|8272394|dbj|BAA96449.1|/7.66844e-12/metallothionein-like protein [Pyrus pyrifolia]
Unigene2697_PB_AHAU	180.3	110.13	33.61	2.67	0	-	-	-	-
Unigene82187_PB_AHAU	179.78	215.27	80.22	12.86	19.43	-	GO:0050737	GO:0048878//chemical homeostasis;GO:0009813//flavonoid biosynthetic process	gi|82568711|dbj|BAE48668.1|/7.3389e-115/Alcohol acyl-transferase [Prunus mume]
Unigene41885_PB_AHAU	179.44	245.43	241.86	227.64	467.61	-	-	-	gi|82734828|gb|ABB89735.1|/1.70968e-11/ERD15 [Capsicum annuum]
Unigene9227_PB_AHAU	179.44	181.17	34.82	4.84	1.84	-	-	-	gi|224092190|ref|XP_002309501.1|/6.03886e-20/predicted protein [Populus trichocarpa]
Unigene11859_PB_AHAU	178.74	125.48	52.32	51.11	43.9	GO:0016020//membrane;GO:0031410//cytoplasmic vesicle	-	-	gi|255582471|ref|XP_002532022.1|/2.0027e-83/conserved hypothetical protein [Ricinus communis]
Unigene30104_PB_AHAU	178.57	146.55	96.85	114.07	182.45	-	-	-	-
Unigene41085_PB_AHAU	178.05	73.9	80.91	142.97	64.17	GO:0044464//cell part	-	GO:0007047//cellular cell wall organization	gi|29466643|dbj|BAC66787.1|/1.48372e-138/expansin [Prunus persica]
Unigene41036_PB_AHAU	177.88	190.46	70	128.27	78.08	-	-	-	-
Unigene42651_PB_AHAU	177.71	149.94	121.45	207.6	141.24	-	-	-	gi|118487630|gb|ABK95640.1|/2.77894e-18/unknown [Populus trichocarpa]
Unigene70697_PB_AHAU	176.32	168.86	33.09	0.33	0	GO:0031224//intrinsic to membrane;GO:0009536//plastid	GO:0016759//cellulose synthase activity;GO:0046914//transition metal ion binding	GO:0010395;GO:0009250//glucan biosynthetic process;GO:0042545//cell wall modification;GO:0009832//plant-type cell wall biogenesis	gi|255585040|ref|XP_002533228.1|/4.2482e-39/Cellulose synthase A catalytic subunit 3 [UDP-forming], putative [Ricinus communis]
Unigene42979_PB_AHAU	176.15	70.33	15.07	8.68	26.64	GO:0009536//plastid	-	GO:0006091//generation of precursor metabolites and energy	gi|242038937|ref|XP_002466863.1|/3.46603e-33/hypothetical protein SORBIDRAFT_01g015400 [Sorghum bicolor]
Unigene41514_PB_AHAU	175.63	181.53	644.86	1244.27	780.42	-	-	-	gi|255567568|ref|XP_002524763.1|/3.51194e-70/conserved hypothetical protein [Ricinus communis]
Unigene14023_PB_AHAU	175.28	264.18	149.35	125.43	208.42	GO:0009536//plastid	-	GO:0006351//transcription, DNA-dependent;GO:0009887//organ morphogenesis;GO:0040034//regulation of development, heterochronic;GO:0048827//phyllome development;GO:0048869	gi|217073602|gb|ACJ85161.1|/1.806e-21/unknown [Medicago truncatula]
Unigene15264_PB_AHAU	173.38	192.06	78.14	15.87	6.37	GO:0031410//cytoplasmic vesicle	GO:0004871//signal transducer activity;GO:0016628//oxidoreductase activity, acting on the CH-CH group of donors, NAD or NADP as acceptor;GO:0032559;GO:0016772//transferase activity, transferring phosphorus-containing groups	GO:0006464//protein modification process;GO:0006796//phosphate metabolic process	gi|224057810|ref|XP_002299335.1|/1.94733e-70/predicted protein [Populus trichocarpa]
Unigene40848_PB_AHAU	173.03	218.12	188.33	170.36	182.62	GO:0015935//small ribosomal subunit;GO:0031410//cytoplasmic vesicle	GO:0005198//structural molecule activity	GO:0010467//gene expression;GO:0022613//ribonucleoprotein complex biogenesis	gi|124359308|gb|ABD28456.2|/9.83809e-32/Ribosomal protein S21e [Medicago truncatula]
Unigene27631_PB_AHAU	172.17	171.89	285.35	387.48	245.12	-	-	-	-
Unigene41215_PB_AHAU	171.65	406.44	1256.79	1588.49	1848.33	-	GO:0004175//endopeptidase activity	GO:0019538//protein metabolic process	gi|237861979|gb|ACR24644.1|/3.41464e-43/vacuolar processing enzyme [Malus hupehensis var. mengshanensis]
Unigene41709_PB_AHAU	171.48	118.52	165.98	166.18	147.27	GO:0015934//large ribosomal subunit;GO:0016020//membrane;GO:0009536//plastid	GO:0005198//structural molecule activity	GO:0010467//gene expression	gi|255544260|ref|XP_002513192.1|/3.38762e-64/60S ribosomal protein L6, putative [Ricinus communis]
Unigene5754_PB_AHAU	171.13	159.4	11.09	0.33	0	-	-	-	-
Unigene42346_PB_AHAU	170.61	206.88	166.84	77.16	35.18	-	GO:0008135//translation factor activity, nucleic acid binding	GO:0006412//translation	gi|225436053|ref|XP_002275928.1|/2.97395e-106/PREDICTED: hypothetical protein [Vitis vinifera]
Unigene14363_PB_AHAU	168.19	135.3	204.09	47.77	47.75	GO:0044464//cell part	GO:0046914//transition metal ion binding	-	gi|224128924|ref|XP_002329000.1|/3.71584e-46/predicted protein [Populus trichocarpa]
Unigene1075_PB_AHAU	167.67	32.13	14.38	0	0	-	GO:0005488//binding	GO:0051234//establishment of localization;GO:0010876	gi|2497753|sp|Q43019.1|NLTP3_PRUDU/7.28063e-47/RecName: Full=Non-specific lipid-transfer protein 3; Short=LTP 3; Flags: Precursor
Unigene22075_PB_AHAU	167.15	97.46	188.67	180.38	197.87	-	GO:0003824//catalytic activity	-	gi|83853811|gb|ABC47844.1|/4.40219e-20/N-hydroxycinnamoyl/benzoyltransferase 2 [Glycine max]
Unigene6671_PB_AHAU	166.98	179.92	198.03	210.77	266.06	GO:0043234//protein complex;GO:0043231//intracellular membrane-bounded organelle	GO:0000104//succinate dehydrogenase activity;GO:0046914//transition metal ion binding;GO:0051540	GO:0009060//aerobic respiration;GO:0022904//respiratory electron transport chain	gi|307136313|gb|ADN34136.1|/1.6559e-124/succinate dehydrogenase [Cucumis melo subsp. melo]
Unigene42520_PB_AHAU	166.63	163.68	238.05	187.23	214.79	GO:0030529//ribonucleoprotein complex	GO:0003676//nucleic acid binding;GO:0005198//structural molecule activity	GO:0010467//gene expression	gi|296081703|emb|CBI20708.3|/1.19807e-40/unnamed protein product [Vitis vinifera]
Unigene42393_PB_AHAU	166.46	125.84	50.94	38.75	25.63	-	GO:0004871//signal transducer activity;GO:0003913//DNA photolyase activity	GO:0006259//DNA metabolic process	gi|255564190|ref|XP_002523092.1|/2.82454e-27/DNA photolyase, putative [Ricinus communis]
Unigene2607_PB_AHAU	165.42	193.67	65.49	24.38	41.38	GO:0043231//intracellular membrane-bounded organelle	-	GO:0009987//cellular process	gi|296089344|emb|CBI39116.3|/3.1466e-72/unnamed protein product [Vitis vinifera]
Unigene40662_PB_AHAU	165.25	153.15	171.18	185.05	177.09	GO:0031224//intrinsic to membrane	-	-	gi|297802784|ref|XP_002869276.1|/1.89303e-28/hypothetical protein ARALYDRAFT_913209 [Arabidopsis lyrata subsp. lyrata]
Unigene90071_PB_AHAU	165.25	109.42	18.54	1.5	0.34	GO:0005576//extracellular region;GO:0030312//external encapsulating structure	GO:0046914//transition metal ion binding	GO:0003006//developmental process involved in reproduction	gi|224054286|ref|XP_002298184.1|/2.11609e-40/predicted protein [Populus trichocarpa]
Unigene41612_PB_AHAU	164.21	162.61	268.2	219.96	136.38	-	GO:0016803;GO:0046914//transition metal ion binding;GO:0070011	GO:0019538//protein metabolic process;GO:0006691//leukotriene metabolic process	gi|224098105|ref|XP_002311120.1|/9.61888e-113/predicted protein [Populus trichocarpa]
Unigene81210_PB_AHAU	163.52	104.24	97.89	114.41	50.43	GO:0016020//membrane	GO:0022892	GO:0048193//Golgi vesicle transport;GO:0015031//protein transport	gi|255558011|ref|XP_002520034.1|/2.03423e-52/protein transporter, putative [Ricinus communis]
Unigene27946_PB_AHAU	161.96	78.54	68.96	48.77	73.38	GO:0009536//plastid	GO:0016407//acetyltransferase activity	-	gi|225449010|ref|XP_002272073.1|/4.56086e-42/PREDICTED: hypothetical protein [Vitis vinifera]
Unigene42389_PB_AHAU	161.79	193.31	187.12	243.68	129.18	-	-	-	-
Unigene5488_PB_AHAU	161.61	78.36	38.64	84.68	237.24	-	-	-	gi|29467505|dbj|BAC67191.1|/1.78695e-119/expansin [Pyrus communis]
Unigene41519_PB_AHAU	161.27	148.51	233.72	277.92	504.14	GO:0009526//plastid envelope;GO:0009507//chloroplast;GO:0016020//membrane	GO:0005342//organic acid transmembrane transporter activity;GO:0015145//monosaccharide transmembrane transporter activity	GO:0015717//triose phosphate transport;GO:0009642//response to light intensity;GO:0015711//organic anion transport	gi|224125582|ref|XP_002329840.1|/7.52745e-17/predicted protein [Populus trichocarpa]
Unigene28126_PB_AHAU	160.58	104.06	122.49	101.88	61.49	GO:0030529//ribonucleoprotein complex	GO:0005198//structural molecule activity	GO:0010467//gene expression	gi|224131114|ref|XP_002321004.1|/8.55931e-45/predicted protein [Populus trichocarpa]
Unigene69999_PB_AHAU	160.4	194.74	58.56	0.67	0.84	-	GO:0003824//catalytic activity	-	gi|255628627|gb|ACU14658.1|/2.23457e-36/unknown [Glycine max]
Unigene41255_PB_AHAU	159.54	282.02	602.76	1181.81	504.64	-	-	-	-
Unigene89243_PB_AHAU	159.36	59.8	35.34	78.66	50.1	-	-	-	-
Unigene342_PB_AHAU	159.36	237.04	18.88	25.55	7.04	-	GO:0016747//transferase activity, transferring acyl groups other than amino-acyl groups	GO:0009699//phenylpropanoid biosynthetic process	gi|66356302|gb|AAY45748.1|/1.54449e-135/chalcone synthase [Malus x domestica]
Unigene41317_PB_AHAU	159.19	183.85	97.89	49.44	43.23	-	-	-	gi|13359451|dbj|BAB33421.1|/1.07896e-26/putative senescence-associated protein [Pisum sativum]
Unigene1044_PB_AHAU	158.67	149.94	27.03	1	0	-	-	-	-
Unigene82291_PB_AHAU	158.67	125.48	82.99	119.42	205.07	-	-	GO:0003006//developmental process involved in reproduction	gi|255633216|gb|ACU16964.1|/1.09978e-40/unknown [Glycine max]
Unigene29472_PB_AHAU	158.67	149.94	40.54	26.22	27.48	GO:0016020//membrane	-	-	gi|302141644|emb|CBI18775.3|/6.35761e-24/unnamed protein product [Vitis vinifera]
Unigene41248_PB_AHAU	158.33	71.93	68.61	20.21	11.9	-	-	-	-
Unigene29204_PB_AHAU	158.33	80.5	41.58	31.73	9.55	-	-	-	-
Unigene22634_PB_AHAU	156.42	224.73	184.52	138.79	108.4	GO:0031090//organelle membrane;GO:0042579//microbody;GO:0031410//cytoplasmic vesicle	GO:0004180//carboxypeptidase activity	GO:0019538//protein metabolic process	gi|255577428|ref|XP_002529593.1|/3.97486e-21/Serine carboxypeptidase, putative [Ricinus communis]
Unigene48354_PB_AHAU	156.25	82.29	136.35	54.61	38.37	GO:0043231//intracellular membrane-bounded organelle	-	GO:0010476//gibberellin mediated signaling pathway	gi|152968454|gb|ABS50250.1|/0/DELLA protein [Malus hupehensis]
Unigene21721_PB_AHAU	156.08	177.96	252.43	347.23	276.78	-	-	-	-
Unigene81388_PB_AHAU	154.87	191.71	33.27	0	0	GO:0031090//organelle membrane	-	GO:0009832//plant-type cell wall biogenesis	gi|224124110|ref|XP_002330107.1|/3.74648e-126/predicted protein [Populus trichocarpa]
Unigene28487_PB_AHAU	154.87	103.53	40.71	140.13	88.8	GO:0009536//plastid	GO:0016862//intramolecular oxidoreductase activity, interconverting keto- and enol-groups	GO:0006952//defense response;GO:0009607//response to biotic stimulus	gi|192910730|gb|ACF06473.1|/4.50003e-55/light-inducible protein ATLS1 [Elaeis guineensis]
Unigene41156_PB_AHAU	154.35	225.08	203.75	76.66	97.01	GO:0005694//chromosome	-	-	gi|37951219|dbj|BAD00018.1|/2.10122e-18/histone 1 [Malus x domestica]
Unigene11995_PB_AHAU	154.17	146.72	84.2	54.45	77.07	GO:0016020//membrane	-	-	gi|225426188|ref|XP_002279525.1|/3.97188e-101/PREDICTED: hypothetical protein [Vitis vinifera]
Unigene3634_PB_AHAU	154.17	117.45	93.04	121.92	124.32	GO:0000275//mitochondrial proton-transporting ATP synthase complex, catalytic core F(1)	GO:0019829//cation-transporting ATPase activity;GO:0015078//hydrogen ion transmembrane transporter activity;GO:0032559;GO:0015662//ATPase activity, coupled to transmembrane movement of ions, phosphorylative mechanism	GO:0015988//energy coupled proton transport, against electrochemical gradient;GO:0009207;GO:0015986//ATP synthesis coupled proton transport	gi|242129046|gb|ACS83602.1|/0/ATP synthase beta subunit 1 [Gossypium hirsutum]
Unigene84274_PB_AHAU	154	141.9	11.61	11.02	4.02	-	-	-	gi|225452849|ref|XP_002283706.1|/2.18979e-74/PREDICTED: hypothetical protein [Vitis vinifera]
Unigene21253_PB_AHAU	153.83	85.68	81.95	44.59	23.29	-	-	-	gi|296088104|emb|CBI35493.3|/1.45614e-07/unnamed protein product [Vitis vinifera]
Unigene41458_PB_AHAU	152.44	151.72	165.29	433.57	226.69	GO:0044424//intracellular part	GO:0017111//nucleoside-triphosphatase activity;GO:0008135//translation factor activity, nucleic acid binding;GO:0032561	GO:0006412//translation;GO:0009207	gi|168812212|gb|ACA30282.1|/2.50847e-13/putative elongation factor 1A [Cupressus sempervirens]
Unigene82183_PB_AHAU	151.92	86.39	23.22	85.01	9.72	-	-	-	-
Unigene29540_PB_AHAU	151.4	141.55	168.23	90.02	76.9	-	-	-	gi|302398981|gb|ADL36785.1|/4.15855e-28/MYBR domain class transcription factor [Malus x domestica]
Unigene34517_PB_AHAU	151.4	111.38	186.25	286.43	209.6	GO:0030529//ribonucleoprotein complex	GO:0003676//nucleic acid binding;GO:0005198//structural molecule activity	GO:0010467//gene expression	gi|224054986|ref|XP_002298397.1|/1.73059e-08/predicted protein [Populus trichocarpa]
Unigene28241_PB_AHAU	150.02	122.98	27.55	5.18	1.51	-	-	-	-
Unigene196_PB_AHAU	149.16	119.24	57.69	38.08	46.91	GO:0005753//mitochondrial proton-transporting ATP synthase complex;GO:0033178//proton-transporting two-sector ATPase complex, catalytic domain	GO:0015078//hydrogen ion transmembrane transporter activity;GO:0019829//cation-transporting ATPase activity	GO:0006818//hydrogen transport;GO:0006754//ATP biosynthetic process	gi|242129052|gb|ACS83605.1|/1.16401e-31/ATP synthase epsilon subunit 1 [Gossypium hirsutum]
Unigene40731_PB_AHAU	148.98	178.5	18.71	29.9	73.72	-	-	-	-
Unigene26532_PB_AHAU	147.94	206.7	64.8	37.58	146.77	-	-	-	-
Unigene84380_PB_AHAU	147.6	115.84	192.66	224.14	302.42	-	-	-	-
Unigene89433_PB_AHAU	146.91	157.97	4.33	1.17	0.67	GO:0031224//intrinsic to membrane	GO:0005372//water transmembrane transporter activity;GO:0042887	GO:0015840//urea transport;GO:0042044//fluid transport	gi|224112847|ref|XP_002316308.1|/7.13472e-121/aquaporin, MIP family, TIP subfamily [Populus trichocarpa]
Unigene40809_PB_AHAU	146.91	142.62	93.21	62.97	57.47	-	GO:0005543//phospholipid binding;GO:0046872//metal ion binding	-	gi|224120364|ref|XP_002318311.1|/1.0125e-50/predicted protein [Populus trichocarpa]
Unigene29734_PB_AHAU	146.73	119.77	309.61	152.32	60.48	GO:0009536//plastid	GO:0003676//nucleic acid binding;GO:0001071//nucleic acid binding transcription factor activity;GO:0005515//protein binding	GO:0006355//regulation of transcription, DNA-dependent;GO:0009908//flower development;GO:0009755//hormone-mediated signaling pathway;GO:0009900;GO:0010260//organ senescence;GO:0008283//cell proliferation	gi|255540071|ref|XP_002511100.1|/1.01423e-39/Auxin response factor, putative [Ricinus communis]
Unigene28051_PB_AHAU	146.39	194.2	135.66	86.18	88.63	GO:0044444//cytoplasmic part	GO:0048037//cofactor binding;GO:0016836//hydro-lyase activity	GO:0006013//mannose metabolic process;GO:0042350//GDP-L-fucose biosynthetic process	gi|305632921|dbj|BAJ16176.1|/7.73307e-149/GDP-mannose 4,6-dehydratase [Nicotiana tabacum]
Unigene40715_PB_AHAU	146.04	145.47	33.78	42.09	24.96	GO:0044424//intracellular part	GO:0005488//binding;GO:0016859//cis-trans isomerase activity	GO:0044267//cellular protein metabolic process	gi|157272141|gb|ABV26711.1|/1.18392e-17/cyclophilin [Gerbera hybrid cultivar]
Unigene29240_PB_AHAU	145.52	135.66	94.42	94.2	108.74	GO:0016020//membrane;GO:0031410//cytoplasmic vesicle	-	-	gi|255574603|ref|XP_002528212.1|/1.03142e-20/conserved hypothetical protein [Ricinus communis]
Unigene40895_PB_AHAU	144.31	143.15	88.88	124.26	145.76	-	-	-	gi|186694325|gb|ACC86142.1|/4.30236e-42/heat shock protein 17.5 [Malus x domestica]
Unigene10220_PB_AHAU	144.14	201.52	140.34	128.27	91.48	GO:0044464//cell part	GO:0003824//catalytic activity	-	gi|224108786|ref|XP_002314967.1|/0/predicted protein [Populus trichocarpa]
Unigene82129_PB_AHAU	143.45	200.81	344.26	1491.46	2209.05	-	GO:0004175//endopeptidase activity	GO:0019538//protein metabolic process	gi|237861979|gb|ACR24644.1|/6.22699e-14/vacuolar processing enzyme [Malus hupehensis var. mengshanensis]
Unigene78881_PB_AHAU	143.27	60.15	17.15	11.19	60.99	GO:0009521;GO:0031224//intrinsic to membrane;GO:0009534//chloroplast thylakoid	GO:0046906//tetrapyrrole binding;GO:0043169//cation binding	GO:0006464//protein modification process;GO:0006091//generation of precursor metabolites and energy	gi|170388|gb|AAA34140.1|/6.09103e-30/chlorophyll a/b-binding protein [Solanum lycopersicum]
Unigene28402_PB_AHAU	143.1	112.99	143.8	84.34	58.47	GO:0042579//microbody	GO:0015002//heme-copper terminal oxidase activity;GO:0016634;GO:0050662//coenzyme binding	GO:0006952//defense response;GO:0051707//response to other organism;GO:0010038//response to metal ion;GO:0009694//jasmonic acid metabolic process;GO:0048229//gametophyte development;GO:0009062//fatty acid catabolic process	gi|255568739|ref|XP_002525341.1|/0/acyl-CoA oxidase, putative [Ricinus communis]
Unigene6285_PB_AHAU	142.23	81.57	77.27	103.88	297.56	-	-	-	gi|291621325|dbj|BAI94500.1|/2.26644e-08/plasma membrane intrinsic protein [Dianthus caryophyllus]
Unigene70652_PB_AHAU	142.23	105.49	40.89	78.16	67.52	-	-	-	-
Unigene13719_PB_AHAU	141.54	119.24	124.92	131.44	85.95	GO:0030529//ribonucleoprotein complex	GO:0005198//structural molecule activity	GO:0010467//gene expression	gi|195606082|gb|ACG24871.1|/6.75053e-76/40S ribosomal protein S23 [Zea mays]
Unigene50878_PB_AHAU	141.37	137.09	6.41	1	21.28	-	-	-	-
Unigene79802_PB_AHAU	140.68	104.06	37.08	26.72	18.09	GO:0031410//cytoplasmic vesicle	GO:0016491//oxidoreductase activity;GO:0016301//kinase activity;GO:0032559	GO:0006464//protein modification process	gi|255546775|ref|XP_002514446.1|/9.73034e-20/leucine-rich repeat protein, putative [Ricinus communis]
Unigene81899_PB_AHAU	139.98	125.13	31.53	4.34	2.85	GO:0031224//intrinsic to membrane;GO:0031410//cytoplasmic vesicle	-	-	gi|118486479|gb|ABK95079.1|/1.09739e-65/unknown [Populus trichocarpa]
Unigene3949_PB_AHAU	139.47	173.32	196.3	186.89	103.21	GO:0031090//organelle membrane;GO:0015935//small ribosomal subunit;GO:0030312//external encapsulating structure;GO:0009536//plastid	GO:0003676//nucleic acid binding;GO:0005198//structural molecule activity	GO:0010467//gene expression	gi|255587562|ref|XP_002534312.1|/6.36788e-66/40S ribosomal protein S5, putative [Ricinus communis]
Unigene13612_PB_AHAU	139.12	104.96	80.39	82.67	136.88	-	-	-	gi|225447258|ref|XP_002278870.1|/5.19636e-23/PREDICTED: hypothetical protein [Vitis vinifera]
Unigene42255_PB_AHAU	138.95	48.37	34.13	11.19	11.56	GO:0000315//organellar large ribosomal subunit;GO:0009532//plastid stroma;GO:0009534//chloroplast thylakoid	GO:0005488//binding;GO:0005198//structural molecule activity	GO:0006952//defense response;GO:0010467//gene expression	gi|296087651|emb|CBI34907.3|/2.56569e-19/unnamed protein product [Vitis vinifera]
Unigene17356_PB_AHAU	138.6	81.04	84.03	27.56	10.89	-	GO:0004091//carboxylesterase activity	-	gi|82697939|gb|ABB89004.1|/7.18279e-127/CXE carboxylesterase [Malus pumila]
Unigene1094_PB_AHAU	137.56	104.42	15.94	14.53	4.52	-	-	-	gi|225428426|ref|XP_002280381.1|/1.32438e-45/PREDICTED: hypothetical protein [Vitis vinifera]
Unigene5692_PB_AHAU	137.39	114.77	86.45	62.13	24.46	GO:0043231//intracellular membrane-bounded organelle	GO:0046914//transition metal ion binding;GO:0019787//small conjugating protein ligase activity	GO:0019941//modification-dependent protein catabolic process;GO:0032501//multicellular organismal process;GO:0032446//protein modification by small protein conjugation	gi|255564689|ref|XP_002523339.1|/1.3675e-163/Ubiquitin ligase SINAT3, putative [Ricinus communis]
Unigene81387_PB_AHAU	136.7	115.67	80.04	121.42	150.12	-	-	-	-
Unigene45105_PB_AHAU	136.7	150.29	73.63	30.06	58.64	-	-	-	-
Unigene10874_PB_AHAU	136.7	140.48	111.23	61.63	80.09	GO:0044427;GO:0043231//intracellular membrane-bounded organelle;GO:0031410//cytoplasmic vesicle	GO:0015036//disulfide oxidoreductase activity	GO:0018904;GO:0019725//cellular homeostasis;GO:0000087//M phase of mitotic cell cycle	gi|225447178|ref|XP_002276594.1|/0/PREDICTED: hypothetical protein [Vitis vinifera]
Unigene11849_PB_AHAU	136.7	158.33	102.39	96.87	76.4	-	-	-	gi|255647046|gb|ACU23991.1|/4.13358e-41/unknown [Glycine max]
Unigene42658_PB_AHAU	136.35	74.43	71.73	232.49	68.02	-	-	-	-
Unigene16177_PB_AHAU	136.18	149.58	202.36	169.35	199.21	GO:0031231;GO:0009536//plastid	GO:0005515//protein binding	GO:0007031//peroxisome organization	gi|255541462|ref|XP_002511795.1|/8.07926e-99/peroxisomal biogenesis factor, putative [Ricinus communis]
Unigene11205_PB_AHAU	135.83	130.12	140.34	10.36	3.35	-	-	-	gi|224119206|ref|XP_002331255.1|/5.45156e-41/predicted protein [Populus trichocarpa]
Unigene13614_PB_AHAU	135.14	67.83	24.95	47.1	17.59	GO:0005618//cell wall	GO:0004175//endopeptidase activity	GO:0019538//protein metabolic process	gi|224091907|ref|XP_002309394.1|/3.10867e-95/predicted protein [Populus trichocarpa]
Unigene82466_PB_AHAU	134.1	132.44	77.96	58.62	61.82	GO:0005839//proteasome core complex;GO:0043231//intracellular membrane-bounded organelle	GO:0004175//endopeptidase activity	GO:0019941//modification-dependent protein catabolic process	gi|255641143|gb|ACU20849.1|/2.13103e-80/unknown [Glycine max]
Unigene15633_PB_AHAU	134.1	126.55	23.91	1.34	0.34	-	-	-	gi|296088981|emb|CBI38684.3|/5.6906e-43/unnamed protein product [Vitis vinifera]
Unigene9579_PB_AHAU	133.58	106.92	161.82	162.51	254.83	GO:0005838//proteasome regulatory particle;GO:0043231//intracellular membrane-bounded organelle;GO:0016020//membrane	GO:0032182//small conjugating protein binding	GO:0019941//modification-dependent protein catabolic process;GO:0009894;GO:0007049//cell cycle	gi|224132892|ref|XP_002327906.1|/1.89329e-42/predicted protein [Populus trichocarpa]
Unigene9181_PB_AHAU	132.89	136.55	121.45	78.66	78.41	GO:0016020//membrane	GO:0000257//nitrilase activity	GO:0008152//metabolic process	gi|225464870|ref|XP_002272837.1|/1.42754e-177/PREDICTED: similar to Bifunctional nitrilase/nitrile hydratase NIT4B [Vitis vinifera]
Unigene41169_PB_AHAU	132.89	175.28	38.46	17.7	4.86	GO:0016020//membrane	GO:0046872//metal ion binding	-	gi|224090019|ref|XP_002308908.1|/1.14643e-17/predicted protein [Populus trichocarpa]
Unigene9135_PB_AHAU	132.89	90.32	90.96	35.07	30.33	GO:0031410//cytoplasmic vesicle	GO:0030246//carbohydrate binding;GO:0004674//protein serine/threonine kinase activity;GO:0032559	GO:0006464//protein modification process	gi|225449434|ref|XP_002278015.1|/4.80819e-126/PREDICTED: hypothetical protein [Vitis vinifera]
Unigene29231_PB_AHAU	131.51	181.89	138.6	184.39	93.82	GO:0031224//intrinsic to membrane	GO:0016759//cellulose synthase activity;GO:0046914//transition metal ion binding	GO:0045229//external encapsulating structure organization;GO:0009250//glucan biosynthetic process	gi|242205330|gb|ACS88359.1|/1.18719e-115/cellulose synthase catalytic subunit [Gossypium hirsutum]
Unigene70501_PB_AHAU	131.33	167.79	45.57	7.85	11.06	GO:0043231//intracellular membrane-bounded organelle	GO:0008194//UDP-glycosyltransferase activity	GO:0005975//carbohydrate metabolic process	gi|225423891|ref|XP_002281658.1|/1.21448e-112/PREDICTED: hypothetical protein [Vitis vinifera]
Unigene14846_PB_AHAU	130.99	85.86	14.38	7.01	3.69	GO:0043231//intracellular membrane-bounded organelle	GO:0046872//metal ion binding	-	gi|255569149|ref|XP_002525543.1|/1.74218e-35/conserved hypothetical protein [Ricinus communis]
Unigene14584_PB_AHAU	130.29	160.11	130.63	138.12	48.92	-	GO:0005543//phospholipid binding	-	gi|255633474|gb|ACU17095.1|/2.88686e-69/unknown [Glycine max]
Unigene78545_PB_AHAU	130.12	120.31	136.7	65.97	32.84	GO:0043231//intracellular membrane-bounded organelle;GO:0016020//membrane	GO:0022804;GO:0042562//hormone binding;GO:0080161//auxin transmembrane transporter activity	GO:0060918//auxin transport;GO:0010102//lateral root morphogenesis;GO:0051707//response to other organism;GO:0009725//response to hormone stimulus;GO:0001738//morphogenesis of a polarized epithelium;GO:0048764;GO:0009630//gravitropism	gi|126217792|gb|ABN81349.1|/2.86246e-18/auxin influx transport protein [Casuarina glauca]
Unigene29149_PB_AHAU	130.12	277.38	437.3	208.6	473.14	-	-	-	gi|255538506|ref|XP_002510318.1|/2.57643e-07/conserved hypothetical protein [Ricinus communis]
Unigene5720_PB_AHAU	129.78	167.07	127.52	82.51	70.87	GO:0031224//intrinsic to membrane;GO:0031410//cytoplasmic vesicle	-	-	gi|124360712|gb|ABD33207.2|/2.88344e-23/Protein of unknown function UPF0057 [Medicago truncatula]
Unigene50012_PB_AHAU	129.6	147.26	49.03	3.01	5.53	-	-	-	-
Unigene13167_PB_AHAU	129.43	151.54	172.56	164.01	228.36	-	GO:0016876//ligase activity, forming aminoacyl-tRNA and related compounds;GO:0032559	GO:0010467//gene expression;GO:0019538//protein metabolic process	gi|255542992|ref|XP_002512559.1|/5.82555e-105/pyroglutamyl-peptidase I, putative [Ricinus communis]
Unigene83164_PB_AHAU	129.08	140.83	82.64	38.75	24.96	-	-	-	-
Unigene69848_PB_AHAU	128.91	81.22	43.49	26.89	20.27	-	GO:0046914//transition metal ion binding;GO:0016616//oxidoreductase activity, acting on the CH-OH group of donors, NAD or NADP as acceptor	GO:0008152//metabolic process	gi|183585165|gb|ACC63874.1|/2.09735e-37/cinnamyl alcohol dehydrogenase [Populus trichocarpa]
Unigene41318_PB_AHAU	128.56	117.09	115.04	64.97	24.8	-	GO:0016811//hydrolase activity, acting on carbon-nitrogen (but not peptide) bonds, in linear amides	GO:0009057//macromolecule catabolic process	gi|87240756|gb|ABD32614.1|/1.34724e-165/Peptidase T2, asparaginase 2 [Medicago truncatula]
Unigene81512_PB_AHAU	127.7	125.3	121.28	190.73	84.27	-	GO:0048037//cofactor binding;GO:0016832//aldehyde-lyase activity	GO:0019752//carboxylic acid metabolic process	gi|255561931|ref|XP_002521974.1|/1.33738e-08/l-allo-threonine aldolase, putative [Ricinus communis]
Unigene9361_PB_AHAU	127.7	131.37	288.82	272.07	239.59	-	GO:0005488//binding	-	gi|255555393|ref|XP_002518733.1|/5.25478e-165/polyadenylate-binding protein, putative [Ricinus communis]
Unigene21889_PB_AHAU	127.35	41.23	5.54	0	0.5	GO:0009536//plastid	GO:0004553//hydrolase activity, hydrolyzing O-glycosyl compounds	GO:0009825//multidimensional cell growth;GO:0044238//primary metabolic process	gi|33341250|gb|AAQ15178.1|AF357591_1/1.96821e-60/endo-1,4-beta-glucanase isoform 05 [Fragaria x ananassa]
Unigene28853_PB_AHAU	126.83	106.74	79	64.8	85.78	GO:0031410//cytoplasmic vesicle;GO:0043231//intracellular membrane-bounded organelle	-	-	gi|125542421|gb|EAY88560.1|/1.24121e-22/hypothetical protein OsI_10034 [Oryza sativa Indica Group]
Unigene6504_PB_AHAU	126.66	79.25	109.84	93.7	127.67	GO:0044424//intracellular part	GO:0031420;GO:0016301//kinase activity;GO:0032559	GO:0006796//phosphate metabolic process;GO:0006007//glucose catabolic process	gi|224097392|ref|XP_002310914.1|/7.10317e-69/predicted protein [Populus trichocarpa]
Unigene7039_PB_AHAU	126.49	81.75	84.55	103.05	72.55	GO:0044464//cell part	-	-	gi|224077782|ref|XP_002305406.1|/1.51253e-61/predicted protein [Populus trichocarpa]
Unigene29071_PB_AHAU	126.49	136.37	177.76	95.87	65.17	GO:0031224//intrinsic to membrane;GO:0031410//cytoplasmic vesicle;GO:0043231//intracellular membrane-bounded organelle	-	-	gi|255579669|ref|XP_002530674.1|/1.66063e-111/endomembrane protein emp70, putative [Ricinus communis]
Unigene5727_PB_AHAU	126.31	122.98	36.04	19.21	3.69	GO:0043234//protein complex;GO:0043231//intracellular membrane-bounded organelle	GO:0032559	GO:0006546//glycine catabolic process	gi|224134418|ref|XP_002321819.1|/1.70385e-68/precursor of carboxylase h-protein 2, glycine decarboxylase complex [Populus trichocarpa]
Unigene29335_PB_AHAU	126.14	107.99	130.98	188.39	190.83	-	-	-	-
Unigene42700_PB_AHAU	125.8	101.21	28.93	9.85	3.02	-	-	-	gi|224092552|ref|XP_002309658.1|/4.70446e-08/predicted protein [Populus trichocarpa]
Unigene42300_PB_AHAU	125.62	192.42	72.25	34.07	67.52	-	GO:0016757//transferase activity, transferring glycosyl groups	-	gi|63028446|gb|AAY27090.1|/2.76349e-71/UDP-glucose:flavonoid 7-O-glucosyltransferase [Pyrus communis]
Unigene40924_PB_AHAU	125.45	79.61	68.96	45.43	35.85	GO:0015935//small ribosomal subunit;GO:0030312//external encapsulating structure;GO:0009536//plastid	-	-	gi|225426162|ref|XP_002278759.1|/3.14374e-18/PREDICTED: hypothetical protein [Vitis vinifera]
Unigene41773_PB_AHAU	125.28	62.83	95.98	27.39	18.26	-	-	-	gi|255548578|ref|XP_002515345.1|/3.28801e-14/conserved hypothetical protein [Ricinus communis]
Unigene80928_PB_AHAU	124.76	147.08	99.8	72.65	59.14	GO:0009536//plastid	-	-	gi|296084845|emb|CBI27727.3|/4.12966e-17/unnamed protein product [Vitis vinifera]
Unigene3375_PB_AHAU	124.58	103.17	141.9	132.44	152.8	-	-	-	-
Unigene10023_PB_AHAU	124.58	139.23	340.62	271.4	315.15	-	-	-	gi|225423559|ref|XP_002272698.1|/4.92836e-10/PREDICTED: hypothetical protein [Vitis vinifera]
Unigene13976_PB_AHAU	124.24	80.15	57.35	35.41	22.95	-	-	-	-
Unigene65555_PB_AHAU	124.07	127.09	28.41	0	0	-	-	-	-
Unigene41470_PB_AHAU	124.07	199.02	232.16	79.5	63.83	GO:0005618//cell wall;GO:0009526//plastid envelope;GO:0016020//membrane	GO:0030528//transcription regulator activity;GO:0051219//phosphoprotein binding	GO:0048827//phyllome development;GO:0006952//defense response;GO:0043401//steroid hormone mediated signaling pathway;GO:0010038//response to metal ion	gi|255545912|ref|XP_002514016.1|/3.24532e-86/14-3-3 protein, putative [Ricinus communis]
Unigene20571_PB_AHAU	123.2	77.82	31.19	11.69	10.22	-	-	-	-
Unigene41370_PB_AHAU	123.03	78.18	105.17	115.58	56.96	-	-	-	-
Unigene82329_PB_AHAU	123.03	138.69	72.25	49.44	29.82	-	-	-	gi|292668921|gb|ADE41115.1|/1.14689e-07/AP2 domain class transcription factor [Malus x domestica]
Unigene5489_PB_AHAU	123.03	116.92	79.18	68.98	68.02	-	-	-	gi|217073071|gb|ACJ84895.1|/4.75566e-90/unknown [Medicago truncatula]
Unigene86961_PB_AHAU	123.03	85.68	112.44	101.21	125.99	-	-	-	-
Unigene57938_PB_AHAU	122.85	198.31	96.85	6.01	1.51	-	-	-	-
Unigene2830_PB_AHAU	122.16	62.83	27.55	6.35	10.56	GO:0009522//photosystem I;GO:0009526//plastid envelope;GO:0009534//chloroplast thylakoid	-	GO:0009767//photosynthetic electron transport chain;GO:0031647//regulation of protein stability;GO:0042548//regulation of photosynthesis, light reaction;GO:0006740//NADPH regeneration	gi|224056901|ref|XP_002299080.1|/6.48796e-16/hypothetical protein POPTRDRAFT_550669 [Populus trichocarpa]
Unigene17710_PB_AHAU	121.99	148.15	107.59	71.65	32	-	-	-	gi|33772258|gb|AAQ54564.1|/1.63727e-07/nucleoid DNA-binding protein [Malus x domestica]
Unigene41118_PB_AHAU	121.99	183.32	279.81	196.91	101.87	GO:0031090//organelle membrane;GO:0015935//small ribosomal subunit;GO:0009536//plastid;GO:0031981//nuclear lumen	GO:0005488//binding;GO:0005198//structural molecule activity	GO:0010467//gene expression;GO:0022613//ribonucleoprotein complex biogenesis	gi|307136061|gb|ADN33912.1|/1.3932e-61/40S ribosomal protein s24 [Cucumis melo subsp. melo]
Unigene28707_PB_AHAU	121.47	45.52	22	105.39	28.82	GO:0019866//organelle inner membrane;GO:0031224//intrinsic to membrane;GO:0030312//external encapsulating structure;GO:0009536//plastid	-	GO:0006810//transport	gi|224060325|ref|XP_002300143.1|/1.97553e-152/mitochondrial phosphate carrier protein [Populus trichocarpa]
Unigene40793_PB_AHAU	121.47	62.12	23.04	4.68	3.52	GO:0031224//intrinsic to membrane	-	GO:0006810//transport	gi|13486942|dbj|BAB40143.1|/4.87821e-86/plasma membrane intrinsic protein 2-2 [Pyrus communis]
Unigene90087_PB_AHAU	121.47	79.79	29.97	107.39	92.82	-	-	-	-
Unigene27697_PB_AHAU	120.95	110.49	106.55	0.67	0	GO:0031225//anchored to membrane	-	-	gi|225446995|ref|XP_002266937.1|/1.82172e-34/PREDICTED: hypothetical protein isoform 2 [Vitis vinifera]
Unigene36269_PB_AHAU	120.78	50.69	51.8	235.66	171.73	-	-	-	-
Unigene87981_PB_AHAU	120.78	113.17	36.21	0	0	GO:0005576//extracellular region	GO:0046914//transition metal ion binding;GO:0016682//oxidoreductase activity, acting on diphenols and related substances as donors, oxygen as acceptor	GO:0009808//lignin metabolic process	gi|297746143|emb|CBI16199.3|/1.16265e-57/unnamed protein product [Vitis vinifera]
Unigene41571_PB_AHAU	120.6	59.44	29.8	87.02	69.7	GO:0044432//endoplasmic reticulum part	GO:0046872//metal ion binding;GO:0030246//carbohydrate binding;GO:0005515//protein binding	GO:0044267//cellular protein metabolic process	gi|224123944|ref|XP_002330248.1|/5.01544e-17/predicted protein [Populus trichocarpa]
Unigene7556_PB_AHAU	119.74	119.77	60.47	146.31	224	-	-	-	gi|255550828|ref|XP_002516462.1|/3.31843e-58/hypothetical protein RCOM_0798120 [Ricinus communis]
Unigene81941_PB_AHAU	119.57	73.54	60.12	201.25	289.68	GO:0031410//cytoplasmic vesicle	-	-	gi|224121264|ref|XP_002330784.1|/5.68647e-20/predicted protein [Populus trichocarpa]
Unigene72913_PB_AHAU	119.22	53.55	30.49	27.89	24.46	-	-	-	-
Unigene9494_PB_AHAU	119.05	124.77	67.92	45.26	25.8	-	-	-	gi|225441959|ref|XP_002264087.1|/2.49445e-130/PREDICTED: hypothetical protein [Vitis vinifera]
Unigene40755_PB_AHAU	118.87	85.32	282.06	367.94	261.87	GO:0009532//plastid stroma;GO:0009941//chloroplast envelope	GO:0046914//transition metal ion binding;GO:0042802//identical protein binding	GO:0006772//thiamine metabolic process;GO:0033554//cellular response to stress;GO:0018130	gi|6094476|sp|O23787.1|THI4_CITSI/1.062e-80/RecName: Full=Thiazole biosynthetic enzyme, chloroplastic; Flags: Precursor
Unigene392_PB_AHAU	118.87	190.46	21.48	10.19	1.34	GO:0043231//intracellular membrane-bounded organelle	GO:0008194//UDP-glycosyltransferase activity	GO:0010413//glucuronoxylan metabolic process;GO:0048827//phyllome development;GO:0003002//regionalization;GO:0000003//reproduction;GO:0042545//cell wall modification	gi|255538542|ref|XP_002510336.1|/1.3011e-80/transferase, transferring glycosyl groups, putative [Ricinus communis]
Unigene70254_PB_AHAU	118.7	100.67	160.78	201.92	156.32	-	-	-	-
Unigene3870_PB_AHAU	118.53	181.53	436.95	168.52	85.61	-	-	-	gi|161897791|gb|ABX80065.1|/4.53719e-06/cold-acclimation specific protein 15 [Medicago truncatula]
Unigene86440_PB_AHAU	118.18	68.36	59.95	89.02	101.36	-	-	-	-
Unigene2839_PB_AHAU	118.01	57.12	25.47	31.4	3.85	-	-	-	gi|224078081|ref|XP_002305484.1|/5.89846e-28/predicted protein [Populus trichocarpa]
Unigene8590_PB_AHAU	117.49	94.96	38.12	48.94	41.38	-	-	-	-
Unigene41137_PB_AHAU	117.49	111.2	82.3	69.65	56.46	GO:0015935//small ribosomal subunit;GO:0016020//membrane;GO:0031981//nuclear lumen	GO:0005198//structural molecule activity	GO:0010467//gene expression	gi|255578615|ref|XP_002530169.1|/6.84366e-58/40S ribosomal protein S17, putative [Ricinus communis]
Unigene42242_PB_AHAU	116.97	46.23	5.2	18.2	12.57	-	GO:0046914//transition metal ion binding;GO:0008172//S-methyltransferase activity	GO:0006730//one-carbon metabolic process;GO:0000097//sulfur amino acid biosynthetic process	gi|296084004|emb|CBI24392.3|/1.73333e-61/unnamed protein product [Vitis vinifera]
Unigene29849_PB_AHAU	116.28	119.95	174.29	111.9	164.19	GO:0043231//intracellular membrane-bounded organelle	-	-	gi|27450531|gb|AAO14626.1|AF467900_3/1.74623e-81/hypothetical protein [Prunus persica]
Unigene42474_PB_AHAU	116.11	218.12	152.98	4.01	0.67	-	-	-	-
Unigene6513_PB_AHAU	115.93	95.14	57.87	87.35	137.22	-	-	-	gi|224057529|ref|XP_002299252.1|/8.35537e-50/predicted protein [Populus trichocarpa]
Unigene13056_PB_AHAU	115.93	94.07	150.21	164.51	188.15	-	-	-	gi|297745432|emb|CBI40512.3|/9.97912e-45/unnamed protein product [Vitis vinifera]
Unigene4908_PB_AHAU	115.59	85.86	86.28	88.52	77.57	GO:0016021//integral to membrane;GO:0031966//mitochondrial membrane	GO:0005244//voltage-gated ion channel activity;GO:0022829//wide pore channel activity	GO:0043269//regulation of ion transport	gi|36957170|gb|AAQ87019.1|/5.31692e-76/VDAC1.1 [Lotus japonicus]
Unigene29815_PB_AHAU	115.41	78.72	53.19	114.91	76.73	GO:0031224//intrinsic to membrane;GO:0043231//intracellular membrane-bounded organelle;GO:0012505//endomembrane system	GO:0005488//binding	GO:0006631//fatty acid metabolic process;GO:0043066//negative regulation of apoptosis;GO:0006950//response to stress;GO:0006984//ER-nucleus signaling pathway	gi|224071241|ref|XP_002303380.1|/7.56613e-98/predicted protein [Populus trichocarpa]
Unigene75507_PB_AHAU	115.24	117.45	152.98	193.57	124.15	-	-	-	-
Unigene4151_PB_AHAU	114.89	81.39	32.05	33.57	25.63	GO:0005576//extracellular region;GO:0031410//cytoplasmic vesicle	GO:0016788//hydrolase activity, acting on ester bonds;GO:0005488//binding	GO:0044238//primary metabolic process	gi|225442416|ref|XP_002283363.1|/3.0669e-161/PREDICTED: hypothetical protein [Vitis vinifera]
Unigene69870_PB_AHAU	114.89	116.02	195.09	169.35	274.94	GO:0030529//ribonucleoprotein complex	-	-	gi|242089891|ref|XP_002440778.1|/2.13515e-06/hypothetical protein SORBIDRAFT_09g006420 [Sorghum bicolor]
Unigene24664_PB_AHAU	114.55	62.47	0	3.67	0.34	-	GO:0016709//oxidoreductase activity, acting on paired donors, with incorporation or reduction of molecular oxygen, NADH or NADPH as one donor, and incorporation of one atom of oxygen;GO:0005506//iron ion binding	GO:0008152//metabolic process	gi|255549934|ref|XP_002516018.1|/1.49423e-133/flavonoid 3-hydroxylase, putative [Ricinus communis]
Unigene40883_PB_AHAU	114.03	172.07	548.7	482.01	421.04	-	GO:0016787//hydrolase activity	GO:0005975//carbohydrate metabolic process	gi|255554349|ref|XP_002518214.1|/3.17322e-08/6-phosphogluconolactonase, putative [Ricinus communis]
Unigene82255_PB_AHAU	112.99	84.25	51.63	34.74	41.05	GO:0043231//intracellular membrane-bounded organelle;GO:0044444//cytoplasmic part;GO:0016020//membrane	-	-	gi|255555465|ref|XP_002518769.1|/0/Protein CYPRO4, putative [Ricinus communis]
Unigene6999_PB_AHAU	112.47	127.63	208.08	224.3	338.44	GO:0005777//peroxisome;GO:0009536//plastid;GO:0005576//extracellular region	GO:0016615//malate dehydrogenase activity	GO:0043648//dicarboxylic acid metabolic process;GO:0044262//cellular carbohydrate metabolic process;GO:0009060//aerobic respiration;GO:0006635//fatty acid beta-oxidation;GO:0009853//photorespiration	gi|225438184|ref|XP_002263670.1|/1.27619e-100/PREDICTED: hypothetical protein [Vitis vinifera]
Unigene78544_PB_AHAU	112.13	112.63	59.43	22.38	31.16	GO:0030312//external encapsulating structure	GO:0030234//enzyme regulator activity;GO:0004091//carboxylesterase activity	GO:0071555;GO:0045229//external encapsulating structure organization	gi|62288364|gb|AAR03544.1|/5.52768e-92/pectin methylesterase isoform 1 [Fragaria x ananassa]
Unigene41532_PB_AHAU	111.78	45.16	22	3.84	0	-	-	-	gi|224127564|ref|XP_002329309.1|/1.75971e-22/predicted protein [Populus trichocarpa]
Unigene40908_PB_AHAU	111.61	143.87	129.08	112.74	134.54	-	-	-	-
Unigene2157_PB_AHAU	111.26	467.84	632.9	225.97	153.64	GO:0044464//cell part	GO:0005488//binding	GO:0010876	gi|14423789|sp|P82353.1|NLTP2_PRUAR/2.98041e-28/RecName: Full=Non-specific lipid-transfer protein 2; Short=LTP 2
Unigene5204_PB_AHAU	111.26	100.14	161.47	98.37	83.94	GO:0009532//plastid stroma;GO:0042579//microbody	GO:0048037//cofactor binding;GO:0016846//carbon-sulfur lyase activity;GO:0047635	GO:0008652//cellular amino acid biosynthetic process;GO:0043094	gi|225470587|ref|XP_002273994.1|/4.50463e-39/PREDICTED: hypothetical protein [Vitis vinifera]
Unigene49549_PB_AHAU	110.91	53.55	22.52	52.28	18.26	GO:0043234//protein complex	GO:0004721//phosphoprotein phosphatase activity;GO:0043169//cation binding	GO:0006464//protein modification process	gi|255556506|ref|XP_002519287.1|/2.40592e-74/protein phosphatase 2c, putative [Ricinus communis]
Unigene34891_PB_AHAU	110.74	40.52	2.77	0	0	GO:0044464//cell part	-	-	gi|224129742|ref|XP_002328791.1|/1.7954e-62/predicted protein [Populus trichocarpa]
Unigene13149_PB_AHAU	110.4	52.84	17.67	1.34	0	-	GO:0005198//structural molecule activity	GO:0009719	gi|255536793|ref|XP_002509463.1|/3.69114e-57/structural constituent of cell wall, putative [Ricinus communis]
Unigene42015_PB_AHAU	109.7	582.79	952.21	1143.89	1605.56	GO:0031410//cytoplasmic vesicle	GO:0004175//endopeptidase activity	GO:0019538//protein metabolic process	gi|15705865|gb|AAL05851.1|AF411121_1/1.86877e-57/cysteine proteinase precursor [Sandersonia aurantiaca]
Unigene42394_PB_AHAU	109.36	66.94	52.15	21.88	30.33	GO:0009526//plastid envelope;GO:0009570//chloroplast stroma;GO:0009534//chloroplast thylakoid;GO:0009522//photosystem I	-	GO:0044237//cellular metabolic process	gi|255550741|ref|XP_002516419.1|/2.1965e-95/Photosystem I reaction center subunit III, chloroplast precursor, putative [Ricinus communis]
Unigene42023_PB_AHAU	109.01	246.86	45.57	28.06	13.24	-	-	GO:0006351//transcription, DNA-dependent	gi|292668949|gb|ADE41129.1|/1.99833e-28/AP2 domain class transcription factor [Malus x domestica]
Unigene79144_PB_AHAU	108.67	109.95	128.56	132.11	154.14	-	-	-	gi|225457466|ref|XP_002264687.1|/2.30277e-68/PREDICTED: hypothetical protein [Vitis vinifera]
Unigene42211_PB_AHAU	108.49	62.3	38.81	22.55	33.34	GO:0031224//intrinsic to membrane;GO:0009534//chloroplast thylakoid;GO:0009522//photosystem I	GO:0046906//tetrapyrrole binding;GO:0043169//cation binding	GO:0006464//protein modification process;GO:0006091//generation of precursor metabolites and energy	gi|255645717|gb|ACU23352.1|/5.37056e-48/unknown [Glycine max]
Unigene86597_PB_AHAU	108.32	66.4	66.88	76.16	32.67	-	-	-	gi|224122568|ref|XP_002318869.1|/7.49867e-54/predicted protein [Populus trichocarpa]
Unigene23307_PB_AHAU	108.15	126.73	24.78	4.18	2.35	-	-	-	-
Unigene28863_PB_AHAU	107.97	136.01	234.93	196.08	151.96	-	-	-	-
Unigene8626_PB_AHAU	107.97	112.27	64.28	82.51	71.54	GO:0031224//intrinsic to membrane;GO:0031410//cytoplasmic vesicle	-	-	gi|296084581|emb|CBI25602.3|/4.95257e-48/unnamed protein product [Vitis vinifera]
Unigene72232_PB_AHAU	107.63	52.66	55.79	72.65	69.53	-	-	-	-
Unigene81049_PB_AHAU	107.45	156.54	83.16	156.49	249.97	-	-	-	-
Unigene82284_PB_AHAU	107.45	111.92	136.01	98.21	112.92	GO:0010316	GO:0008443//phosphofructokinase activity;GO:0032559	GO:0009746;GO:0006796//phosphate metabolic process;GO:0034285;GO:0006007//glucose catabolic process	gi|224086120|ref|XP_002307823.1|/7.31519e-152/predicted protein [Populus trichocarpa]
Unigene74397_PB_AHAU	106.93	72.47	24.95	0.33	0.5	-	-	-	gi|255548129|ref|XP_002515121.1|/2.589e-106/conserved hypothetical protein [Ricinus communis]
Unigene40904_PB_AHAU	106.76	100.85	49.9	19.87	26.47	GO:0009536//plastid	GO:0009975//cyclase activity	-	gi|225451968|ref|XP_002279750.1|/4.29582e-89/PREDICTED: similar to mangrin [Vitis vinifera]
Unigene29200_PB_AHAU	106.42	103.71	110.54	64.3	41.05	-	-	-	gi|255563158|ref|XP_002522583.1|/3.61624e-72/conserved hypothetical protein [Ricinus communis]
Unigene78087_PB_AHAU	106.24	111.38	188.67	54.11	21.28	-	GO:0031406//carboxylic acid binding	-	gi|225449577|ref|XP_002283917.1|/9.96384e-75/PREDICTED: hypothetical protein [Vitis vinifera]
Unigene29636_PB_AHAU	106.24	105.31	86.8	91.02	140.57	-	-	-	-
Unigene42524_PB_AHAU	106.07	112.27	138.08	355.74	614.21	-	-	-	-
Unigene82321_PB_AHAU	105.55	280.42	262.83	178.71	433.43	-	-	-	-
Unigene38057_PB_AHAU	105.03	112.99	104.47	83.34	113.09	-	-	-	gi|58047529|gb|AAW65140.1|/9.38561e-09/3-dehydroquinate dehydratase/shikimate 5-dehydrogenase [Juglans regia]
Unigene11180_PB_AHAU	104.69	172.61	76.23	69.48	35.02	-	GO:0048037//cofactor binding;GO:0033764	GO:0008202//steroid metabolic process	gi|31414896|gb|AAP46143.1|/7.3524e-60/cinnamoyl CoA reductase [Fragaria x ananassa]
Unigene29895_PB_AHAU	104.34	86.39	61.16	29.23	35.69	-	-	-	-
Unigene21148_PB_AHAU	104.34	17.14	36.9	10.52	1.34	-	-	-	-
Unigene29655_PB_AHAU	104.17	59.8	14.03	23.88	13.07	-	-	-	gi|302398959|gb|ADL36774.1|/5.10527e-16/MYBR domain class transcription factor [Malus x domestica]
Unigene28803_PB_AHAU	104.17	164.57	114.18	78	58.81	GO:0043231//intracellular membrane-bounded organelle	-	-	gi|225438529|ref|XP_002279389.1|/4.94768e-32/PREDICTED: hypothetical protein [Vitis vinifera]
Unigene26585_PB_AHAU	103.82	83.18	9.36	0	0	GO:0043231//intracellular membrane-bounded organelle	GO:0003676//nucleic acid binding	-	gi|225430734|ref|XP_002266235.1|/4.27105e-30/PREDICTED: hypothetical protein [Vitis vinifera]
Unigene29563_PB_AHAU	103.47	76.4	43.49	52.78	16.59	GO:0043231//intracellular membrane-bounded organelle;GO:0031224//intrinsic to membrane	GO:0016491//oxidoreductase activity;GO:0005402	GO:0009725//response to hormone stimulus;GO:0016049//cell growth;GO:0006810//transport	gi|224078842|ref|XP_002305649.1|/6.97245e-66/predicted protein [Populus trichocarpa]
Unigene12171_PB_AHAU	103.3	60.51	62.37	125.93	128.17	-	-	-	-
Unigene16215_PB_AHAU	103.3	89.96	72.94	122.09	104.04	GO:0043231//intracellular membrane-bounded organelle	GO:0046914//transition metal ion binding;GO:0019787//small conjugating protein ligase activity	GO:0019941//modification-dependent protein catabolic process;GO:0032501//multicellular organismal process;GO:0032446//protein modification by small protein conjugation	gi|158516792|gb|ABW70159.1|/1.46987e-174/SINA1 [Medicago truncatula]
Unigene16941_PB_AHAU	102.78	31.95	3.12	0.33	0	GO:0044464//cell part	-	GO:0006950//response to stress;GO:0009699//phenylpropanoid biosynthetic process	gi|255574738|ref|XP_002528277.1|/9.74768e-44/Disease resistance response protein, putative [Ricinus communis]
Unigene71976_PB_AHAU	102.61	94.96	206	173.2	110.91	-	-	-	-
Unigene81777_PB_AHAU	102.44	76.93	58.56	62.3	32.84	GO:0009526//plastid envelope;GO:0009532//plastid stroma	GO:0046872//metal ion binding;GO:0016462//pyrophosphatase activity	GO:0006793//phosphorus metabolic process;GO:0006952//defense response;GO:0006970//response to osmotic stress;GO:0010038//response to metal ion	gi|225468688|ref|XP_002270727.1|/7.12062e-120/PREDICTED: hypothetical protein [Vitis vinifera]
Unigene29246_PB_AHAU	102.44	104.96	127	94.53	137.05	GO:0043231//intracellular membrane-bounded organelle	GO:0032182//small conjugating protein binding;GO:0032403//protein complex binding	GO:0006281//DNA repair	gi|225452017|ref|XP_002283656.1|/3.63834e-88/PREDICTED: hypothetical protein isoform 1 [Vitis vinifera]
Unigene84498_PB_AHAU	102.26	99.96	88.88	131.27	262.71	-	-	-	-
Unigene82644_PB_AHAU	101.74	104.42	168.58	158.5	123.65	GO:0044464//cell part	GO:0005515//protein binding	GO:0044260	gi|296087705|emb|CBI34961.3|/5.18338e-87/unnamed protein product [Vitis vinifera]
Unigene81190_PB_AHAU	101.74	98.17	91.83	93.53	45.91	GO:0016020//membrane;GO:0044424//intracellular part	GO:0005515//protein binding;GO:0032559	GO:0044267//cellular protein metabolic process	gi|1587206|prf||2206327A/2.56475e-149/T complex protein
Unigene70925_PB_AHAU	101.57	117.45	115.39	96.2	148.78	GO:0031090//organelle membrane	GO:0004620//phospholipase activity;GO:0016670//oxidoreductase activity, acting on a sulfur group of donors, oxygen as acceptor	GO:0006644//phospholipid metabolic process;GO:0030329//prenylcysteine metabolic process;GO:0019941//modification-dependent protein catabolic process;GO:0009755//hormone-mediated signaling pathway	gi|225438389|ref|XP_002275222.1|/1.40081e-92/PREDICTED: hypothetical protein [Vitis vinifera]
Unigene42010_PB_AHAU	101.4	138.87	389.82	276.08	110.91	GO:0009526//plastid envelope;GO:0031224//intrinsic to membrane	GO:0005372//water transmembrane transporter activity	GO:0006950//response to stress;GO:0042044//fluid transport	gi|13486940|dbj|BAB40142.1|/1.89768e-34/plasma membrane intrinsic protein 1-1 [Pyrus communis]
Unigene78157_PB_AHAU	101.4	87.64	24.26	10.86	10.72	GO:0031225//anchored to membrane	-	-	gi|297833342|ref|XP_002884553.1|/9.16812e-10/hypothetical protein ARALYDRAFT_477902 [Arabidopsis lyrata subsp. lyrata]
Unigene6490_PB_AHAU	101.22	89.07	94.08	75.49	25.97	GO:0043231//intracellular membrane-bounded organelle	GO:0003676//nucleic acid binding;GO:0005515//protein binding	GO:0010102//lateral root morphogenesis;GO:0048869;GO:0051707//response to other organism;GO:0010038//response to metal ion;GO:0009755//hormone-mediated signaling pathway;GO:0034728;GO:0006950//response to stress	gi|225456743|ref|XP_002275632.1|/4.37254e-49/PREDICTED: hypothetical protein [Vitis vinifera]
Unigene81385_PB_AHAU	101.22	150.47	178.11	186.89	183.63	-	-	-	gi|292669001|gb|ADE41155.1|/2.09132e-22/ethylene insensitive 3 class transcription factor [Malus x domestica]
Unigene89425_PB_AHAU	100.88	80.86	13.34	10.52	4.36	GO:0016604//nuclear body	GO:0005488//binding	GO:0009813//flavonoid biosynthetic process;GO:0009640//photomorphogenesis;GO:0009657//plastid organization;GO:0006779//porphyrin biosynthetic process;GO:0006351//transcription, DNA-dependent	gi|302398743|gb|ADL36666.1|/3.67077e-59/COL domain class transcription factor [Malus x domestica]
Unigene24715_PB_AHAU	100.71	94.25	118.16	72.49	50.6	-	-	GO:0019941//modification-dependent protein catabolic process	gi|224078347|ref|XP_002305525.1|/1.53584e-25/predicted protein [Populus trichocarpa]
Unigene42257_PB_AHAU	100.71	90.14	128.56	143.97	146.43	GO:0015935//small ribosomal subunit;GO:0030312//external encapsulating structure	GO:0043169//cation binding;GO:0005198//structural molecule activity	GO:0010467//gene expression;GO:0022613//ribonucleoprotein complex biogenesis	gi|255543244|ref|XP_002512685.1|/2.01831e-35/40S ribosomal protein S27, putative [Ricinus communis]
Unigene21352_PB_AHAU	100.53	111.02	56.48	66.64	44.57	GO:0044424//intracellular part	GO:0016776//phosphotransferase activity, phosphate group as acceptor;GO:0032559;GO:0019206//nucleoside kinase activity	GO:0009117//nucleotide metabolic process;GO:0006796//phosphate metabolic process	gi|217075148|gb|ACJ85934.1|/2.12213e-30/unknown [Medicago truncatula]
Unigene42585_PB_AHAU	100.53	78.72	83.51	42.59	33.51	GO:0031090//organelle membrane;GO:0015934//large ribosomal subunit;GO:0030312//external encapsulating structure;GO:0009536//plastid;GO:0031981//nuclear lumen	GO:0005488//binding;GO:0005198//structural molecule activity	GO:0010467//gene expression	gi|15226212|ref|NP_178234.1|/5.11611e-43/60S ribosomal protein L7 (RPL7B) [Arabidopsis thaliana]
Unigene34639_PB_AHAU	100.36	43.37	10.74	7.35	7.2	GO:0044464//cell part	GO:0008375//acetylglucosaminyltransferase activity	GO:0006486//protein glycosylation	gi|297844196|ref|XP_002889979.1|/4.32859e-23/glycosyl transferase family 17 protein [Arabidopsis lyrata subsp. lyrata]
Unigene29007_PB_AHAU	100.36	106.56	111.06	82.01	94.16	-	-	-	gi|296090458|emb|CBI40277.3|/6.2994e-07/unnamed protein product [Vitis vinifera]
Unigene41666_PB_AHAU	100.19	103.35	83.86	97.87	57.63	GO:0031410//cytoplasmic vesicle	GO:0003824//catalytic activity;GO:0000166//nucleotide binding	-	gi|5031275|gb|AAD38143.1|AF139496_1/1.15456e-70/unknown [Prunus armeniaca]
Unigene5439_PB_AHAU	100.19	131.55	23.04	22.38	25.47	-	-	-	-
Unigene39852_PB_AHAU	100.01	113.35	148.48	103.55	413.5	-	-	-	-
Unigene4851_PB_AHAU	51.91	607.78	854.67	159.5	37.7	-	-	-	-
Unigene2788_PB_AHAU	97.42	266.85	766.13	1598.18	763.49	-	GO:0016628//oxidoreductase activity, acting on the CH-CH group of donors, NAD or NADP as acceptor;GO:0004175//endopeptidase activity	GO:0019538//protein metabolic process	gi|224136808|ref|XP_002326950.1|/5.88079e-23/predicted protein [Populus trichocarpa]
Unigene17778_PB_AHAU	12.98	263.82	78.31	4.84	0	-	GO:0005543//phospholipid binding;GO:0046872//metal ion binding	-	gi|643076|gb|AAA79922.1|/2.41391e-120/annexin [Fragaria x ananassa]
Unigene32111_PB_AHAU	85.65	253.64	0.52	0.33	0.84	-	-	-	-
Unigene40570_PB_AHAU	85.65	248.47	15.59	12.53	11.73	-	-	-	gi|292668897|gb|ADE41103.1|/2.22011e-11/AP2 domain class transcription factor [Malus x domestica]
Unigene29918_PB_AHAU	91.36	241.51	14.38	24.89	14.74	-	-	-	gi|255565091|ref|XP_002523538.1|/1.2096e-16/conserved hypothetical protein [Ricinus communis]
Unigene31807_PB_AHAU	95.86	228.48	20.96	60.79	255.17	-	-	-	gi|300827456|gb|ADK36668.1|/1.4591e-07/cytosolic class I small heat shock protein 3B [Nicotiana tabacum]
Unigene42174_PB_AHAU	96.21	199.92	199.24	317.5	357.87	-	GO:0035251//UDP-glucosyltransferase activity	-	gi|224134875|ref|XP_002327511.1|/2.93497e-71/predicted protein [Populus trichocarpa]
Unigene73832_PB_AHAU	32.18	186.17	148.65	66.97	84.94	-	-	-	-
Unigene69898_PB_AHAU	99.32	183.14	132.02	138.79	149.95	-	GO:0005506//iron ion binding;GO:0016209//antioxidant activity	GO:0008152//metabolic process;GO:0006950//response to stress	gi|161778778|gb|ABX79340.1|/1.03113e-82/cytosolic ascorbate peroxidase [Vitis vinifera]
Unigene80895_PB_AHAU	1.73	179.75	273.05	53.11	0.5	-	-	-	gi|82697947|gb|ABB89008.1|/0/CXE carboxylesterase [Malus pumila]
Unigene83095_PB_AHAU	85.48	167.07	32.75	51.61	107.06	-	-	-	-
Unigene655_PB_AHAU	64.54	166.72	724.38	967.36	1466.5	-	-	-	-
Unigene82491_PB_AHAU	99.49	160.65	20.27	0	0	GO:0005576//extracellular region	GO:0046914//transition metal ion binding;GO:0016682//oxidoreductase activity, acting on diphenols and related substances as donors, oxygen as acceptor	GO:0009808//lignin metabolic process;GO:0009832//plant-type cell wall biogenesis	gi|224139024|ref|XP_002322961.1|/1.0082e-31/laccase 1a [Populus trichocarpa]
Unigene40783_PB_AHAU	39.11	158.51	14.38	32.9	18.76	-	-	-	gi|225426126|ref|XP_002272721.1|/2.90891e-11/PREDICTED: hypothetical protein [Vitis vinifera]
Unigene48369_PB_AHAU	60.39	155.11	83.16	45.76	21.11	-	-	-	gi|224099449|ref|XP_002311488.1|/6.98461e-29/predicted protein [Populus trichocarpa]
Unigene16764_PB_AHAU	83.06	153.86	163.73	80.67	39.71	-	-	-	gi|255570665|ref|XP_002526287.1|/7.54864e-62/ATP binding protein, putative [Ricinus communis]
Unigene40693_PB_AHAU	50.01	149.94	142.76	28.89	1.68	-	GO:0050662//coenzyme binding;GO:0003824//catalytic activity	GO:0008152//metabolic process	gi|255564335|ref|XP_002523164.1|/1.26179e-14/Reticuline oxidase precursor, putative [Ricinus communis]
Unigene28259_PB_AHAU	65.93	149.4	114.35	51.94	49.26	GO:0009536//plastid	GO:0008378//galactosyltransferase activity	GO:0006950//response to stress;GO:0009628//response to abiotic stimulus	gi|224142577|ref|XP_002324632.1|/1.39508e-49/predicted protein [Populus trichocarpa]
Unigene41351_PB_AHAU	89.8	149.22	164.42	71.15	91.31	-	-	-	gi|77553656|gb|ABA96452.1|/6.44215e-36/GRF zinc finger family protein [Oryza sativa Japonica Group]
Unigene28904_PB_AHAU	79.25	146.55	160.95	103.38	130.18	GO:0044464//cell part	GO:0046914//transition metal ion binding	-	gi|116785660|gb|ABK23810.1|/3.70006e-27/unknown [Picea sitchensis]
Unigene28839_PB_AHAU	85.31	143.33	159.91	154.66	336.59	-	GO:0046914//transition metal ion binding	-	gi|224061537|ref|XP_002300529.1|/1.0832e-18/predicted protein [Populus trichocarpa]
Unigene8406_PB_AHAU	92.57	143.15	3.64	15.2	13.24	GO:0043231//intracellular membrane-bounded organelle	GO:0005515//protein binding	GO:0044267//cellular protein metabolic process;GO:0050896//response to stimulus	gi|23428796|gb|AAM23263.1|/4.1346e-49/DnaJ-like protein [Glycine max]
Unigene60571_PB_AHAU	58.49	141.9	49.72	0	0	-	-	-	-
Unigene78453_PB_AHAU	24.57	140.12	159.22	56.79	33.34	-	-	-	gi|148807148|gb|ABR13284.1|/5.81078e-66/unknown protein [Prunus dulcis]
Unigene27982_PB_AHAU	83.58	138.69	143.8	151.65	121.97	-	-	-	gi|292668913|gb|ADE41111.1|/7.20705e-09/AP2 domain class transcription factor [Malus x domestica]
Unigene12362_PB_AHAU	71.64	138.33	208.95	107.89	82.26	GO:0043231//intracellular membrane-bounded organelle	GO:0004620//phospholipase activity;GO:0042578//phosphoric ester hydrolase activity	GO:0044238//primary metabolic process;GO:0007165//signal transduction	gi|255574752|ref|XP_002528284.1|/9.43757e-28/phospholipase C, putative [Ricinus communis]
Unigene78038_PB_AHAU	83.06	137.44	16.29	3.17	2.01	-	-	-	gi|225470342|ref|XP_002269338.1|/2.25818e-51/PREDICTED: hypothetical protein [Vitis vinifera]
Unigene79260_PB_AHAU	91.71	135.12	204.79	174.2	201.55	-	-	-	gi|224102765|ref|XP_002312793.1|/6.10889e-06/predicted protein [Populus trichocarpa]
Unigene72442_PB_AHAU	5.88	134.77	1.73	0	0	-	-	-	gi|255563739|ref|XP_002522871.1|/1.0508e-26/DNA binding protein, putative [Ricinus communis]
Unigene50129_PB_AHAU	93.61	133.16	65.14	64.97	217.81	-	-	-	-
Unigene40742_PB_AHAU	55.02	132.27	150.73	161.17	89.8	GO:0016020//membrane	GO:0019787//small conjugating protein ligase activity;GO:0032559	GO:0019941//modification-dependent protein catabolic process;GO:0032446//protein modification by small protein conjugation	gi|182407860|gb|ACB87921.1|/5.33544e-84/ubiquitin conjugating enzyme 3 [Malus x domestica]
Unigene13713_PB_AHAU	43.95	130.48	187.64	179.21	80.09	-	GO:0035251//UDP-glucosyltransferase activity	-	gi|297745834|emb|CBI15890.3|/1.00574e-34/unnamed protein product [Vitis vinifera]
Unigene70728_PB_AHAU	88.07	130.12	149.69	140.46	99.86	-	-	-	gi|224086775|ref|XP_002307959.1|/7.13276e-23/predicted protein [Populus trichocarpa]
Unigene26622_PB_AHAU	92.23	128.7	188.16	223.47	377.14	-	-	-	-
Unigene27983_PB_AHAU	91.88	128.52	23.22	10.02	13.57	-	-	-	-
Unigene84056_PB_AHAU	93.78	128.16	58.39	4.18	4.19	-	-	-	-
Unigene8740_PB_AHAU	73.54	126.55	122.49	257.04	107.23	GO:0016020//membrane;GO:0043231//intracellular membrane-bounded organelle	-	-	gi|255560189|ref|XP_002521112.1|/3.20952e-13/Vesicle-associated membrane protein, putative [Ricinus communis]
Unigene15229_PB_AHAU	90.32	124.95	124.57	164.85	94.49	GO:0016020//membrane	GO:0019787//small conjugating protein ligase activity;GO:0032559	GO:0019941//modification-dependent protein catabolic process;GO:0032446//protein modification by small protein conjugation	gi|182407860|gb|ACB87921.1|/5.1504e-84/ubiquitin conjugating enzyme 3 [Malus x domestica]
Unigene41184_PB_AHAU	85.65	124.06	196.82	82.84	105.38	GO:0031410//cytoplasmic vesicle	-	-	gi|224117268|ref|XP_002331738.1|/8.94759e-32/predicted protein [Populus trichocarpa]
Unigene81221_PB_AHAU	75.96	123.88	137.56	150.48	319	GO:0043231//intracellular membrane-bounded organelle	GO:0008242//omega peptidase activity	GO:0009064//glutamine family amino acid metabolic process;GO:0006575//cellular modified amino acid metabolic process	gi|302142873|emb|CBI20168.3|/3.11085e-85/unnamed protein product [Vitis vinifera]
Unigene71675_PB_AHAU	89.8	123.7	105.86	21.38	14.07	-	-	-	gi|224069908|ref|XP_002303082.1|/6.01255e-17/predicted protein [Populus trichocarpa]
Unigene41676_PB_AHAU	97.59	123.52	144.84	181.05	166.54	GO:0043231//intracellular membrane-bounded organelle	GO:0016491//oxidoreductase activity	-	gi|255557997|ref|XP_002520027.1|/3.52296e-46/conserved hypothetical protein [Ricinus communis]
Unigene4060_PB_AHAU	62.81	123.16	95.81	44.59	49.09	-	-	-	-
Unigene38938_PB_AHAU	82.88	122.98	137.91	169.69	223.67	GO:0043231//intracellular membrane-bounded organelle	GO:0046914//transition metal ion binding;GO:0008238//exopeptidase activity	-	gi|225444985|ref|XP_002282779.1|/1.09047e-34/PREDICTED: hypothetical protein [Vitis vinifera]
Unigene48574_PB_AHAU	98.8	121.91	125.44	57.45	21.61	GO:0016591//DNA-directed RNA polymerase II, holoenzyme	GO:0034062//RNA polymerase activity;GO:0003676//nucleic acid binding	GO:0010467//gene expression	gi|255627545|gb|ACU14117.1|/1.80783e-42/unknown [Glycine max]
Unigene82794_PB_AHAU	49.49	118.52	32.4	9.69	15.41	GO:0043231//intracellular membrane-bounded organelle	-	-	gi|225434879|ref|XP_002283212.1|/9.58703e-25/PREDICTED: hypothetical protein [Vitis vinifera]
Unigene36478_PB_AHAU	96.9	118.34	40.89	22.21	19.94	-	GO:0004672//protein kinase activity;GO:0000166//nucleotide binding	-	gi|225432165|ref|XP_002267270.1|/5.29514e-10/PREDICTED: hypothetical protein [Vitis vinifera]
Unigene42148_PB_AHAU	61.25	117.99	31.19	9.85	1.51	GO:0009532//plastid stroma	GO:0005515//protein binding	GO:0050896//response to stimulus	gi|33772193|gb|AAQ54533.1|/6.4896e-46/putative DnaJ protein [Malus x domestica]
Unigene15858_PB_AHAU	87.9	117.09	21.14	0.5	0.5	GO:0031410//cytoplasmic vesicle	-	GO:0009607//response to biotic stimulus	gi|118487971|gb|ABK95807.1|/3.74145e-105/unknown [Populus trichocarpa]
Unigene15790_PB_AHAU	88.59	116.92	88.19	93.7	170.89	GO:0043231//intracellular membrane-bounded organelle;GO:0030312//external encapsulating structure	GO:0016772//transferase activity, transferring phosphorus-containing groups;GO:0017111//nucleoside-triphosphatase activity;GO:0046914//transition metal ion binding;GO:0008135//translation factor activity, nucleic acid binding;GO:0032561;GO:0032559	GO:0006412//translation;GO:0010038//response to metal ion;GO:0009207	gi|224068811|ref|XP_002302831.1|/1.07895e-10/predicted protein [Populus trichocarpa]
Unigene80919_PB_AHAU	86.17	115.49	110.71	36.74	38.37	-	-	-	gi|225452813|ref|XP_002283533.1|/7.62115e-33/PREDICTED: hypothetical protein [Vitis vinifera]
Unigene22492_PB_AHAU	82.88	115.49	19.4	17.2	98.52	-	-	-	-
Unigene81857_PB_AHAU	94.3	114.59	212.06	298.29	254	GO:0044424//intracellular part	GO:0046872//metal ion binding;GO:0004611//phosphoenolpyruvate carboxykinase activity;GO:0016628//oxidoreductase activity, acting on the CH-CH group of donors, NAD or NADP as acceptor	GO:0071704;GO:0009060//aerobic respiration;GO:0043648//dicarboxylic acid metabolic process	gi|20302419|emb|CAD10147.1|/1.56809e-76/phosphoenolpyruvate carboxylase [Cucumis sativus]
Unigene85632_PB_AHAU	24.22	114.59	109.84	55.28	53.28	-	GO:0016634;GO:0005506//iron ion binding;GO:0016411//acylglycerol O-acyltransferase activity	GO:0008152//metabolic process	gi|224111870|ref|XP_002316008.1|/1.42889e-34/cytochrome P450 [Populus trichocarpa]
Unigene88744_PB_AHAU	73.89	114.42	32.05	5.18	3.69	-	-	-	gi|255574901|ref|XP_002528357.1|/1.29732e-15/DUF26 domain-containing protein 2 precursor, putative [Ricinus communis]
Unigene15877_PB_AHAU	90.15	113.35	107.25	150.98	118.79	GO:0005746//mitochondrial respiratory chain;GO:0030964;GO:0009536//plastid	GO:0043169//cation binding;GO:0051536//iron-sulfur cluster binding;GO:0050136//NADH dehydrogenase (quinone) activity	GO:0022904//respiratory electron transport chain;GO:0051234//establishment of localization;GO:0003006//developmental process involved in reproduction;GO:0043094;GO:0006950//response to stress	gi|224069170|ref|XP_002302917.1|/1.86315e-108/predicted protein [Populus trichocarpa]
Unigene50105_PB_AHAU	87.9	112.45	134.97	106.06	76.4	-	GO:0008135//translation factor activity, nucleic acid binding;GO:0042623//ATPase activity, coupled;GO:0032559	GO:0006412//translation	gi|225464928|ref|XP_002275011.1|/0/PREDICTED: hypothetical protein [Vitis vinifera]
Unigene16540_PB_AHAU	77.52	112.27	67.92	74.66	109.41	GO:0016020//membrane	-	-	gi|225439898|ref|XP_002279479.1|/3.47288e-39/PREDICTED: hypothetical protein [Vitis vinifera]
Unigene77288_PB_AHAU	83.4	111.92	155.06	141.63	119.79	GO:0030312//external encapsulating structure;GO:0031224//intrinsic to membrane;GO:0031410//cytoplasmic vesicle;GO:0043231//intracellular membrane-bounded organelle	-	-	gi|225439366|ref|XP_002271535.1|/7.15152e-43/PREDICTED: hypothetical protein isoform 1 [Vitis vinifera]
Unigene6481_PB_AHAU	37.2	111.38	24.08	13.53	28.65	GO:0043231//intracellular membrane-bounded organelle	GO:0003824//catalytic activity	GO:0010413//glucuronoxylan metabolic process	gi|255565439|ref|XP_002523710.1|/1.89017e-113/transferase, putative [Ricinus communis]
Unigene84258_PB_AHAU	96.9	110.31	61.33	50.94	34.51	-	-	-	gi|225456244|ref|XP_002283243.1|/3.15104e-10/PREDICTED: hypothetical protein [Vitis vinifera]
Unigene69478_PB_AHAU	81.33	108.88	65.66	38.91	14.41	-	GO:0034062//RNA polymerase activity;GO:0005488//binding	-	gi|224099571|ref|XP_002311536.1|/9.61817e-92/rna-dependent RNA polymerase [Populus trichocarpa]
Unigene70401_PB_AHAU	87.56	108.35	26.16	10.36	8.54	-	-	-	-
Unigene77317_PB_AHAU	62.47	107.81	109.84	93.03	135.04	GO:0005618//cell wall;GO:0031090//organelle membrane;GO:0043231//intracellular membrane-bounded organelle;GO:0031410//cytoplasmic vesicle	GO:0008238//exopeptidase activity	GO:0019538//protein metabolic process	gi|255581402|ref|XP_002531509.1|/3.14967e-157/catalytic, putative [Ricinus communis]
Unigene31244_PB_AHAU	96.38	107.63	77.62	66.14	81.09	-	-	-	-
Unigene41273_PB_AHAU	88.59	107.46	28.41	17.54	5.36	GO:0009536//plastid	-	-	gi|295002600|gb|ADF59058.1|/0/polyphenol oxidase 4 precursor [Pyrus x bretschneideri]
Unigene29185_PB_AHAU	82.36	107.28	118.51	70.48	87.96	-	-	-	-
Unigene28216_PB_AHAU	66.27	107.1	149.35	209.27	190.33	-	-	-	gi|74476783|gb|ABA08442.1|/1.09453e-118/neutral/alkaline invertase [Manihot esculenta]
Unigene45146_PB_AHAU	87.73	106.56	172.56	98.04	31.16	-	-	-	-
Unigene29516_PB_AHAU	84.44	105.49	269.24	259.38	195.02	-	-	-	gi|292668997|gb|ADE41153.1|/7.93928e-19/ethylene insensitive 3 class transcription factor [Malus x domestica]
Unigene10168_PB_AHAU	71.81	105.49	118.68	55.45	54.12	-	-	-	-
Unigene76746_PB_AHAU	93.27	104.42	18.37	2.34	4.02	-	-	-	-
Unigene82554_PB_AHAU	64.89	104.42	105.69	67.64	141.91	GO:0016591//DNA-directed RNA polymerase II, holoenzyme;GO:0055029	GO:0034062//RNA polymerase activity;GO:0003676//nucleic acid binding	GO:0010467//gene expression	gi|224117642|ref|XP_002317630.1|/5.83013e-16/predicted protein [Populus trichocarpa]
Unigene21260_PB_AHAU	74.4	103.17	22.87	29.56	30.33	-	-	-	gi|84468422|dbj|BAE71294.1|/3.27274e-07/putative mitochondrial dicarboxylate carrier protein [Trifolium pratense]
Unigene40647_PB_AHAU	90.5	102.99	68.09	35.07	39.37	-	-	-	-
Unigene29971_PB_AHAU	77.17	102.64	62.2	100.71	89.3	GO:0043234//protein complex;GO:0005618//cell wall;GO:0043231//intracellular membrane-bounded organelle	GO:0043169//cation binding;GO:0004721//phosphoprotein phosphatase activity	GO:0006464//protein modification process	gi|15242870|ref|NP_198334.1|/5.13318e-39/PAP26 (PURPLE ACID PHOSPHATASE 26); acid phosphatase/ protein serine/threonine phosphatase [Arabidopsis thaliana]
Unigene66730_PB_AHAU	95.51	102.46	63.76	36.74	40.88	-	-	-	-
Unigene11203_PB_AHAU	57.79	102.46	186.25	197.75	184.46	-	-	-	-
Unigene41622_PB_AHAU	69.73	102.28	40.2	12.36	14.41	-	GO:0035251//UDP-glucosyltransferase activity	-	gi|224102563|ref|XP_002334160.1|/6.70187e-76/predicted protein [Populus trichocarpa]
Unigene41343_PB_AHAU	48.62	101.92	56.48	253.03	350.33	GO:0030119//AP-type membrane coat adaptor complex	GO:0005515//protein binding;GO:0022892	GO:0015031//protein transport	gi|224074998|ref|XP_002304511.1|/2.79659e-113/predicted protein [Populus trichocarpa]
Unigene21395_PB_AHAU	95.86	101.74	121.11	81.17	53.78	-	GO:0003824//catalytic activity	-	gi|225458237|ref|XP_002282021.1|/2.5404e-132/PREDICTED: hypothetical protein isoform 1 [Vitis vinifera]
Unigene17600_PB_AHAU	55.54	101.56	62.55	97.04	145.76	-	GO:0070011	GO:0019538//protein metabolic process	gi|255572032|ref|XP_002526957.1|/2.56256e-29/Protein bem46, putative [Ricinus communis]
Unigene6655_PB_AHAU	70.42	101.39	26.33	5.85	0.34	-	-	-	gi|255545349|ref|XP_002513735.1|/2.4433e-76/conserved hypothetical protein [Ricinus communis]
Unigene52758_PB_AHAU	96.9	101.21	107.07	92.03	94.16	-	-	-	-
Unigene41073_PB_AHAU	63.85	100.67	168.75	69.65	50.77	GO:0031224//intrinsic to membrane	-	GO:0006810//transport	gi|46092502|dbj|BAD14371.1|/2.3585e-42/plasma membrane intrinsic protein [Malus x domestica]
Unigene72381_PB_AHAU	92.92	100.49	8.84	7.35	6.37	-	-	-	-
Unigene22389_PB_AHAU	89.63	100.49	36.04	26.22	29.66	-	-	-	-
Unigene9083_PB_AHAU	93.09	100.32	113.31	103.88	112.76	GO:0044464//cell part	-	-	gi|225424715|ref|XP_002265272.1|/4.24774e-39/PREDICTED: hypothetical protein [Vitis vinifera]
Unigene17795_PB_AHAU	62.81	100.14	52.5	89.69	73.89	GO:0031224//intrinsic to membrane;GO:0031410//cytoplasmic vesicle	GO:0004871//signal transducer activity	-	gi|307136090|gb|ADN33938.1|/3.17355e-47/seven transmembrane receptor [Cucumis melo subsp. melo]
Unigene8909_PB_AHAU	39.8	100.14	102.05	123.76	74.39	GO:0031090//organelle membrane;GO:0043231//intracellular membrane-bounded organelle	GO:0032561;GO:0003824//catalytic activity	GO:0035556//intracellular signal transduction;GO:0006970//response to osmotic stress;GO:0006810//transport	gi|34484308|gb|AAQ72787.1|/2.25967e-79/putative GTP-binding protein [Cucumis sativus]
Unigene28533_PB_AHAU	0	1.07	737.89	1080.6	0	-	-	-	gi|16588826|gb|AAL26909.1|AF319165_1/2.28533e-77/dehydration-responsive protein RD22 [Prunus persica]
Unigene14622_PB_AHAU	0	0	716.24	773.29	0	-	-	-	gi|307159114|gb|ADN39441.1|/1.38976e-153/prunin 2 precursor [Prunus dulcis]
Unigene81412_PB_AHAU	1.73	58.19	645.2	44.59	2.85	-	-	-	gi|2465015|emb|CAA04770.1|/2.28594e-19/ripening-induced protein [Fragaria vesca]
Unigene21058_PB_AHAU	0	13.39	490.83	252.19	0	-	-	-	gi|18447761|gb|AAL67991.1|/3.79324e-78/dehydration-induced protein RD22-like protein [Gossypium hirsutum]
Unigene28274_PB_AHAU	2.77	26.24	378.56	668.07	554.23	GO:0044464//cell part	-	GO:0009628//response to abiotic stimulus	gi|217074484|gb|ACJ85602.1|/6.9101e-18/unknown [Medicago truncatula]
Unigene40701_PB_AHAU	0	0	369.73	105.39	0	-	GO:0043169//cation binding	-	gi|307159112|gb|ADN39440.1|/1.38129e-79/prunin 1 precursor [Prunus dulcis]
Unigene28521_PB_AHAU	58.66	84.43	364.7	154.49	141.07	GO:0043231//intracellular membrane-bounded organelle	GO:0015556//C4-dicarboxylate transmembrane transporter activity	GO:0015743//malate transport;GO:0030641//regulation of cellular pH;GO:0030001//metal ion transport	gi|308756027|gb|ADO51068.1|/7.8255e-168/vacuolar malate transmembrane transporter [Malus x domestica]
Unigene45183_PB_AHAU	4.67	10.89	356.04	302.47	1223.23	-	-	-	-
Unigene76006_PB_AHAU	19.73	58.55	347.55	538.29	926.51	-	-	-	-
Unigene41603_PB_AHAU	49.66	83.89	341.31	696.96	600.64	-	-	-	-
Unigene62426_PB_AHAU	42.74	38.2	295.23	541.47	819.62	-	-	-	-
Unigene4446_PB_AHAU	0	0	288.3	174.03	0	-	-	-	-
Unigene42123_PB_AHAU	59.18	55.51	285.18	540.8	1408.87	GO:0009536//plastid	GO:0005515//protein binding	GO:0044267//cellular protein metabolic process;GO:0050896//response to stimulus	gi|1684851|gb|AAB36543.1|/3.03883e-37/DnaJ-like protein [Phaseolus vulgaris]
Unigene83943_PB_AHAU	36.68	49.44	260.58	258.54	173.07	GO:0043234//protein complex;GO:0044464//cell part	GO:0035251//UDP-glucosyltransferase activity	GO:0006074	gi|261876237|emb|CAZ15552.1|/6.60893e-44/1,3-beta-glucan synthase [Malus x domestica]
Unigene81248_PB_AHAU	56.41	85.14	257.98	170.02	125.99	GO:0044424//intracellular part	GO:0016811//hydrolase activity, acting on carbon-nitrogen (but not peptide) bonds, in linear amides;GO:0016879//ligase activity, forming carbon-nitrogen bonds	GO:0009683	gi|225450991|ref|XP_002284823.1|/3.1159e-26/PREDICTED: hypothetical protein [Vitis vinifera]
Unigene38657_PB_AHAU	58.66	20.35	255.55	80	176.93	GO:0043231//intracellular membrane-bounded organelle	GO:0046914//transition metal ion binding	GO:0006970//response to osmotic stress;GO:0009639//response to red or far red light	gi|302398763|gb|ADL36676.1|/1.10454e-47/COL domain class transcription factor [Malus x domestica]
Unigene48911_PB_AHAU	12.11	53.55	242.38	158.33	84.11	-	-	-	gi|89276793|gb|ABD66595.1|/2.89328e-13/iron-binding protein [Pyrus pyrifolia]
Unigene10904_PB_AHAU	43.43	93.71	223.5	148.31	194.85	-	GO:0004312//fatty acid synthase activity	GO:0010035//response to inorganic substance;GO:0008152//metabolic process	gi|255568942|ref|XP_002525441.1|/8.98546e-96/short-chain type dehydrogenase, putative [Ricinus communis]
Unigene9121_PB_AHAU	69.04	98.89	220.03	218.12	156.65	GO:0030529//ribonucleoprotein complex;GO:0043231//intracellular membrane-bounded organelle	-	-	gi|297738539|emb|CBI27784.3|/4.08028e-48/unnamed protein product [Vitis vinifera]
Unigene41874_PB_AHAU	31.49	42.66	219.86	131.44	40.38	GO:0016020//membrane	GO:0005215//transporter activity	GO:0006810//transport	gi|255538430|ref|XP_002510280.1|/1.59527e-64/purine permease, putative [Ricinus communis]
Unigene5449_PB_AHAU	19.21	20.53	218.65	481.01	889.65	GO:0044421//extracellular region part	GO:0004553//hydrolase activity, hydrolyzing O-glycosyl compounds;GO:0043167//ion binding	GO:0006026	gi|222139392|gb|ACM45715.1|/3.88958e-160/class III chitinase [Pyrus pyrifolia]
Unigene77464_PB_AHAU	49.66	71.93	216.92	78.83	52.61	-	-	-	-
Unigene17847_PB_AHAU	60.39	96.03	214.32	203.09	159.84	-	-	-	-
Unigene9672_PB_AHAU	55.37	78.36	213.8	187.89	98.35	GO:0031224//intrinsic to membrane;GO:0031410//cytoplasmic vesicle;GO:0044462	GO:0004871//signal transducer activity;GO:0016628//oxidoreductase activity, acting on the CH-CH group of donors, NAD or NADP as acceptor;GO:0004713//protein tyrosine kinase activity;GO:0032559	GO:0006468//protein phosphorylation;GO:0007167//enzyme linked receptor protein signaling pathway;GO:0032501//multicellular organismal process;GO:0003006//developmental process involved in reproduction;GO:0006950//response to stress	gi|225458974|ref|XP_002283604.1|/6.24231e-128/PREDICTED: hypothetical protein [Vitis vinifera]
Unigene22691_PB_AHAU	34.43	72.47	211.37	222.8	148.28	GO:0043231//intracellular membrane-bounded organelle;GO:0031461//cullin-RING ubiquitin ligase complex	GO:0005488//binding;GO:0019787//small conjugating protein ligase activity	GO:0043161//proteasomal ubiquitin-dependent protein catabolic process;GO:0032446//protein modification by small protein conjugation;GO:0009408//response to heat;GO:0048522;GO:0009733//response to auxin stimulus;GO:0048527//lateral root development	gi|302142727|emb|CBI19930.3|/1.16252e-44/unnamed protein product [Vitis vinifera]
Unigene468_PB_AHAU	10.21	35.52	209.47	125.76	122.14	-	-	-	gi|147772450|emb|CAN63002.1|/5.20103e-15/hypothetical protein VITISV_004362 [Vitis vinifera]
Unigene36705_PB_AHAU	36.68	39.98	208.77	167.35	69.7	-	GO:0016634;GO:0005506//iron ion binding	GO:0008152//metabolic process	gi|224111870|ref|XP_002316008.1|/2.0867e-49/cytochrome P450 [Populus trichocarpa]
Unigene48458_PB_AHAU	65.58	60.15	208.43	94.87	28.15	-	GO:0016616//oxidoreductase activity, acting on the CH-OH group of donors, NAD or NADP as acceptor;GO:0046914//transition metal ion binding	GO:0008152//metabolic process	gi|218750471|gb|ACL01291.1|/9.29601e-26/NAD-dependent sorbitol dehydrogenase [Eriobotrya japonica]
Unigene17404_PB_AHAU	46.03	93.89	199.24	255.7	164.19	GO:0044444//cytoplasmic part;GO:0016020//membrane	GO:0004672//protein kinase activity;GO:0032559	GO:0006464//protein modification process;GO:0006970//response to osmotic stress	gi|225465185|ref|XP_002263398.1|/0/PREDICTED: hypothetical protein [Vitis vinifera]
Unigene36631_PB_AHAU	77.69	53.19	198.2	117.41	115.6	-	-	-	-
Unigene83582_PB_AHAU	6.75	31.06	194.22	134.78	119.29	-	-	GO:0009725//response to hormone stimulus	gi|225427810|ref|XP_002270504.1|/3.60524e-49/PREDICTED: hypothetical protein [Vitis vinifera]
Unigene40620_PB_AHAU	65.93	73.9	191.62	355.91	376.8	-	GO:0003677//DNA binding	GO:0006351//transcription, DNA-dependent	gi|302398829|gb|ADL36709.1|/5.59938e-19/HD domain class transcription factor [Malus x domestica]
Unigene5607_PB_AHAU	73.71	95.85	191.27	219.63	282.48	-	-	-	gi|255557483|ref|XP_002519772.1|/2.37998e-51/bromodomain-containing protein, putative [Ricinus communis]
Unigene41128_PB_AHAU	72.85	77.29	191.27	347.23	302.25	GO:0043231//intracellular membrane-bounded organelle;GO:0044444//cytoplasmic part	GO:0030528//transcription regulator activity;GO:0001071//nucleic acid binding transcription factor activity;GO:0003677//DNA binding	GO:0009314//response to radiation;GO:0009720//detection of hormone stimulus;GO:0034097//response to cytokine stimulus;GO:0006351//transcription, DNA-dependent	gi|225430412|ref|XP_002285407.1|/1.0015e-37/PREDICTED: hypothetical protein [Vitis vinifera]
Unigene29016_PB_AHAU	96.21	95.67	190.75	206.77	226.85	-	-	-	-
Unigene15680_PB_AHAU	69.39	71.04	189.37	156.33	198.87	GO:0031981//nuclear lumen	GO:0030528//transcription regulator activity	GO:0008380//RNA splicing;GO:0009725//response to hormone stimulus;GO:0006970//response to osmotic stress;GO:0009743//response to carbohydrate stimulus	gi|225445124|ref|XP_002283858.1|/0/PREDICTED: hypothetical protein [Vitis vinifera]
Unigene42279_PB_AHAU	5.88	4.11	187.29	56.45	2.01	-	-	-	gi|299033459|gb|ACL01288.2|/1.07708e-16/dehydrin 1 [Eriobotrya japonica]
Unigene65606_PB_AHAU	53.29	69.26	186.94	200.92	225.18	-	-	-	-
Unigene42236_PB_AHAU	10.9	36.41	185.56	164.18	156.32	-	GO:0043169//cation binding	-	gi|3334262|sp|O24059.1|MT3_MALDO/8.28406e-32/RecName: Full=Metallothionein-like protein type 3; Short=MT-3
Unigene42388_PB_AHAU	41.53	54.44	184.34	185.56	388.53	-	GO:0004175//endopeptidase activity	GO:0019538//protein metabolic process	gi|148927394|gb|ABR19828.1|/3.00209e-16/cysteine proteinase [Elaeis guineensis]
Unigene4962_PB_AHAU	38.24	55.69	183.48	327.35	193.18	GO:0043234//protein complex;GO:0009536//plastid	GO:0043167//ion binding;GO:0015925	GO:0044238//primary metabolic process	gi|225465868|ref|XP_002266400.1|/0/PREDICTED: hypothetical protein isoform 1 [Vitis vinifera]
Unigene83624_PB_AHAU	90.84	87.64	182.44	39.25	9.38	GO:0043231//intracellular membrane-bounded organelle	-	-	gi|255560892|ref|XP_002521459.1|/7.54632e-26/LOB domain-containing protein, putative [Ricinus communis]
Unigene81829_PB_AHAU	69.21	63.72	181.74	168.19	146.1	GO:0005840//ribosome;GO:0000325//plant-type vacuole;GO:0009526//plastid envelope;GO:0042579//microbody;GO:0031090//organelle membrane	GO:0046914//transition metal ion binding;GO:0004601//peroxidase activity	GO:0009267//cellular response to starvation;GO:0009416//response to light stimulus;GO:0019725//cellular homeostasis;GO:0042743//hydrogen peroxide metabolic process;GO:0006865//amino acid transport	gi|224144852|ref|XP_002325438.1|/5.8084e-58/cationic amino acid transporter [Populus trichocarpa]
Unigene41513_PB_AHAU	57.97	93.53	171.35	159.83	537.14	-	-	-	gi|255567568|ref|XP_002524763.1|/3.73767e-69/conserved hypothetical protein [Ricinus communis]
Unigene59913_PB_AHAU	81.15	85.5	171	150.65	70.2	-	-	-	-
Unigene20900_PB_AHAU	5.02	46.41	170.14	289.44	293.7	-	-	-	-
Unigene42515_PB_AHAU	40.49	65.69	169.1	271.57	193.18	-	-	-	-
Unigene89212_PB_AHAU	0	0	168.4	234.66	0	GO:0031410//cytoplasmic vesicle	-	-	gi|296084806|emb|CBI27688.3|/3.11273e-09/unnamed protein product [Vitis vinifera]
Unigene81617_PB_AHAU	20.76	8.75	166.84	790.99	650.4	-	GO:0016746//transferase activity, transferring acyl groups	-	gi|46093888|gb|AAS79797.1|/6.70373e-100/alcohol acyl transferase [Malus x domestica]
Unigene41189_PB_AHAU	35.13	59.08	166.33	150.48	57.13	-	GO:0016831//carboxy-lyase activity	GO:0006596//polyamine biosynthetic process	gi|27597160|dbj|BAC55114.1|/0/S-adenosylmethionine decarboxylase [Malus x domestica]
Unigene17241_PB_AHAU	79.6	88.36	161.82	148.98	187.98	-	GO:0005488//binding	GO:0003006//developmental process involved in reproduction	gi|87162556|gb|ABD28351.1|/4.00813e-38/Lissencephaly type-1-like homology motif; CTLH, C-terminal to LisH motif; Nitrous oxide reductase, N-terminal; WD40-like; Quinonprotein alcohol dehydrogenase-like [Medicago truncatula]
Unigene5055_PB_AHAU	40.49	78.9	160.61	177.71	177.93	-	-	-	gi|224073284|ref|XP_002304060.1|/6.02823e-36/predicted protein [Populus trichocarpa]
Unigene10166_PB_AHAU	44.3	61.58	159.39	182.88	78.41	GO:0009536//plastid	GO:0070566//adenylyltransferase activity;GO:0032559	GO:0005982//starch metabolic process;GO:0005977//glycogen metabolic process	gi|13487785|gb|AAK27719.1|AF356003_1/1.46709e-69/ADP-glucose pyrophosphorylase large subunit CagpL2 [Cicer arietinum]
Unigene29217_PB_AHAU	77.87	78.36	158.53	143.63	78.24	GO:0009536//plastid;GO:0042579//microbody	GO:0015038//glutathione disulfide oxidoreductase activity;GO:0000166//nucleotide binding;GO:0050662//coenzyme binding	GO:0009314//response to radiation;GO:0006790//sulfur compound metabolic process;GO:0019725//cellular homeostasis;GO:0019953//sexual reproduction;GO:0000729//DNA double-strand break processing	gi|225433440|ref|XP_002285672.1|/0/PREDICTED: hypothetical protein [Vitis vinifera]
Unigene5311_PB_AHAU	97.07	91.39	156.8	223.63	288.17	GO:0043231//intracellular membrane-bounded organelle	GO:0004672//protein kinase activity;GO:0032559	GO:0009725//response to hormone stimulus;GO:0006464//protein modification process;GO:0006970//response to osmotic stress;GO:0006796//phosphate metabolic process	gi|255579673|ref|XP_002530676.1|/1.4314e-12/Serine/threonine-protein kinase ASK1, putative [Ricinus communis]
Unigene54019_PB_AHAU	1.04	24.45	155.93	64.47	67.18	GO:0044464//cell part	GO:0046914//transition metal ion binding;GO:0001071//nucleic acid binding transcription factor activity	GO:0006351//transcription, DNA-dependent	gi|225446086|ref|XP_002273296.1|/1.36226e-27/PREDICTED: hypothetical protein [Vitis vinifera]
Unigene42508_PB_AHAU	45.68	61.4	154.2	216.12	156.65	-	-	-	-
Unigene3301_PB_AHAU	46.89	95.85	153.68	359.92	209.76	-	-	-	gi|125380244|gb|ABN41201.1|/7.85624e-07/phloem specific protein [Pisum sativum]
Unigene77675_PB_AHAU	43.26	68.72	153.33	118.92	126.66	-	-	-	gi|255539106|ref|XP_002510618.1|/2.0952e-44/ubiquitin-protein ligase, putative [Ricinus communis]
Unigene28387_PB_AHAU	26.47	21.42	150.73	181.88	142.91	-	GO:0016709//oxidoreductase activity, acting on paired donors, with incorporation or reduction of molecular oxygen, NADH or NADPH as one donor, and incorporation of one atom of oxygen;GO:0005506//iron ion binding	GO:0009411//response to UV;GO:0010208//pollen wall assembly;GO:0016129;GO:0048878//chemical homeostasis;GO:0000902//cell morphogenesis;GO:0009908//flower development	gi|255587896|ref|XP_002534433.1|/1.92486e-52/cytochrome P450, putative [Ricinus communis]
Unigene41181_PB_AHAU	51.91	63.9	149.52	281.59	277.12	GO:0005622//intracellular	GO:0005488//binding	-	gi|255641453|gb|ACU21002.1|/2.38969e-28/unknown [Glycine max]
Unigene82088_PB_AHAU	69.56	82.47	147.96	61.96	134.54	-	-	-	-
Unigene16728_PB_AHAU	41.01	52.48	147.61	105.72	73.22	-	-	-	gi|224070482|ref|XP_002303156.1|/1.2893e-106/predicted protein [Populus trichocarpa]
Unigene2063_PB_AHAU	7.27	27.13	147.09	127.77	95.16	-	-	GO:0006810//transport	gi|255555735|ref|XP_002518903.1|/4.43485e-128/oligopeptide transporter, putative [Ricinus communis]
Unigene81919_PB_AHAU	59.87	99.24	146.75	185.56	152.3	GO:0044424//intracellular part	GO:0046872//metal ion binding;GO:0016462//pyrophosphatase activity	GO:0006793//phosphorus metabolic process	gi|255561090|ref|XP_002521557.1|/7.68101e-57/inorganic pyrophosphatase, putative [Ricinus communis]
Unigene40589_PB_AHAU	32.53	67.65	145.19	165.85	86.79	-	-	-	-
Unigene17185_PB_AHAU	44.3	94.96	143.11	79.33	110.41	-	-	-	gi|225456963|ref|XP_002281829.1|/4.29682e-85/PREDICTED: hypothetical protein [Vitis vinifera]
Unigene28179_PB_AHAU	40.32	54.44	142.94	111.07	185.13	GO:0009536//plastid	GO:0046914//transition metal ion binding	GO:0010035//response to inorganic substance	gi|225459136|ref|XP_002285702.1|/3.07623e-69/PREDICTED: hypothetical protein [Vitis vinifera]
Unigene33761_PB_AHAU	32.88	21.24	141.55	66.97	23.29	GO:0044424//intracellular part	GO:0016872//intramolecular lyase activity	GO:0006644//phospholipid metabolic process;GO:0006020//inositol metabolic process	gi|270000245|gb|ACZ57952.1|/4.48538e-25/myo-inositol 1-phosphate synthase [Coffea arabica]
Unigene80962_PB_AHAU	5.02	53.19	141.38	152.49	275.78	-	-	-	-
Unigene47450_PB_AHAU	75.27	65.15	140.68	60.79	118.12	-	-	-	-
Unigene715_PB_AHAU	32.7	55.69	140.68	58.29	9.89	-	-	-	gi|225425476|ref|XP_002272745.1|/1.87678e-62/PREDICTED: hypothetical protein [Vitis vinifera]
Unigene23521_PB_AHAU	0.87	11.96	139.3	46.76	0	GO:0043231//intracellular membrane-bounded organelle	-	GO:0009725//response to hormone stimulus;GO:0009845//seed germination	gi|147858059|emb|CAN80336.1|/4.75958e-30/hypothetical protein VITISV_038913 [Vitis vinifera]
Unigene10613_PB_AHAU	77	95.14	138.78	141.13	90.14	-	-	-	-
Unigene62815_PB_AHAU	63.68	70.33	137.22	125.1	231.38	-	-	-	-
Unigene12107_PB_AHAU	87.38	92.64	134.62	26.22	11.39	-	GO:0046914//transition metal ion binding	GO:0009725//response to hormone stimulus;GO:0009743//response to carbohydrate stimulus	gi|255537543|ref|XP_002509838.1|/7.01036e-71/zinc finger protein, putative [Ricinus communis]
Unigene16065_PB_AHAU	38.59	37.13	134.1	35.41	17.26	GO:0043231//intracellular membrane-bounded organelle;GO:0044444//cytoplasmic part	GO:0030528//transcription regulator activity;GO:0003676//nucleic acid binding;GO:0001071//nucleic acid binding transcription factor activity	GO:0043401//steroid hormone mediated signaling pathway;GO:0010467//gene expression	gi|255538564|ref|XP_002510347.1|/7.34014e-40/BRASSINAZOLE-RESISTANT 1 protein, putative [Ricinus communis]
Unigene42139_PB_AHAU	55.02	51.23	133.06	830.91	1210.67	-	-	-	gi|255626695|gb|ACU13692.1|/1.93986e-33/unknown [Glycine max]
Unigene5924_PB_AHAU	27.86	79.97	131.33	108.39	172.74	-	GO:0016843	GO:0008152//metabolic process	gi|297744903|emb|CBI38400.3|/3.17928e-94/unnamed protein product [Vitis vinifera]
Unigene63274_PB_AHAU	83.58	95.85	130.81	97.54	121.8	-	-	-	-
Unigene16212_PB_AHAU	78.56	72.29	130.46	141.3	79.42	GO:0009941//chloroplast envelope;GO:0009532//plastid stroma	GO:0016667//oxidoreductase activity, acting on a sulfur group of donors	-	gi|124365591|gb|ABN09825.1|/1.374e-91/Thioredoxin domain 2; Thioredoxin fold [Medicago truncatula]
Unigene9156_PB_AHAU	67.31	98.53	130.11	132.44	73.38	GO:0031227//intrinsic to endoplasmic reticulum membrane	GO:0016628//oxidoreductase activity, acting on the CH-CH group of donors, NAD or NADP as acceptor	GO:0016129	gi|297735748|emb|CBI18435.3|/1.12947e-137/unnamed protein product [Vitis vinifera]
Unigene42649_PB_AHAU	3.98	14.82	129.94	90.36	198.87	GO:0005576//extracellular region;GO:0030312//external encapsulating structure	-	-	gi|464367|sp|Q05091.1|PGIP_PYRCO/0/RecName: Full=Polygalacturonase inhibitor; AltName: Full=Polygalacturonase-inhibiting protein; Short=PGIG; Flags: Precursor
Unigene21348_PB_AHAU	76.31	77.82	129.77	85.18	91.31	-	-	-	-
Unigene28159_PB_AHAU	58.14	85.86	129.25	141.46	233.72	-	-	-	-
Unigene84610_PB_AHAU	64.89	81.75	128.21	32.23	26.3	-	-	-	-
Unigene41518_PB_AHAU	3.63	24.28	126.65	123.09	50.1	GO:0043231//intracellular membrane-bounded organelle;GO:0015630//microtubule cytoskeleton	-	GO:0048468//cell development;GO:0048513//organ development	gi|255640650|gb|ACU20610.1|/1.26166e-32/unknown [Glycine max]
Unigene6660_PB_AHAU	2.77	5.71	126.3	342.72	1351.4	GO:0005576//extracellular region;GO:0030312//external encapsulating structure	-	-	gi|464367|sp|Q05091.1|PGIP_PYRCO/0/RecName: Full=Polygalacturonase inhibitor; AltName: Full=Polygalacturonase-inhibiting protein; Short=PGIG; Flags: Precursor
Unigene25618_PB_AHAU	81.33	96.03	125.61	63.63	86.62	-	-	-	-
Unigene18673_PB_AHAU	51.22	58.55	125.61	157.16	128.51	-	-	-	-
Unigene28932_PB_AHAU	67.14	71.76	124.74	164.51	174.41	-	-	-	-
Unigene10276_PB_AHAU	66.1	68.36	122.84	124.09	78.91	-	-	-	gi|225434853|ref|XP_002282322.1|/7.62669e-66/PREDICTED: hypothetical protein [Vitis vinifera]
Unigene1272_PB_AHAU	69.39	92.46	122.32	136.79	61.99	GO:0005635//nuclear envelope	GO:0022892	GO:0006605//protein targeting	gi|84453224|dbj|BAE71209.1|/9.77209e-115/putative importin alpha [Trifolium pratense]
Unigene21599_PB_AHAU	97.42	91.75	121.63	92.19	56.63	-	GO:0046914//transition metal ion binding;GO:0016702//oxidoreductase activity, acting on single donors with incorporation of molecular oxygen, incorporation of two atoms of oxygen	GO:0006633//fatty acid biosynthetic process	gi|255547812|ref|XP_002514963.1|/7.5016e-155/lipoxygenase, putative [Ricinus communis]
Unigene22359_PB_AHAU	97.94	95.14	121.45	103.55	128.67	GO:0044464//cell part	-	-	gi|225458069|ref|XP_002280550.1|/4.56831e-20/PREDICTED: hypothetical protein [Vitis vinifera]
Unigene28036_PB_AHAU	86.52	81.75	121.28	187.56	474.98	GO:0043231//intracellular membrane-bounded organelle	GO:0003677//DNA binding;GO:0001071//nucleic acid binding transcription factor activity;GO:0005515//protein binding	GO:0006351//transcription, DNA-dependent	gi|302398647|gb|ADL36618.1|/1.43035e-42/BZIP domain class transcription factor [Malus x domestica]
Unigene29852_PB_AHAU	92.92	99.6	119.89	176.54	140.57	-	-	-	-
Unigene24077_PB_AHAU	22.67	26.06	119.89	120.59	133.87	-	-	-	-
Unigene12089_PB_AHAU	38.07	39.09	119.37	123.59	227.36	GO:0043231//intracellular membrane-bounded organelle	GO:0048037//cofactor binding;GO:0008483//transaminase activity	-	gi|255560072|ref|XP_002521054.1|/1.1177e-129/aminobutyrate aminotransferase, putative [Ricinus communis]
Unigene21574_PB_AHAU	59.35	6.07	118.33	29.23	0	-	-	-	gi|217316936|gb|ACK37880.1|/2.67307e-25/dehydrin [Pyrus pyrifolia]
Unigene10387_PB_AHAU	73.02	79.97	117.47	111.4	209.26	-	-	-	-
Unigene5161_PB_AHAU	90.84	88.18	117.29	133.78	88.8	-	-	-	-
Unigene82610_PB_AHAU	69.21	83.18	117.12	42.26	41.72	GO:0031090//organelle membrane;GO:0009536//plastid	GO:0016862//intramolecular oxidoreductase activity, interconverting keto- and enol-groups;GO:0015036//disulfide oxidoreductase activity;GO:0004576//oligosaccharyl transferase activity	GO:0018904;GO:0033554//cellular response to stress;GO:0019725//cellular homeostasis	gi|255578860|ref|XP_002530284.1|/2.47885e-60/protein disulfide isomerase, putative [Ricinus communis]
Unigene81681_PB_AHAU	60.56	71.76	116.95	53.61	42.22	GO:0043231//intracellular membrane-bounded organelle	GO:0042802//identical protein binding;GO:0003677//DNA binding	GO:0009725//response to hormone stimulus;GO:0006355//regulation of transcription, DNA-dependent;GO:0000902//cell morphogenesis;GO:0048513//organ development;GO:0007165//signal transduction;GO:0009639//response to red or far red light	gi|224137880|ref|XP_002326463.1|/5.34804e-104/predicted protein [Populus trichocarpa]
Unigene83248_PB_AHAU	43.09	65.69	116.95	71.32	59.81	GO:0005667//transcription factor complex	GO:0030528//transcription regulator activity;GO:0003676//nucleic acid binding	GO:0006351//transcription, DNA-dependent;GO:0009873//ethylene mediated signaling pathway	gi|302398673|gb|ADL36631.1|/1.57656e-53/C2H2L domain class transcription factor [Malus x domestica]
Unigene50034_PB_AHAU	51.05	81.75	116.6	75.16	80.09	GO:0031224//intrinsic to membrane	GO:0016628//oxidoreductase activity, acting on the CH-CH group of donors, NAD or NADP as acceptor;GO:0001071//nucleic acid binding transcription factor activity;GO:0032559;GO:0004702//receptor signaling protein serine/threonine kinase activity	GO:0009845//seed germination;GO:0010431//seed maturation;GO:0007167//enzyme linked receptor protein signaling pathway;GO:0006351//transcription, DNA-dependent;GO:0006464//protein modification process	gi|47498987|gb|AAT28309.1|/1.15714e-60/leucine-rich repeat receptor-like protein kinase [Pyrus pyrifolia]
Unigene49985_PB_AHAU	33.05	44.09	116.6	97.04	33.34	GO:0016020//membrane;GO:0043231//intracellular membrane-bounded organelle	GO:0004673//protein histidine kinase activity;GO:0019901//protein kinase binding;GO:0016791//phosphatase activity;GO:0004888//transmembrane receptor activity	GO:0009908//flower development;GO:0044260;GO:0009888//tissue development;GO:0009744//response to sucrose stimulus;GO:0040007//growth;GO:0010260//organ senescence;GO:0009755//hormone-mediated signaling pathway;GO:0006826//iron ion transport;GO:0016310//phosphorylation;GO:2000026//regulation of multicellular organismal development;GO:0006970//response to osmotic stress;GO:0015996//chlorophyll catab…	gi|190148357|gb|ACE63261.1|/8.43547e-66/histidine kinase 3 [Betula pendula]
Unigene53921_PB_AHAU	12.98	22.49	116.43	109.06	92.99	-	-	-	-
Unigene13450_PB_AHAU	13.15	28.38	116.25	50.27	36.52	-	-	-	gi|255586353|ref|XP_002533826.1|/3.13017e-10/protein transporter, putative [Ricinus communis]
Unigene80946_PB_AHAU	68	99.24	116.08	138.79	191	-	GO:0048037//cofactor binding	GO:0008152//metabolic process	gi|255538116|ref|XP_002510123.1|/1.8488e-158/conserved hypothetical protein [Ricinus communis]
Unigene7506_PB_AHAU	59.52	81.22	115.04	95.03	67.35	GO:0030529//ribonucleoprotein complex	GO:0003676//nucleic acid binding;GO:0005198//structural molecule activity	GO:0010467//gene expression	gi|297735512|emb|CBI17952.3|/5.30969e-75/unnamed protein product [Vitis vinifera]
Unigene305_PB_AHAU	52.6	80.5	115.04	94.53	85.45	GO:0043231//intracellular membrane-bounded organelle	GO:0048037//cofactor binding;GO:0008483//transaminase activity	-	gi|224086589|ref|XP_002307913.1|/7.1719e-119/predicted protein [Populus trichocarpa]
Unigene29991_PB_AHAU	14.36	57.12	114.18	99.88	63.5	-	-	-	-
Unigene28264_PB_AHAU	15.57	67.83	113.83	40.25	50.43	-	-	-	gi|255553909|ref|XP_002517995.1|/2.05913e-19/conserved hypothetical protein [Ricinus communis]
Unigene11998_PB_AHAU	34.09	57.48	113.31	114.41	119.96	GO:0044464//cell part	GO:0003676//nucleic acid binding;GO:0004527//exonuclease activity	GO:0034641//cellular nitrogen compound metabolic process	gi|225429426|ref|XP_002276186.1|/3.08733e-122/PREDICTED: hypothetical protein [Vitis vinifera]
Unigene24865_PB_AHAU	56.24	67.65	113.14	107.22	124.48	-	-	-	-
Unigene82061_PB_AHAU	63.5	59.08	112.27	175.53	171.9	-	-	-	-
Unigene34243_PB_AHAU	61.43	94.6	111.58	125.93	119.96	-	GO:0016899//oxidoreductase activity, acting on the CH-OH group of donors, oxygen as acceptor;GO:0000166//nucleotide binding	GO:0008152//metabolic process	gi|21618144|gb|AAM67194.1|/9.68561e-12/glycolate oxidase, putative [Arabidopsis thaliana]
Unigene69951_PB_AHAU	66.62	88	111.58	105.05	119.96	GO:0044464//cell part	-	-	gi|255560832|ref|XP_002521429.1|/1.18369e-44/conserved hypothetical protein [Ricinus communis]
Unigene15876_PB_AHAU	42.57	60.87	110.71	82.84	46.91	-	-	-	-
Unigene28034_PB_AHAU	80.29	72.29	110.19	104.89	113.26	-	-	GO:0010038//response to metal ion	gi|296085089|emb|CBI28504.3|/6.09244e-26/unnamed protein product [Vitis vinifera]
Unigene27584_PB_AHAU	0	0.36	110.19	71.15	0	-	GO:0016705//oxidoreductase activity, acting on paired donors, with incorporation or reduction of molecular oxygen;GO:0016628//oxidoreductase activity, acting on the CH-CH group of donors, NAD or NADP as acceptor	GO:0044238//primary metabolic process	gi|310657311|gb|ADP02395.1|/3.91749e-77/delta-12 oleate desaturase [Gossypium hirsutum]
Unigene33411_PB_AHAU	49.49	44.62	109.84	61.46	36.02	-	-	-	-
Unigene4229_PB_AHAU	59.52	77.11	109.67	102.55	142.08	GO:0031090//organelle membrane;GO:0015934//large ribosomal subunit;GO:0009536//plastid	GO:0003676//nucleic acid binding;GO:0005198//structural molecule activity	GO:0010467//gene expression	gi|297743909|emb|CBI36879.3|/7.68592e-97/unnamed protein product [Vitis vinifera]
Unigene77425_PB_AHAU	57.27	67.83	109.67	95.7	40.21	-	-	-	gi|2497543|sp|Q42954.1|KPYC_TOBAC/1.73338e-08/RecName: Full=Pyruvate kinase, cytosolic isozyme; Short=PK
Unigene15001_PB_AHAU	90.15	94.25	107.76	83.01	85.78	GO:0044424//intracellular part	GO:0016859//cis-trans isomerase activity;GO:0016765//transferase activity, transferring alkyl or aryl (other than methyl) groups	GO:0006520//cellular amino acid metabolic process;GO:0009404//toxin metabolic process	gi|11132235|sp|P57108.1|GSTZ_EUPES/3.39868e-42/RecName: Full=Glutathione S-transferase zeta class
Unigene54579_PB_AHAU	38.93	48.19	106.73	11.69	6.03	-	-	-	-
Unigene10970_PB_AHAU	27.69	29.63	106.21	63.63	69.2	GO:0043231//intracellular membrane-bounded organelle	GO:0016788//hydrolase activity, acting on ester bonds;GO:0046914//transition metal ion binding;GO:0003676//nucleic acid binding	-	gi|255543128|ref|XP_002512627.1|/5.15525e-63/nucleic acid binding protein, putative [Ricinus communis]
Unigene27945_PB_AHAU	25.09	44.27	105.86	125.93	156.65	GO:0043231//intracellular membrane-bounded organelle	-	-	gi|296086430|emb|CBI32019.3|/1.4641e-141/unnamed protein product [Vitis vinifera]
Unigene77897_PB_AHAU	96.03	85.68	104.82	38.75	24.46	-	-	-	-
Unigene49683_PB_AHAU	41.36	55.51	104.65	81.34	126.16	-	-	-	gi|296086473|emb|CBI32062.3|/2.43555e-39/unnamed protein product [Vitis vinifera]
Unigene4259_PB_AHAU	81.85	73.72	104.3	49.1	19.27	-	GO:0005515//protein binding	-	gi|224143772|ref|XP_002325070.1|/0/predicted protein [Populus trichocarpa]
Unigene42057_PB_AHAU	26.13	28.92	103.78	160.84	156.99	-	-	-	-
Unigene965_PB_AHAU	67.31	74.25	103.43	32.23	48.76	GO:0009526//plastid envelope	GO:0004738//pyruvate dehydrogenase activity	GO:0006007//glucose catabolic process	gi|255548035|ref|XP_002515074.1|/8.0641e-164/pyruvate dehydrogenase, putative [Ricinus communis]
Unigene3762_PB_AHAU	74.92	75.68	103.09	54.78	71.37	GO:0055029;GO:0016591//DNA-directed RNA polymerase II, holoenzyme	GO:0003676//nucleic acid binding;GO:0046914//transition metal ion binding;GO:0034062//RNA polymerase activity	GO:0006351//transcription, DNA-dependent	gi|225425585|ref|XP_002263065.1|/1.0286e-34/PREDICTED: hypothetical protein [Vitis vinifera]
Unigene17568_PB_AHAU	68	58.55	102.91	68.48	31.83	-	-	-	-
Unigene11182_PB_AHAU	41.18	57.3	102.74	80.67	96.5	-	-	-	gi|255563502|ref|XP_002522753.1|/3.00712e-16/transporter, putative [Ricinus communis]
Unigene81992_PB_AHAU	59	73.36	102.57	83.34	57.13	-	GO:0016616//oxidoreductase activity, acting on the CH-OH group of donors, NAD or NADP as acceptor;GO:0048037//cofactor binding	GO:0006007//glucose catabolic process	gi|225445084|ref|XP_002283629.1|/2.71834e-101/PREDICTED: hypothetical protein [Vitis vinifera]
Unigene82469_PB_AHAU	49.49	73.72	102.39	82.17	62.33	GO:0044464//cell part	-	-	gi|297814634|ref|XP_002875200.1|/6.60213e-24/hypothetical protein ARALYDRAFT_484241 [Arabidopsis lyrata subsp. lyrata]
Unigene6693_PB_AHAU	46.03	53.19	102.22	69.98	95.5	GO:0043231//intracellular membrane-bounded organelle	-	GO:0010647;GO:0009267//cellular response to starvation	gi|224092472|ref|XP_002309624.1|/4.72923e-100/predicted protein [Populus trichocarpa]
Unigene78474_PB_AHAU	64.54	72.11	101.35	92.36	103.21	GO:0042995//cell projection	GO:0032561	GO:0010038//response to metal ion	gi|225444063|ref|XP_002263885.1|/2.95989e-109/PREDICTED: hypothetical protein [Vitis vinifera]
Unigene28971_PB_AHAU	16.44	25.35	101.01	89.35	70.03	-	-	-	-
Unigene693_PB_AHAU	71.81	88.89	100.83	144.8	138.22	GO:0031224//intrinsic to membrane;GO:0043231//intracellular membrane-bounded organelle	GO:0005215//transporter activity	GO:0006810//transport	gi|255638153|gb|ACU19390.1|/5.82258e-92/unknown [Glycine max]
Unigene49339_PB_AHAU	64.71	58.55	100.83	92.19	60.32	GO:0043231//intracellular membrane-bounded organelle	-	-	gi|255542044|ref|XP_002512086.1|/9.69259e-128/SPFH domain-containing protein 2 precursor, putative [Ricinus communis]
Unigene81375_PB_AHAU	24.57	28.38	100.83	81	121.47	-	-	-	-
Unigene29387_PB_AHAU	46.72	61.05	100.31	76.83	45.07	GO:0043234//protein complex	GO:0005515//protein binding	GO:0044267//cellular protein metabolic process	gi|15237277|ref|NP_197720.1|/3.96236e-21/PDF5 (PREFOLDIN 5); unfolded protein binding [Arabidopsis thaliana]
Unigene14767_PB_AHAU	13.67	10	74.85	410.03	127.33	-	-	-	-
Unigene28772_PB_AHAU	0	12.32	91.31	330.86	378.81	-	-	-	gi|3334262|sp|O24059.1|MT3_MALDO/1.31408e-08/RecName: Full=Metallothionein-like protein type 3; Short=MT-3
Unigene29574_PB_AHAU	16.61	27.31	65.14	324.35	70.03	-	GO:0016757//transferase activity, transferring glycosyl groups	GO:0009628//response to abiotic stimulus	gi|224090230|ref|XP_002308957.1|/2.00414e-63/predicted protein [Populus trichocarpa]
Unigene78653_PB_AHAU	19.55	97.64	57	292.28	136.38	GO:0031224//intrinsic to membrane	GO:0016491//oxidoreductase activity;GO:0005506//iron ion binding	GO:0008152//metabolic process	gi|225451804|ref|XP_002281338.1|/0/PREDICTED: brassinosteroid-6-oxidase [Vitis vinifera]
Unigene12811_PB_AHAU	0	3.57	35.69	272.74	129.34	-	-	-	gi|37359170|gb|AAL05954.1|/3.28193e-06/agglutinin [Amaranthus caudatus]
Unigene41098_PB_AHAU	43.95	56.76	97.37	231.48	161.68	GO:0043231//intracellular membrane-bounded organelle	-	GO:0006351//transcription, DNA-dependent	gi|224101533|ref|XP_002312320.1|/3.81466e-50/predicted protein [Populus trichocarpa]
Unigene48910_PB_AHAU	38.41	39.63	54.75	228.65	218.98	-	-	-	-
Unigene81143_PB_AHAU	39.28	50.16	47.82	210.94	167.71	-	-	-	-
Unigene78925_PB_AHAU	0	0	0	209.44	0	-	-	-	gi|225451015|ref|XP_002280966.1|/4.85898e-112/PREDICTED: hypothetical protein [Vitis vinifera]
Unigene28620_PB_AHAU	88.59	90.32	90.44	200.42	459.74	-	-	-	-
Unigene81970_PB_AHAU	2.6	39.63	47.13	193.4	66.18	-	GO:0016491//oxidoreductase activity	GO:0008152//metabolic process	gi|224129602|ref|XP_002328757.1|/2.64065e-63/predicted protein [Populus trichocarpa]
Unigene16048_PB_AHAU	20.24	31.24	59.6	186.89	671.51	-	-	-	gi|51507367|emb|CAH18931.1|/3.83628e-08/xyloglucan endotransglycosilase [Pyrus communis]
Unigene88696_PB_AHAU	34.43	27.85	87.49	186.06	170.06	-	-	-	-
Unigene3166_PB_AHAU	2.42	23.2	71.73	182.21	279.13	-	-	-	gi|255572650|ref|XP_002527258.1|/2.39973e-25/transcription factor, putative [Ricinus communis]
Unigene49237_PB_AHAU	88.77	63.19	50.59	181.88	152.13	GO:0042598//vesicular fraction;GO:0044444//cytoplasmic part	GO:0005515//protein binding	GO:0016044//cellular membrane organization;GO:0015031//protein transport	gi|297736636|emb|CBI25507.3|/4.00304e-90/unnamed protein product [Vitis vinifera]
Unigene4785_PB_AHAU	32.01	31.59	90.44	180.38	130.68	GO:0042579//microbody	GO:0016703;GO:0016408	GO:0009694//jasmonic acid metabolic process;GO:0009850//auxin metabolic process	gi|297734926|emb|CBI17160.3|/1.79631e-92/unnamed protein product [Vitis vinifera]
Unigene28066_PB_AHAU	54.16	62.12	95.12	179.88	174.24	-	-	-	-
Unigene86716_PB_AHAU	7.61	17.67	45.22	174.2	194.35	-	-	-	gi|224136061|ref|XP_002322230.1|/6.57636e-36/predicted protein [Populus trichocarpa]
Unigene69920_PB_AHAU	21.28	25.88	95.46	172.86	92.65	-	-	-	gi|224063549|ref|XP_002301199.1|/2.36372e-110/predicted protein [Populus trichocarpa]
Unigene40714_PB_AHAU	17.48	55.33	80.04	171.53	127.5	GO:0031224//intrinsic to membrane	-	-	gi|297744933|emb|CBI38472.3|/6.97866e-22/unnamed protein product [Vitis vinifera]
Unigene28512_PB_AHAU	48.28	46.05	61.68	171.02	138.73	-	GO:0008375//acetylglucosaminyltransferase activity	GO:0006486//protein glycosylation	gi|255562045|ref|XP_002522031.1|/2.73121e-171/o-linked n-acetylglucosamine transferase, ogt, putative [Ricinus communis]
Unigene29569_PB_AHAU	80.11	46.94	64.1	168.35	225.51	-	-	-	gi|225425551|ref|XP_002262828.1|/1.53376e-12/PREDICTED: hypothetical protein [Vitis vinifera]
Unigene29731_PB_AHAU	77.17	79.43	71.38	163.51	184.97	GO:0043231//intracellular membrane-bounded organelle	GO:0003676//nucleic acid binding	-	gi|225436974|ref|XP_002276883.1|/2.81425e-114/PREDICTED: hypothetical protein [Vitis vinifera]
Unigene6455_PB_AHAU	20.94	50.51	65.66	160.67	276.45	-	-	-	gi|255569416|ref|XP_002525675.1|/1.3356e-07/conserved hypothetical protein [Ricinus communis]
Unigene2941_PB_AHAU	55.72	55.87	81.26	160.5	121.8	-	-	-	gi|225460057|ref|XP_002274203.1|/4.17018e-56/PREDICTED: hypothetical protein [Vitis vinifera]
Unigene49795_PB_AHAU	41.53	44.62	47.3	159.33	122.98	-	-	-	gi|224066541|ref|XP_002302127.1|/9.52117e-51/predicted protein [Populus trichocarpa]
Unigene31742_PB_AHAU	21.8	26.77	89.57	155.33	195.02	-	-	-	-
Unigene28072_PB_AHAU	77.35	69.44	89.57	151.32	158.83	-	-	-	-
Unigene6898_PB_AHAU	25.09	49.62	80.04	146.31	190.5	-	-	-	gi|255561981|ref|XP_002521999.1|/1.30905e-08/conserved hypothetical protein [Ricinus communis]
Unigene10122_PB_AHAU	57.62	66.04	83.16	144.14	160.84	GO:0015935//small ribosomal subunit;GO:0016020//membrane;GO:0031981//nuclear lumen	GO:0005198//structural molecule activity	GO:0010467//gene expression	gi|224074215|ref|XP_002335886.1|/3.69418e-60/predicted protein [Populus trichocarpa]
Unigene59806_PB_AHAU	41.01	52.66	85.41	142.97	127.67	-	-	-	-
Unigene42372_PB_AHAU	0	12.32	66.7	142.63	158.16	-	-	-	-
Unigene42350_PB_AHAU	97.07	97.64	75.02	142.13	121.64	GO:0043231//intracellular membrane-bounded organelle	GO:0005488//binding	GO:0032446//protein modification by small protein conjugation;GO:0009408//response to heat;GO:0043392//negative regulation of DNA binding	gi|55859483|emb|CAI11094.1|/6.04176e-31/ubiquitin-like protein SMT3 [Cannabis sativa]
Unigene30715_PB_AHAU	12.46	3.57	11.78	142.13	149.78	-	-	-	-
Unigene8154_PB_AHAU	29.07	48.02	74.33	141.63	127.17	GO:0043231//intracellular membrane-bounded organelle	-	-	gi|255573455|ref|XP_002527653.1|/2.73235e-56/conserved hypothetical protein [Ricinus communis]
Unigene17227_PB_AHAU	83.75	68.72	60.29	134.28	119.96	GO:0015935//small ribosomal subunit;GO:0030312//external encapsulating structure;GO:0031981//nuclear lumen	GO:0005198//structural molecule activity	GO:0010467//gene expression	gi|224077760|ref|XP_002305397.1|/2.31658e-75/predicted protein [Populus trichocarpa]
Unigene28937_PB_AHAU	33.4	53.37	92.17	134.11	85.78	GO:0042579//microbody	GO:0046914//transition metal ion binding;GO:0016616//oxidoreductase activity, acting on the CH-OH group of donors, NAD or NADP as acceptor;GO:0016657//oxidoreductase activity, acting on NADH or NADPH, nitrogenous group as acceptor	GO:0006067//ethanol metabolic process;GO:0009791//post-embryonic development;GO:0006081//cellular aldehyde metabolic process;GO:0009408//response to heat	gi|297744241|emb|CBI37211.3|/4.1762e-77/unnamed protein product [Vitis vinifera]
Unigene82502_PB_AHAU	52.6	69.79	92.17	133.28	184.97	-	GO:0016741;GO:0046914//transition metal ion binding	GO:0006730//one-carbon metabolic process	gi|224099913|ref|XP_002311673.1|/9.86321e-42/predicted protein [Populus trichocarpa]
Unigene8648_PB_AHAU	49.31	27.31	72.59	133.28	118.96	GO:0009536//plastid	GO:0016903//oxidoreductase activity, acting on the aldehyde or oxo group of donors;GO:0016744	GO:0006772//thiamine metabolic process;GO:0006721//terpenoid metabolic process	gi|35187002|gb|AAQ84169.1|/1.53307e-57/1-deoxy-D-xylulose 5-phosphate synthase [Pueraria montana var. lobata]
Unigene54387_PB_AHAU	0	0	36.21	131.44	78.58	GO:0019866//organelle inner membrane;GO:0031224//intrinsic to membrane	-	GO:0046907//intracellular transport	gi|255550607|ref|XP_002516353.1|/7.78963e-36/mitochondrial carrier protein, putative [Ricinus communis]
Unigene259_PB_AHAU	38.07	62.12	94.08	129.44	114.26	-	GO:0005515//protein binding	-	gi|193290377|gb|ABY65001.1|/3.09205e-125/14-3-3b protein [Gossypium hirsutum]
Unigene6976_PB_AHAU	45.51	71.58	69.48	129.27	64.17	-	-	-	gi|87162699|gb|ABD28494.1|/8.5397e-37/protein F12F1.11 - , putative [Medicago truncatula]
Unigene85577_PB_AHAU	71.46	79.43	93.73	129.1	134.37	-	-	-	-
Unigene29428_PB_AHAU	21.8	34.45	67.4	128.6	103.88	-	GO:0004672//protein kinase activity;GO:0032559	GO:0009056//catabolic process;GO:0006464//protein modification process	gi|224099871|ref|XP_002311653.1|/1.96469e-113/predicted protein [Populus trichocarpa]
Unigene16003_PB_AHAU	97.76	65.33	69.13	128.1	173.91	GO:0009536//plastid	GO:0070566//adenylyltransferase activity;GO:0032559	GO:0005982//starch metabolic process;GO:0005977//glycogen metabolic process	gi|295684201|gb|ADG27450.1|/1.52361e-40/ADP glucose pyrophosphorylase small subunit 1-like protein [Malus x domestica]
Unigene2490_PB_AHAU	41.18	30.17	42.62	127.93	66.68	GO:0009528//plastid inner membrane	GO:0016741	GO:0006730//one-carbon metabolic process	gi|255552017|ref|XP_002517053.1|/2.43943e-149/chloroplast inner envelope protein, putative [Ricinus communis]
Unigene12455_PB_AHAU	52.43	99.96	95.64	126.1	170.06	GO:0043234//protein complex	-	GO:0009894	gi|171854677|dbj|BAG16528.1|/3.30495e-161/putative 26S proteasome subunit RPN2a [Capsicum chinense]
Unigene1910_PB_AHAU	61.6	82.64	73.29	125.93	256.51	-	-	-	gi|52745118|emb|CAH56540.1|/1.37649e-15/hypothetical protein [Ricinus communis]
Unigene22445_PB_AHAU	47.76	37.48	59.25	124.26	20.78	-	GO:0004721//phosphoprotein phosphatase activity	-	gi|297735253|emb|CBI17615.3|/2.74599e-127/unnamed protein product [Vitis vinifera]
Unigene28851_PB_AHAU	20.94	26.6	67.05	123.59	102.03	-	GO:0004497//monooxygenase activity;GO:0005506//iron ion binding	-	gi|225458454|ref|XP_002282091.1|/3.01411e-17/PREDICTED: hypothetical protein [Vitis vinifera]
Unigene15183_PB_AHAU	25.09	39.27	22.87	123.43	130.01	-	-	-	-
Unigene59989_PB_AHAU	21.46	31.06	68.61	123.26	112.42	-	-	-	-
Unigene80945_PB_AHAU	37.2	27.85	54.58	121.92	50.6	-	GO:0048037//cofactor binding	GO:0008152//metabolic process	gi|255538116|ref|XP_002510123.1|/5.78347e-158/conserved hypothetical protein [Ricinus communis]
Unigene7388_PB_AHAU	4.33	5.53	33.78	121.59	165.36	GO:0043232;GO:0043231//intracellular membrane-bounded organelle	GO:0005515//protein binding;GO:0003916//DNA topoisomerase activity;GO:0032559	GO:0006259//DNA metabolic process;GO:0001708//cell fate specification	gi|168022302|ref|XP_001763679.1|/1.00448e-48/predicted protein [Physcomitrella patens subsp. patens]
Unigene5682_PB_AHAU	68.18	53.55	46.78	120.25	121.47	GO:0009536//plastid	-	-	gi|297736651|emb|CBI25522.3|/1.61076e-76/unnamed protein product [Vitis vinifera]
Unigene69851_PB_AHAU	32.18	47.84	37.94	120.25	107.56	-	-	-	gi|225426399|ref|XP_002272722.1|/5.69615e-162/PREDICTED: hypothetical protein [Vitis vinifera]
Unigene83894_PB_AHAU	51.39	70.86	63.06	119.08	184.97	GO:0009532//plastid stroma	-	-	gi|224095202|ref|XP_002310360.1|/2.1192e-134/predicted protein [Populus trichocarpa]
Unigene42455_PB_AHAU	43.43	43.2	63.24	117.91	243.78	GO:0009526//plastid envelope;GO:0009534//chloroplast thylakoid;GO:0009570//chloroplast stroma;GO:0044436	GO:0005488//binding;GO:0016628//oxidoreductase activity, acting on the CH-CH group of donors, NAD or NADP as acceptor	GO:0009767//photosynthetic electron transport chain;GO:0009725//response to hormone stimulus;GO:0006950//response to stress	gi|2632088|emb|CAA75657.1|/2.07545e-33/Plastid-lipid-Associated Protein [Nicotiana tabacum]
Unigene4790_PB_AHAU	4.67	7.85	28.41	117.75	114.43	-	-	-	gi|124360451|gb|ABN08461.1|/3.84052e-08/hypothetical protein MtrDRAFT_AC157472g30v2 [Medicago truncatula]
Unigene16741_PB_AHAU	12.63	20.35	48.34	115.58	131.02	-	-	-	-
Unigene21853_PB_AHAU	18.34	23.2	75.19	115.24	74.22	-	-	-	-
Unigene9575_PB_AHAU	42.05	50.69	93.38	113.57	29.99	-	-	-	gi|292668999|gb|ADE41154.1|/2.14097e-75/ethylene insensitive 3 class transcription factor [Malus x domestica]
Unigene14785_PB_AHAU	47.58	74.97	97.2	113.4	70.54	GO:0031410//cytoplasmic vesicle	-	-	gi|270342072|gb|ACZ74657.1|/4.22e-30/hypothetical protein [Phaseolus vulgaris]
Unigene82139_PB_AHAU	37.38	40.7	97.2	113.07	147.27	-	-	-	-
Unigene51577_PB_AHAU	85.31	46.77	27.2	112.9	104.88	-	-	-	gi|115480753|ref|NP_001063970.1|/1.94349e-09/Os09g0568400 [Oryza sativa Japonica Group]
Unigene70845_PB_AHAU	13.67	26.24	60.99	112.4	53.28	-	-	-	-
Unigene29688_PB_AHAU	98.28	54.62	55.44	110.56	57.97	-	-	-	-
Unigene41243_PB_AHAU	20.42	20.88	58.56	110.23	112.59	-	GO:0005488//binding	GO:0009314//response to radiation;GO:0009651//response to salt stress;GO:0007165//signal transduction;GO:0010467//gene expression	gi|292668979|gb|ADE41144.1|/2.00347e-49/AP2 domain class transcription factor [Malus x domestica]
Unigene9390_PB_AHAU	95.51	52.66	48.86	110.06	100.02	GO:0030964;GO:0005746//mitochondrial respiratory chain	-	GO:0043094	gi|255541508|ref|XP_002511818.1|/1.7715e-34/conserved hypothetical protein [Ricinus communis]
Unigene28683_PB_AHAU	34.26	65.69	70.17	109.9	47.75	-	-	-	gi|297736022|emb|CBI24060.3|/6.15755e-61/unnamed protein product [Vitis vinifera]
Unigene4536_PB_AHAU	2.77	7.85	89.23	109.56	111.42	GO:0009536//plastid	GO:0001071//nucleic acid binding transcription factor activity	GO:0009725//response to hormone stimulus;GO:0000902//cell morphogenesis;GO:0048506;GO:0009639//response to red or far red light	gi|225452765|ref|XP_002283094.1|/2.55258e-33/PREDICTED: hypothetical protein [Vitis vinifera]
Unigene11317_PB_AHAU	30.97	31.24	28.24	109.56	59.98	GO:0030529//ribonucleoprotein complex	-	GO:0000377	gi|224134486|ref|XP_002327417.1|/1.7251e-57/predicted protein [Populus trichocarpa]
Unigene6570_PB_AHAU	49.14	69.26	53.19	108.73	127.5	-	-	-	gi|255647046|gb|ACU23991.1|/3.30049e-41/unknown [Glycine max]
Unigene82776_PB_AHAU	16.96	22.85	31.36	108.73	58.64	-	GO:0005488//binding;GO:0003824//catalytic activity	GO:0008152//metabolic process	gi|296089289|emb|CBI39061.3|/2.46511e-89/unnamed protein product [Vitis vinifera]
Unigene80921_PB_AHAU	25.09	28.56	64.1	106.22	101.7	-	-	-	gi|224124296|ref|XP_002329988.1|/2.80237e-34/predicted protein [Populus trichocarpa]
Unigene75816_PB_AHAU	87.38	71.76	81.43	104.55	52.11	-	-	-	-
Unigene48317_PB_AHAU	0	8.03	86.8	104.22	0	-	-	-	gi|118488559|gb|ABK96092.1|/4.1867e-17/unknown [Populus trichocarpa]
Unigene81883_PB_AHAU	36.16	53.55	96.68	103.55	85.45	-	-	-	-
Unigene2159_PB_AHAU	65.93	57.83	75.02	103.22	84.61	-	GO:0032559;GO:0042623//ATPase activity, coupled	-	gi|224136151|ref|XP_002322252.1|/3.71373e-116/predicted protein [Populus trichocarpa]
Unigene25019_PB_AHAU	73.37	74.43	75.89	102.72	170.22	-	-	-	-
Unigene49604_PB_AHAU	37.38	23.56	29.11	102.72	49.76	GO:0043231//intracellular membrane-bounded organelle	GO:0016405//CoA-ligase activity	-	gi|225470747|ref|XP_002267459.1|/2.51694e-15/PREDICTED: hypothetical protein [Vitis vinifera]
Unigene54549_PB_AHAU	9.34	11.6	67.4	102.38	153.47	-	-	-	-
Unigene35017_PB_AHAU	94.48	68.01	71.73	102.21	42.05	-	GO:0046872//metal ion binding	-	gi|225450285|ref|XP_002270910.1|/4.58474e-48/PREDICTED: hypothetical protein [Vitis vinifera]
Unigene9025_PB_AHAU	51.56	59.26	92	101.55	114.26	-	GO:0016301//kinase activity	-	gi|255585466|ref|XP_002533426.1|/1.91528e-09/kinase, putative [Ricinus communis]
Unigene69994_PB_AHAU	65.41	68.72	92.86	100.21	171.56	GO:0043231//intracellular membrane-bounded organelle;GO:0031461//cullin-RING ubiquitin ligase complex	GO:0003676//nucleic acid binding	GO:0006355//regulation of transcription, DNA-dependent;GO:0009640//photomorphogenesis;GO:0007602//phototransduction;GO:0003006//developmental process involved in reproduction	gi|224061051|ref|XP_002300334.1|/1.88214e-54/predicted protein [Populus trichocarpa]
Unigene8610_PB_AHAU	38.24	48.55	64.62	100.04	106.39	-	GO:0003824//catalytic activity	-	gi|224096231|ref|XP_002310584.1|/5.86246e-20/predicted protein [Populus trichocarpa]
Unigene28096_PB_AHAU	18.69	22.31	26.16	41.42	358.54	-	-	-	-
Unigene28035_PB_AHAU	41.18	81.93	33.44	35.74	302.42	GO:0043231//intracellular membrane-bounded organelle	GO:0003677//DNA binding;GO:0001071//nucleic acid binding transcription factor activity;GO:0005515//protein binding	GO:0006351//transcription, DNA-dependent	gi|302398643|gb|ADL36616.1|/2.24603e-31/BZIP domain class transcription factor [Malus x domestica]
Unigene83144_PB_AHAU	40.66	51.05	55.96	99.54	295.71	-	GO:0004180//carboxypeptidase activity	GO:0019538//protein metabolic process	gi|82568706|dbj|BAE48666.1|/7.83577e-35/Serine carboxypeptidase [Prunus mume]
Unigene81870_PB_AHAU	27.69	40.52	66.36	59.29	213.45	GO:0031410//cytoplasmic vesicle	GO:0016811//hydrolase activity, acting on carbon-nitrogen (but not peptide) bonds, in linear amides;GO:0070011	GO:0042445//hormone metabolic process	gi|255560590|ref|XP_002521309.1|/2.17042e-34/IAA-amino acid hydrolase ILR1 precursor, putative [Ricinus communis]
Unigene28372_PB_AHAU	51.91	59.26	72.94	98.04	203.4	-	-	-	-
Unigene10632_PB_AHAU	22.67	52.12	40.71	95.37	198.54	-	-	-	gi|224123910|ref|XP_002319194.1|/2.57459e-15/predicted protein [Populus trichocarpa]
Unigene17042_PB_AHAU	2.77	4.11	16.98	68.14	196.7	-	-	-	-
Unigene9967_PB_AHAU	9.69	15.53	32.75	83.34	193.68	-	-	-	-
Unigene16836_PB_AHAU	38.76	37.48	40.37	77.66	176.76	GO:0016591//DNA-directed RNA polymerase II, holoenzyme	GO:0043169//cation binding;GO:0003676//nucleic acid binding;GO:0034062//RNA polymerase activity;GO:0001882//nucleoside binding	GO:0003006//developmental process involved in reproduction;GO:0010467//gene expression	gi|255556051|ref|XP_002519060.1|/0/DNA-directed RNA polymerase II subunit, putative [Ricinus communis]
Unigene1856_PB_AHAU	41.7	52.66	67.05	93.86	172.57	GO:0005768//endosome;GO:0031090//organelle membrane	GO:0001071//nucleic acid binding transcription factor activity;GO:0032561	GO:0035556//intracellular signal transduction;GO:0009725//response to hormone stimulus;GO:0046907//intracellular transport;GO:0009630//gravitropism;GO:0003006//developmental process involved in reproduction;GO:0048528//post-embryonic root development;GO:0006950//response to stress	gi|224115414|ref|XP_002332129.1|/2.58526e-98/predicted protein [Populus trichocarpa]
Unigene48880_PB_AHAU	12.29	22.13	32.57	52.78	168.38	GO:0044464//cell part	-	-	gi|224122804|ref|XP_002318919.1|/1.7704e-39/predicted protein [Populus trichocarpa]
Unigene69354_PB_AHAU	54.16	69.44	54.92	70.98	166.87	-	GO:0005515//protein binding	GO:0044267//cellular protein metabolic process;GO:0050896//response to stimulus	gi|255642497|gb|ACU21512.1|/7.62453e-39/unknown [Glycine max]
Unigene84426_PB_AHAU	8.82	13.57	13.69	6.68	159	-	GO:0043169//cation binding;GO:0019842//vitamin binding;GO:0016641//oxidoreductase activity, acting on the CH-NH2 group of donors, oxygen as acceptor	GO:0003006//developmental process involved in reproduction;GO:0009692	gi|4586409|dbj|BAA76387.1|/9.92018e-78/ACC oxidase [Pyrus pyrifolia]
Unigene34050_PB_AHAU	30.8	32.84	36.04	53.78	156.32	GO:0044464//cell part	GO:0017111//nucleoside-triphosphatase activity;GO:0015604//phosphonate transmembrane transporter activity;GO:0032559	GO:0009207	gi|297740081|emb|CBI30263.3|/4.20308e-37/unnamed protein product [Vitis vinifera]
Unigene12581_PB_AHAU	12.29	11.07	32.92	82.51	151.63	-	-	-	gi|225444758|ref|XP_002279372.1|/0/PREDICTED: hypothetical protein [Vitis vinifera]
Unigene78433_PB_AHAU	35.47	47.3	50.24	88.02	150.29	-	-	-	-
Unigene56099_PB_AHAU	53.64	52.3	59.77	78.33	149.45	-	-	-	-
Unigene11393_PB_AHAU	21.63	20.35	39.33	74.99	148.11	GO:0044464//cell part	-	GO:0007047//cellular cell wall organization	gi|29467499|dbj|BAC67188.1|/4.44682e-49/expansin [Pyrus communis]
Unigene39228_PB_AHAU	28.72	37.66	60.64	77.66	145.76	-	-	-	-
Unigene81061_PB_AHAU	1.73	0.54	7.97	51.11	143.58	GO:0016020//membrane	GO:0016757//transferase activity, transferring glycosyl groups	GO:0009987//cellular process	gi|71493366|gb|AAZ32787.1|/2.69389e-08/cellulose synthase-like protein CslE [Nicotiana tabacum]
Unigene8098_PB_AHAU	46.37	59.44	54.75	90.02	142.41	GO:0030529//ribonucleoprotein complex	GO:0005198//structural molecule activity	GO:0010467//gene expression	gi|255578546|ref|XP_002530136.1|/1.90511e-31/60S ribosomal protein L18a, plant, putative [Ricinus communis]
Unigene8459_PB_AHAU	33.91	52.48	56.83	90.19	138.06	GO:0044444//cytoplasmic part;GO:0031090//organelle membrane;GO:0043231//intracellular membrane-bounded organelle	-	-	gi|224053422|ref|XP_002297811.1|/4.31187e-102/predicted protein [Populus trichocarpa]
Unigene2853_PB_AHAU	3.29	2.5	6.41	60.29	138.06	-	-	-	gi|147804670|emb|CAN66864.1|/1.79137e-39/hypothetical protein VITISV_022039 [Vitis vinifera]
Unigene77537_PB_AHAU	50.01	54.44	57.52	76.16	136.21	GO:0043234//protein complex;GO:0043231//intracellular membrane-bounded organelle	GO:0003676//nucleic acid binding;GO:0003682//chromatin binding;GO:0017111//nucleoside-triphosphatase activity;GO:0032559	GO:0006338//chromatin remodeling	gi|255551667|ref|XP_002516879.1|/2.94323e-150/helicase, putative [Ricinus communis]
Unigene83837_PB_AHAU	18.34	18.74	40.89	50.1	132.19	-	GO:0004468//lysine N-acetyltransferase activity	-	gi|255575687|ref|XP_002528743.1|/1.00974e-24/WD-repeat protein, putative [Ricinus communis]
Unigene82708_PB_AHAU	64.37	58.73	92.35	87.68	131.19	-	-	-	-
Unigene28817_PB_AHAU	68.69	56.23	68.78	73.32	130.35	-	-	-	-
Unigene50102_PB_AHAU	77.17	64.08	73.81	78.5	128.67	GO:0043234//protein complex	GO:0005488//binding	GO:0070646;GO:0019941//modification-dependent protein catabolic process;GO:0032501//multicellular organismal process;GO:0043623//cellular protein complex assembly;GO:0009639//response to red or far red light	gi|225463552|ref|XP_002267156.1|/1.2228e-45/PREDICTED: hypothetical protein [Vitis vinifera]
Unigene65275_PB_AHAU	40.32	44.62	60.99	95.2	127.17	-	-	-	-
Unigene29271_PB_AHAU	75.79	68.36	67.05	58.96	125.32	GO:0030529//ribonucleoprotein complex	GO:0005198//structural molecule activity	GO:0010467//gene expression	gi|116785857|gb|ABK23888.1|/4.32101e-50/unknown [Picea sitchensis]
Unigene38383_PB_AHAU	34.43	38.02	41.93	47.43	124.99	GO:0005768//endosome	GO:0005384//manganese ion transmembrane transporter activity	GO:0006828//manganese ion transport;GO:0030003//cellular cation homeostasis;GO:0010038//response to metal ion	gi|217071804|gb|ACJ84262.1|/7.7433e-17/unknown [Medicago truncatula]
Unigene17258_PB_AHAU	37.03	16.06	38.12	34.74	124.99	GO:0031410//cytoplasmic vesicle;GO:0009536//plastid	-	-	gi|225436329|ref|XP_002268144.1|/4.98195e-36/PREDICTED: hypothetical protein [Vitis vinifera]
Unigene79028_PB_AHAU	30.11	34.45	35.17	72.65	123.31	GO:0009528//plastid inner membrane	GO:0015151//alpha-glucoside transmembrane transporter activity	GO:0005984//disaccharide metabolic process;GO:0051707//response to other organism;GO:0005982//starch metabolic process;GO:0009628//response to abiotic stimulus;GO:0032501//multicellular organismal process;GO:0000017//alpha-glucoside transport	gi|109895092|gb|ABG47411.1|/6.29432e-70/maltose transporter [Malus x domestica]
Unigene200_PB_AHAU	20.94	21.96	31.36	98.87	122.14	-	-	-	gi|8272394|dbj|BAA96449.1|/4.67263e-06/metallothionein-like protein [Pyrus pyrifolia]
Unigene24414_PB_AHAU	68	69.26	84.72	79.33	120.97	-	-	-	-
Unigene34845_PB_AHAU	17.13	27.85	57.87	57.29	120.97	-	-	-	gi|255538358|ref|XP_002510244.1|/6.57677e-21/hypothetical protein RCOM_1591120 [Ricinus communis]
Unigene78839_PB_AHAU	51.22	50.69	61.16	69.31	120.63	GO:0005618//cell wall;GO:0030964;GO:0031981//nuclear lumen;GO:0009536//plastid;GO:0031090//organelle membrane	-	GO:0010035//response to inorganic substance;GO:0006996//organelle organization;GO:0009725//response to hormone stimulus;GO:0040007//growth;GO:0006970//response to osmotic stress;GO:0048528//post-embryonic root development	gi|217073079|gb|ACJ84899.1|/2.02662e-10/unknown [Medicago truncatula]
Unigene78355_PB_AHAU	68.69	45.52	55.44	41.25	120.46	-	-	-	-
Unigene41222_PB_AHAU	73.02	71.58	79	88.02	120.13	-	-	-	-
Unigene63392_PB_AHAU	64.71	78	93.04	78.83	119.79	-	GO:0046872//metal ion binding	-	gi|224104845|ref|XP_002313588.1|/1.29746e-76/predicted protein [Populus trichocarpa]
Unigene69147_PB_AHAU	56.76	46.94	47.3	60.29	118.96	-	-	-	-
Unigene50042_PB_AHAU	60.91	57.65	91.48	92.36	118.79	-	-	-	gi|297737703|emb|CBI26904.3|/6.69294e-08/unnamed protein product [Vitis vinifera]
Unigene82717_PB_AHAU	56.06	63.37	63.58	64.13	118.29	-	-	-	gi|297742974|emb|CBI35841.3|/2.80172e-06/unnamed protein product [Vitis vinifera]
Unigene40642_PB_AHAU	66.62	54.44	84.38	84.34	115.94	-	-	GO:0010038//response to metal ion;GO:0009860//pollen tube growth	gi|225425551|ref|XP_002262828.1|/5.88268e-127/PREDICTED: hypothetical protein [Vitis vinifera]
Unigene54027_PB_AHAU	65.93	48.55	41.58	83.01	115.44	-	-	-	-
Unigene77592_PB_AHAU	2.94	18.03	27.89	47.6	115.1	GO:0009536//plastid	GO:0016854//racemase and epimerase activity	GO:0019752//carboxylic acid metabolic process	gi|255553111|ref|XP_002517598.1|/1.42775e-74/racemase and epimerase, acting on amino acids and derivatives, putative [Ricinus communis]
Unigene80838_PB_AHAU	46.2	63.54	69.13	76.83	114.1	GO:0043231//intracellular membrane-bounded organelle	GO:0003824//catalytic activity	GO:0006476//protein deacetylation;GO:0006950//response to stress	gi|296087369|emb|CBI33743.3|/2.67002e-97/unnamed protein product [Vitis vinifera]
Unigene32246_PB_AHAU	64.02	43.73	44.87	70.31	114.1	GO:0043231//intracellular membrane-bounded organelle	GO:0016872//intramolecular lyase activity	GO:0009630//gravitropism;GO:0006412//translation;GO:0006897//endocytosis	gi|225456280|ref|XP_002283559.1|/6.21232e-46/PREDICTED: hypothetical protein [Vitis vinifera]
Unigene6672_PB_AHAU	26.65	33.91	13.17	55.95	113.43	-	GO:0004553//hydrolase activity, hydrolyzing O-glycosyl compounds	GO:0044238//primary metabolic process;GO:0045229//external encapsulating structure organization	gi|296083315|emb|CBI22951.3|/3.44161e-154/unnamed protein product [Vitis vinifera]
Unigene806_PB_AHAU	14.88	39.98	22.87	15.53	112.92	-	-	-	gi|225436011|ref|XP_002273485.1|/5.49778e-38/PREDICTED: hypothetical protein [Vitis vinifera]
Unigene41328_PB_AHAU	75.1	55.16	23.04	71.15	112.09	GO:0031224//intrinsic to membrane;GO:0043231//intracellular membrane-bounded organelle	-	-	gi|255548734|ref|XP_002515423.1|/7.80602e-25/Endosomal P24A protein precursor, putative [Ricinus communis]
Unigene21181_PB_AHAU	41.53	59.62	80.74	65.3	111.75	-	-	-	-
Unigene79171_PB_AHAU	33.74	34.81	41.23	39.08	111.58	GO:0009536//plastid	GO:0005488//binding;GO:0016765//transferase activity, transferring alkyl or aryl (other than methyl) groups	GO:0008652//cellular amino acid biosynthetic process;GO:0043650	gi|222424756|dbj|BAH20331.1|/2.42056e-65/AT4G33510 [Arabidopsis thaliana]
Unigene3292_PB_AHAU	24.92	22.67	70.86	92.69	111.25	GO:0031224//intrinsic to membrane;GO:0043231//intracellular membrane-bounded organelle	GO:0004175//endopeptidase activity	-	gi|111278466|gb|ABH09088.1|/9.13558e-14/putative membrane protein [Artemisia annua]
Unigene48777_PB_AHAU	62.81	54.26	45.39	78.66	110.91	-	-	-	-
Unigene84064_PB_AHAU	30.8	38.02	47.99	61.96	110.75	-	-	-	-
Unigene29409_PB_AHAU	38.59	56.05	87.15	59.46	109.57	-	-	-	-
Unigene81063_PB_AHAU	46.03	78.9	98.58	70.15	109.41	GO:0031410//cytoplasmic vesicle;GO:0043231//intracellular membrane-bounded organelle	-	-	gi|224115304|ref|XP_002316997.1|/2.6547e-67/predicted protein [Populus trichocarpa]
Unigene41210_PB_AHAU	17.65	6.43	14.38	31.23	108.74	-	-	-	-
Unigene41014_PB_AHAU	27.69	52.12	70.69	85.68	108.4	GO:0043231//intracellular membrane-bounded organelle	GO:0004175//endopeptidase activity	GO:0006970//response to osmotic stress;GO:0019538//protein metabolic process	gi|224056377|ref|XP_002298827.1|/3.49185e-156/predicted protein [Populus trichocarpa]
Unigene16303_PB_AHAU	53.12	58.01	99.62	97.87	108.23	GO:0044424//intracellular part	GO:0004812//aminoacyl-tRNA ligase activity;GO:0032559	GO:0006418//tRNA aminoacylation for protein translation	gi|255581103|ref|XP_002531366.1|/1.93047e-155/leucyl-tRNA synthetase, putative [Ricinus communis]
Unigene17589_PB_AHAU	27.17	36.77	67.4	76.49	107.4	GO:0016020//membrane;GO:0009536//plastid	GO:0004601//peroxidase activity	GO:0006970//response to osmotic stress;GO:0008152//metabolic process;GO:0010038//response to metal ion	gi|33308408|gb|AAQ03092.1|/6.44608e-48/glutathione peroxidase [Malus x domestica]
Unigene5986_PB_AHAU	90.84	92.1	90.27	87.18	106.89	GO:0031224//intrinsic to membrane	GO:0016747//transferase activity, transferring acyl groups other than amino-acyl groups	-	gi|297742598|emb|CBI34747.3|/0/unnamed protein product [Vitis vinifera]
Unigene7578_PB_AHAU	40.49	38.38	57.87	58.96	106.39	-	-	-	gi|255551428|ref|XP_002516760.1|/6.5509e-21/conserved hypothetical protein [Ricinus communis]
Unigene70715_PB_AHAU	28.03	33.74	70.69	82.51	105.89	-	GO:0046914//transition metal ion binding;GO:0016706//oxidoreductase activity, acting on paired donors, with incorporation or reduction of molecular oxygen, 2-oxoglutarate as one donor, and incorporation of one atom each of oxygen into both donors;GO:0016701//oxidoreductase activity, acting on single donors with incorporation of molecular oxygen	GO:0009820//alkaloid metabolic process;GO:0051553	gi|255546339|ref|XP_002514229.1|/9.33656e-149/Hyoscyamine 6-dioxygenase, putative [Ricinus communis]
Unigene90043_PB_AHAU	74.06	59.08	68.09	76.83	105.89	GO:0005622//intracellular	-	-	gi|302789830|ref|XP_002976683.1|/4.63057e-09/hypothetical protein SELMODRAFT_175726 [Selaginella moellendorffii]
Unigene70412_PB_AHAU	16.78	31.24	80.04	91.19	105.72	-	-	-	-
Unigene28177_PB_AHAU	98.28	82.29	72.77	72.65	105.72	GO:0043231//intracellular membrane-bounded organelle	GO:0046914//transition metal ion binding;GO:0004774//succinate-CoA ligase activity;GO:0046912//transferase activity, transferring acyl groups, acyl groups converted into alkyl on transfer	GO:0009060//aerobic respiration	gi|224125650|ref|XP_002329684.1|/3.18373e-47/predicted protein [Populus trichocarpa]
Unigene79966_PB_AHAU	11.94	29.81	57	85.68	105.38	-	-	-	-
Unigene82646_PB_AHAU	80.11	68.9	80.39	81	105.38	-	-	-	-
Unigene78399_PB_AHAU	18.69	20.88	76.06	97.37	104.55	-	-	-	-
Unigene17727_PB_AHAU	57.62	53.37	76.58	84.84	104.04	GO:0044424//intracellular part	-	-	gi|297743025|emb|CBI35892.3|/7.96544e-32/unnamed protein product [Vitis vinifera]
Unigene3461_PB_AHAU	24.92	48.55	73.46	97.87	103.21	GO:0043231//intracellular membrane-bounded organelle;GO:0044444//cytoplasmic part;GO:0016020//membrane	GO:0032561;GO:0003824//catalytic activity	GO:0035556//intracellular signal transduction;GO:0006810//transport	gi|255647659|gb|ACU24291.1|/7.73006e-52/unknown [Glycine max]
Unigene7706_PB_AHAU	48.28	59.44	87.67	93.03	102.54	GO:0031410//cytoplasmic vesicle	GO:0004030//aldehyde dehydrogenase [NAD(P)+] activity	GO:0044237//cellular metabolic process	gi|255585207|ref|XP_002533306.1|/4.75749e-167/aldehyde dehydrogenase, putative [Ricinus communis]
Unigene77401_PB_AHAU	75.27	50.69	68.09	76.49	102.2	GO:0043231//intracellular membrane-bounded organelle	GO:0004812//aminoacyl-tRNA ligase activity;GO:0032559	GO:0006418//tRNA aminoacylation for protein translation	gi|1841468|emb|CAA71881.1|/1.38065e-107/Tyrosyl-tRNA synthetase [Nicotiana tabacum]
Unigene29618_PB_AHAU	31.49	30.34	79.52	96.37	101.87	-	-	-	-
Unigene49130_PB_AHAU	26.13	33.2	62.89	71.82	100.86	-	-	-	-
Unigene82612_PB_AHAU	89.8	70.15	45.91	61.13	100.69	GO:0030964	GO:0016787//hydrolase activity;GO:0016651//oxidoreductase activity, acting on NADH or NADPH	GO:0008152//metabolic process	gi|224057874|ref|XP_002299367.1|/2.44407e-42/predicted protein [Populus trichocarpa]
Unigene70137_PB_AHAU	47.76	40.52	60.12	79.17	100.19	GO:0016591//DNA-directed RNA polymerase II, holoenzyme	GO:0034062//RNA polymerase activity;GO:0005488//binding	GO:0006351//transcription, DNA-dependent	gi|224083811|ref|XP_002307132.1|/6.35324e-68/predicted protein [Populus trichocarpa]
Unigene2403_PB_AHAU	98.46	68.9	13.86	15.2	5.53	-	-	-	gi|255548804|ref|XP_002515458.1|/3.14685e-10/conserved hypothetical protein [Ricinus communis]
Unigene41445_PB_AHAU	98.46	75.68	6.24	1.17	0	-	GO:0016491//oxidoreductase activity	GO:0008152//metabolic process	gi|3282505|gb|AAC28935.1|/7.49058e-13/polyphenol oxidase precursor [Prunus armeniaca]
Unigene71612_PB_AHAU	97.94	86.57	59.77	59.29	98.35	-	-	-	-
Unigene40758_PB_AHAU	97.76	72.29	53.54	39.75	14.24	GO:0031224//intrinsic to membrane	GO:0005372//water transmembrane transporter activity	GO:0006810//transport	gi|13486942|dbj|BAB40143.1|/2.32539e-57/plasma membrane intrinsic protein 2-2 [Pyrus communis]
Unigene77485_PB_AHAU	97.07	87.82	33.09	16.03	17.26	GO:0042579//microbody	GO:0016289//CoA hydrolase activity	-	gi|255556618|ref|XP_002519343.1|/9.55977e-46/acyl-CoA thioesterase, putative [Ricinus communis]
Unigene46809_PB_AHAU	97.07	16.06	9.01	7.01	9.72	-	-	-	-
Unigene14497_PB_AHAU	96.55	86.21	98.76	42.92	35.85	GO:0016021//integral to membrane;GO:0031410//cytoplasmic vesicle	GO:0046872//metal ion binding;GO:0015405;GO:0016628//oxidoreductase activity, acting on the CH-CH group of donors, NAD or NADP as acceptor;GO:0016462//pyrophosphatase activity	GO:0006818//hydrogen transport;GO:0008152//metabolic process	gi|242064260|ref|XP_002453419.1|/5.07758e-19/hypothetical protein SORBIDRAFT_04g005710 [Sorghum bicolor]
Unigene52971_PB_AHAU	96.38	69.97	16.81	5.85	3.85	GO:0043231//intracellular membrane-bounded organelle	GO:0016628//oxidoreductase activity, acting on the CH-CH group of donors, NAD or NADP as acceptor	GO:0006351//transcription, DNA-dependent	gi|255564675|ref|XP_002523332.1|/1.03491e-16/DNA binding protein, putative [Ricinus communis]
Unigene40419_PB_AHAU	95.34	29.99	25.3	6.85	9.72	-	-	-	-
Unigene28321_PB_AHAU	95.17	79.07	43.14	29.73	27.81	GO:0031090//organelle membrane;GO:0043231//intracellular membrane-bounded organelle	GO:0030528//transcription regulator activity;GO:0005515//protein binding	GO:0043401//steroid hormone mediated signaling pathway;GO:0048827//phyllome development	gi|297839703|ref|XP_002887733.1|/1.07406e-34/GF14 omega [Arabidopsis lyrata subsp. lyrata]
Unigene82044_PB_AHAU	95	66.04	66.88	8.68	16.42	-	-	-	-
Unigene9485_PB_AHAU	94.82	83.18	68.09	46.43	36.86	GO:0043231//intracellular membrane-bounded organelle;GO:0015935//small ribosomal subunit	GO:0005198//structural molecule activity	GO:0010467//gene expression	gi|297743124|emb|CBI35991.3|/1.71105e-22/unnamed protein product [Vitis vinifera]
Unigene89089_PB_AHAU	94.48	57.65	40.54	30.9	9.05	-	-	-	-
Unigene50048_PB_AHAU	94.13	91.21	8.32	10.52	5.36	GO:0044464//cell part	GO:0016787//hydrolase activity	-	gi|255564232|ref|XP_002523113.1|/8.11826e-83/Pectinesterase-3 precursor, putative [Ricinus communis]
Unigene2615_PB_AHAU	93.96	62.83	80.91	61.63	15.92	-	-	-	gi|302398583|gb|ADL36586.1|/3.92079e-97/ARF domain class transcription factor [Malus x domestica]
Unigene28577_PB_AHAU	93.78	82.82	55.96	29.56	11.56	GO:0043231//intracellular membrane-bounded organelle	-	-	gi|224053483|ref|XP_002297837.1|/5.97356e-17/predicted protein [Populus trichocarpa]
Unigene7842_PB_AHAU	93.09	63.72	42.62	36.41	27.48	GO:0044424//intracellular part	GO:0016628//oxidoreductase activity, acting on the CH-CH group of donors, NAD or NADP as acceptor;GO:0019203//carbohydrate phosphatase activity;GO:0043169//cation binding	GO:0005975//carbohydrate metabolic process	gi|5305145|emb|CAB46084.1|/6.39999e-108/fructose-1,6-bisphosphatase [Pisum sativum]
Unigene16219_PB_AHAU	92.92	75.5	28.41	42.09	38.53	GO:0005856//cytoskeleton	GO:0008092//cytoskeletal protein binding	GO:0007010//cytoskeleton organization	gi|164510842|emb|CAK93713.1|/6.99677e-63/profilin [Malus x domestica]
Unigene1316_PB_AHAU	92.57	71.93	79	52.11	46.58	GO:0031224//intrinsic to membrane;GO:0043231//intracellular membrane-bounded organelle	GO:0004175//endopeptidase activity	-	gi|255635766|gb|ACU18232.1|/1.98348e-173/unknown [Glycine max]
Unigene31669_PB_AHAU	92.4	79.79	93.04	67.47	74.72	-	-	-	-
Unigene80977_PB_AHAU	92.23	93.89	75.89	65.14	82.6	GO:0032991//macromolecular complex	GO:0005488//binding	-	gi|255626793|gb|ACU13741.1|/5.38013e-23/unknown [Glycine max]
Unigene29501_PB_AHAU	91.71	82.64	6.41	13.36	25.8	-	-	-	-
Unigene13181_PB_AHAU	91.53	42.66	64.1	13.86	16.75	GO:0009534//chloroplast thylakoid	-	GO:0010119//regulation of stomatal movement;GO:0051592//response to calcium ion	gi|255367590|gb|ACU11587.1|/1.31817e-143/extracellular calcium sensing receptor [Liquidambar formosana]
Unigene6343_PB_AHAU	91.36	48.37	67.22	64.8	38.37	GO:0009532//plastid stroma;GO:0009526//plastid envelope	GO:0016628//oxidoreductase activity, acting on the CH-CH group of donors, NAD or NADP as acceptor;GO:0005515//protein binding;GO:0032559	GO:0010038//response to metal ion;GO:0044267//cellular protein metabolic process;GO:0006605//protein targeting;GO:0006950//response to stress	gi|92870233|gb|ABE79560.1|/1.58604e-144/Chaperone DnaK [Medicago truncatula]
Unigene3510_PB_AHAU	91.19	78.36	87.84	41.25	31.5	-	-	-	-
Unigene14615_PB_AHAU	90.84	29.63	19.06	3.34	3.02	GO:0034357;GO:0043231//intracellular membrane-bounded organelle	-	-	gi|2499967|sp|Q41229.1|PSAEB_NICSY/3.09253e-33/RecName: Full=Photosystem I reaction center subunit IV B, chloroplastic; Short=PSI-E B; Contains: RecName: Full=Photosystem I reaction center subunit IV B isoform 2; Flags: Precursor
Unigene79131_PB_AHAU	90.5	81.75	66.18	40.75	53.95	-	-	-	-
Unigene48607_PB_AHAU	90.5	47.84	48.86	8.68	16.59	-	-	-	gi|255585863|ref|XP_002533606.1|/4.5406e-63/hypothetical protein RCOM_1180720 [Ricinus communis]
Unigene33176_PB_AHAU	89.98	86.04	76.06	60.63	89.8	-	-	-	-
Unigene13200_PB_AHAU	89.98	74.61	68.44	57.29	24.29	-	GO:0005506//iron ion binding;GO:0016705//oxidoreductase activity, acting on paired donors, with incorporation or reduction of molecular oxygen	GO:0006631//fatty acid metabolic process	gi|144583293|gb|ABP01349.1|/0/D8-sphingolipid desaturase [Jatropha curcas]
Unigene16774_PB_AHAU	89.98	46.59	26.16	20.54	10.05	-	-	-	-
Unigene3971_PB_AHAU	89.98	93.18	16.46	8.35	8.21	-	-	GO:0042742//defense response to bacterium;GO:0010033//response to organic substance	gi|225448363|ref|XP_002268520.1|/3.37311e-118/PREDICTED: hypothetical protein isoform 1 [Vitis vinifera]
Unigene8906_PB_AHAU	89.63	49.27	55.96	20.88	12.9	-	-	-	-
Unigene48604_PB_AHAU	89.46	79.61	60.99	47.6	21.11	GO:0043232	-	GO:0006897//endocytosis	gi|124359479|gb|ABN05917.1|/1.12218e-62/Engulfment and cell motility, ELM [Medicago truncatula]
Unigene87613_PB_AHAU	89.11	85.32	7.28	0.33	0	GO:0043231//intracellular membrane-bounded organelle;GO:0031410//cytoplasmic vesicle	GO:0015020//glucuronosyltransferase activity	GO:0009832//plant-type cell wall biogenesis;GO:0010413//glucuronoxylan metabolic process	gi|224053575|ref|XP_002297880.1|/1.43953e-63/predicted protein [Populus trichocarpa]
Unigene42101_PB_AHAU	88.59	91.57	25.64	12.86	4.86	-	-	-	gi|584825|sp|P37707.1|B2_DAUCA/2.5273e-39/RecName: Full=B2 protein
Unigene29015_PB_AHAU	87.21	69.61	35.69	19.87	10.22	-	GO:0016646//oxidoreductase activity, acting on the CH-NH group of donors, NAD or NADP as acceptor	GO:0000096//sulfur amino acid metabolic process	gi|224117802|ref|XP_002331635.1|/7.45496e-176/methylenetetrahydrofolate reductase [Populus trichocarpa]
Unigene5658_PB_AHAU	86.69	81.75	93.73	83.17	90.31	GO:0005840//ribosome;GO:0043231//intracellular membrane-bounded organelle;GO:0000502//proteasome complex	GO:0004175//endopeptidase activity	GO:0019941//modification-dependent protein catabolic process;GO:0006970//response to osmotic stress;GO:0010038//response to metal ion	gi|225435249|ref|XP_002284989.1|/4.81389e-19/PREDICTED: hypothetical protein isoform 1 [Vitis vinifera]
Unigene70615_PB_AHAU	86.34	69.44	76.75	56.79	19.77	-	-	-	gi|255565007|ref|XP_002523496.1|/1.43301e-79/conserved hypothetical protein [Ricinus communis]
Unigene30548_PB_AHAU	86.17	97.64	42.1	21.38	17.26	GO:0031410//cytoplasmic vesicle	GO:0016798//hydrolase activity, acting on glycosyl bonds;GO:0043167//ion binding	GO:0044238//primary metabolic process	gi|225007946|gb|ACN78665.1|/6.84408e-145/endo-beta-mannanase [Malus x domestica]
Unigene22616_PB_AHAU	86	42.48	8.32	16.03	19.43	GO:0044424//intracellular part	GO:0016747//transferase activity, transferring acyl groups other than amino-acyl groups	GO:0006633//fatty acid biosynthetic process;GO:0048729//tissue morphogenesis;GO:0000904//cell morphogenesis involved in differentiation	gi|255545220|ref|XP_002513671.1|/6.21611e-148/Anthranilate N-benzoyltransferase protein, putative [Ricinus communis]
Unigene8793_PB_AHAU	86	84.07	41.75	28.56	15.92	-	-	-	gi|255573752|ref|XP_002527797.1|/7.62362e-59/conserved hypothetical protein [Ricinus communis]
Unigene77689_PB_AHAU	85.82	58.55	67.57	66.64	29.66	-	-	-	-
Unigene10336_PB_AHAU	85.31	52.3	15.42	2.51	2.18	-	GO:0004857//enzyme inhibitor activity	-	gi|224069216|ref|XP_002326303.1|/1.53488e-50/predicted protein [Populus trichocarpa]
Unigene28193_PB_AHAU	85.13	84.43	70.17	70.65	93.49	-	-	-	-
Unigene42327_PB_AHAU	85.13	75.68	28.07	32.4	33.34	GO:0016020//membrane	-	-	gi|224142671|ref|XP_002324678.1|/3.36321e-60/predicted protein [Populus trichocarpa]
Unigene48804_PB_AHAU	85.13	63.19	51.98	58.62	32.34	-	-	-	-
Unigene84776_PB_AHAU	84.96	77.82	94.77	28.06	60.99	-	-	-	-
Unigene82076_PB_AHAU	84.61	64.08	29.11	25.22	11.9	-	-	-	gi|33309516|gb|AAQ03211.1|AF411074_1/3.87637e-08/protein phosphatase 2C [Prunus avium]
Unigene83076_PB_AHAU	83.92	40.88	38.81	88.85	81.43	-	-	-	-
Unigene78535_PB_AHAU	83.4	81.22	19.92	4.84	2.35	-	GO:0016772//transferase activity, transferring phosphorus-containing groups	GO:0006796//phosphate metabolic process	gi|255538218|ref|XP_002510174.1|/9.50742e-28/serine-threonine protein kinase, plant-type, putative [Ricinus communis]
Unigene6311_PB_AHAU	82.88	32.13	16.63	71.15	60.48	GO:0009526//plastid envelope;GO:0009532//plastid stroma;GO:0030529//ribonucleoprotein complex	GO:0005198//structural molecule activity	GO:0003006//developmental process involved in reproduction;GO:0010467//gene expression;GO:0022613//ribonucleoprotein complex biogenesis	gi|307136371|gb|ADN34183.1|/3.76118e-47/50S ribosomal protein l31 [Cucumis melo subsp. melo]
Unigene42496_PB_AHAU	82.88	35.16	20.96	6.35	16.59	GO:0009526//plastid envelope;GO:0009570//chloroplast stroma;GO:0009534//chloroplast thylakoid	-	-	gi|224130462|ref|XP_002320843.1|/4.84034e-43/predicted protein [Populus trichocarpa]
Unigene42497_PB_AHAU	82.71	53.37	34.82	24.72	33.68	GO:0009526//plastid envelope;GO:0009570//chloroplast stroma;GO:0009534//chloroplast thylakoid	-	-	gi|224130462|ref|XP_002320843.1|/4.81403e-43/predicted protein [Populus trichocarpa]
Unigene22407_PB_AHAU	82.71	95.32	15.59	4.18	1.01	-	GO:0016788//hydrolase activity, acting on ester bonds	GO:0044238//primary metabolic process	gi|225440948|ref|XP_002283113.1|/5.2501e-76/PREDICTED: hypothetical protein [Vitis vinifera]
Unigene35531_PB_AHAU	82.54	72.29	77.96	21.38	27.64	-	-	-	-
Unigene49202_PB_AHAU	82.36	84.96	97.2	71.98	71.21	-	-	-	-
Unigene42572_PB_AHAU	82.36	88.71	63.06	42.42	28.82	-	GO:0016787//hydrolase activity	-	gi|156066387|gb|ABU43059.1|/1.09841e-56/enhanced disease susceptibility 1 [Vitis vinifera]
Unigene760_PB_AHAU	82.36	36.06	27.55	5.68	4.19	GO:0000325//plant-type vacuole;GO:0031090//organelle membrane	-	GO:0009850//auxin metabolic process;GO:0000902//cell morphogenesis;GO:0006568//tryptophan metabolic process;GO:0009832//plant-type cell wall biogenesis	gi|302142578|emb|CBI19781.3|/1.41383e-26/unnamed protein product [Vitis vinifera]
Unigene89525_PB_AHAU	82.19	94.6	58.91	8.35	3.02	-	-	-	gi|225458898|ref|XP_002285433.1|/1.43448e-23/PREDICTED: hypothetical protein [Vitis vinifera]
Unigene32193_PB_AHAU	81.85	66.22	35	24.38	15.58	-	GO:0043169//cation binding	GO:0006812//cation transport	gi|224094839|ref|XP_002310260.1|/3.04615e-88/predicted protein [Populus trichocarpa]
Unigene9057_PB_AHAU	81.85	30.52	31.19	6.85	7.54	GO:0009532//plastid stroma	GO:0043169//cation binding;GO:0051536//iron-sulfur cluster binding	GO:0009314//response to radiation;GO:0022900//electron transport chain	gi|225448219|ref|XP_002269617.1|/4.78427e-48/PREDICTED: hypothetical protein [Vitis vinifera]
Unigene69501_PB_AHAU	81.5	82.11	76.75	71.98	61.15	-	-	-	-
Unigene7521_PB_AHAU	81.5	68.54	20.96	0.84	0	-	-	-	gi|224109182|ref|XP_002315113.1|/2.30404e-64/predicted protein [Populus trichocarpa]
Unigene27510_PB_AHAU	80.98	74.08	22.7	49.27	23.12	GO:0030120//vesicle coat;GO:0009536//plastid	GO:0005515//protein binding	GO:0015031//protein transport	gi|225428505|ref|XP_002284401.1|/7.06919e-08/PREDICTED: hypothetical protein [Vitis vinifera]
Unigene18610_PB_AHAU	80.63	44.45	19.4	4.68	7.71	-	-	-	gi|302398747|gb|ADL36668.1|/8.24886e-27/COL domain class transcription factor [Malus x domestica]
Unigene4836_PB_AHAU	79.77	85.14	46.09	14.36	4.36	GO:0031224//intrinsic to membrane;GO:0005618//cell wall;GO:0000325//plant-type vacuole;GO:0000322;GO:0009526//plastid envelope;GO:0031090//organelle membrane	GO:0005372//water transmembrane transporter activity;GO:0005275//amine transmembrane transporter activity;GO:0042887	GO:0015840//urea transport;GO:0015843//methylammonium transport;GO:0042044//fluid transport	gi|255549896|ref|XP_002515999.1|/2.42671e-112/tonoplast intrinsic protein, putative [Ricinus communis]
Unigene70024_PB_AHAU	78.73	72.83	71.03	55.62	87.29	-	-	-	gi|225457793|ref|XP_002265589.1|/2.96906e-07/PREDICTED: hypothetical protein [Vitis vinifera]
Unigene29186_PB_AHAU	78.73	91.39	86.63	64.97	81.43	-	-	-	-
Unigene29970_PB_AHAU	78.73	50.16	34.13	65.3	42.56	GO:0019866//organelle inner membrane;GO:0043231//intracellular membrane-bounded organelle;GO:0031224//intrinsic to membrane	GO:0043169//cation binding;GO:0016491//oxidoreductase activity;GO:0051536//iron-sulfur cluster binding;GO:0015078//hydrogen ion transmembrane transporter activity	GO:0051234//establishment of localization;GO:0006091//generation of precursor metabolites and energy	gi|1717949|sp|P49729.1|UCRI1_TOBAC/3.35953e-114/RecName: Full=Cytochrome b-c1 complex subunit Rieske-1, mitochondrial; AltName: Full=Complex III subunit 5-1; AltName: Full=Rieske iron-sulfur protein 1; Short=RISP1; AltName: Full=Ubiquinol-cytochrome c reductase iron-sulfur subunit 1; Flags: Precursor
Unigene31210_PB_AHAU	78.56	59.44	25.12	29.39	35.18	-	-	-	-
Unigene21618_PB_AHAU	78.38	38.38	31.71	5.68	10.05	-	-	-	-
Unigene11882_PB_AHAU	77.69	99.42	20.27	9.02	73.05	-	-	-	-
Unigene89682_PB_AHAU	77.52	88.71	86.45	58.79	33.68	GO:0044464//cell part	-	GO:0006970//response to osmotic stress	gi|255571695|ref|XP_002526791.1|/2.1228e-12/ankyrin repeat-containing protein, putative [Ricinus communis]
Unigene37926_PB_AHAU	77.35	61.58	55.79	27.39	35.18	GO:0009532//plastid stroma	GO:0051536//iron-sulfur cluster binding;GO:0000166//nucleotide binding	-	gi|224122560|ref|XP_002318867.1|/5.81046e-33/predicted protein [Populus trichocarpa]
Unigene11397_PB_AHAU	76.83	66.58	60.12	67.98	53.61	GO:0016020//membrane	-	-	gi|255566179|ref|XP_002524077.1|/4.27741e-101/conserved hypothetical protein [Ricinus communis]
Unigene88939_PB_AHAU	76.83	51.41	46.78	37.75	15.41	GO:0044444//cytoplasmic part;GO:0043231//intracellular membrane-bounded organelle	GO:0004175//endopeptidase activity	GO:0019538//protein metabolic process;GO:0010038//response to metal ion	gi|224122096|ref|XP_002330540.1|/9.89108e-73/predicted protein [Populus trichocarpa]
Unigene717_PB_AHAU	76.31	62.12	69.48	44.59	59.65	GO:0044424//intracellular part	GO:0016879//ligase activity, forming carbon-nitrogen bonds;GO:0032559	GO:0006525//arginine metabolic process	gi|255560303|ref|XP_002521168.1|/1.16468e-96/argininosuccinate synthase, putative [Ricinus communis]
Unigene15017_PB_AHAU	76.13	79.79	49.2	48.1	67.02	GO:0030529//ribonucleoprotein complex;GO:0009536//plastid	GO:0003723//RNA binding;GO:0003824//catalytic activity;GO:0005198//structural molecule activity	GO:0009060//aerobic respiration;GO:0010467//gene expression	gi|224365628|ref|YP_002608356.1|/6.54957e-38/ribosomal protein S14 [Vitis vinifera]
Unigene79054_PB_AHAU	76.13	93.71	67.92	33.9	32.84	-	-	-	gi|225425061|ref|XP_002271546.1|/8.22662e-56/PREDICTED: hypothetical protein [Vitis vinifera]
Unigene70232_PB_AHAU	76.13	78.9	77.45	36.08	29.49	-	-	GO:0006810//transport	gi|93277260|gb|ABF06447.1|/3.18454e-34/putative sucrose transport protein SUT1 [Nicotiana langsdorffii x Nicotiana sanderae]
Unigene15565_PB_AHAU	75.79	75.5	48.51	53.78	37.36	GO:0009532//plastid stroma;GO:0009526//plastid envelope;GO:0031090//organelle membrane;GO:0005576//extracellular region	GO:0016615//malate dehydrogenase activity	GO:0043648//dicarboxylic acid metabolic process;GO:0005975//carbohydrate metabolic process;GO:0009060//aerobic respiration;GO:0006950//response to stress	gi|2827084|gb|AAB99757.1|/1.08333e-91/malate dehydrogenase precursor [Medicago sativa]
Unigene5528_PB_AHAU	75.79	33.02	22.52	17.2	20.78	GO:0030529//ribonucleoprotein complex;GO:0009536//plastid	GO:0003723//RNA binding	-	gi|255536781|ref|XP_002509457.1|/1.622e-93/30S ribosomal protein S5, putative [Ricinus communis]
Unigene40657_PB_AHAU	75.62	31.95	17.33	8.35	15.75	GO:0031224//intrinsic to membrane;GO:0009522//photosystem I;GO:0009526//plastid envelope;GO:0009534//chloroplast thylakoid	-	GO:0009767//photosynthetic electron transport chain;GO:0031647//regulation of protein stability;GO:0042548//regulation of photosynthesis, light reaction;GO:0006740//NADPH regeneration	gi|15222757|ref|NP_175963.1|/2.55513e-51/PSAG (PHOTOSYSTEM I SUBUNIT G) [Arabidopsis thaliana]
Unigene3810_PB_AHAU	75.1	70.51	87.15	98.54	76.23	GO:0009526//plastid envelope;GO:0009368//endopeptidase Clp complex;GO:0031976;GO:0009570//chloroplast stroma	GO:0004175//endopeptidase activity	GO:0019538//protein metabolic process;GO:0009657//plastid organization	gi|225470285|ref|XP_002266380.1|/1.31342e-71/PREDICTED: hypothetical protein [Vitis vinifera]
Unigene49996_PB_AHAU	74.92	65.33	46.43	54.95	78.75	GO:0009536//plastid	GO:0046914//transition metal ion binding;GO:0016815//hydrolase activity, acting on carbon-nitrogen (but not peptide) bonds, in nitriles	GO:0008152//metabolic process	gi|224092113|ref|XP_002309478.1|/3.35731e-97/predicted protein [Populus trichocarpa]
Unigene27451_PB_AHAU	74.92	71.76	11.78	3.17	6.2	-	-	-	-
Unigene7119_PB_AHAU	74.58	77.65	66.18	58.79	47.08	-	-	-	gi|225433324|ref|XP_002285566.1|/3.48137e-10/PREDICTED: hypothetical protein [Vitis vinifera]
Unigene14001_PB_AHAU	74.58	76.58	35.34	62.63	44.9	GO:0031224//intrinsic to membrane	GO:0017111//nucleoside-triphosphatase activity;GO:0016628//oxidoreductase activity, acting on the CH-CH group of donors, NAD or NADP as acceptor;GO:0015405;GO:0032559	GO:0055085//transmembrane transport;GO:0009207	gi|255571320|ref|XP_002526609.1|/6.23541e-22/mgatp-energized glutathione s-conjugate pump, putative [Ricinus communis]
Unigene32921_PB_AHAU	74.4	66.04	36.73	0.67	0.34	GO:0042598//vesicular fraction;GO:0043231//intracellular membrane-bounded organelle;GO:0031224//intrinsic to membrane	GO:0050662//coenzyme binding;GO:0016899//oxidoreductase activity, acting on the CH-OH group of donors, oxygen as acceptor	GO:0044281//small molecule metabolic process;GO:0006950//response to stress	gi|147770729|emb|CAN71289.1|/7.98833e-150/hypothetical protein VITISV_019349 [Vitis vinifera]
Unigene42688_PB_AHAU	74.23	69.79	70.51	47.77	38.2	GO:0031410//cytoplasmic vesicle;GO:0043231//intracellular membrane-bounded organelle	-	GO:0044238//primary metabolic process	gi|255586109|ref|XP_002533718.1|/8.65086e-52/conserved hypothetical protein [Ricinus communis]
Unigene4036_PB_AHAU	74.23	54.44	49.2	17.04	2.85	GO:0016020//membrane	-	-	gi|255584681|ref|XP_002533063.1|/5.16218e-49/Auxin-induced in root cultures protein 12 precursor, putative [Ricinus communis]
Unigene81084_PB_AHAU	73.89	43.2	57.17	27.39	18.76	-	-	-	gi|224138898|ref|XP_002322929.1|/1.19685e-40/predicted protein [Populus trichocarpa]
Unigene52690_PB_AHAU	73.89	89.61	30.15	4.34	4.86	-	-	-	-
Unigene22635_PB_AHAU	73.71	73.9	76.41	44.09	55.62	-	-	-	gi|225440057|ref|XP_002282270.1|/7.23197e-53/PREDICTED: hypothetical protein [Vitis vinifera]
Unigene9518_PB_AHAU	73.71	84.07	51.11	36.58	42.56	GO:0043231//intracellular membrane-bounded organelle;GO:0016020//membrane	-	-	gi|224145008|ref|XP_002325493.1|/2.98316e-10/predicted protein [Populus trichocarpa]
Unigene27980_PB_AHAU	73.71	85.5	40.54	35.57	35.85	GO:0043231//intracellular membrane-bounded organelle	GO:0003676//nucleic acid binding;GO:0016891//endoribonuclease activity, producing 5'-phosphomonoesters	GO:0010467//gene expression	gi|225457085|ref|XP_002280078.1|/2.23118e-58/PREDICTED: similar to NFD2 (NUCLEAR FUSION DEFECTIVE 2); RNA binding / ribonuclease III [Vitis vinifera]
Unigene41031_PB_AHAU	73.37	74.97	58.21	43.09	25.13	GO:0044424//intracellular part	GO:0046872//metal ion binding;GO:0016462//pyrophosphatase activity	GO:0006793//phosphorus metabolic process;GO:0010038//response to metal ion	gi|6752884|gb|AAF27918.1|AF220202_1/1.31714e-64/soluble inorganic pyrophosphatase [Malus x domestica]
Unigene11660_PB_AHAU	72.5	86.21	17.15	11.02	13.91	-	-	-	gi|255628837|gb|ACU14763.1|/2.25653e-84/unknown [Glycine max]
Unigene3085_PB_AHAU	72.33	54.08	70.51	34.91	20.78	GO:0044444//cytoplasmic part;GO:0005634//nucleus	GO:0005488//binding	-	gi|225442675|ref|XP_002279977.1|/3.49794e-74/PREDICTED: hypothetical protein [Vitis vinifera]
Unigene61139_PB_AHAU	72.33	14.99	0	0.33	0	-	-	-	gi|148357329|gb|ABQ59086.1|/2.87149e-11/CBF/DREB1 transcription factor [Malus baccata]
Unigene72416_PB_AHAU	72.33	88.71	7.1	0	0	-	-	-	-
Unigene28923_PB_AHAU	72.16	33.38	26.51	11.69	55.46	GO:0009521;GO:0031224//intrinsic to membrane;GO:0009534//chloroplast thylakoid	GO:0046906//tetrapyrrole binding	GO:0006464//protein modification process;GO:0006091//generation of precursor metabolites and energy	gi|8954298|gb|AAD27882.2|AF139470_1/1.93855e-103/chlorophyll a/b-binding protein CP24 precursor [Vigna radiata]
Unigene40674_PB_AHAU	72.16	47.48	26.16	49.1	36.36	-	-	-	-
Unigene40913_PB_AHAU	72.16	42.84	41.93	12.19	5.86	-	-	-	gi|297734196|emb|CBI15443.3|/7.35601e-15/unnamed protein product [Vitis vinifera]
Unigene29983_PB_AHAU	71.98	80.5	35.34	16.03	9.21	-	-	-	gi|255559739|ref|XP_002520889.1|/1.66113e-09/conserved hypothetical protein [Ricinus communis]
Unigene70198_PB_AHAU	71.81	75.15	59.6	56.62	20.94	GO:0031224//intrinsic to membrane	GO:0005275//amine transmembrane transporter activity	-	gi|224084123|ref|XP_002307218.1|/4.45278e-57/aromatic and neutral amino acid transporter [Populus trichocarpa]
Unigene21480_PB_AHAU	71.81	68.72	7.28	2.17	1.51	-	-	-	gi|255635034|gb|ACU17875.1|/1.95385e-60/unknown [Glycine max]
Unigene81194_PB_AHAU	71.29	58.55	76.58	83.34	96.67	GO:0043231//intracellular membrane-bounded organelle	GO:0034062//RNA polymerase activity;GO:0003676//nucleic acid binding	GO:0010467//gene expression	gi|255576548|ref|XP_002529165.1|/3.71751e-95/DNA-directed RNA polymerase II, putative [Ricinus communis]
Unigene34107_PB_AHAU	71.29	64.79	86.11	48.6	70.37	GO:0044424//intracellular part	GO:0046914//transition metal ion binding;GO:0016616//oxidoreductase activity, acting on the CH-OH group of donors, NAD or NADP as acceptor	GO:0008152//metabolic process	gi|2641344|gb|AAB86868.1|/4.00433e-50/alcohol dehydrogenase [Pyrus communis]
Unigene3092_PB_AHAU	71.29	39.45	75.19	31.23	37.7	GO:0044464//cell part	GO:0005506//iron ion binding;GO:0003824//catalytic activity;GO:0016209//antioxidant activity	GO:0006970//response to osmotic stress;GO:0008152//metabolic process	gi|255568557|ref|XP_002525252.1|/7.39154e-143/Peroxidase 73 precursor, putative [Ricinus communis]
Unigene70047_PB_AHAU	71.12	46.23	41.93	44.59	66.18	GO:0043231//intracellular membrane-bounded organelle	-	-	gi|224126113|ref|XP_002329664.1|/5.3828e-24/predicted protein [Populus trichocarpa]
Unigene38236_PB_AHAU	71.12	48.19	13.51	3.84	0	-	-	-	-
Unigene8035_PB_AHAU	70.94	55.87	55.44	51.44	36.69	GO:0005622//intracellular	-	-	gi|3334320|sp|O22518.1|RSSA_SOYBN/1.08045e-09/RecName: Full=40S ribosomal protein SA; AltName: Full=p40
Unigene4927_PB_AHAU	70.94	62.12	55.96	44.09	34.35	-	-	-	-
Unigene48323_PB_AHAU	70.94	72.65	60.64	28.06	33.84	-	-	-	-
Unigene49435_PB_AHAU	70.94	83.36	54.92	19.54	9.55	-	GO:0005488//binding	-	gi|255559088|ref|XP_002520566.1|/2.03627e-45/Cucumber peeling cupredoxin, putative [Ricinus communis]
Unigene41940_PB_AHAU	70.77	66.58	65.66	28.73	20.11	GO:0043231//intracellular membrane-bounded organelle;GO:0030529//ribonucleoprotein complex	GO:0005198//structural molecule activity	GO:0010467//gene expression;GO:0032446//protein modification by small protein conjugation	gi|224120992|ref|XP_002318470.1|/2.88844e-53/predicted protein [Populus trichocarpa]
Unigene41160_PB_AHAU	70.6	78.18	79.18	70.81	46.24	GO:0043231//intracellular membrane-bounded organelle;GO:0031224//intrinsic to membrane	GO:0004576//oligosaccharyl transferase activity	GO:0043066//negative regulation of apoptosis	gi|6014900|sp|O24060.1|DAD1_MALDO/9.71745e-42/RecName: Full=Defender against cell death 1; Short=DAD-1
Unigene37274_PB_AHAU	70.6	37.31	50.42	47.93	26.97	-	-	-	-
Unigene28978_PB_AHAU	70.6	55.16	2.25	0	0	-	GO:0004553//hydrolase activity, hydrolyzing O-glycosyl compounds	GO:0006026	gi|222139390|gb|ACM45714.1|/1.89284e-63/class II chitinase [Pyrus pyrifolia]
Unigene81120_PB_AHAU	70.25	87.11	98.06	34.57	20.78	GO:0031224//intrinsic to membrane	GO:0005515//protein binding;GO:0019829//cation-transporting ATPase activity;GO:0015562//efflux transmembrane transporter activity;GO:0032559	GO:0009630//gravitropism;GO:0043479;GO:0009639//response to red or far red light;GO:0051707//response to other organism;GO:0009734//auxin mediated signaling pathway;GO:0032535;GO:0009207;GO:0048437//floral organ development;GO:0060918//auxin transport	gi|255556910|ref|XP_002519488.1|/2.14277e-38/multidrug resistance protein 1, 2, putative [Ricinus communis]
Unigene82240_PB_AHAU	70.08	53.37	62.2	41.92	71.54	-	-	-	gi|302398757|gb|ADL36673.1|/9.69342e-26/COL domain class transcription factor [Malus x domestica]
Unigene80751_PB_AHAU	70.08	43.37	30.32	28.39	58.81	-	-	-	-
Unigene41525_PB_AHAU	70.08	90.14	90.96	98.54	54.62	GO:0043231//intracellular membrane-bounded organelle;GO:0031224//intrinsic to membrane;GO:0031410//cytoplasmic vesicle	-	GO:0015031//protein transport	gi|255585518|ref|XP_002533450.1|/3.2344e-54/conserved hypothetical protein [Ricinus communis]
Unigene55701_PB_AHAU	70.08	53.37	32.92	29.73	44.9	GO:0005624//membrane fraction;GO:0043231//intracellular membrane-bounded organelle;GO:0044444//cytoplasmic part;GO:0016020//membrane	GO:0032561	GO:0048193//Golgi vesicle transport;GO:0015031//protein transport	gi|225431908|ref|XP_002276743.1|/4.77745e-90/PREDICTED: hypothetical protein [Vitis vinifera]
Unigene82199_PB_AHAU	70.08	72.47	21.14	5.68	6.2	GO:0031225//anchored to membrane;GO:0030312//external encapsulating structure;GO:0031090//organelle membrane	-	-	gi|255563486|ref|XP_002522745.1|/5.25211e-134/conserved hypothetical protein [Ricinus communis]
Unigene49973_PB_AHAU	70.08	82.82	30.15	0.5	0	GO:0031224//intrinsic to membrane	GO:0016759//cellulose synthase activity;GO:0046914//transition metal ion binding	GO:0006952//defense response;GO:0000160//two-component signal transduction system (phosphorelay);GO:0045229//external encapsulating structure organization;GO:0009250//glucan biosynthetic process;GO:0042545//cell wall modification;GO:0009832//plant-type cell wall biogenesis	gi|255571220|ref|XP_002526560.1|/6.51614e-34/Cellulose synthase A catalytic subunit 6 [UDP-forming], putative [Ricinus communis]
Unigene14929_PB_AHAU	69.91	63.54	41.93	30.23	20.44	-	-	-	gi|147795301|emb|CAN69456.1|/1.13106e-109/hypothetical protein VITISV_036572 [Vitis vinifera]
Unigene42286_PB_AHAU	69.56	33.2	49.38	11.36	34.85	GO:0031224//intrinsic to membrane;GO:0009521;GO:0009526//plastid envelope;GO:0031090//organelle membrane;GO:0009534//chloroplast thylakoid;GO:0009570//chloroplast stroma	GO:0043169//cation binding;GO:0046906//tetrapyrrole binding	GO:0006091//generation of precursor metabolites and energy;GO:0009639//response to red or far red light;GO:0006464//protein modification process	gi|3560529|gb|AAC34983.1|/7.09854e-138/light harvesting chlorophyll A/B binding protein [Prunus persica]
Unigene62703_PB_AHAU	69.21	15.17	11.43	26.72	22.95	-	-	-	-
Unigene21948_PB_AHAU	69.04	61.58	33.61	25.72	21.45	-	-	-	-
Unigene77367_PB_AHAU	68.69	87.46	79.87	99.37	75.9	GO:0043231//intracellular membrane-bounded organelle	-	GO:0006396//RNA processing	gi|224123576|ref|XP_002319114.1|/2.5552e-40/predicted protein [Populus trichocarpa]
Unigene78264_PB_AHAU	68.69	56.05	36.9	49.94	46.07	-	-	-	gi|225440862|ref|XP_002282394.1|/1.0514e-40/PREDICTED: hypothetical protein [Vitis vinifera]
Unigene7096_PB_AHAU	68.69	42.3	9.53	21.71	9.72	-	GO:0005506//iron ion binding;GO:0016705//oxidoreductase activity, acting on paired donors, with incorporation or reduction of molecular oxygen	GO:0006631//fatty acid metabolic process	gi|224067948|ref|XP_002302613.1|/2.72042e-151/predicted protein [Populus trichocarpa]
Unigene33760_PB_AHAU	68.52	28.2	39.68	41.25	19.94	GO:0044424//intracellular part	GO:0016872//intramolecular lyase activity	GO:0006644//phospholipid metabolic process;GO:0006020//inositol metabolic process	gi|270000245|gb|ACZ57952.1|/4.63435e-25/myo-inositol 1-phosphate synthase [Coffea arabica]
Unigene8385_PB_AHAU	68.52	89.43	49.72	34.57	18.09	-	-	-	gi|198400343|gb|ACH87180.1|/3.73876e-40/unknown protein [Camellia sinensis]
Unigene1529_PB_AHAU	68.35	34.27	12.99	3.67	6.53	-	-	-	gi|225444786|ref|XP_002279935.1|/4.63081e-23/PREDICTED: hypothetical protein [Vitis vinifera]
Unigene86689_PB_AHAU	68.18	44.62	43.14	33.74	32.5	-	-	-	-
Unigene13434_PB_AHAU	68.18	64.08	57.87	23.88	13.57	GO:0005753//mitochondrial proton-transporting ATP synthase complex;GO:0005840//ribosome;GO:0031981//nuclear lumen;GO:0009534//chloroplast thylakoid	GO:0046914//transition metal ion binding;GO:0015077//monovalent inorganic cation transmembrane transporter activity;GO:0003824//catalytic activity	GO:0006754//ATP biosynthetic process;GO:0006970//response to osmotic stress	gi|225449132|ref|XP_002277452.1|/3.8407e-83/PREDICTED: hypothetical protein [Vitis vinifera]
Unigene14688_PB_AHAU	68	71.93	72.25	61.29	45.4	GO:0012505//endomembrane system;GO:0031090//organelle membrane;GO:0044444//cytoplasmic part;GO:0005626//insoluble fraction	GO:0032561;GO:0003824//catalytic activity	GO:0035556//intracellular signal transduction;GO:0046903//secretion	gi|255571107|ref|XP_002526504.1|/2.69045e-89/protein with unknown function [Ricinus communis]
Unigene11124_PB_AHAU	68	79.79	78.31	84.01	45.24	GO:0015934//large ribosomal subunit;GO:0031981//nuclear lumen	GO:0005198//structural molecule activity	GO:0010467//gene expression;GO:0022613//ribonucleoprotein complex biogenesis	gi|297746146|emb|CBI16202.3|/1.54782e-47/unnamed protein product [Vitis vinifera]
Unigene13922_PB_AHAU	68	75.5	92	40.08	20.11	-	-	-	gi|225436636|ref|XP_002280122.1|/1.70007e-115/PREDICTED: hypothetical protein [Vitis vinifera]
Unigene11736_PB_AHAU	67.83	45.87	81.43	47.6	13.4	-	-	-	-
Unigene16958_PB_AHAU	67.48	58.37	84.2	99.21	39.37	GO:0043231//intracellular membrane-bounded organelle	-	-	gi|297738176|emb|CBI27377.3|/2.58874e-28/unnamed protein product [Vitis vinifera]
Unigene1944_PB_AHAU	67.31	44.45	90.44	91.52	47.75	GO:0043076	GO:0016835//carbon-oxygen lyase activity;GO:0051536//iron-sulfur cluster binding;GO:0003676//nucleic acid binding;GO:0016799//hydrolase activity, hydrolyzing N-glycosyl compounds;GO:0004518//nuclease activity	GO:0006281//DNA repair;GO:0006305;GO:0040029//regulation of gene expression, epigenetic;GO:0003006//developmental process involved in reproduction	gi|297740062|emb|CBI30244.3|/1.13295e-129/unnamed protein product [Vitis vinifera]
Unigene13460_PB_AHAU	67.31	52.48	33.61	33.24	39.21	GO:0016020//membrane	GO:0046914//transition metal ion binding;GO:0003779//actin binding	GO:0007015//actin filament organization	gi|225458850|ref|XP_002285355.1|/8.62249e-105/PREDICTED: hypothetical protein [Vitis vinifera]
Unigene5572_PB_AHAU	67.31	69.26	28.76	13.03	5.53	-	-	-	gi|224128021|ref|XP_002320221.1|/6.75719e-55/predicted protein [Populus trichocarpa]
Unigene80313_PB_AHAU	67.31	67.29	20.62	7.68	0.84	-	-	-	-
Unigene49563_PB_AHAU	67.14	66.94	33.61	67.14	94.16	GO:0031090//organelle membrane;GO:0043231//intracellular membrane-bounded organelle;GO:0031224//intrinsic to membrane	GO:0022891//substrate-specific transmembrane transporter activity;GO:0016628//oxidoreductase activity, acting on the CH-CH group of donors, NAD or NADP as acceptor	GO:0008152//metabolic process;GO:0071702	gi|225458269|ref|XP_002282365.1|/9.6675e-95/PREDICTED: hypothetical protein [Vitis vinifera]
Unigene37566_PB_AHAU	67.14	64.26	24.6	14.2	12.23	-	-	-	-
Unigene13057_PB_AHAU	66.96	43.2	28.24	45.76	51.94	GO:0009532//plastid stroma	GO:0048037//cofactor binding;GO:0046914//transition metal ion binding;GO:0005083//small GTPase regulator activity;GO:0008483//transaminase activity	GO:0032012//regulation of ARF protein signal transduction;GO:0009085//lysine biosynthetic process;GO:0009627//systemic acquired resistance	gi|224103815|ref|XP_002313204.1|/0/predicted protein [Populus trichocarpa]
Unigene60381_PB_AHAU	66.62	56.94	70.86	51.94	38.2	-	-	-	-
Unigene42574_PB_AHAU	66.45	56.23	7.97	1.5	0.84	-	-	-	-
Unigene80967_PB_AHAU	66.27	28.38	62.03	48.77	41.89	GO:0005768//endosome	GO:0005384//manganese ion transmembrane transporter activity	GO:0006828//manganese ion transport;GO:0030003//cellular cation homeostasis;GO:0010038//response to metal ion	gi|217071804|gb|ACJ84262.1|/5.34159e-95/unknown [Medicago truncatula]
Unigene86863_PB_AHAU	66.1	34.63	45.05	88.18	55.12	GO:0016020//membrane	GO:0004871//signal transducer activity;GO:0016301//kinase activity;GO:0032559	GO:0006464//protein modification process	gi|224087605|ref|XP_002308195.1|/0/predicted protein [Populus trichocarpa]
Unigene13592_PB_AHAU	65.75	98.89	71.73	68.98	67.85	-	GO:0005496//steroid binding	-	gi|255629355|gb|ACU15022.1|/2.08817e-46/unknown [Glycine max]
Unigene81195_PB_AHAU	65.58	60.15	94.25	83.17	51.94	-	GO:0008237//metallopeptidase activity;GO:0008238//exopeptidase activity;GO:0043169//cation binding	GO:0019538//protein metabolic process	gi|255568255|ref|XP_002525102.1|/3.19831e-109/xaa-pro aminopeptidase, putative [Ricinus communis]
Unigene78214_PB_AHAU	65.58	40.16	6.06	4.34	2.85	GO:0031224//intrinsic to membrane;GO:0043231//intracellular membrane-bounded organelle	-	GO:0051234//establishment of localization	gi|297735603|emb|CBI18097.3|/9.14863e-26/unnamed protein product [Vitis vinifera]
Unigene50067_PB_AHAU	65.23	54.26	61.68	53.11	49.59	-	-	-	-
Unigene40575_PB_AHAU	64.89	37.13	47.13	13.53	20.78	GO:0033177//proton-transporting two-sector ATPase complex, proton-transporting domain;GO:0009579//thylakoid;GO:0009507//chloroplast	GO:0015077//monovalent inorganic cation transmembrane transporter activity;GO:0000166//nucleotide binding	GO:0006818//hydrogen transport;GO:0006754//ATP biosynthetic process	gi|118485650|gb|ABK94675.1|/3.80138e-52/unknown [Populus trichocarpa]
Unigene58220_PB_AHAU	64.89	60.51	66.01	27.39	16.25	GO:0043231//intracellular membrane-bounded organelle	-	-	gi|255639411|gb|ACU20001.1|/8.71198e-12/unknown [Glycine max]
Unigene82068_PB_AHAU	64.71	39.45	31.53	18.37	13.24	GO:0030529//ribonucleoprotein complex	GO:0003676//nucleic acid binding;GO:0005198//structural molecule activity	GO:0010467//gene expression	gi|225444782|ref|XP_002279950.1|/2.87489e-87/PREDICTED: hypothetical protein [Vitis vinifera]
Unigene68437_PB_AHAU	64.54	66.4	55.44	65.64	69.87	-	-	-	-
Unigene57474_PB_AHAU	64.54	38.02	25.64	35.74	46.91	-	-	-	gi|255552973|ref|XP_002517529.1|/9.62074e-07/Auxin-responsive protein IAA1, putative [Ricinus communis]
Unigene72553_PB_AHAU	64.54	43.91	20.44	9.35	10.05	-	-	-	-
Unigene38856_PB_AHAU	64.54	76.75	16.81	19.54	8.71	GO:0031224//intrinsic to membrane	GO:0046872//metal ion binding	-	gi|255558332|ref|XP_002520193.1|/8.4072e-11/ubiquitin-protein ligase, putative [Ricinus communis]
Unigene78411_PB_AHAU	64.37	54.62	69.82	52.11	77.57	-	-	-	-
Unigene68471_PB_AHAU	64.37	84.43	22	5.34	20.27	-	-	-	-
Unigene874_PB_AHAU	64.2	42.84	47.3	81.67	76.23	GO:0016020//membrane	GO:0019888//protein phosphatase regulator activity	GO:0016310//phosphorylation	gi|255541788|ref|XP_002511958.1|/1.13444e-31/serine/threonine protein phosphatase 2a regulatory subunit A, putative [Ricinus communis]
Unigene81793_PB_AHAU	64.2	42.13	36.56	53.95	55.46	GO:0043231//intracellular membrane-bounded organelle	GO:0000989//transcription factor binding transcription factor activity	GO:0032501//multicellular organismal process	gi|224122440|ref|XP_002318837.1|/9.7953e-12/predicted protein [Populus trichocarpa]
Unigene14541_PB_AHAU	64.2	34.63	24.26	17.2	39.04	-	-	-	gi|225425246|ref|XP_002269300.1|/3.8146e-40/PREDICTED: hypothetical protein [Vitis vinifera]
Unigene77825_PB_AHAU	64.2	41.41	32.57	22.21	11.9	GO:0009526//plastid envelope;GO:0009532//plastid stroma;GO:0005576//extracellular region	GO:0046914//transition metal ion binding;GO:0016655//oxidoreductase activity, acting on NADH or NADPH, quinone or similar compound as acceptor	GO:0006950//response to stress;GO:0008152//metabolic process	gi|224140597|ref|XP_002323668.1|/4.32068e-69/predicted protein [Populus trichocarpa]
Unigene24536_PB_AHAU	64.02	31.42	46.26	34.41	21.61	-	-	-	-
Unigene86541_PB_AHAU	63.68	79.43	35.86	72.99	42.72	GO:0031224//intrinsic to membrane;GO:0030133//transport vesicle	GO:0005215//transporter activity	GO:0006810//transport	gi|255636760|gb|ACU18714.1|/2.41621e-42/unknown [Glycine max]
Unigene2822_PB_AHAU	63.68	49.44	33.09	57.45	28.15	GO:0043231//intracellular membrane-bounded organelle;GO:0044444//cytoplasmic part	GO:0004672//protein kinase activity;GO:0032559	GO:0009845//seed germination;GO:0006796//phosphate metabolic process;GO:0006970//response to osmotic stress;GO:0009738//abscisic acid mediated signaling pathway;GO:0006464//protein modification process	gi|217072176|gb|ACJ84448.1|/8.44816e-16/unknown [Medicago truncatula]
Unigene16169_PB_AHAU	63.68	29.63	16.81	22.21	15.08	GO:0043231//intracellular membrane-bounded organelle	GO:0003677//DNA binding	GO:0009725//response to hormone stimulus;GO:0006351//transcription, DNA-dependent	gi|225427794|ref|XP_002269363.1|/2.40238e-130/PREDICTED: hypothetical protein [Vitis vinifera]
Unigene87301_PB_AHAU	63.5	18.92	17.5	20.54	10.72	-	GO:0046872//metal ion binding;GO:0019842//vitamin binding;GO:0016744;GO:0050662//coenzyme binding	GO:0008652//cellular amino acid biosynthetic process	gi|255540223|ref|XP_002511176.1|/0/acetolactate synthase, putative [Ricinus communis]
Unigene29087_PB_AHAU	63.16	68.36	54.75	59.12	58.14	-	-	-	-
Unigene48569_PB_AHAU	63.16	57.48	79	41.92	41.72	GO:0009532//plastid stroma;GO:0005576//extracellular region	GO:0046872//metal ion binding;GO:0032561;GO:0016879//ligase activity, forming carbon-nitrogen bonds	GO:0010038//response to metal ion;GO:0009168//purine ribonucleoside monophosphate biosynthetic process	gi|308191503|sp|B9SL58.1|PURA2_RICCO/1.25124e-158/RecName: Full=Adenylosuccinate synthetase 2, chloroplastic; Short=AMPSase 2; Short=AdSS 2; AltName: Full=IMP--aspartate ligase 2; Flags: Precursor
Unigene42275_PB_AHAU	63.16	17.31	15.25	14.36	11.39	-	GO:0035251//UDP-glucosyltransferase activity	-	gi|269819292|gb|ACZ44836.1|/4.46509e-125/glycosyltransferase [Pyrus communis]
Unigene29573_PB_AHAU	62.81	50.34	43.66	45.93	72.55	GO:0044429//mitochondrial part	GO:0004738//pyruvate dehydrogenase activity	GO:0010038//response to metal ion;GO:0006007//glucose catabolic process	gi|255558342|ref|XP_002520198.1|/2.14954e-13/pyruvate dehydrogenase, putative [Ricinus communis]
Unigene28610_PB_AHAU	62.81	51.59	44.53	72.15	57.3	-	-	-	-
Unigene81064_PB_AHAU	62.81	38.38	6.76	3.01	1.17	GO:0005618//cell wall;GO:0005576//extracellular region;GO:0031410//cytoplasmic vesicle	GO:0004175//endopeptidase activity;GO:0005515//protein binding	GO:0019538//protein metabolic process;GO:0010191;GO:0003006//developmental process involved in reproduction;GO:0044092//negative regulation of molecular function;GO:0009845//seed germination	gi|224122532|ref|XP_002318860.1|/0/predicted protein [Populus trichocarpa]
Unigene63580_PB_AHAU	62.64	42.3	3.98	9.85	2.01	-	-	-	-
Unigene66283_PB_AHAU	62.64	17.85	5.2	1	1.51	-	-	-	gi|195617694|gb|ACG30677.1|/4.64875e-09/histone H4 [Zea mays]
Unigene8597_PB_AHAU	62.47	57.12	58.04	37.75	55.46	-	-	-	-
Unigene16178_PB_AHAU	62.29	55.16	43.31	46.93	51.94	-	-	-	gi|147770925|emb|CAN69703.1|/6.99083e-22/hypothetical protein VITISV_018147 [Vitis vinifera]
Unigene3055_PB_AHAU	62.12	45.16	34.3	16.2	14.07	GO:0044424//intracellular part	GO:0046914//transition metal ion binding;GO:0032559	GO:0043085//positive regulation of catalytic activity	gi|222143562|dbj|BAH19310.1|/7.77684e-134/urease accessory protein ureG [Morus alba]
Unigene60343_PB_AHAU	62.12	47.84	2.77	0.67	0.84	-	GO:0003676//nucleic acid binding	GO:0006259//DNA metabolic process	gi|133711804|gb|ABO36622.1|/1.76104e-21/copia LTR rider [Solanum lycopersicum]
Unigene51245_PB_AHAU	61.95	40.52	15.07	14.2	28.82	GO:0005911//cell-cell junction;GO:0043231//intracellular membrane-bounded organelle;GO:0030312//external encapsulating structure	GO:0035251//UDP-glucosyltransferase activity	GO:0045229//external encapsulating structure organization;GO:0009250//glucan biosynthetic process	gi|224112088|ref|XP_002316078.1|/1.95054e-56/predicted protein [Populus trichocarpa]
Unigene16634_PB_AHAU	61.43	89.78	77.1	82.84	74.05	-	-	-	gi|255582315|ref|XP_002531948.1|/4.06425e-22/conserved hypothetical protein [Ricinus communis]
Unigene77691_PB_AHAU	61.25	58.19	40.37	40.42	17.93	GO:0043231//intracellular membrane-bounded organelle	GO:0003676//nucleic acid binding	GO:0008104//protein localization;GO:0001708//cell fate specification;GO:0009913//epidermal cell differentiation	gi|6752886|gb|AAF27919.1|AF220203_1/9.07276e-24/Ttg1-like protein [Malus x domestica]
Unigene5227_PB_AHAU	61.08	65.69	49.2	35.07	36.19	GO:0042579//microbody	GO:0008905	GO:0008152//metabolic process;GO:0010038//response to metal ion	gi|297842235|ref|XP_002888999.1|/2.88496e-62/ADP-glucose pyrophosphorylase family protein [Arabidopsis lyrata subsp. lyrata]
Unigene4571_PB_AHAU	61.08	38.38	34.82	68.14	34.51	GO:0009526//plastid envelope;GO:0030117//membrane coat	GO:0003676//nucleic acid binding;GO:0035091//phosphatidylinositol binding;GO:0001071//nucleic acid binding transcription factor activity;GO:0005515//protein binding	GO:0048506;GO:0006901//vesicle coating;GO:0006355//regulation of transcription, DNA-dependent	gi|255541888|ref|XP_002512008.1|/5.76046e-60/conserved hypothetical protein [Ricinus communis]
Unigene27956_PB_AHAU	61.08	36.23	13.51	7.35	12.57	GO:0009521;GO:0009536//plastid	-	GO:0009765//photosynthesis, light harvesting	gi|242073002|ref|XP_002446437.1|/7.13419e-15/hypothetical protein SORBIDRAFT_06g016090 [Sorghum bicolor]
Unigene82389_PB_AHAU	60.91	34.27	16.29	12.03	35.52	-	-	-	-
Unigene30224_PB_AHAU	60.73	54.98	19.58	0	2.35	GO:0043231//intracellular membrane-bounded organelle	GO:0015020//glucuronosyltransferase activity;GO:0016763//transferase activity, transferring pentosyl groups	GO:0009832//plant-type cell wall biogenesis;GO:0010413//glucuronoxylan metabolic process	gi|224140167|ref|XP_002323456.1|/6.74775e-34/glycosyl transferase [Populus trichocarpa]
Unigene85250_PB_AHAU	60.73	18.92	7.8	1.17	0	GO:0031224//intrinsic to membrane	GO:0046914//transition metal ion binding	-	gi|255548730|ref|XP_002515421.1|/1.70435e-52/Early nodulin 55-2 precursor, putative [Ricinus communis]
Unigene4983_PB_AHAU	60.56	52.84	61.51	56.28	32.67	GO:0030964;GO:0030312//external encapsulating structure;GO:0009536//plastid;GO:0005746//mitochondrial respiratory chain	-	GO:0050896//response to stimulus	gi|297736120|emb|CBI24158.3|/3.27593e-91/unnamed protein product [Vitis vinifera]
Unigene7253_PB_AHAU	60.39	57.3	61.33	54.28	86.62	GO:0043231//intracellular membrane-bounded organelle	GO:0019787//small conjugating protein ligase activity;GO:0032559	GO:0070646;GO:0009725//response to hormone stimulus;GO:0003006//developmental process involved in reproduction;GO:0032446//protein modification by small protein conjugation	gi|255629881|gb|ACU15291.1|/2.58972e-78/unknown [Glycine max]
Unigene42112_PB_AHAU	60.39	22.67	44.53	52.61	35.52	GO:0005576//extracellular region;GO:0009536//plastid	GO:0016874//ligase activity;GO:0032559	GO:0010038//response to metal ion	gi|224137016|ref|XP_002322473.1|/2.30655e-92/acyl:coa ligase [Populus trichocarpa]
Unigene48813_PB_AHAU	60.22	45.87	35.52	82.51	84.61	GO:0016023//cytoplasmic membrane-bounded vesicle;GO:0044431//Golgi apparatus part;GO:0016020//membrane	GO:0017111//nucleoside-triphosphatase activity;GO:0032561	GO:0035556//intracellular signal transduction;GO:0009207;GO:0048193//Golgi vesicle transport;GO:0006950//response to stress	gi|224065032|ref|XP_002301639.1|/6.35101e-102/predicted protein [Populus trichocarpa]
Unigene29063_PB_AHAU	60.22	69.08	63.58	51.27	49.26	-	-	-	-
Unigene65966_PB_AHAU	60.22	58.55	71.21	48.43	38.87	-	-	-	-
Unigene15632_PB_AHAU	60.22	36.06	26.33	16.7	15.41	-	-	-	gi|255538556|ref|XP_002510343.1|/5.04565e-99/conserved hypothetical protein [Ricinus communis]
Unigene16097_PB_AHAU	60.04	79.61	42.1	36.24	24.8	-	-	-	-
Unigene7822_PB_AHAU	60.04	39.09	33.09	51.94	21.11	GO:0043234//protein complex	GO:0016564//transcription repressor activity	GO:0016192//vesicle-mediated transport	gi|296084459|emb|CBI25018.3|/3.19125e-125/unnamed protein product [Vitis vinifera]
Unigene71112_PB_AHAU	60.04	17.49	3.98	1.5	6.7	-	-	-	-
Unigene30578_PB_AHAU	60.04	47.12	4.5	0.33	0	-	-	-	gi|224124110|ref|XP_002330107.1|/6.1655e-06/predicted protein [Populus trichocarpa]
Unigene1448_PB_AHAU	59.87	45.34	54.4	52.44	51.6	GO:0043231//intracellular membrane-bounded organelle	GO:0005515//protein binding	GO:0009755//hormone-mediated signaling pathway	gi|302398573|gb|ADL36581.1|/2.60289e-141/ARF domain class transcription factor [Malus x domestica]
Unigene77958_PB_AHAU	59.7	55.87	17.15	21.38	11.23	GO:0005618//cell wall;GO:0005576//extracellular region;GO:0031410//cytoplasmic vesicle;GO:0009536//plastid	GO:0005488//binding;GO:0004558//alpha-glucosidase activity	GO:0006073//cellular glucan metabolic process;GO:0000272//polysaccharide catabolic process;GO:0010038//response to metal ion	gi|255581663|ref|XP_002531635.1|/2.01152e-89/alpha-glucosidase, putative [Ricinus communis]
Unigene74423_PB_AHAU	59.7	34.63	23.22	7.52	3.02	-	-	-	-
Unigene38314_PB_AHAU	59.52	54.98	14.9	13.19	10.89	-	-	-	gi|302398755|gb|ADL36672.1|/6.42716e-22/COL domain class transcription factor [Malus x domestica]
Unigene77711_PB_AHAU	59.52	97.46	44.87	28.56	10.72	-	-	-	gi|255561645|ref|XP_002521832.1|/3.78775e-07/conserved hypothetical protein [Ricinus communis]
Unigene4407_PB_AHAU	59.35	37.31	57.69	50.1	60.99	-	-	-	gi|224132122|ref|XP_002321261.1|/1.88552e-10/hypothetical protein POPTRDRAFT_573245 [Populus trichocarpa]
Unigene14598_PB_AHAU	59.35	40.52	27.55	30.9	28.31	GO:0009536//plastid	GO:0046914//transition metal ion binding	GO:0000478//endonucleolytic cleavage involved in rRNA processing;GO:0006996//organelle organization	gi|255584289|ref|XP_002532881.1|/3.11778e-94/DAG protein, chloroplast precursor, putative [Ricinus communis]
Unigene2707_PB_AHAU	59.35	42.66	18.37	33.74	28.15	GO:0016020//membrane	-	-	gi|255550778|ref|XP_002516437.1|/8.36032e-39/conserved hypothetical protein [Ricinus communis]
Unigene38433_PB_AHAU	59.35	17.67	5.2	2.17	23.29	-	-	-	-
Unigene13420_PB_AHAU	58.83	90.85	48.16	9.02	0.67	-	-	-	-
Unigene87871_PB_AHAU	58.66	29.81	27.72	9.02	6.53	GO:0009526//plastid envelope;GO:0009570//chloroplast stroma;GO:0005576//extracellular region	GO:0048037//cofactor binding;GO:0008187//poly-pyrimidine tract binding	GO:0042254//ribosome biogenesis;GO:0008152//metabolic process	gi|224082634|ref|XP_002306773.1|/1.37813e-172/predicted protein [Populus trichocarpa]
Unigene22537_PB_AHAU	58.49	42.13	35.69	49.6	47.41	GO:0031090//organelle membrane	-	GO:0006810//transport	gi|224083201|ref|XP_002306963.1|/5.01276e-17/predicted protein [Populus trichocarpa]
Unigene88914_PB_AHAU	58.49	32.49	15.94	40.58	28.31	-	GO:0016289//CoA hydrolase activity;GO:0016836//hydro-lyase activity	GO:0009062//fatty acid catabolic process;GO:0009628//response to abiotic stimulus	gi|225446809|ref|XP_002279162.1|/8.08949e-76/PREDICTED: hypothetical protein [Vitis vinifera]
Unigene77275_PB_AHAU	58.31	81.39	86.63	59.79	35.18	-	GO:0043169//cation binding;GO:0016702//oxidoreductase activity, acting on single donors with incorporation of molecular oxygen, incorporation of two atoms of oxygen	GO:0043102	gi|255552059|ref|XP_002517074.1|/2.76338e-91/acireductone dioxygenase, putative [Ricinus communis]
Unigene21015_PB_AHAU	58.14	0.54	0	0	0	-	-	-	-
Unigene14268_PB_AHAU	57.79	69.08	85.59	75.66	66.68	-	GO:0005515//protein binding	GO:0044267//cellular protein metabolic process	gi|255563298|ref|XP_002522652.1|/2.60259e-22/dnajc14 protein, putative [Ricinus communis]
Unigene49693_PB_AHAU	57.79	23.38	11.09	19.71	12.57	-	-	-	-
Unigene9234_PB_AHAU	57.79	14.46	2.6	9.52	3.18	-	GO:0043167//ion binding;GO:0008422//beta-glucosidase activity	GO:0010208//pollen wall assembly;GO:0003006//developmental process involved in reproduction;GO:0044238//primary metabolic process	gi|224093908|ref|XP_002334812.1|/0/predicted protein [Populus trichocarpa]
Unigene88232_PB_AHAU	57.62	59.08	64.28	90.86	92.48	GO:0005905//coated pit;GO:0030118//clathrin coat;GO:0030119//AP-type membrane coat adaptor complex	-	GO:0015031//protein transport	gi|255557603|ref|XP_002519831.1|/1.37819e-24/clathrin coat associated protein ap-50, putative [Ricinus communis]
Unigene71127_PB_AHAU	57.62	74.79	61.33	84.51	91.81	GO:0031224//intrinsic to membrane;GO:0043231//intracellular membrane-bounded organelle	GO:0008194//UDP-glycosyltransferase activity;GO:0042285//xylosyltransferase activity	GO:0048588//developmental cell growth;GO:0009250//glucan biosynthetic process	gi|302398731|gb|ADL36660.1|/1.20881e-120/CAMTA domain class transcription factor [Malus x domestica]
Unigene15679_PB_AHAU	57.62	40.16	33.61	30.9	30.83	-	GO:0005543//phospholipid binding	-	gi|225434632|ref|XP_002279631.1|/6.84536e-67/PREDICTED: hypothetical protein [Vitis vinifera]
Unigene26420_PB_AHAU	57.62	66.58	70.17	41.42	29.99	-	GO:0005488//binding	-	gi|225462109|ref|XP_002277842.1|/4.39938e-76/PREDICTED: hypothetical protein [Vitis vinifera]
Unigene77679_PB_AHAU	57.62	50.34	23.22	7.68	5.53	-	-	-	-
Unigene4648_PB_AHAU	57.45	45.87	75.19	61.63	91.48	-	-	-	gi|225427039|ref|XP_002267137.1|/6.63584e-33/PREDICTED: hypothetical protein, partial [Vitis vinifera]
Unigene78613_PB_AHAU	57.45	73.01	93.9	99.88	81.93	-	-	-	-
Unigene71985_PB_AHAU	57.45	61.05	59.6	24.55	39.21	GO:0043231//intracellular membrane-bounded organelle	-	-	gi|255537870|ref|XP_002510000.1|/1.22544e-42/conserved hypothetical protein [Ricinus communis]
Unigene48581_PB_AHAU	57.45	30.52	30.84	13.03	28.31	-	-	-	-
Unigene41844_PB_AHAU	57.45	45.7	31.71	23.72	19.94	GO:0015934//large ribosomal subunit	GO:0005198//structural molecule activity	GO:0010467//gene expression	gi|224081200|ref|XP_002306331.1|/1.12929e-54/predicted protein [Populus trichocarpa]
Unigene9823_PB_AHAU	57.45	38.38	31.53	78.5	19.77	-	-	-	-
Unigene4870_PB_AHAU	56.93	44.98	51.11	62.46	85.95	GO:0030312//external encapsulating structure;GO:0009532//plastid stroma;GO:0009526//plastid envelope;GO:0005576//extracellular region	GO:0046914//transition metal ion binding;GO:0016616//oxidoreductase activity, acting on the CH-OH group of donors, NAD or NADP as acceptor;GO:0042802//identical protein binding;GO:0050661//NADP binding	GO:0010038//response to metal ion;GO:0008652//cellular amino acid biosynthetic process	gi|224079219|ref|XP_002305797.1|/0/predicted protein [Populus trichocarpa]
Unigene17430_PB_AHAU	56.76	55.33	68.78	61.63	76.57	GO:0009526//plastid envelope;GO:0009532//plastid stroma;GO:0005576//extracellular region	GO:0051536//iron-sulfur cluster binding;GO:0005506//iron ion binding;GO:0016673	GO:0006970//response to osmotic stress;GO:0008152//metabolic process	gi|224059552|ref|XP_002299903.1|/0/predicted protein [Populus trichocarpa]
Unigene39768_PB_AHAU	56.76	72.47	81.6	66.97	22.95	-	-	-	-
Unigene22750_PB_AHAU	56.58	44.27	29.45	50.1	70.03	-	-	-	gi|225457961|ref|XP_002275256.1|/7.99556e-72/PREDICTED: hypothetical protein [Vitis vinifera]
Unigene9097_PB_AHAU	56.58	75.5	70.86	67.31	66.85	-	-	-	gi|225438259|ref|XP_002267363.1|/2.40566e-85/PREDICTED: hypothetical protein isoform 1 [Vitis vinifera]
Unigene13483_PB_AHAU	56.58	35.16	46.95	51.94	58.81	GO:0031981//nuclear lumen;GO:0009536//plastid;GO:0031090//organelle membrane	GO:0017111//nucleoside-triphosphatase activity;GO:0046914//transition metal ion binding;GO:0008135//translation factor activity, nucleic acid binding;GO:0032561	GO:0006412//translation;GO:0009207;GO:0006950//response to stress	gi|255544686|ref|XP_002513404.1|/9.15203e-49/eukaryotic translation elongation factor, putative [Ricinus communis]
Unigene21113_PB_AHAU	56.58	34.99	27.37	47.27	49.76	GO:0009536//plastid	GO:0016831//carboxy-lyase activity	GO:0009085//lysine biosynthetic process	gi|255543757|ref|XP_002512941.1|/1.30475e-15/diaminopimelate decarboxylase, putative [Ricinus communis]
Unigene723_PB_AHAU	56.58	58.55	82.64	75.49	49.59	-	-	-	gi|255570624|ref|XP_002526268.1|/2.01768e-74/nucleotide binding protein, putative [Ricinus communis]
Unigene5516_PB_AHAU	56.58	34.99	61.16	12.69	9.72	GO:0009534//chloroplast thylakoid	-	-	gi|255634883|gb|ACU17800.1|/4.10746e-93/unknown [Glycine max]
Unigene6031_PB_AHAU	56.24	51.59	52.32	44.93	67.52	-	GO:0003824//catalytic activity	-	gi|302399097|gb|ADL36843.1|/5.82425e-63/TLP domain class transcription factor [Malus x domestica]
Unigene22432_PB_AHAU	56.24	68.9	41.93	70.15	60.15	GO:0031090//organelle membrane;GO:0043231//intracellular membrane-bounded organelle	-	-	gi|255584329|ref|XP_002532900.1|/2.32338e-62/conserved hypothetical protein [Ricinus communis]
Unigene31551_PB_AHAU	56.24	59.62	70.51	57.45	53.11	-	-	-	-
Unigene29850_PB_AHAU	56.24	67.65	49.2	28.23	27.64	-	GO:0071617;GO:0004091//carboxylesterase activity	GO:0055088//lipid homeostasis	gi|225458085|ref|XP_002280655.1|/0/PREDICTED: hypothetical protein [Vitis vinifera]
Unigene35164_PB_AHAU	55.89	49.44	40.54	33.24	16.42	-	-	-	-
Unigene11835_PB_AHAU	55.89	59.62	25.3	8.68	15.75	-	GO:0005488//binding	-	gi|224104191|ref|XP_002313352.1|/8.09231e-20/predicted protein [Populus trichocarpa]
Unigene14820_PB_AHAU	55.89	40.7	13.86	5.18	1.34	-	-	-	-
Unigene81934_PB_AHAU	55.72	58.55	67.74	62.8	74.89	-	GO:0016651//oxidoreductase activity, acting on NADH or NADPH	GO:0008152//metabolic process	gi|255554264|ref|XP_002518172.1|/4.26862e-42/NADH dehydrogenase, putative [Ricinus communis]
Unigene70921_PB_AHAU	55.72	65.69	19.92	8.68	15.25	-	GO:0005488//binding;GO:0016616//oxidoreductase activity, acting on the CH-OH group of donors, NAD or NADP as acceptor	GO:0009628//response to abiotic stimulus;GO:0008152//metabolic process	gi|224074293|ref|XP_002304342.1|/6.73702e-32/predicted protein [Populus trichocarpa]
Unigene81532_PB_AHAU	55.54	47.12	67.22	59.62	68.19	-	-	-	-
Unigene35594_PB_AHAU	55.54	82.82	66.88	42.92	61.15	-	-	-	gi|255627265|gb|ACU13977.1|/1.5964e-06/unknown [Glycine max]
Unigene15947_PB_AHAU	55.54	43.37	62.2	29.73	22.12	-	-	-	-
Unigene16209_PB_AHAU	55.54	33.74	7.97	4.01	11.23	-	GO:0016787//hydrolase activity	-	gi|296084540|emb|CBI25561.3|/1.97951e-67/unnamed protein product [Vitis vinifera]
Unigene3389_PB_AHAU	55.54	58.19	7.45	5.51	1.84	GO:0009536//plastid	GO:0016705//oxidoreductase activity, acting on paired donors, with incorporation or reduction of molecular oxygen	GO:0009628//response to abiotic stimulus;GO:0006631//fatty acid metabolic process	gi|45385976|gb|AAS59833.1|/2.27654e-98/chloroplast omega-3 desaturase [Malus x domestica]
Unigene7791_PB_AHAU	55.54	68.19	14.03	1	0.67	-	GO:0016491//oxidoreductase activity;GO:0005506//iron ion binding	GO:0008152//metabolic process	gi|147787265|emb|CAN73481.1|/0/hypothetical protein VITISV_026695 [Vitis vinifera]
Unigene73407_PB_AHAU	55.37	44.98	33.78	37.08	66.18	-	-	-	-
Unigene17236_PB_AHAU	55.37	42.66	10.05	5.01	5.7	-	-	-	gi|225460662|ref|XP_002267096.1|/1.89949e-69/PREDICTED: hypothetical protein [Vitis vinifera]
Unigene21248_PB_AHAU	55.2	43.55	81.95	94.7	91.81	-	-	-	-
Unigene70331_PB_AHAU	55.2	56.4	68.44	43.09	39.88	GO:0005838//proteasome regulatory particle;GO:0043231//intracellular membrane-bounded organelle;GO:0031410//cytoplasmic vesicle	-	GO:0009887//organ morphogenesis;GO:0019941//modification-dependent protein catabolic process;GO:0003006//developmental process involved in reproduction	gi|224101105|ref|XP_002312144.1|/3.53945e-61/predicted protein [Populus trichocarpa]
Unigene75365_PB_AHAU	55.2	17.49	4.85	12.03	1.34	-	-	-	-
Unigene14782_PB_AHAU	55.2	64.44	14.55	0.84	1.01	GO:0042598//vesicular fraction;GO:0043231//intracellular membrane-bounded organelle;GO:0031224//intrinsic to membrane	GO:0016709//oxidoreductase activity, acting on paired donors, with incorporation or reduction of molecular oxygen, NADH or NADPH as one donor, and incorporation of one atom of oxygen;GO:0005506//iron ion binding	GO:0009699//phenylpropanoid biosynthetic process	gi|225734417|gb|ACO25188.1|/1.76752e-37/p-coumaroyl ester 3'-hydroxylase [Cynara cardunculus]
Unigene32048_PB_AHAU	55.2	44.98	7.8	1	0	-	-	-	gi|225444740|ref|XP_002278959.1|/8.46515e-32/PREDICTED: hypothetical protein [Vitis vinifera]
Unigene42111_PB_AHAU	55.02	80.5	85.24	75.49	96	-	GO:0046872//metal ion binding	-	gi|255567826|ref|XP_002524891.1|/3.14698e-78/ring finger containing protein, putative [Ricinus communis]
Unigene37929_PB_AHAU	55.02	24.1	24.78	65.47	49.59	-	-	-	-
Unigene48427_PB_AHAU	55.02	27.85	17.5	52.44	30.66	-	GO:0004702//receptor signaling protein serine/threonine kinase activity;GO:0032559	GO:0006464//protein modification process	gi|297736969|emb|CBI26170.3|/1.29275e-12/unnamed protein product [Vitis vinifera]
Unigene34138_PB_AHAU	55.02	37.66	63.93	29.06	17.26	GO:0031224//intrinsic to membrane	GO:0016628//oxidoreductase activity, acting on the CH-CH group of donors, NAD or NADP as acceptor;GO:0050662//coenzyme binding;GO:0005515//protein binding	GO:0008152//metabolic process	gi|255559165|ref|XP_002520604.1|/7.24171e-53/Cell elongation protein diminuto, putative [Ricinus communis]
Unigene11752_PB_AHAU	55.02	30.17	28.41	68.48	16.92	GO:0009536//plastid	-	-	gi|224159219|ref|XP_002338056.1|/7.88097e-41/predicted protein [Populus trichocarpa]
Unigene6899_PB_AHAU	55.02	81.93	51.28	37.41	12.06	-	-	-	gi|215598344|tpg|DAA06358.1|/4.8717e-89/TPA: TPA_inf: ARO1-like protein 1 [Medicago truncatula]
Unigene82344_PB_AHAU	54.85	31.59	20.62	42.42	68.36	GO:0043231//intracellular membrane-bounded organelle;GO:0044444//cytoplasmic part;GO:0016020//membrane	GO:0016772//transferase activity, transferring phosphorus-containing groups;GO:0016160//amylase activity;GO:0005102//receptor binding;GO:0043167//ion binding;GO:0032559	GO:0005982//starch metabolic process;GO:0009933//meristem structural organization;GO:0007167//enzyme linked receptor protein signaling pathway;GO:0010073//meristem maintenance;GO:0003006//developmental process involved in reproduction;GO:0006950//response to stress;GO:0006464//protein modification process	gi|255554312|ref|XP_002518196.1|/6.75255e-114/Beta-amylase, putative [Ricinus communis]
Unigene2372_PB_AHAU	54.85	54.62	61.51	78.5	45.07	GO:0009536//plastid	GO:0008135//translation factor activity, nucleic acid binding	GO:0006412//translation	gi|225466498|ref|XP_002264089.1|/5.62755e-87/PREDICTED: similar to eukaryotic translation initiation factor 3 (eIF-3), putative, partial [Vitis vinifera]
Unigene82259_PB_AHAU	54.85	86.39	15.77	7.01	10.56	GO:0009532//plastid stroma	GO:0008483//transaminase activity;GO:0048037//cofactor binding	GO:0006563//L-serine metabolic process;GO:0010038//response to metal ion	gi|224084052|ref|XP_002307204.1|/8.0389e-142/predicted protein [Populus trichocarpa]
Unigene27986_PB_AHAU	54.68	63.37	84.2	38.25	29.66	GO:0009532//plastid stroma;GO:0042579//microbody	-	GO:0009719;GO:0050832//defense response to fungus	gi|225444776|ref|XP_002279848.1|/1.45621e-72/PREDICTED: hypothetical protein [Vitis vinifera]
Unigene24456_PB_AHAU	54.68	59.62	13.69	0.33	0	-	-	-	-
Unigene6419_PB_AHAU	54.51	49.09	88.53	68.98	55.46	-	-	-	-
Unigene33973_PB_AHAU	54.51	34.09	46.09	51.27	25.97	-	-	-	-
Unigene28583_PB_AHAU	54.33	46.77	40.71	22.71	22.62	GO:0005618//cell wall;GO:0043231//intracellular membrane-bounded organelle;GO:0005576//extracellular region	GO:0004553//hydrolase activity, hydrolyzing O-glycosyl compounds	GO:0019566//arabinose metabolic process;GO:0000272//polysaccharide catabolic process	gi|119507455|dbj|BAF42035.1|/1.26276e-59/alpha-Arabinosidase1 [Pyrus communis]
Unigene53647_PB_AHAU	54.33	47.48	9.01	9.52	11.06	GO:0031410//cytoplasmic vesicle	GO:0016787//hydrolase activity	GO:0044238//primary metabolic process	gi|224077024|ref|XP_002305097.1|/7.10266e-132/predicted protein [Populus trichocarpa]
Unigene42590_PB_AHAU	54.16	37.66	47.65	23.22	17.09	GO:0031967;GO:0009534//chloroplast thylakoid	GO:0046914//transition metal ion binding;GO:0015002//heme-copper terminal oxidase activity	-	gi|255637280|gb|ACU18970.1|/1.61258e-49/unknown [Glycine max]
Unigene26815_PB_AHAU	53.81	48.91	55.96	50.44	69.53	-	-	-	-
Unigene80823_PB_AHAU	53.81	22.85	30.15	61.46	39.54	GO:0043231//intracellular membrane-bounded organelle	GO:0003677//DNA binding;GO:0001071//nucleic acid binding transcription factor activity;GO:0005515//protein binding;GO:0016628//oxidoreductase activity, acting on the CH-CH group of donors, NAD or NADP as acceptor	GO:0006351//transcription, DNA-dependent	gi|121309556|dbj|BAF44101.1|/1.43226e-18/transcription factor MADS [Pyrus x bretschneideri]
Unigene17881_PB_AHAU	53.81	34.27	22.52	46.6	26.47	GO:0043231//intracellular membrane-bounded organelle	GO:0042802//identical protein binding;GO:0003677//DNA binding;GO:0001071//nucleic acid binding transcription factor activity	GO:0003002//regionalization;GO:0051301//cell division	gi|302399043|gb|ADL36816.1|/1.8142e-85/SCL domain class transcription factor [Malus x domestica]
Unigene42564_PB_AHAU	53.81	56.76	39.5	34.41	16.08	-	-	-	gi|22327990|ref|NP_200888.2|/4.7682e-51/heavy-metal-associated domain-containing protein [Arabidopsis thaliana]
Unigene29741_PB_AHAU	53.81	29.99	18.02	43.59	14.07	-	-	-	-
Unigene77686_PB_AHAU	53.64	67.11	88.88	68.98	69.7	-	GO:0016811//hydrolase activity, acting on carbon-nitrogen (but not peptide) bonds, in linear amides	-	gi|255558846|ref|XP_002520446.1|/7.1344e-67/ceramidase, putative [Ricinus communis]
Unigene62741_PB_AHAU	53.64	40.52	35.69	40.08	39.54	-	-	-	-
Unigene58630_PB_AHAU	53.64	28.56	24.95	13.86	7.71	-	-	-	-
Unigene77987_PB_AHAU	53.47	79.07	97.02	83.84	40.38	-	-	-	-
Unigene76614_PB_AHAU	53.29	53.73	17.15	66.81	45.74	-	-	-	-
Unigene78238_PB_AHAU	53.12	44.62	69.82	52.28	87.12	GO:0009536//plastid	GO:0004084//branched-chain-amino-acid transaminase activity	GO:0006520//cellular amino acid metabolic process	gi|255579513|ref|XP_002530599.1|/2.53704e-175/branched-chain amino acid aminotransferase, putative [Ricinus communis]
Unigene11239_PB_AHAU	53.12	19.28	45.22	28.56	17.09	-	-	-	-
Unigene86392_PB_AHAU	52.95	50.69	24.95	13.53	14.74	GO:0031410//cytoplasmic vesicle	-	-	gi|255576842|ref|XP_002529307.1|/2.37062e-40/conserved hypothetical protein [Ricinus communis]
Unigene425_PB_AHAU	52.78	34.99	51.98	40.58	19.1	-	-	-	gi|118488224|gb|ABK95931.1|/4.10381e-13/unknown [Populus trichocarpa]
Unigene69039_PB_AHAU	52.78	14.99	3.29	9.19	2.68	-	-	-	-
Unigene11417_PB_AHAU	52.6	48.91	22.87	20.54	22.12	-	-	-	-
Unigene40579_PB_AHAU	52.6	18.56	14.21	46.26	12.06	-	GO:0016705//oxidoreductase activity, acting on paired donors, with incorporation or reduction of molecular oxygen	GO:0044238//primary metabolic process	gi|3264765|gb|AAC24586.1|/3.06653e-109/omega-6 fatty acid desaturase [Prunus armeniaca]
Unigene79194_PB_AHAU	52.6	64.79	67.74	21.04	5.19	GO:0005840//ribosome;GO:0005618//cell wall;GO:0031410//cytoplasmic vesicle	GO:0043167//ion binding;GO:0015923//mannosidase activity;GO:0008422//beta-glucosidase activity	GO:0044238//primary metabolic process	gi|255648156|gb|ACU24532.1|/0/unknown [Glycine max]
Unigene84729_PB_AHAU	52.6	63.9	17.85	3.01	0.84	-	-	-	gi|255542028|ref|XP_002512078.1|/2.28402e-32/conserved hypothetical protein [Ricinus communis]
Unigene8407_PB_AHAU	52.43	27.31	25.64	38.58	62.33	-	GO:0033764	GO:0008152//metabolic process	gi|62956018|gb|AAY23354.1|/1.43891e-149/3-ketoacyl-CoA reductase 1 [Gossypium hirsutum]
Unigene51497_PB_AHAU	52.43	33.2	25.82	25.22	20.94	-	-	-	-
Unigene29009_PB_AHAU	52.26	27.13	22.87	50.77	39.04	-	-	-	-
Unigene33571_PB_AHAU	52.26	42.13	37.25	16.7	23.79	-	-	-	-
Unigene13070_PB_AHAU	52.26	22.49	6.06	8.18	14.91	-	-	-	-
Unigene89235_PB_AHAU	52.26	96.75	20.1	0	0.67	-	-	-	gi|225457339|ref|XP_002284698.1|/4.5098e-17/PREDICTED: hypothetical protein [Vitis vinifera]
Unigene27742_PB_AHAU	52.26	63.19	15.42	0	0	GO:0043231//intracellular membrane-bounded organelle	-	-	gi|224082646|ref|XP_002306778.1|/5.041e-23/predicted protein [Populus trichocarpa]
Unigene50663_PB_AHAU	52.08	49.44	18.02	23.72	37.53	-	-	-	-
Unigene6973_PB_AHAU	52.08	36.95	51.8	60.63	31.16	GO:0009526//plastid envelope;GO:0009368//endopeptidase Clp complex;GO:0031976;GO:0009532//plastid stroma	GO:0004175//endopeptidase activity	GO:0019538//protein metabolic process;GO:0044237//cellular metabolic process;GO:0009657//plastid organization	gi|255556085|ref|XP_002519077.1|/1.64385e-80/ATP-dependent Clp protease proteolytic subunit, putative [Ricinus communis]
Unigene69342_PB_AHAU	52.08	54.26	71.21	42.09	26.81	GO:0031461//cullin-RING ubiquitin ligase complex;GO:0031234//extrinsic to internal side of plasma membrane	GO:0004683//calmodulin-dependent protein kinase activity	-	gi|224062481|ref|XP_002300840.1|/9.71244e-144/hypothetical protein POPTRDRAFT_551164 [Populus trichocarpa]
Unigene8244_PB_AHAU	52.08	63.37	71.38	45.6	4.69	GO:0015934//large ribosomal subunit	GO:0005198//structural molecule activity	GO:0010467//gene expression;GO:0022613//ribonucleoprotein complex biogenesis	gi|297735234|emb|CBI17596.3|/2.32384e-31/unnamed protein product [Vitis vinifera]
Unigene49374_PB_AHAU	51.91	34.99	67.57	44.09	70.2	GO:0030529//ribonucleoprotein complex	GO:0005198//structural molecule activity	GO:0010467//gene expression;GO:0009987//cellular process	gi|255536923|ref|XP_002509528.1|/3.36749e-42/structural constituent of ribosome, putative [Ricinus communis]
Unigene78091_PB_AHAU	51.91	43.02	16.46	15.37	17.76	GO:0044464//cell part	-	GO:0010467//gene expression	gi|224065543|ref|XP_002301849.1|/2.447e-56/predicted protein [Populus trichocarpa]
Unigene5650_PB_AHAU	51.91	15.71	11.43	13.19	0.5	-	GO:0016701//oxidoreductase activity, acting on single donors with incorporation of molecular oxygen	-	gi|307590977|gb|ADN65136.1|/3.02555e-75/9-cis-epoxycarotenoid dioxygenase [Prunus avium]
Unigene6473_PB_AHAU	51.74	68.19	12.47	19.04	11.56	-	GO:0030528//transcription regulator activity	GO:0006950//response to stress	gi|302398877|gb|ADL36733.1|/3.11032e-112/HSF domain class transcription factor [Malus x domestica]
Unigene7507_PB_AHAU	51.56	53.73	26.85	53.28	76.9	GO:0043231//intracellular membrane-bounded organelle;GO:0016020//membrane;GO:0015630//microtubule cytoskeleton	GO:0003774//motor activity;GO:0032559	GO:0007017//microtubule-based process	gi|224070899|ref|XP_002303287.1|/3.82631e-123/predicted protein [Populus trichocarpa]
Unigene89168_PB_AHAU	51.39	20.71	7.28	3.01	7.54	-	-	-	gi|224104717|ref|XP_002313539.1|/1.86489e-10/predicted protein [Populus trichocarpa]
Unigene38995_PB_AHAU	51.39	13.21	3.64	2.51	0.5	GO:0043231//intracellular membrane-bounded organelle	GO:0043169//cation binding	-	gi|255540027|ref|XP_002511078.1|/4.20047e-46/electron transporter, putative [Ricinus communis]
Unigene89253_PB_AHAU	51.22	43.55	63.06	41.75	57.97	GO:0031410//cytoplasmic vesicle;GO:0043231//intracellular membrane-bounded organelle	GO:0005488//binding	-	gi|255539052|ref|XP_002510591.1|/2.2184e-38/conserved hypothetical protein [Ricinus communis]
Unigene7671_PB_AHAU	51.22	68.54	37.6	59.96	35.35	-	-	-	-
Unigene31904_PB_AHAU	51.22	80.68	24.6	3.01	0.5	-	GO:0004672//protein kinase activity;GO:0032559;GO:0019900//kinase binding	GO:0006464//protein modification process	gi|147784010|emb|CAN67877.1|/1.80037e-135/hypothetical protein VITISV_023824 [Vitis vinifera]
Unigene70754_PB_AHAU	51.05	44.27	19.75	11.36	4.02	-	GO:0046914//transition metal ion binding;GO:0003676//nucleic acid binding;GO:0001071//nucleic acid binding transcription factor activity	GO:0006351//transcription, DNA-dependent;GO:0009743//response to carbohydrate stimulus	gi|297743110|emb|CBI35977.3|/5.20259e-16/unnamed protein product [Vitis vinifera]
Unigene49942_PB_AHAU	50.87	20.53	27.72	15.03	13.91	GO:0048500//signal recognition particle;GO:0044427;GO:0009526//plastid envelope;GO:0009534//chloroplast thylakoid	GO:0005515//protein binding	GO:0009642//response to light intensity;GO:0006612//protein targeting to membrane;GO:0006325//chromatin organization	gi|224105097|ref|XP_002313685.1|/1.16322e-53/predicted protein [Populus trichocarpa]
Unigene86601_PB_AHAU	50.87	28.2	39.68	17.37	12.06	-	-	-	-
Unigene41986_PB_AHAU	50.53	21.6	22.35	75.49	49.09	-	-	-	-
Unigene41472_PB_AHAU	50.53	23.92	11.61	23.05	4.69	GO:0015934//large ribosomal subunit	GO:0005198//structural molecule activity	GO:0010467//gene expression;GO:0022613//ribonucleoprotein complex biogenesis	gi|297812535|ref|XP_002874151.1|/3.60553e-30/60S ribosomal protein L13 [Arabidopsis lyrata subsp. lyrata]
Unigene24070_PB_AHAU	50.53	94.78	11.09	0	0	-	-	-	gi|224129664|ref|XP_002328772.1|/3.00736e-07/predicted protein [Populus trichocarpa]
Unigene54538_PB_AHAU	50.53	38.2	7.45	0	0	-	-	-	-
Unigene88845_PB_AHAU	50.35	33.91	88.36	35.74	20.44	-	-	-	-
Unigene3899_PB_AHAU	50.35	16.24	1.39	0	0	GO:0031410//cytoplasmic vesicle	GO:0005488//binding	-	gi|224101069|ref|XP_002312129.1|/3.19142e-38/predicted protein [Populus trichocarpa]
Unigene28314_PB_AHAU	50.18	37.31	56.13	28.56	32.17	-	-	-	-
Unigene2181_PB_AHAU	50.18	77.29	47.47	50.77	27.48	-	GO:0043169//cation binding	GO:0006812//cation transport	gi|224118496|ref|XP_002317833.1|/3.42536e-70/predicted protein [Populus trichocarpa]
Unigene50295_PB_AHAU	50.18	43.91	22.18	18.04	10.72	-	GO:0016628//oxidoreductase activity, acting on the CH-CH group of donors, NAD or NADP as acceptor;GO:0046914//transition metal ion binding;GO:0004022//alcohol dehydrogenase (NAD) activity	GO:0008152//metabolic process	gi|255635011|gb|ACU17864.1|/5.05456e-88/unknown [Glycine max]
Unigene17252_PB_AHAU	50.18	8.92	4.68	5.51	5.19	-	-	-	gi|255572644|ref|XP_002527255.1|/2.90798e-15/conserved hypothetical protein [Ricinus communis]
Unigene24930_PB_AHAU	50.18	45.16	4.85	0	0	-	-	-	gi|225444343|ref|XP_002264543.1|/8.19684e-24/PREDICTED: hypothetical protein [Vitis vinifera]
Unigene86870_PB_AHAU	50.01	34.81	37.94	47.93	76.06	GO:0009536//plastid	GO:0046527//glucosyltransferase activity	GO:0005982//starch metabolic process;GO:0005977//glycogen metabolic process	gi|296082929|emb|CBI22230.3|/1.97984e-60/unnamed protein product [Vitis vinifera]
Unigene41917_PB_AHAU	36.68	92.46	21.14	16.37	4.69	-	-	-	-
Unigene28240_PB_AHAU	42.05	88.89	18.54	0	0.34	-	-	-	-
Unigene15989_PB_AHAU	20.59	87.46	93.9	40.92	5.03	-	-	-	-
Unigene41249_PB_AHAU	43.78	86.04	22.87	0	0	-	-	-	-
Unigene78344_PB_AHAU	36.34	82.29	52.84	24.55	17.42	-	-	GO:0003006//developmental process involved in reproduction	gi|255545406|ref|XP_002513763.1|/3.47673e-47/conserved hypothetical protein [Ricinus communis]
Unigene51673_PB_AHAU	1.9	81.93	22.87	0.33	0	-	-	GO:0008152//metabolic process	gi|225434790|ref|XP_002280372.1|/1.2899e-89/PREDICTED: hypothetical protein [Vitis vinifera]
Unigene83191_PB_AHAU	36.16	81.04	20.44	8.68	3.85	GO:0031410//cytoplasmic vesicle	-	-	gi|255550177|ref|XP_002516139.1|/2.16594e-84/conserved hypothetical protein [Ricinus communis]
Unigene75489_PB_AHAU	35.13	79.79	36.38	24.05	8.54	GO:0031410//cytoplasmic vesicle	-	-	gi|225461195|ref|XP_002283200.1|/9.43216e-26/PREDICTED: hypothetical protein [Vitis vinifera]
Unigene16881_PB_AHAU	28.55	79.43	75.89	49.27	28.31	-	-	-	gi|224133686|ref|XP_002321636.1|/1.97468e-08/predicted protein [Populus trichocarpa]
Unigene7411_PB_AHAU	48.62	78.72	73.29	53.61	10.39	GO:0015934//large ribosomal subunit	GO:0005198//structural molecule activity	GO:0010467//gene expression;GO:0022613//ribonucleoprotein complex biogenesis	gi|297735234|emb|CBI17596.3|/1.16795e-32/unnamed protein product [Vitis vinifera]
Unigene22016_PB_AHAU	48.97	77.65	67.74	66.97	47.58	-	-	-	gi|255567648|ref|XP_002524803.1|/5.13179e-16/synapse-associated protein, putative [Ricinus communis]
Unigene64064_PB_AHAU	46.2	77.11	3.12	14.2	4.36	-	-	-	-
Unigene69405_PB_AHAU	34.95	76.04	47.3	0.33	0	GO:0031410//cytoplasmic vesicle	-	-	gi|224143787|ref|XP_002325075.1|/8.46476e-86/predicted protein [Populus trichocarpa]
Unigene16796_PB_AHAU	37.03	75.86	66.53	48.43	68.02	GO:0005576//extracellular region;GO:0031410//cytoplasmic vesicle;GO:0005618//cell wall;GO:0009536//plastid	GO:0015926//glucosidase activity	GO:0044238//primary metabolic process	gi|255545664|ref|XP_002513892.1|/0/Periplasmic beta-glucosidase precursor, putative [Ricinus communis]
Unigene72296_PB_AHAU	29.93	75.68	67.57	38.75	56.8	-	-	-	-
Unigene30170_PB_AHAU	17.82	74.97	0.87	0	0	GO:0009534//chloroplast thylakoid;GO:0031410//cytoplasmic vesicle	GO:0005488//binding	GO:0010876	gi|255585177|ref|XP_002533292.1|/4.94286e-30/14 kDa proline-rich protein DC2.15 precursor, putative [Ricinus communis]
Unigene37447_PB_AHAU	30.8	74.25	84.2	85.68	79.25	-	GO:0043167//ion binding;GO:0016160//amylase activity	GO:0005976//polysaccharide metabolic process	gi|13560977|gb|AAK30294.1|AF353207_1/4.79746e-42/beta-amylase [Castanea crenata]
Unigene7484_PB_AHAU	13.67	74.08	26.33	14.36	4.02	-	-	-	gi|224089090|ref|XP_002335059.1|/8.7992e-43/predicted protein [Populus trichocarpa]
Unigene81399_PB_AHAU	49.31	73.54	61.33	36.08	16.08	GO:0043231//intracellular membrane-bounded organelle	GO:0008483//transaminase activity;GO:0048037//cofactor binding;GO:0016846//carbon-sulfur lyase activity	GO:0008652//cellular amino acid biosynthetic process	gi|302141843|emb|CBI19046.3|/1.37177e-61/unnamed protein product [Vitis vinifera]
Unigene78498_PB_AHAU	30.63	73.36	6.93	69.48	56.29	-	GO:0005515//protein binding	GO:0044267//cellular protein metabolic process;GO:0050896//response to stimulus	gi|224123920|ref|XP_002330242.1|/1.13966e-61/predicted protein [Populus trichocarpa]
Unigene71916_PB_AHAU	9.86	73.18	56.31	74.82	10.72	-	-	-	-
Unigene41567_PB_AHAU	33.74	72.29	13.51	7.85	10.72	-	-	GO:0006952//defense response;GO:0009743//response to carbohydrate stimulus	gi|302398711|gb|ADL36650.1|/1.25756e-30/C3HL domain class transcription factor [Malus x domestica]
Unigene30474_PB_AHAU	47.07	72.11	38.64	27.06	15.58	GO:0031224//intrinsic to membrane	GO:0004871//signal transducer activity;GO:0004672//protein kinase activity;GO:0016628//oxidoreductase activity, acting on the CH-CH group of donors, NAD or NADP as acceptor;GO:0032559	GO:0006464//protein modification process;GO:0007167//enzyme linked receptor protein signaling pathway	gi|225426886|ref|XP_002263381.1|/3.68844e-36/PREDICTED: hypothetical protein [Vitis vinifera]
Unigene72435_PB_AHAU	46.72	71.76	55.79	7.18	1.68	-	-	-	gi|166865124|gb|ABZ01817.1|/1.82292e-10/cinnamyl alcohol dehydrogenase [Gossypium hirsutum]
Unigene82117_PB_AHAU	35.64	71.76	8.49	5.68	9.38	GO:0043234//protein complex	GO:0004721//phosphoprotein phosphatase activity;GO:0043169//cation binding	GO:0006464//protein modification process	gi|75303253|sp|Q8RX37.1|P2C02_ARATH/1.93576e-15/RecName: Full=Probable protein phosphatase 2C 2; Short=AtPP2C02; AltName: Full=Protein phosphatase AP2C2
Unigene77335_PB_AHAU	31.49	69.97	73.46	74.49	17.09	GO:0009536//plastid	GO:0070566//adenylyltransferase activity;GO:0032559	GO:0005982//starch metabolic process;GO:0005977//glycogen metabolic process	gi|2642638|gb|AAB91467.1|/1.40251e-62/ADP-glucose pyrophosphorylase large subunit 1 [Citrullus lanatus subsp. vulgaris]
Unigene14242_PB_AHAU	34.09	69.79	82.64	32.57	64	GO:0043231//intracellular membrane-bounded organelle	GO:0003824//catalytic activity	-	gi|255555299|ref|XP_002518686.1|/5.68894e-100/conserved hypothetical protein [Ricinus communis]
Unigene48483_PB_AHAU	48.62	68.9	42.45	22.05	35.02	-	-	-	-
Unigene52521_PB_AHAU	46.72	68.36	1.04	0	0.67	-	-	-	gi|225457073|ref|XP_002279989.1|/1.8312e-06/PREDICTED: hypothetical protein [Vitis vinifera]
Unigene7895_PB_AHAU	31.49	67.47	25.3	17.54	19.77	-	-	-	gi|186694325|gb|ACC86142.1|/3.10822e-18/heat shock protein 17.5 [Malus x domestica]
Unigene3370_PB_AHAU	38.07	67.29	88.53	60.46	61.32	GO:0044424//intracellular part	GO:0016811//hydrolase activity, acting on carbon-nitrogen (but not peptide) bonds, in linear amides;GO:0070011	GO:0019752//carboxylic acid metabolic process;GO:0019538//protein metabolic process	gi|118486005|gb|ABK94846.1|/9.76079e-60/unknown [Populus trichocarpa]
Unigene13867_PB_AHAU	44.99	67.11	36.21	89.19	80.92	GO:0009534//chloroplast thylakoid	-	-	gi|217075232|gb|ACJ85976.1|/1.23412e-49/unknown [Medicago truncatula]
Unigene42652_PB_AHAU	42.57	66.76	40.02	27.89	26.3	-	-	-	gi|57898928|emb|CAI44933.1|/9.93177e-33/N-rich protein [Glycine max]
Unigene11767_PB_AHAU	38.07	66.58	42.27	52.11	90.98	GO:0031410//cytoplasmic vesicle	-	-	gi|224139218|ref|XP_002323009.1|/3.90086e-76/predicted protein [Populus trichocarpa]
Unigene70301_PB_AHAU	38.59	66.22	85.07	57.29	33.68	-	-	-	gi|225436827|ref|XP_002270748.1|/0/PREDICTED: hypothetical protein [Vitis vinifera]
Unigene30547_PB_AHAU	23.19	66.22	63.06	17.54	4.86	GO:0016020//membrane	-	-	gi|255552906|ref|XP_002517496.1|/6.23637e-54/electron transporter, putative [Ricinus communis]
Unigene7496_PB_AHAU	44.3	65.87	97.89	73.49	36.02	GO:0043231//intracellular membrane-bounded organelle	GO:0032561	-	gi|118485967|gb|ABK94828.1|/7.4358e-150/unknown [Populus trichocarpa]
Unigene15020_PB_AHAU	32.36	65.87	20.62	26.89	9.21	-	GO:0008081//phosphoric diester hydrolase activity	GO:0019400	gi|255641469|gb|ACU21010.1|/2.8392e-11/unknown [Glycine max]
Unigene82555_PB_AHAU	49.31	65.69	27.37	20.71	30.16	GO:0016591//DNA-directed RNA polymerase II, holoenzyme;GO:0055029	GO:0034062//RNA polymerase activity;GO:0003676//nucleic acid binding	GO:0010467//gene expression	gi|226498516|ref|NP_001151371.1|/3.44888e-18/LOC100285004 [Zea mays]
Unigene11792_PB_AHAU	47.07	65.33	59.43	22.38	18.76	GO:0031410//cytoplasmic vesicle	-	-	gi|255556948|ref|XP_002519507.1|/1.37836e-40/conserved hypothetical protein [Ricinus communis]
Unigene64512_PB_AHAU	45.85	65.33	44.7	39.75	63.5	-	-	-	-
Unigene14823_PB_AHAU	46.2	65.15	68.09	58.96	32.5	-	-	-	-
Unigene1774_PB_AHAU	47.58	64.62	26.16	3.84	1.51	-	GO:0035251//UDP-glucosyltransferase activity	-	gi|224127894|ref|XP_002320190.1|/3.86018e-67/predicted protein [Populus trichocarpa]
Unigene81067_PB_AHAU	46.55	64.44	55.61	62.13	52.94	GO:0044464//cell part	GO:0046914//transition metal ion binding;GO:0004518//nuclease activity	-	gi|296087843|emb|CBI35099.3|/0/unnamed protein product [Vitis vinifera]
Unigene82683_PB_AHAU	47.41	64.26	80.39	49.27	18.09	GO:0044424//intracellular part	GO:0008135//translation factor activity, nucleic acid binding	GO:0006412//translation	gi|255646521|gb|ACU23738.1|/2.07299e-09/unknown [Glycine max]
Unigene8885_PB_AHAU	46.72	63.9	73.98	56.79	60.99	-	GO:0004702//receptor signaling protein serine/threonine kinase activity;GO:0000166//nucleotide binding	GO:0009755//hormone-mediated signaling pathway	gi|224082906|ref|XP_002306886.1|/1.24817e-24/predicted protein [Populus trichocarpa]
Unigene37987_PB_AHAU	36.68	63.72	71.9	80.17	70.37	-	-	-	-
Unigene82520_PB_AHAU	46.2	63.54	93.56	72.99	77.24	-	-	-	-
Unigene1157_PB_AHAU	39.8	63.54	52.67	19.37	18.09	-	-	-	gi|224082103|ref|XP_002306566.1|/2.57044e-20/predicted protein [Populus trichocarpa]
Unigene36286_PB_AHAU	47.24	63.01	73.29	66.14	70.2	GO:0042579//microbody	GO:0050662//coenzyme binding;GO:0016634	GO:0009062//fatty acid catabolic process;GO:0003006//developmental process involved in reproduction	gi|167961942|dbj|BAG09369.1|/1.53695e-20/peroxisomal acyl-CoA oxidase [Glycine max]
Unigene6457_PB_AHAU	31.15	62.65	74.67	40.25	24.13	GO:0009532//plastid stroma	GO:0016773//phosphotransferase activity, alcohol group as acceptor;GO:0032559	GO:0051707//response to other organism;GO:0000097//sulfur amino acid biosynthetic process;GO:0006796//phosphate metabolic process;GO:0006566//threonine metabolic process	gi|297743657|emb|CBI36540.3|/1.54622e-79/unnamed protein product [Vitis vinifera]
Unigene42486_PB_AHAU	26.13	62.47	8.84	3.67	0.34	-	-	-	gi|255590094|ref|XP_002535169.1|/9.50813e-20/conserved hypothetical protein [Ricinus communis]
Unigene55417_PB_AHAU	37.38	62.3	23.56	17.87	25.47	-	-	-	-
Unigene50467_PB_AHAU	35.47	62.12	35.69	66.14	44.57	GO:0043231//intracellular membrane-bounded organelle	GO:0005515//protein binding;GO:0004672//protein kinase activity	GO:0006464//protein modification process;GO:0009628//response to abiotic stimulus	gi|225439651|ref|XP_002269999.1|/4.62666e-46/PREDICTED: hypothetical protein isoform 2 [Vitis vinifera]
Unigene83418_PB_AHAU	46.2	61.58	53.19	27.06	19.6	GO:0005618//cell wall	GO:0005506//iron ion binding;GO:0003824//catalytic activity;GO:0016209//antioxidant activity	GO:0008152//metabolic process;GO:0006950//response to stress	gi|225452562|ref|XP_002280547.1|/1.71567e-70/PREDICTED: hypothetical protein [Vitis vinifera]
Unigene51938_PB_AHAU	23.19	61.58	46.26	33.74	20.11	-	GO:0004713//protein tyrosine kinase activity	-	gi|300608168|emb|CAZ86694.1|/3.04595e-55/epoxide hydrolase 3 [Prunus persica]
Unigene81735_PB_AHAU	8.82	61.58	55.96	39.58	22.28	-	GO:0016741	GO:0006730//one-carbon metabolic process	gi|27450532|gb|AAO14627.1|AF467900_4/1.71077e-133/hypothetical protein [Prunus persica]
Unigene16456_PB_AHAU	49.14	61.4	23.91	9.69	3.18	-	-	-	gi|224112641|ref|XP_002316248.1|/5.16831e-65/predicted protein [Populus trichocarpa]
Unigene2001_PB_AHAU	48.1	61.05	49.55	47.1	74.56	GO:0005856//cytoskeleton	GO:0008092//cytoskeletal protein binding	GO:0007010//cytoskeleton organization	gi|164510860|emb|CAK93757.1|/2.15064e-18/profilin [Malus x domestica]
Unigene28893_PB_AHAU	30.45	61.05	93.73	53.95	36.52	GO:0009536//plastid	GO:0004091//carboxylesterase activity	GO:0044238//primary metabolic process	gi|224071449|ref|XP_002303465.1|/3.54323e-78/predicted protein [Populus trichocarpa]
Unigene71071_PB_AHAU	28.72	61.05	37.25	10.36	4.19	GO:0031410//cytoplasmic vesicle	GO:0005506//iron ion binding;GO:0016634	GO:0008152//metabolic process	gi|224127989|ref|XP_002329227.1|/2.71484e-23/cytochrome P450 [Populus trichocarpa]
Unigene29365_PB_AHAU	35.82	60.87	3.64	9.85	9.21	GO:0005618//cell wall;GO:0031410//cytoplasmic vesicle	-	GO:0009628//response to abiotic stimulus	gi|255572411|ref|XP_002527143.1|/4.36433e-92/conserved hypothetical protein [Ricinus communis]
Unigene17181_PB_AHAU	48.97	60.51	62.89	26.05	14.74	-	GO:0005488//binding	-	gi|28629811|gb|AAO45179.1|/3.52527e-68/transcription factor Myb1 [Malus xiaojinensis]
Unigene41796_PB_AHAU	46.55	60.33	61.85	68.64	69.03	-	-	-	gi|224057816|ref|XP_002299338.1|/1.01457e-08/predicted protein [Populus trichocarpa]
Unigene5836_PB_AHAU	45.68	60.33	98.93	59.29	43.23	-	-	-	gi|255563514|ref|XP_002522759.1|/6.79301e-21/conserved hypothetical protein [Ricinus communis]
Unigene88934_PB_AHAU	49.83	59.97	45.74	31.4	16.25	-	-	-	-
Unigene41847_PB_AHAU	29.59	59.97	79.7	59.62	41.38	-	-	-	-
Unigene42915_PB_AHAU	49.31	59.8	18.71	0	0	-	-	-	-
Unigene49953_PB_AHAU	46.03	59.08	47.13	34.91	73.22	GO:0000323//lytic vacuole;GO:0031410//cytoplasmic vesicle;GO:0009536//plastid	GO:0008238//exopeptidase activity	GO:0019538//protein metabolic process	gi|224095007|ref|XP_002310325.1|/4.55857e-32/predicted protein [Populus trichocarpa]
Unigene82358_PB_AHAU	28.55	58.9	91.31	81.84	55.12	-	GO:0042578//phosphoric ester hydrolase activity	GO:0006351//transcription, DNA-dependent	gi|302399099|gb|ADL36844.1|/8.7757e-74/TLP domain class transcription factor [Malus x domestica]
Unigene41623_PB_AHAU	43.6	58.55	48.68	38.58	31.33	GO:0044424//intracellular part	GO:0016211//ammonia ligase activity;GO:0032559	GO:0006541//glutamine metabolic process;GO:0071941	gi|224065130|ref|XP_002301683.1|/0/predicted protein [Populus trichocarpa]
Unigene36799_PB_AHAU	19.03	58.55	4.16	0	0	-	GO:0005515//protein binding;GO:0004175//endopeptidase activity	GO:0019538//protein metabolic process;GO:0044092//negative regulation of molecular function	gi|224136792|ref|XP_002326946.1|/2.49424e-50/predicted protein [Populus trichocarpa]
Unigene87733_PB_AHAU	49.14	58.37	60.12	46.43	31.33	-	-	-	gi|224114215|ref|XP_002316699.1|/4.80449e-46/predicted protein [Populus trichocarpa]
Unigene71277_PB_AHAU	30.63	58.19	36.21	33.24	51.1	-	-	-	-
Unigene17132_PB_AHAU	11.94	57.83	23.04	9.85	9.89	-	-	-	-
Unigene40872_PB_AHAU	36.68	57.48	9.36	3.34	2.01	-	-	GO:0006351//transcription, DNA-dependent	gi|302399073|gb|ADL36831.1|/1.09724e-81/TCP domain class transcription factor [Malus x domestica]
Unigene29605_PB_AHAU	23.01	57.12	44.35	81.5	42.72	-	-	-	gi|296788277|gb|ADH44694.1|/5.52803e-07/actin 7 [Salvia miltiorrhiza]
Unigene49692_PB_AHAU	47.76	56.76	60.29	36.74	48.92	-	GO:0016628//oxidoreductase activity, acting on the CH-CH group of donors, NAD or NADP as acceptor;GO:0046914//transition metal ion binding	GO:0008152//metabolic process	gi|225434189|ref|XP_002279359.1|/2.03751e-84/PREDICTED: hypothetical protein [Vitis vinifera]
Unigene43516_PB_AHAU	45.51	56.76	15.59	9.02	4.69	-	-	-	-
Unigene1156_PB_AHAU	38.41	56.58	53.02	38.41	97.34	GO:0031224//intrinsic to membrane	GO:0004672//protein kinase activity;GO:0032559	GO:0043401//steroid hormone mediated signaling pathway;GO:0010051//xylem and phloem pattern formation;GO:0051234//establishment of localization;GO:0006464//protein modification process	gi|255562954|ref|XP_002522482.1|/3.55117e-96/protein kinase, putative [Ricinus communis]
Unigene22372_PB_AHAU	21.46	56.58	18.37	39.58	10.05	GO:0005622//intracellular	GO:0003677//DNA binding	-	gi|87240537|gb|ABD32395.1|/1.22934e-08/Histone-fold/TFIID-TAF/NF-Y [Medicago truncatula]
Unigene13776_PB_AHAU	36.51	56.4	52.84	61.13	49.59	GO:0031410//cytoplasmic vesicle	-	-	gi|255641270|gb|ACU20912.1|/1.94882e-125/unknown [Glycine max]
Unigene29858_PB_AHAU	42.91	56.23	53.36	38.08	46.74	GO:0034357;GO:0043231//intracellular membrane-bounded organelle	GO:0046914//transition metal ion binding;GO:0008937//ferredoxin reductase activity;GO:0050662//coenzyme binding;GO:0000166//nucleotide binding	GO:0006091//generation of precursor metabolites and energy	gi|255644524|gb|ACU22765.1|/3.68942e-126/unknown [Glycine max]
Unigene48409_PB_AHAU	49.14	56.05	73.11	37.58	25.13	GO:0043234//protein complex;GO:0044424//intracellular part	GO:0004812//aminoacyl-tRNA ligase activity;GO:0046872//metal ion binding;GO:0003676//nucleic acid binding;GO:0032559	GO:0006418//tRNA aminoacylation for protein translation	gi|225455762|ref|XP_002269751.1|/1.17078e-85/PREDICTED: hypothetical protein [Vitis vinifera]
Unigene34483_PB_AHAU	35.13	55.87	39.5	66.14	68.69	-	-	-	-
Unigene80934_PB_AHAU	44.3	55.69	70.86	53.45	78.24	-	-	-	gi|225440262|ref|XP_002284022.1|/7.82031e-36/PREDICTED: similar to splicing factor, putative [Vitis vinifera]
Unigene1254_PB_AHAU	49.83	55.51	28.59	4.68	2.18	-	-	-	gi|224071359|ref|XP_002303421.1|/1.25815e-30/predicted protein [Populus trichocarpa]
Unigene17263_PB_AHAU	35.47	55.33	55.79	35.57	11.73	GO:0044464//cell part	GO:0004518//nuclease activity;GO:0005488//binding	-	gi|225435975|ref|XP_002271328.1|/2.18288e-53/PREDICTED: hypothetical protein [Vitis vinifera]
Unigene49809_PB_AHAU	32.36	55.33	93.04	88.69	33.17	-	-	-	-
Unigene12921_PB_AHAU	20.76	55.33	31.88	90.02	77.07	-	-	-	gi|297734326|emb|CBI15573.3|/5.84021e-19/unnamed protein product [Vitis vinifera]
Unigene42152_PB_AHAU	37.72	55.16	98.06	8.68	10.22	-	-	-	gi|224089066|ref|XP_002308621.1|/5.36567e-45/predicted protein [Populus trichocarpa]
Unigene33010_PB_AHAU	49.14	54.98	73.98	84.68	96.17	-	-	-	gi|296087675|emb|CBI34931.3|/2.09323e-06/unnamed protein product [Vitis vinifera]
Unigene87377_PB_AHAU	40.84	54.8	65.66	41.09	68.19	-	GO:0034062//RNA polymerase activity	-	gi|255636888|gb|ACU18777.1|/2.54231e-82/unknown [Glycine max]
Unigene77512_PB_AHAU	37.72	54.8	28.59	11.86	7.37	GO:0016020//membrane;GO:0005618//cell wall;GO:0009536//plastid	GO:0030234//enzyme regulator activity;GO:0004091//carboxylesterase activity	GO:0071555	gi|119507463|dbj|BAF42039.1|/1.67707e-118/pectin methylesterase 2 [Pyrus communis]
Unigene11667_PB_AHAU	44.99	54.62	72.94	46.26	25.3	GO:0009532//plastid stroma	GO:0031420;GO:0016301//kinase activity	GO:0006007//glucose catabolic process;GO:0006631//fatty acid metabolic process;GO:0010038//response to metal ion;GO:0006796//phosphate metabolic process;GO:0009791//post-embryonic development	gi|255545104|ref|XP_002513613.1|/0/pyruvate kinase, putative [Ricinus communis]
Unigene48659_PB_AHAU	46.37	54.44	50.94	34.57	34.51	GO:0043231//intracellular membrane-bounded organelle	GO:0003677//DNA binding;GO:0001071//nucleic acid binding transcription factor activity;GO:0005515//protein binding	GO:0006351//transcription, DNA-dependent	gi|255577193|ref|XP_002529479.1|/7.6695e-114/Transcription factor RF2a, putative [Ricinus communis]
Unigene17664_PB_AHAU	35.99	54.44	72.42	79.17	41.89	-	-	-	-
Unigene19368_PB_AHAU	33.74	54.44	43.14	30.06	31.16	-	-	-	gi|225449549|ref|XP_002283778.1|/9.85452e-58/PREDICTED: hypothetical protein [Vitis vinifera]
Unigene49368_PB_AHAU	36.34	54.26	47.13	33.57	30.49	GO:0005746//mitochondrial respiratory chain;GO:0030964	GO:0050136//NADH dehydrogenase (quinone) activity	GO:0022904//respiratory electron transport chain;GO:0043094	gi|229914874|gb|ACQ90599.1|/2.75226e-25/putative NADH dehydrogenase [Thellungiella halophila]
Unigene7137_PB_AHAU	49.83	54.08	77.27	42.26	36.19	GO:0031224//intrinsic to membrane	-	-	gi|296080906|emb|CBI18750.3|/1.29736e-83/unnamed protein product [Vitis vinifera]
Unigene70227_PB_AHAU	47.58	54.08	46.43	37.41	43.06	GO:0031224//intrinsic to membrane	GO:0042626//ATPase activity, coupled to transmembrane movement of substances;GO:0032559;GO:0015114//phosphate transmembrane transporter activity	GO:0006810//transport;GO:0009207	gi|224130846|ref|XP_002320939.1|/1.93961e-11/multidrug/pheromone exporter, MDR family, ABC transporter family [Populus trichocarpa]
Unigene84710_PB_AHAU	43.09	54.08	14.21	6.51	4.36	-	-	-	-
Unigene29195_PB_AHAU	42.74	54.08	24.43	14.86	16.59	GO:0005618//cell wall;GO:0031410//cytoplasmic vesicle	GO:0005488//binding	-	gi|224117276|ref|XP_002331740.1|/2.48598e-65/predicted protein [Populus trichocarpa]
Unigene49984_PB_AHAU	29.93	54.08	41.41	46.93	43.73	-	-	-	gi|224145901|ref|XP_002325804.1|/3.82492e-20/predicted protein [Populus trichocarpa]
Unigene14974_PB_AHAU	19.03	54.08	34.65	58.62	40.21	GO:0016020//membrane	GO:0046914//transition metal ion binding;GO:0019787//small conjugating protein ligase activity	GO:0009743//response to carbohydrate stimulus;GO:0032446//protein modification by small protein conjugation	gi|296088297|emb|CBI36742.3|/4.89615e-17/unnamed protein product [Vitis vinifera]
Unigene13979_PB_AHAU	46.72	53.91	53.36	40.75	29.66	-	-	-	-
Unigene9561_PB_AHAU	47.76	53.73	53.02	41.09	77.57	-	-	-	gi|118485524|gb|ABK94615.1|/1.53087e-43/unknown [Populus trichocarpa]
Unigene27219_PB_AHAU	38.59	53.73	8.32	0	0	-	-	-	-
Unigene21720_PB_AHAU	41.36	53.37	60.81	51.61	18.43	GO:0032991//macromolecular complex;GO:0010008//endosome membrane	GO:0016881//acid-amino acid ligase activity;GO:0032182//small conjugating protein binding	GO:0006810//transport;GO:0060255;GO:0000904//cell morphogenesis involved in differentiation;GO:0006464//protein modification process	gi|255569189|ref|XP_002525563.1|/3.12832e-70/protein with unknown function [Ricinus communis]
Unigene7106_PB_AHAU	36.68	53.37	99.1	74.49	59.81	GO:0043231//intracellular membrane-bounded organelle	-	GO:0006970//response to osmotic stress	gi|224104591|ref|XP_002313491.1|/1.3868e-17/predicted protein [Populus trichocarpa]
Unigene4354_PB_AHAU	48.8	53.19	54.58	31.9	22.45	GO:0043231//intracellular membrane-bounded organelle	GO:0046914//transition metal ion binding	-	gi|255584497|ref|XP_002532977.1|/1.8517e-50/conserved hypothetical protein [Ricinus communis]
Unigene8464_PB_AHAU	48.62	53.19	59.6	87.18	42.89	GO:0031461//cullin-RING ubiquitin ligase complex	GO:0016772//transferase activity, transferring phosphorus-containing groups;GO:0004871//signal transducer activity	GO:0006796//phosphate metabolic process	gi|255576966|ref|XP_002529368.1|/9.67104e-173/serine-threonine kinase receptor-associated protein, putative [Ricinus communis]
Unigene86876_PB_AHAU	19.21	53.01	3.98	0	0	-	-	-	gi|224129664|ref|XP_002328772.1|/6.10889e-06/predicted protein [Populus trichocarpa]
Unigene30191_PB_AHAU	47.58	52.84	36.9	22.21	19.1	-	GO:0019205//nucleobase, nucleoside, nucleotide kinase activity	-	gi|225452140|ref|XP_002263142.1|/1.56697e-35/PREDICTED: hypothetical protein [Vitis vinifera]
Unigene82890_PB_AHAU	42.05	52.48	67.57	22.05	9.21	-	-	-	gi|255560011|ref|XP_002521024.1|/1.21142e-17/conserved hypothetical protein [Ricinus communis]
Unigene10599_PB_AHAU	49.66	52.3	68.96	59.12	64.84	-	GO:0046914//transition metal ion binding;GO:0008238//exopeptidase activity	GO:0019538//protein metabolic process	gi|224074966|ref|XP_002304505.1|/1.59399e-50/predicted protein [Populus trichocarpa]
Unigene42145_PB_AHAU	38.24	52.3	2.95	2	1.17	-	-	-	-
Unigene42561_PB_AHAU	20.07	52.3	31.19	21.21	27.81	-	-	-	-
Unigene48859_PB_AHAU	19.55	52.3	65.14	37.41	14.58	GO:0031224//intrinsic to membrane;GO:0031410//cytoplasmic vesicle	-	GO:0048507//meristem development;GO:0009653//anatomical structure morphogenesis;GO:0010051//xylem and phloem pattern formation	gi|224088023|ref|XP_002308295.1|/3.63899e-55/predicted protein [Populus trichocarpa]
Unigene30824_PB_AHAU	37.55	52.12	47.82	38.08	60.99	-	-	-	gi|224131402|ref|XP_002328530.1|/5.48695e-31/predicted protein [Populus trichocarpa]
Unigene8523_PB_AHAU	49.31	51.76	80.04	35.24	8.21	-	-	-	gi|255549904|ref|XP_002516003.1|/6.94855e-89/Auxin-responsive protein IAA27, putative [Ricinus communis]
Unigene28766_PB_AHAU	47.76	51.76	48.16	48.77	46.41	GO:0016020//membrane	-	-	gi|255647700|gb|ACU24311.1|/1.55869e-38/unknown [Glycine max]
Unigene29494_PB_AHAU	37.55	51.59	40.02	15.7	2.68	GO:0009536//plastid;GO:0031224//intrinsic to membrane;GO:0031410//cytoplasmic vesicle	GO:0004702//receptor signaling protein serine/threonine kinase activity;GO:0005102//receptor binding;GO:0016160//amylase activity;GO:0032559;GO:0016628//oxidoreductase activity, acting on the CH-CH group of donors, NAD or NADP as acceptor	GO:0003006//developmental process involved in reproduction;GO:0007167//enzyme linked receptor protein signaling pathway;GO:0005982//starch metabolic process;GO:0009933//meristem structural organization;GO:0006464//protein modification process;GO:0006950//response to stress;GO:0010073//meristem maintenance	gi|9651943|gb|AAF91323.1|AF244889_1/1.64091e-27/receptor-like protein kinase 2 [Glycine max]
Unigene22775_PB_AHAU	48.62	51.41	63.93	72.65	27.14	-	-	-	-
Unigene71202_PB_AHAU	46.55	51.41	42.1	32.57	36.36	-	-	-	gi|255544518|ref|XP_002513320.1|/2.03408e-31/7-dehydrocholesterol reductase, putative [Ricinus communis]
Unigene16584_PB_AHAU	37.55	51.23	2.95	0	0.5	-	GO:0016787//hydrolase activity;GO:0016757//transferase activity, transferring glycosyl groups	GO:0005975//carbohydrate metabolic process	gi|187372990|gb|ACD03229.1|/4.24338e-98/xyloglucan endotransglucosylase/hydrolase 5 [Malus x domestica]
Unigene82626_PB_AHAU	30.63	51.23	28.59	10.52	9.72	-	-	-	-
Unigene3656_PB_AHAU	21.63	51.23	13.34	16.2	17.26	-	GO:0003824//catalytic activity;GO:0046914//transition metal ion binding	GO:0008152//metabolic process	gi|37932831|gb|AAP69750.1|/5.82063e-72/NAD-dependent sorbitol dehydrogenase 2 [Malus x domestica]
Unigene19018_PB_AHAU	43.95	51.05	8.49	20.21	9.89	-	-	-	-
Unigene81598_PB_AHAU	40.32	51.05	45.91	45.76	50.1	GO:0043231//intracellular membrane-bounded organelle	GO:0016765//transferase activity, transferring alkyl or aryl (other than methyl) groups;GO:0005515//protein binding	GO:0034968//histone lysine methylation;GO:0048764;GO:0010481;GO:0009639//response to red or far red light	gi|224084586|ref|XP_002307347.1|/3.5171e-76/predicted protein [Populus trichocarpa]
Unigene28894_PB_AHAU	24.22	51.05	64.28	67.81	71.54	-	-	-	gi|224123700|ref|XP_002319144.1|/1.66052e-35/predicted protein [Populus trichocarpa]
Unigene35528_PB_AHAU	29.07	50.51	0	0	0.5	-	-	-	gi|297744219|emb|CBI37189.3|/6.0707e-48/unnamed protein product [Vitis vinifera]
Unigene48410_PB_AHAU	39.8	50.34	44.87	42.26	34.35	GO:0043231//intracellular membrane-bounded organelle;GO:0015629//actin cytoskeleton	GO:0008289//lipid binding;GO:0019899//enzyme binding	GO:0006605//protein targeting	gi|296081602|emb|CBI20607.3|/7.79733e-36/unnamed protein product [Vitis vinifera]
Unigene29105_PB_AHAU	35.99	50.34	60.64	65.47	68.69	-	-	-	-
Unigene40633_PB_AHAU	40.66	50.16	32.05	33.9	17.09	GO:0016020//membrane	-	GO:0006950//response to stress	gi|255556366|ref|XP_002519217.1|/2.13319e-61/conserved hypothetical protein [Ricinus communis]
Unigene70616_PB_AHAU	36.86	50.16	63.76	63.47	42.05	GO:0009536//plastid	GO:0043169//cation binding;GO:0005515//protein binding	GO:0006950//response to stress;GO:0044267//cellular protein metabolic process;GO:0006396//RNA processing	gi|225470365|ref|XP_002270799.1|/8.43985e-142/PREDICTED: hypothetical protein [Vitis vinifera]
Unigene29210_PB_AHAU	30.11	50.16	54.4	58.46	41.55	-	-	-	-
Unigene42518_PB_AHAU	6.92	12.49	98.24	60.79	52.78	-	GO:0043169//cation binding	GO:0006812//cation transport	gi|297734446|emb|CBI15693.3|/2.61116e-28/unnamed protein product [Vitis vinifera]
Unigene28576_PB_AHAU	13.5	21.42	97.02	60.13	58.64	GO:0030964;GO:0005746//mitochondrial respiratory chain	-	GO:0043094	gi|255640382|gb|ACU20478.1|/2.62409e-20/unknown [Glycine max]
Unigene78940_PB_AHAU	42.39	32.49	94.6	64.3	13.57	GO:0009536//plastid	GO:0003824//catalytic activity	-	gi|225460741|ref|XP_002273028.1|/2.83624e-31/PREDICTED: hypothetical protein isoform 2 [Vitis vinifera]
Unigene64338_PB_AHAU	13.67	40.34	93.56	45.43	15.75	-	-	GO:0050896//response to stimulus	gi|255590197|ref|XP_002535200.1|/1.96621e-12/Major latex protein, putative [Ricinus communis]
Unigene80844_PB_AHAU	38.59	36.59	90.44	55.28	38.87	GO:0009532//plastid stroma;GO:0005576//extracellular region	GO:0043169//cation binding;GO:0051536//iron-sulfur cluster binding;GO:0015930//glutamate synthase activity	GO:0009314//response to radiation;GO:0031323//regulation of cellular metabolic process;GO:0006536//glutamate metabolic process;GO:0043094	gi|224089965|ref|XP_002308884.1|/7.38659e-44/predicted protein [Populus trichocarpa]
Unigene29914_PB_AHAU	28.03	48.55	89.75	60.96	68.36	-	-	-	-
Unigene26880_PB_AHAU	41.7	49.09	89.23	60.63	12.9	-	-	-	-
Unigene64284_PB_AHAU	26.82	42.3	88.01	83.17	99.86	GO:0031224//intrinsic to membrane;GO:0009526//plastid envelope;GO:0031090//organelle membrane;GO:0005740//mitochondrial envelope	GO:0016616//oxidoreductase activity, acting on the CH-OH group of donors, NAD or NADP as acceptor;GO:0000166//nucleotide binding;GO:0048037//cofactor binding	GO:0006732//coenzyme metabolic process;GO:0006720//isoprenoid metabolic process	gi|71159371|gb|AAK95407.2|/2.49162e-73/3-hydroxy-3-methylglutaryl coenzyme A reductase [Malus x domestica]
Unigene38752_PB_AHAU	29.24	30.17	86.97	87.18	82.6	-	-	-	gi|225429908|ref|XP_002283670.1|/2.58709e-44/PREDICTED: hypothetical protein [Vitis vinifera]
Unigene82377_PB_AHAU	21.8	21.96	86.45	75.32	89.8	-	-	-	-
Unigene54454_PB_AHAU	22.67	46.77	85.76	28.23	12.73	-	-	-	gi|225454880|ref|XP_002278790.1|/6.20094e-52/PREDICTED: hypothetical protein [Vitis vinifera]
Unigene15706_PB_AHAU	14.36	16.78	83.86	18.2	13.57	GO:0044464//cell part	GO:0046914//transition metal ion binding;GO:0001071//nucleic acid binding transcription factor activity	GO:0006351//transcription, DNA-dependent	gi|255543867|ref|XP_002512996.1|/1.77372e-87/Salt-tolerance protein, putative [Ricinus communis]
Unigene22140_PB_AHAU	12.29	24.28	83.68	84.01	80.42	-	-	-	-
Unigene78332_PB_AHAU	36.86	48.73	83.34	58.29	31.67	-	-	-	gi|302399033|gb|ADL36811.1|/9.48878e-57/NAC domain class transcription factor [Malus x domestica]
Unigene25716_PB_AHAU	9.52	17.67	82.82	6.85	0	-	GO:0005488//binding	-	gi|225424262|ref|XP_002284534.1|/3.81441e-35/PREDICTED: hypothetical protein [Vitis vinifera]
Unigene9554_PB_AHAU	33.22	39.98	81.26	64.97	51.6	GO:0044431//Golgi apparatus part	-	GO:0032850;GO:0003006//developmental process involved in reproduction	gi|302143074|emb|CBI20369.3|/1.10546e-78/unnamed protein product [Vitis vinifera]
Unigene82926_PB_AHAU	21.28	27.49	81.26	71.82	23.96	-	-	-	-
Unigene6651_PB_AHAU	44.99	40.7	80.74	32.4	51.44	GO:0043231//intracellular membrane-bounded organelle	-	GO:0010476//gibberellin mediated signaling pathway	gi|152968454|gb|ABS50250.1|/0/DELLA protein [Malus hupehensis]
Unigene29424_PB_AHAU	33.57	28.02	79.52	40.92	14.07	-	-	-	gi|224113975|ref|XP_002316632.1|/1.44575e-25/polyphenol oxidase [Populus trichocarpa]
Unigene72532_PB_AHAU	0.52	4.11	78.48	13.53	7.37	-	GO:0016740//transferase activity	-	gi|224107681|ref|XP_002314561.1|/1.56313e-40/predicted protein [Populus trichocarpa]
Unigene84207_PB_AHAU	31.67	46.77	77.96	25.72	3.02	-	GO:0003824//catalytic activity	-	gi|224108057|ref|XP_002314706.1|/1.27115e-66/predicted protein [Populus trichocarpa]
Unigene1335_PB_AHAU	12.46	8.21	77.96	21.38	11.9	-	GO:0016709//oxidoreductase activity, acting on paired donors, with incorporation or reduction of molecular oxygen, NADH or NADPH as one donor, and incorporation of one atom of oxygen;GO:0005506//iron ion binding	GO:0008152//metabolic process;GO:0048608//reproductive structure development	gi|224064332|ref|XP_002301423.1|/0/cytochrome P450 [Populus trichocarpa]
Unigene2416_PB_AHAU	0.35	1.61	77.96	17.7	0	-	GO:0046914//transition metal ion binding;GO:0016706//oxidoreductase activity, acting on paired donors, with incorporation or reduction of molecular oxygen, 2-oxoglutarate as one donor, and incorporation of one atom each of oxygen into both donors	GO:0008152//metabolic process	gi|12231168|dbj|BAB20975.1|/0/gibberellin 20-oxidase [Malus x domestica]
Unigene950_PB_AHAU	30.8	45.7	76.93	74.16	63	GO:0044424//intracellular part	GO:0043169//cation binding;GO:0005515//protein binding;GO:0008168//methyltransferase activity;GO:0032559	GO:0008213;GO:0006950//response to stress;GO:0006730//one-carbon metabolic process	gi|224063653|ref|XP_002301248.1|/1.76452e-123/predicted protein [Populus trichocarpa]
Unigene388_PB_AHAU	24.57	30.52	76.58	67.14	55.79	-	GO:0004713//protein tyrosine kinase activity;GO:0032559	GO:0006464//protein modification process	gi|224117622|ref|XP_002331682.1|/7.4369e-102/predicted protein [Populus trichocarpa]
Unigene78633_PB_AHAU	37.03	34.99	76.41	74.16	78.58	-	-	-	gi|225433606|ref|XP_002273725.1|/2.34984e-125/PREDICTED: hypothetical protein [Vitis vinifera]
Unigene77936_PB_AHAU	38.41	34.45	76.41	37.41	36.69	GO:0044444//cytoplasmic part	GO:0004312//fatty acid synthase activity;GO:0004022//alcohol dehydrogenase (NAD) activity	GO:0009746;GO:0009756//carbohydrate mediated signaling;GO:0006560//proline metabolic process;GO:0009688//abscisic acid biosynthetic process;GO:0006950//response to stress	gi|255572807|ref|XP_002527336.1|/1.41845e-112/short chain alcohol dehydrogenase, putative [Ricinus communis]
Unigene1288_PB_AHAU	0	1.07	76.41	17.37	0	-	GO:0005488//binding	-	gi|116787548|gb|ABK24553.1|/1.11647e-116/unknown [Picea sitchensis]
Unigene34185_PB_AHAU	29.42	29.45	76.23	76.83	98.68	GO:0030118//clathrin coat;GO:0030119//AP-type membrane coat adaptor complex	-	GO:0015031//protein transport	gi|225458187|ref|XP_002281307.1|/5.91667e-159/PREDICTED: hypothetical protein [Vitis vinifera]
Unigene7830_PB_AHAU	31.15	30.52	74.67	91.52	41.38	GO:0031224//intrinsic to membrane	GO:0043169//cation binding;GO:0015662//ATPase activity, coupled to transmembrane movement of ions, phosphorylative mechanism;GO:0032559	GO:0006818//hydrogen transport;GO:0009206;GO:0006811//ion transport;GO:0009207	gi|6759597|emb|CAB69823.1|/0/plasma membrane H+ ATPase [Prunus persica]
Unigene3245_PB_AHAU	42.74	46.23	74.33	51.78	67.85	-	-	-	gi|296082567|emb|CBI21572.3|/7.94172e-06/unnamed protein product [Vitis vinifera]
Unigene89236_PB_AHAU	31.49	46.59	73.98	76.33	55.46	-	-	-	-
Unigene34964_PB_AHAU	30.28	36.06	73.63	49.77	44.06	GO:0043231//intracellular membrane-bounded organelle	GO:0046872//metal ion binding;GO:0016794	GO:0006163//purine nucleotide metabolic process	gi|255556586|ref|XP_002519327.1|/8.68358e-26/guanosine-3',5'-bis(diphosphate) 3'-pyrophosphohydrolase, putative [Ricinus communis]
Unigene22683_PB_AHAU	42.22	46.23	72.77	50.27	34.51	GO:0043231//intracellular membrane-bounded organelle	GO:0030528//transcription regulator activity	GO:0007165//signal transduction;GO:0009719	gi|255546383|ref|XP_002514251.1|/1.52553e-41/conserved hypothetical protein [Ricinus communis]
Unigene3973_PB_AHAU	20.07	35.88	72.59	66.97	92.48	GO:0019866//organelle inner membrane	-	GO:0046907//intracellular transport	gi|255550119|ref|XP_002516110.1|/1.80623e-34/protein with unknown function [Ricinus communis]
Unigene29230_PB_AHAU	25.09	31.42	71.9	68.64	45.07	-	-	-	-
Unigene80924_PB_AHAU	37.38	25.35	71.9	57.95	44.57	-	-	-	-
Unigene29086_PB_AHAU	42.39	42.48	71.73	78	96.17	-	-	-	-
Unigene49908_PB_AHAU	47.07	40.34	71.55	91.02	69.87	GO:0043234//protein complex	-	-	gi|225451754|ref|XP_002280247.1|/1.60261e-94/PREDICTED: hypothetical protein [Vitis vinifera]
Unigene35344_PB_AHAU	35.99	30.52	71.55	78.5	24.8	-	GO:0015926//glucosidase activity;GO:0043167//ion binding	GO:0009251//glucan catabolic process;GO:0071241//cellular response to inorganic substance;GO:0010039//response to iron ion;GO:0009723//response to ethylene stimulus	gi|296083394|emb|CBI23349.3|/4.46419e-96/unnamed protein product [Vitis vinifera]
Unigene2885_PB_AHAU	21.46	22.13	71.55	43.26	24.46	GO:0043231//intracellular membrane-bounded organelle	GO:0019783//small conjugating protein-specific protease activity;GO:0016790//thiolester hydrolase activity	GO:0019941//modification-dependent protein catabolic process	gi|224072837|ref|XP_002303905.1|/2.38251e-67/predicted protein [Populus trichocarpa]
Unigene22068_PB_AHAU	19.21	13.74	71.03	36.41	12.23	-	-	-	gi|296089862|emb|CBI39681.3|/7.05208e-48/unnamed protein product [Vitis vinifera]
Unigene34823_PB_AHAU	21.11	37.13	70.51	76.33	69.7	GO:0044424//intracellular part	GO:0046872//metal ion binding	-	gi|225462035|ref|XP_002268527.1|/7.72592e-77/PREDICTED: hypothetical protein [Vitis vinifera]
Unigene48415_PB_AHAU	44.3	42.48	70.34	56.45	48.08	-	GO:0016813//hydrolase activity, acting on carbon-nitrogen (but not peptide) bonds, in linear amidines	GO:0006596//polyamine biosynthetic process	gi|255541906|ref|XP_002512017.1|/1.52789e-77/Agmatine deiminase, putative [Ricinus communis]
Unigene35626_PB_AHAU	22.32	31.95	70.34	92.19	75.06	GO:0043231//intracellular membrane-bounded organelle	GO:0004672//protein kinase activity	-	gi|297737701|emb|CBI26902.3|/1.49022e-48/unnamed protein product [Vitis vinifera]
Unigene10215_PB_AHAU	3.98	14.1	70.17	35.91	8.38	-	-	-	gi|224125304|ref|XP_002329772.1|/5.14642e-89/predicted protein [Populus trichocarpa]
Unigene29178_PB_AHAU	25.44	44.98	69.82	65.47	92.82	GO:0043231//intracellular membrane-bounded organelle	-	GO:0044248//cellular catabolic process;GO:0006950//response to stress;GO:0010260//organ senescence	gi|296086590|emb|CBI32225.3|/4.94768e-32/unnamed protein product [Vitis vinifera]
Unigene13357_PB_AHAU	47.07	47.48	69.48	57.12	31.5	-	GO:0003676//nucleic acid binding	-	gi|225455820|ref|XP_002272565.1|/9.05785e-99/PREDICTED: hypothetical protein [Vitis vinifera]
Unigene40635_PB_AHAU	27.86	22.85	69.48	39.58	9.38	-	GO:0005488//binding	-	gi|311780287|gb|ADQ08684.1|/4.0095e-41/putative glycine-rich RNA-binding protein 1 [Malus hupehensis]
Unigene41771_PB_AHAU	19.38	26.77	69.13	33.24	32.84	GO:0043234//protein complex;GO:0015630//microtubule cytoskeleton;GO:0030312//external encapsulating structure;GO:0009536//plastid;GO:0031090//organelle membrane	GO:0017111//nucleoside-triphosphatase activity;GO:0032561	GO:0010038//response to metal ion;GO:0043623//cellular protein complex assembly;GO:0009207;GO:0006970//response to osmotic stress;GO:0007017//microtubule-based process;GO:0009629//response to gravity	gi|302799567|ref|XP_002981542.1|/4.41847e-75/hypothetical protein SELMODRAFT_178975 [Selaginella moellendorffii]
Unigene82752_PB_AHAU	39.62	43.91	68.96	50.61	48.25	-	GO:0046914//transition metal ion binding	-	gi|255641424|gb|ACU20988.1|/3.30653e-126/unknown [Glycine max]
Unigene20846_PB_AHAU	44.82	43.55	68.96	46.6	29.15	GO:0044424//intracellular part	GO:0005319//lipid transporter activity;GO:0008289//lipid binding;GO:0005275//amine transmembrane transporter activity	GO:0042742//defense response to bacterium;GO:0010033//response to organic substance;GO:0006869//lipid transport	gi|224090181|ref|XP_002308949.1|/6.06401e-87/predicted protein [Populus trichocarpa]
Unigene14628_PB_AHAU	29.07	34.45	68.96	36.74	14.24	GO:0031461//cullin-RING ubiquitin ligase complex;GO:0031234//extrinsic to internal side of plasma membrane	GO:0004683//calmodulin-dependent protein kinase activity	-	gi|224084484|ref|XP_002307312.1|/9.08414e-153/hypothetical protein POPTRDRAFT_760587 [Populus trichocarpa]
Unigene48507_PB_AHAU	0	1.43	68.61	0.67	0	-	-	-	-
Unigene31084_PB_AHAU	2.42	15.17	68.09	28.73	2.01	-	-	-	gi|224119890|ref|XP_002318188.1|/1.87998e-32/predicted protein [Populus trichocarpa]
Unigene70864_PB_AHAU	28.55	42.48	67.57	66.14	73.05	-	-	-	-
Unigene29869_PB_AHAU	23.71	46.05	67.4	45.76	36.69	-	-	-	-
Unigene69734_PB_AHAU	34.95	41.41	67.4	41.92	49.09	GO:0043231//intracellular membrane-bounded organelle	GO:0001071//nucleic acid binding transcription factor activity	GO:0006351//transcription, DNA-dependent	gi|183604863|gb|ACC64529.1|/1.10201e-72/GAGA-binding transcriptional activator BBR/BPC6-like [Vitis vinifera]
Unigene8409_PB_AHAU	49.31	37.48	67.4	29.06	18.26	GO:0043231//intracellular membrane-bounded organelle	-	-	gi|224134873|ref|XP_002321926.1|/4.38799e-86/predicted protein [Populus trichocarpa]
Unigene90167_PB_AHAU	2.25	33.56	66.7	36.74	33.01	-	-	-	-
Unigene8456_PB_AHAU	25.44	22.31	66.36	49.6	17.59	GO:0031410//cytoplasmic vesicle	-	-	gi|255554789|ref|XP_002518432.1|/0/conserved hypothetical protein [Ricinus communis]
Unigene28087_PB_AHAU	0	0.36	66.36	28.73	0	GO:0031224//intrinsic to membrane;GO:0005811//lipid particle	-	-	gi|3914199|sp|Q43804.1|OLEO1_PRUDU/4.79884e-35/RecName: Full=Oleosin 1
Unigene29268_PB_AHAU	13.67	35.34	66.18	14.7	3.35	GO:0031224//intrinsic to membrane;GO:0031410//cytoplasmic vesicle	GO:0015171//amino acid transmembrane transporter activity	GO:0015801//aromatic amino acid transport;GO:0015711//organic anion transport;GO:0051707//response to other organism	gi|297795723|ref|XP_002865746.1|/2.73624e-48/hypothetical protein ARALYDRAFT_495022 [Arabidopsis lyrata subsp. lyrata]
Unigene21656_PB_AHAU	47.24	41.23	65.49	73.82	64.34	-	-	-	gi|224069880|ref|XP_002303068.1|/2.04513e-49/predicted protein [Populus trichocarpa]
Unigene49617_PB_AHAU	42.91	44.45	65.32	64.3	48.25	-	-	-	-
Unigene29219_PB_AHAU	18.69	37.66	65.14	80.33	36.36	GO:0044429//mitochondrial part	GO:0046914//transition metal ion binding;GO:0019842//vitamin binding;GO:0022892	GO:0006631//fatty acid metabolic process	gi|145208313|gb|ABP38063.1|/1.94933e-29/acyl carrier protein [Jatropha curcas]
Unigene35153_PB_AHAU	30.11	22.31	65.14	53.28	38.37	-	GO:0030528//transcription regulator activity	-	gi|295841593|dbj|BAJ07177.1|/1.03621e-50/MdVOZ1 [Malus x domestica]
Unigene17741_PB_AHAU	33.05	45.34	64.8	61.8	37.19	GO:0043231//intracellular membrane-bounded organelle	GO:0005488//binding	-	gi|255582539|ref|XP_002532053.1|/8.94759e-32/RNA-binding protein, putative [Ricinus communis]
Unigene14857_PB_AHAU	33.57	48.37	64.62	51.44	43.39	GO:0044424//intracellular part	GO:0005515//protein binding;GO:0032559	GO:0044267//cellular protein metabolic process	gi|302399081|gb|ADL36835.1|/1.75704e-19/TCP domain class transcription factor [Malus x domestica]
Unigene2350_PB_AHAU	30.63	43.37	64.62	57.79	32.17	GO:0043231//intracellular membrane-bounded organelle	GO:0004175//endopeptidase activity;GO:0042623//ATPase activity, coupled;GO:0032559	GO:0009057//macromolecule catabolic process;GO:0019538//protein metabolic process	gi|225429526|ref|XP_002279005.1|/7.87591e-53/PREDICTED: similar to ftsH-like protease [Vitis vinifera]
Unigene8455_PB_AHAU	7.61	7.5	64.45	30.73	8.88	-	-	-	gi|297738478|emb|CBI27679.3|/7.88542e-45/unnamed protein product [Vitis vinifera]
Unigene2861_PB_AHAU	41.53	49.27	64.28	68.31	97.51	GO:0043231//intracellular membrane-bounded organelle	-	-	gi|224068963|ref|XP_002302867.1|/4.46875e-37/predicted protein [Populus trichocarpa]
Unigene48899_PB_AHAU	25.96	21.24	64.1	58.62	52.27	GO:0031090//organelle membrane;GO:0043231//intracellular membrane-bounded organelle	GO:0022890//inorganic cation transmembrane transporter activity	GO:0006952//defense response;GO:0030003//cellular cation homeostasis;GO:0051707//response to other organism;GO:0000041//transition metal ion transport;GO:0010038//response to metal ion	gi|255567945|ref|XP_002524950.1|/1.71564e-09/natural resistance-associated macrophage protein, putative [Ricinus communis]
Unigene29327_PB_AHAU	26.47	43.02	63.41	28.23	24.63	GO:0016020//membrane	GO:0015112//nitrate transmembrane transporter activity	GO:0048856//anatomical structure development;GO:0015833//peptide transport;GO:0015706//nitrate transport;GO:0003006//developmental process involved in reproduction;GO:0009791//post-embryonic development;GO:0031669//cellular response to nutrient levels	gi|224102695|ref|XP_002312780.1|/1.65269e-34/predicted protein [Populus trichocarpa]
Unigene40563_PB_AHAU	23.71	20.53	63.06	62.46	28.48	-	GO:0048037//cofactor binding;GO:0008483//transaminase activity	-	gi|255580601|ref|XP_002531124.1|/2.31537e-118/serine-pyruvate aminotransferase, putative [Ricinus communis]
Unigene78691_PB_AHAU	14.02	13.03	63.06	24.72	14.24	-	-	-	-
Unigene41713_PB_AHAU	16.44	17.67	62.89	27.39	11.73	GO:0031224//intrinsic to membrane	-	GO:0006810//transport	gi|46092502|dbj|BAD14371.1|/1.16105e-69/plasma membrane intrinsic protein [Malus x domestica]
Unigene88033_PB_AHAU	0	0.36	62.72	55.78	0	-	-	-	-
Unigene7871_PB_AHAU	24.57	28.2	62.55	16.7	18.6	-	-	-	-
Unigene2070_PB_AHAU	27.69	31.24	62.2	63.8	35.69	GO:0016020//membrane	GO:0004702//receptor signaling protein serine/threonine kinase activity;GO:0032559	GO:0006464//protein modification process	gi|255574171|ref|XP_002528001.1|/3.19112e-112/serine/thronine protein kinase, putative [Ricinus communis]
Unigene78272_PB_AHAU	38.41	47.66	61.85	45.93	85.95	-	-	-	gi|225428061|ref|XP_002279577.1|/1.99164e-09/PREDICTED: hypothetical protein [Vitis vinifera]
Unigene70117_PB_AHAU	37.55	40.88	61.85	34.41	26.64	-	GO:0016744	GO:0044238//primary metabolic process	gi|33391719|gb|AAQ17460.1|/1.70021e-81/transaldolase [Gossypium hirsutum]
Unigene8572_PB_AHAU	31.15	38.02	61.85	46.26	64.67	-	-	-	gi|306448597|gb|ADM88045.1|/1.60004e-06/CDPK11 [Nicotiana tabacum]
Unigene2321_PB_AHAU	26.3	34.45	61.51	72.82	55.29	-	-	GO:0009987//cellular process;GO:0042221//response to chemical stimulus;GO:0006950//response to stress	gi|224063405|ref|XP_002301130.1|/1.75151e-100/predicted protein [Populus trichocarpa]
Unigene74756_PB_AHAU	0	3.57	61.51	22.05	0	-	GO:0046872//metal ion binding;GO:0001071//nucleic acid binding transcription factor activity;GO:0016563//transcription activator activity	GO:0006351//transcription, DNA-dependent;GO:0003006//developmental process involved in reproduction	gi|302398717|gb|ADL36653.1|/1.1218e-93/C3HL domain class transcription factor [Malus x domestica]
Unigene11117_PB_AHAU	42.22	44.8	61.16	75.16	77.74	GO:0044464//cell part	GO:0016462//pyrophosphatase activity	-	gi|224068673|ref|XP_002326171.1|/1.00242e-88/predicted protein [Populus trichocarpa]
Unigene16524_PB_AHAU	39.45	43.02	61.16	83.17	84.44	GO:0005773//vacuole;GO:0031090//organelle membrane;GO:0033176;GO:0030312//external encapsulating structure;GO:0009526//plastid envelope	GO:0019829//cation-transporting ATPase activity;GO:0015078//hydrogen ion transmembrane transporter activity;GO:0032559;GO:0019899//enzyme binding	GO:0015988//energy coupled proton transport, against electrochemical gradient;GO:0006996//organelle organization;GO:0006970//response to osmotic stress;GO:0015986//ATP synthesis coupled proton transport;GO:0048229//gametophyte development	gi|60592632|dbj|BAD90912.1|/4.29952e-126/vacuolar H+-ATPase catalytic subunit [Pyrus communis]
Unigene77874_PB_AHAU	5.19	10	60.81	79.83	31.33	-	-	-	gi|224098814|ref|XP_002311277.1|/2.89936e-56/predicted protein [Populus trichocarpa]
Unigene86722_PB_AHAU	39.28	42.66	60.64	55.45	69.53	-	GO:0016791//phosphatase activity	-	gi|297800460|ref|XP_002868114.1|/1.18804e-35/hypothetical protein ARALYDRAFT_493218 [Arabidopsis lyrata subsp. lyrata]
Unigene34216_PB_AHAU	22.15	16.24	60.64	97.04	79.58	-	-	-	-
Unigene89885_PB_AHAU	20.42	31.95	60.29	57.29	34.01	-	-	-	gi|255560906|ref|XP_002521466.1|/5.72679e-20/F-box/LRR-repeat protein, putative [Ricinus communis]
Unigene9492_PB_AHAU	41.01	48.37	60.12	27.56	36.19	-	GO:0046914//transition metal ion binding	-	gi|255640658|gb|ACU20614.1|/5.97127e-23/unknown [Glycine max]
Unigene4421_PB_AHAU	28.72	34.45	60.12	57.29	46.24	GO:0031224//intrinsic to membrane;GO:0031410//cytoplasmic vesicle	-	-	gi|284521000|gb|ADB93075.1|/1.80573e-54/transmembrane protein 50a, putative [Jatropha curcas]
Unigene89350_PB_AHAU	24.4	40.52	59.95	45.09	38.7	GO:0043231//intracellular membrane-bounded organelle	GO:0016564//transcription repressor activity	GO:0006743//ubiquinone metabolic process	gi|297738536|emb|CBI27781.3|/1.07397e-96/unnamed protein product [Vitis vinifera]
Unigene16092_PB_AHAU	37.2	45.52	59.77	38.41	39.04	-	GO:0016757//transferase activity, transferring glycosyl groups	-	gi|255551987|ref|XP_002517038.1|/9.52618e-46/conserved hypothetical protein [Ricinus communis]
Unigene37403_PB_AHAU	38.41	38.56	59.6	54.95	40.38	GO:0043231//intracellular membrane-bounded organelle	GO:0004702//receptor signaling protein serine/threonine kinase activity;GO:0032559	GO:0006464//protein modification process	gi|225456126|ref|XP_002278191.1|/6.00479e-113/PREDICTED: hypothetical protein [Vitis vinifera]
Unigene51950_PB_AHAU	20.07	29.99	59.6	83.17	69.53	-	-	-	gi|224131314|ref|XP_002328508.1|/9.31793e-140/predicted protein [Populus trichocarpa]
Unigene48789_PB_AHAU	37.03	43.37	59.08	64.13	62.16	GO:0009536//plastid	GO:0045181//glutamate synthase activity, NADH or NADPH as acceptor;GO:0046914//transition metal ion binding;GO:0051536//iron-sulfur cluster binding;GO:0050662//coenzyme binding;GO:0000166//nucleotide binding	GO:0006536//glutamate metabolic process;GO:0040007//growth	gi|417073|sp|Q03460.1|GLSN_MEDSA/1.29141e-141/RecName: Full=Glutamate synthase [NADH], amyloplastic; AltName: Full=NADH-GOGAT; Flags: Precursor
Unigene48570_PB_AHAU	25.26	36.95	59.08	55.95	60.99	-	GO:0008238//exopeptidase activity	-	gi|225438651|ref|XP_002281520.1|/9.77418e-81/PREDICTED: hypothetical protein [Vitis vinifera]
Unigene70023_PB_AHAU	25.78	32.49	59.08	52.44	79.58	GO:0031090//organelle membrane;GO:0043231//intracellular membrane-bounded organelle;GO:0044444//cytoplasmic part	GO:0008168//methyltransferase activity	GO:0006730//one-carbon metabolic process	gi|224128428|ref|XP_002329159.1|/8.6549e-88/predicted protein [Populus trichocarpa]
Unigene23730_PB_AHAU	37.55	31.06	59.08	60.13	47.58	-	-	-	-
Unigene74838_PB_AHAU	0	11.25	59.08	0	0	-	-	-	gi|255567206|ref|XP_002524584.1|/5.16089e-21/Nonspecific lipid-transfer protein precursor, putative [Ricinus communis]
Unigene28858_PB_AHAU	22.15	26.42	58.91	17.37	14.74	GO:0000785//chromatin;GO:0043231//intracellular membrane-bounded organelle	GO:0003676//nucleic acid binding	GO:0034728	gi|296087895|emb|CBI35178.3|/1.39059e-13/unnamed protein product [Vitis vinifera]
Unigene14566_PB_AHAU	18.51	25.17	58.56	33.57	19.77	-	GO:0004702//receptor signaling protein serine/threonine kinase activity;GO:0032559	GO:0006464//protein modification process	gi|255552850|ref|XP_002517468.1|/1.26743e-97/Protein kinase APK1B, chloroplast precursor, putative [Ricinus communis]
Unigene83409_PB_AHAU	30.97	21.78	58.56	12.69	5.7	-	-	GO:0050896//response to stimulus	gi|225424007|ref|XP_002283457.1|/7.87643e-17/PREDICTED: hypothetical protein [Vitis vinifera]
Unigene29241_PB_AHAU	46.2	47.3	58.21	56.79	43.06	-	GO:0043169//cation binding	GO:0006812//cation transport	gi|12711645|gb|AAK01931.1|AF329816_1/6.4284e-27/Cu/Zn-superoxide dismutase copper chaperone precursor [Glycine max]
Unigene21619_PB_AHAU	25.26	23.74	58.21	34.07	59.31	GO:0043231//intracellular membrane-bounded organelle	-	-	gi|225462677|ref|XP_002265174.1|/1.12559e-43/PREDICTED: hypothetical protein [Vitis vinifera]
Unigene245_PB_AHAU	34.43	39.8	57.87	67.81	58.47	-	-	GO:0015031//protein transport	gi|225442541|ref|XP_002284183.1|/0/PREDICTED: hypothetical protein [Vitis vinifera]
Unigene67001_PB_AHAU	17.65	20.71	57.87	29.9	10.39	-	-	-	-
Unigene6681_PB_AHAU	23.36	31.95	57.69	90.86	20.44	GO:0043231//intracellular membrane-bounded organelle	GO:0016887//ATPase activity;GO:0000166//nucleotide binding	-	gi|224118402|ref|XP_002331473.1|/0/ABC transporter family protein [Populus trichocarpa]
Unigene9323_PB_AHAU	27.69	25.35	57.69	64.47	47.25	GO:0044464//cell part	GO:0046914//transition metal ion binding	-	gi|296085831|emb|CBI31155.3|/6.31155e-141/unnamed protein product [Vitis vinifera]
Unigene78466_PB_AHAU	36.34	29.63	57.52	22.05	9.72	GO:0030312//external encapsulating structure;GO:0009536//plastid	-	-	gi|224145131|ref|XP_002325538.1|/0/predicted protein [Populus trichocarpa]
Unigene69954_PB_AHAU	17.3	28.56	57.52	31.57	30.33	GO:0016020//membrane	GO:0015149//hexose transmembrane transporter activity;GO:0016491//oxidoreductase activity	GO:0008645//hexose transport	gi|255552117|ref|XP_002517103.1|/6.49129e-71/sugar transporter, putative [Ricinus communis]
Unigene16708_PB_AHAU	5.36	8.92	57.52	66.81	11.39	GO:0044464//cell part	GO:0004553//hydrolase activity, hydrolyzing O-glycosyl compounds	GO:0044238//primary metabolic process;GO:0045229//external encapsulating structure organization	gi|255545184|ref|XP_002513653.1|/1.16787e-147/polygalacturonase, putative [Ricinus communis]
Unigene9317_PB_AHAU	37.89	39.8	57.17	62.3	54.12	-	-	-	gi|225438019|ref|XP_002274734.1|/1.20042e-24/PREDICTED: hypothetical protein [Vitis vinifera]
Unigene88535_PB_AHAU	24.4	26.95	56.83	54.11	46.91	-	-	-	gi|255586124|ref|XP_002533724.1|/2.84474e-115/conserved hypothetical protein [Ricinus communis]
Unigene70916_PB_AHAU	34.78	41.23	56.31	73.99	51.1	GO:0044444//cytoplasmic part	GO:0051540;GO:0042802//identical protein binding;GO:0032559	-	gi|225452192|ref|XP_002266268.1|/3.40191e-30/PREDICTED: hypothetical protein [Vitis vinifera]
Unigene35051_PB_AHAU	44.64	43.2	56.13	53.28	37.03	GO:0032991//macromolecular complex;GO:0031981//nuclear lumen	GO:0003676//nucleic acid binding	-	gi|255625761|gb|ACU13225.1|/6.26434e-69/unknown [Glycine max]
Unigene9339_PB_AHAU	33.74	38.91	56.13	43.76	46.74	GO:0031981//nuclear lumen	-	GO:0042254//ribosome biogenesis	gi|225452352|ref|XP_002274778.1|/4.47591e-110/PREDICTED: hypothetical protein [Vitis vinifera]
Unigene24025_PB_AHAU	42.74	26.6	56.13	38.08	22.79	-	-	-	-
Unigene6770_PB_AHAU	48.28	48.91	55.79	37.58	62.83	GO:0044444//cytoplasmic part;GO:0043231//intracellular membrane-bounded organelle	-	-	gi|225456018|ref|XP_002279561.1|/2.37026e-155/PREDICTED: hypothetical protein [Vitis vinifera]
Unigene11567_PB_AHAU	12.29	17.85	55.79	62.3	29.99	-	-	-	-
Unigene31861_PB_AHAU	9.17	16.06	55.79	71.98	93.15	GO:0031224//intrinsic to membrane	-	GO:0015833//peptide transport	gi|242033157|ref|XP_002463973.1|/3.84651e-16/hypothetical protein SORBIDRAFT_01g009900 [Sorghum bicolor]
Unigene15077_PB_AHAU	22.49	15.53	55.79	19.37	7.04	GO:0044464//cell part	GO:0004871//signal transducer activity;GO:0004673//protein histidine kinase activity;GO:0032559	GO:0006468//protein phosphorylation;GO:0007165//signal transduction	gi|54260392|dbj|BAD61002.1|/1.25663e-66/ethylene receptor [Pyrus pyrifolia]
Unigene9439_PB_AHAU	37.89	43.02	55.61	22.88	13.91	GO:0031225//anchored to membrane;GO:0031410//cytoplasmic vesicle	GO:0042578//phosphoric ester hydrolase activity;GO:0004620//phospholipase activity	GO:0007165//signal transduction;GO:0044238//primary metabolic process	gi|255565260|ref|XP_002523622.1|/8.73551e-103/phospholipase C, putative [Ricinus communis]
Unigene70854_PB_AHAU	29.42	44.27	55.44	37.58	11.56	-	-	-	gi|302398771|gb|ADL36680.1|/1.60549e-78/DOF domain class transcription factor [Malus x domestica]
Unigene1576_PB_AHAU	12.11	9.64	55.44	56.95	35.52	-	-	-	-
Unigene3258_PB_AHAU	20.24	33.56	55.27	67.31	34.51	GO:0031090//organelle membrane;GO:0015935//small ribosomal subunit;GO:0030312//external encapsulating structure;GO:0031981//nuclear lumen	GO:0003676//nucleic acid binding;GO:0005198//structural molecule activity	GO:0010467//gene expression	gi|296085211|emb|CBI28706.3|/4.03753e-58/unnamed protein product [Vitis vinifera]
Unigene81423_PB_AHAU	27.34	27.31	55.27	26.39	33.17	-	-	-	gi|255555333|ref|XP_002518703.1|/5.24659e-35/protein binding protein, putative [Ricinus communis]
Unigene5508_PB_AHAU	16.09	26.95	55.1	69.14	78.24	-	GO:0016772//transferase activity, transferring phosphorus-containing groups	GO:0006796//phosphate metabolic process	gi|255561303|ref|XP_002521662.1|/0/inositol or phosphatidylinositol kinase, putative [Ricinus communis]
Unigene60015_PB_AHAU	2.94	2.68	55.1	63.47	22.95	-	-	-	-
Unigene39754_PB_AHAU	48.1	45.7	54.58	60.13	77.91	-	-	-	-
Unigene17497_PB_AHAU	39.11	35.52	54.58	74.82	40.55	GO:0044444//cytoplasmic part	GO:0030247//polysaccharide binding;GO:0043167//ion binding;GO:0004133//glycogen debranching enzyme activity;GO:0016740//transferase activity	GO:0005982//starch metabolic process;GO:0000023//maltose metabolic process	gi|224089891|ref|XP_002308854.1|/1.58538e-94/predicted protein [Populus trichocarpa]
Unigene81060_PB_AHAU	30.28	28.38	54.58	20.21	68.69	-	-	-	gi|224138316|ref|XP_002326572.1|/1.62424e-06/predicted protein [Populus trichocarpa]
Unigene28972_PB_AHAU	49.83	45.52	54.4	37.91	39.71	-	-	-	gi|255627727|gb|ACU14208.1|/2.00844e-08/unknown [Glycine max]
Unigene8206_PB_AHAU	27.86	35.16	54.23	54.11	72.55	-	-	GO:0006810//transport	gi|296089240|emb|CBI39012.3|/7.31664e-77/unnamed protein product [Vitis vinifera]
Unigene1855_PB_AHAU	24.22	32.49	54.23	58.29	52.11	GO:0005768//endosome;GO:0031090//organelle membrane	GO:0001071//nucleic acid binding transcription factor activity;GO:0032561	GO:0035556//intracellular signal transduction;GO:0009725//response to hormone stimulus;GO:0046907//intracellular transport;GO:0009630//gravitropism;GO:0003006//developmental process involved in reproduction;GO:0048528//post-embryonic root development;GO:0006950//response to stress	gi|224115414|ref|XP_002332129.1|/9.04547e-98/predicted protein [Populus trichocarpa]
Unigene72407_PB_AHAU	5.19	5.89	54.23	3.01	0	GO:0031410//cytoplasmic vesicle	-	-	gi|297741174|emb|CBI31905.3|/2.46298e-31/unnamed protein product [Vitis vinifera]
Unigene69554_PB_AHAU	34.26	41.77	54.06	43.42	51.77	GO:0042579//microbody	GO:0003824//catalytic activity	GO:0009850//auxin metabolic process;GO:0048588//developmental cell growth;GO:0009733//response to auxin stimulus	gi|167962017|dbj|BAG09366.1|/7.15871e-15/peroxisomal short-chain dehydrogenase/reductase family protein [Glycine max]
Unigene86571_PB_AHAU	8.82	41.77	53.88	63.47	37.53	-	-	-	-
Unigene29679_PB_AHAU	30.8	32.84	53.71	57.79	51.77	-	-	-	-
Unigene78126_PB_AHAU	22.49	28.02	53.71	29.06	24.29	-	GO:0016709//oxidoreductase activity, acting on paired donors, with incorporation or reduction of molecular oxygen, NADH or NADPH as one donor, and incorporation of one atom of oxygen	GO:0008152//metabolic process	gi|255578424|ref|XP_002530077.1|/2.67589e-125/monoxygenase, putative [Ricinus communis]
Unigene14546_PB_AHAU	42.91	36.59	53.54	36.91	32.67	GO:0043231//intracellular membrane-bounded organelle;GO:0044444//cytoplasmic part;GO:0005838//proteasome regulatory particle	GO:0046914//transition metal ion binding;GO:0004872//receptor activity	GO:0010260//organ senescence;GO:0034285;GO:0048827//phyllome development;GO:0006259//DNA metabolic process;GO:0048449;GO:0006511//ubiquitin-dependent protein catabolic process;GO:0006970//response to osmotic stress;GO:0009845//seed germination;GO:0048588//developmental cell growth;GO:0033554//cellular response to stress;GO:0048229//gametophyte development;GO:0009725//response to hormone stimulus;…	gi|255641336|gb|ACU20945.1|/4.3769e-159/unknown [Glycine max]
Unigene89361_PB_AHAU	20.76	25.35	53.54	61.96	70.03	-	-	-	gi|224097428|ref|XP_002310930.1|/4.47895e-09/predicted protein [Populus trichocarpa]
Unigene25750_PB_AHAU	7.27	13.21	53.36	25.72	8.88	GO:0031410//cytoplasmic vesicle	-	-	gi|224109046|ref|XP_002333313.1|/4.16326e-51/predicted protein [Populus trichocarpa]
Unigene38908_PB_AHAU	31.15	31.42	53.19	15.53	7.2	GO:0043231//intracellular membrane-bounded organelle	GO:0003677//DNA binding;GO:0005515//protein binding	GO:0006351//transcription, DNA-dependent	gi|255547822|ref|XP_002514968.1|/3.33525e-92/transcription factor, putative [Ricinus communis]
Unigene4520_PB_AHAU	37.2	30.88	53.02	55.78	50.77	-	GO:0004672//protein kinase activity;GO:0032559	GO:0006464//protein modification process	gi|115468596|ref|NP_001057897.1|/1.23474e-17/Os06g0567000 [Oryza sativa Japonica Group]
Unigene26333_PB_AHAU	18.69	27.85	53.02	36.91	35.18	GO:0043234//protein complex;GO:0043231//intracellular membrane-bounded organelle	GO:0032182//small conjugating protein binding;GO:0046914//transition metal ion binding;GO:0046983//protein dimerization activity;GO:0019787//small conjugating protein ligase activity	GO:0032446//protein modification by small protein conjugation;GO:0009845//seed germination	gi|302143251|emb|CBI20546.3|/9.2492e-180/unnamed protein product [Vitis vinifera]
Unigene13783_PB_AHAU	37.03	38.56	52.84	24.55	20.11	GO:0009523//photosystem II;GO:0031224//intrinsic to membrane;GO:0009534//chloroplast thylakoid	-	GO:0044237//cellular metabolic process	gi|225200232|ref|YP_002720022.1|/2.41639e-17/photosystem II protein I [Nicotiana tabacum]
Unigene5486_PB_AHAU	5.54	30.52	52.84	24.89	16.59	GO:0031410//cytoplasmic vesicle	GO:0004175//endopeptidase activity;GO:0005515//protein binding	GO:0019538//protein metabolic process;GO:0044092//negative regulation of molecular function	gi|224115420|ref|XP_002317030.1|/8.10934e-132/predicted protein [Populus trichocarpa]
Unigene14697_PB_AHAU	23.01	29.45	52.84	22.21	15.41	-	GO:0016787//hydrolase activity	-	gi|255569329|ref|XP_002525632.1|/1.47993e-75/hydrolase, acting on ester bonds, putative [Ricinus communis]
Unigene83732_PB_AHAU	31.15	33.2	52.67	17.37	11.73	GO:0016020//membrane	-	-	gi|225470670|ref|XP_002269262.1|/1.37573e-29/PREDICTED: hypothetical protein [Vitis vinifera]
Unigene83858_PB_AHAU	26.99	21.96	52.67	26.89	29.15	-	-	-	gi|224104143|ref|XP_002313335.1|/6.24302e-08/2-oxoglutarate/malate translocator [Populus trichocarpa]
Unigene9585_PB_AHAU	48.97	49.8	52.5	52.44	38.2	-	-	-	gi|225426641|ref|XP_002281109.1|/1.56188e-105/PREDICTED: similar to UBX domain-containing protein [Vitis vinifera]
Unigene7615_PB_AHAU	44.3	29.81	52.5	53.78	23.12	GO:0019866//organelle inner membrane;GO:0031224//intrinsic to membrane	GO:0046872//metal ion binding	GO:0006810//transport	gi|225449130|ref|XP_002277407.1|/3.39908e-22/PREDICTED: hypothetical protein [Vitis vinifera]
Unigene72240_PB_AHAU	20.24	11.25	52.5	9.69	0.5	-	-	-	gi|218184769|gb|EEC67196.1|/7.51592e-08/hypothetical protein OsI_34071 [Oryza sativa Indica Group]
Unigene49470_PB_AHAU	35.47	47.3	52.32	74.32	70.2	GO:0042579//microbody	GO:0005488//binding	GO:0006996//organelle organization	gi|225426981|ref|XP_002269360.1|/3.71797e-98/PREDICTED: hypothetical protein [Vitis vinifera]
Unigene49035_PB_AHAU	30.45	29.27	52.32	50.77	54.79	-	-	-	gi|224110188|ref|XP_002315442.1|/1.64255e-06/predicted protein [Populus trichocarpa]
Unigene2933_PB_AHAU	27.17	26.24	52.32	59.12	29.99	-	-	-	-
Unigene85816_PB_AHAU	31.84	48.02	52.15	45.26	26.64	-	-	-	gi|255317086|gb|ACU01863.1|/2.04991e-09/vascular associated death 1 [Glycine max]
Unigene28789_PB_AHAU	42.05	46.59	52.15	41.92	43.23	GO:0031410//cytoplasmic vesicle;GO:0031090//organelle membrane;GO:0043231//intracellular membrane-bounded organelle	GO:0016791//phosphatase activity	-	gi|255546271|ref|XP_002514195.1|/4.12021e-89/Acid phosphatase 1 precursor, putative [Ricinus communis]
Unigene37548_PB_AHAU	32.53	34.99	52.15	55.62	41.22	-	-	-	-
Unigene11373_PB_AHAU	22.49	33.02	51.63	22.05	17.93	-	GO:0003676//nucleic acid binding	-	gi|225427165|ref|XP_002277589.1|/2.45227e-98/PREDICTED: hypothetical protein [Vitis vinifera]
Unigene82966_PB_AHAU	23.01	36.41	51.46	26.89	18.26	GO:0016020//membrane	-	GO:0050896//response to stimulus	gi|68299221|emb|CAJ13711.1|/1.5542e-33/putative ethylene response protein [Capsicum chinense]
Unigene9288_PB_AHAU	42.57	32.84	51.46	35.41	23.29	GO:0043231//intracellular membrane-bounded organelle;GO:0030529//ribonucleoprotein complex	GO:0003676//nucleic acid binding	GO:0006412//translation;GO:0009856//pollination;GO:0010468//regulation of gene expression	gi|118488224|gb|ABK95931.1|/9.90126e-75/unknown [Populus trichocarpa]
Unigene9036_PB_AHAU	23.01	29.81	51.46	65.14	61.49	GO:0016020//membrane;GO:0043234//protein complex	-	-	gi|255538520|ref|XP_002510325.1|/2.00181e-47/exocyst complex component sec3, putative [Ricinus communis]
Unigene14257_PB_AHAU	40.32	26.42	51.46	38.25	23.12	GO:0031224//intrinsic to membrane;GO:0009707//chloroplast outer membrane	GO:0008320//protein transmembrane transporter activity	GO:0006605//protein targeting;GO:0009657//plastid organization;GO:0009653//anatomical structure morphogenesis	gi|297746035|emb|CBI16091.3|/2.61973e-80/unnamed protein product [Vitis vinifera]
Unigene37899_PB_AHAU	15.23	24.63	51.46	57.95	19.1	GO:0031224//intrinsic to membrane;GO:0031410//cytoplasmic vesicle;GO:0044462	GO:0016628//oxidoreductase activity, acting on the CH-CH group of donors, NAD or NADP as acceptor;GO:0004713//protein tyrosine kinase activity;GO:0032559;GO:0004702//receptor signaling protein serine/threonine kinase activity	GO:0006468//protein phosphorylation;GO:0007167//enzyme linked receptor protein signaling pathway;GO:0032501//multicellular organismal process;GO:0006950//response to stress	gi|255570929|ref|XP_002526416.1|/1.82221e-18/serine-threonine protein kinase, plant-type, putative [Ricinus communis]
Unigene65117_PB_AHAU	11.25	24.1	51.46	36.41	35.18	-	-	-	-
Unigene82765_PB_AHAU	46.72	48.19	51.11	49.44	55.96	GO:0044424//intracellular part	GO:0043169//cation binding;GO:0004659//prenyltransferase activity	GO:0006694//steroid biosynthetic process;GO:0006720//isoprenoid metabolic process;GO:0008654//phospholipid biosynthetic process;GO:0008203//cholesterol metabolic process	gi|20135548|gb|AAM08927.1|/6.4884e-58/farnesyl pyrophosphate synthase [Malus x domestica]
Unigene33997_PB_AHAU	21.46	43.55	50.94	27.39	40.38	-	GO:0046872//metal ion binding	-	gi|255587457|ref|XP_002534279.1|/1.22646e-59/conserved hypothetical protein [Ricinus communis]
Unigene86592_PB_AHAU	30.8	38.73	50.94	41.42	34.85	-	-	-	-
Unigene11643_PB_AHAU	40.66	41.41	50.76	39.58	54.45	GO:0043231//intracellular membrane-bounded organelle	GO:0016740//transferase activity	GO:0008152//metabolic process	gi|224133786|ref|XP_002327680.1|/5.64424e-141/predicted protein [Populus trichocarpa]
Unigene8886_PB_AHAU	36.16	43.2	50.24	56.79	30.33	GO:0016020//membrane	GO:0008641//small protein activating enzyme activity;GO:0019787//small conjugating protein ligase activity;GO:0032559	GO:0019941//modification-dependent protein catabolic process;GO:0009607//response to biotic stimulus;GO:0032446//protein modification by small protein conjugation;GO:0010038//response to metal ion	gi|1808656|emb|CAA71762.1|/3.1723e-79/Ubiquitin activating enzyme E1 [Nicotiana tabacum]
Unigene80868_PB_AHAU	20.94	37.13	50.24	36.08	20.11	-	-	-	gi|224119238|ref|XP_002318021.1|/1.06359e-18/predicted protein [Populus trichocarpa]
Unigene41945_PB_AHAU	24.05	29.09	50.24	19.37	9.21	-	-	-	gi|292668899|gb|ADE41104.1|/4.23317e-77/AP2 domain class transcription factor [Malus x domestica]
Unigene14526_PB_AHAU	29.24	36.41	50.07	40.75	39.37	-	GO:0003677//DNA binding	-	gi|255644471|gb|ACU22739.1|/9.84079e-104/unknown [Glycine max]
Unigene25135_PB_AHAU	26.99	29.09	50.07	42.42	67.02	-	-	-	-
Unigene19936_PB_AHAU	36.34	27.67	50.07	56.28	70.87	-	-	-	-
Unigene29499_PB_AHAU	14.88	27.13	34.13	99.37	99.35	-	GO:0016702//oxidoreductase activity, acting on single donors with incorporation of molecular oxygen, incorporation of two atoms of oxygen	GO:0006558//L-phenylalanine metabolic process;GO:0006570//tyrosine metabolic process	gi|8131905|gb|AAF73132.1|AF149017_1/1.88886e-15/homogentisate 1,2-dioxygenase [Solanum lycopersicum]
Unigene77375_PB_AHAU	9.86	13.39	31.71	97.54	93.82	GO:0000325//plant-type vacuole;GO:0005768//endosome;GO:0031090//organelle membrane;GO:0005798//Golgi-associated vesicle	GO:0005515//protein binding	GO:0008360//regulation of cell shape;GO:0016044//cellular membrane organization;GO:0009657//plastid organization;GO:0009630//gravitropism;GO:0015031//protein transport	gi|255636806|gb|ACU18736.1|/1.16648e-101/unknown [Glycine max]
Unigene39949_PB_AHAU	31.32	33.74	25.64	92.86	31	-	-	-	-
Unigene13591_PB_AHAU	41.87	22.31	25.47	91.52	69.53	GO:0016020//membrane	GO:0046914//transition metal ion binding;GO:0008238//exopeptidase activity	GO:0019538//protein metabolic process;GO:0060918//auxin transport	gi|225429582|ref|XP_002280239.1|/1.41115e-61/PREDICTED: hypothetical protein [Vitis vinifera]
Unigene30001_PB_AHAU	3.29	6.78	37.08	91.02	55.12	GO:0043231//intracellular membrane-bounded organelle	GO:0015556//C4-dicarboxylate transmembrane transporter activity	GO:0015743//malate transport;GO:0030641//regulation of cellular pH;GO:0030001//metal ion transport	gi|89257479|gb|ABD64970.1|/3.89701e-16/sodium-dicarboxylate cotransporter -related [Brassica oleracea]
Unigene42192_PB_AHAU	46.37	38.38	49.38	90.52	93.66	GO:0043231//intracellular membrane-bounded organelle	GO:0016614//oxidoreductase activity, acting on CH-OH group of donors;GO:0016620//oxidoreductase activity, acting on the aldehyde or oxo group of donors, NAD or NADP as acceptor;GO:0000166//nucleotide binding	GO:0008152//metabolic process	gi|255552590|ref|XP_002517338.1|/2.51502e-141/formate dehydrogenase, putative [Ricinus communis]
Unigene6985_PB_AHAU	39.11	25.7	32.75	89.35	39.54	GO:0044464//cell part	GO:0070011	GO:0019538//protein metabolic process	gi|225455382|ref|XP_002277892.1|/1.5721e-66/PREDICTED: hypothetical protein [Vitis vinifera]
Unigene12294_PB_AHAU	33.91	34.27	47.82	89.19	80.25	GO:0043231//intracellular membrane-bounded organelle;GO:0031224//intrinsic to membrane	GO:0015165//pyrimidine nucleotide sugar transmembrane transporter activity	GO:0015785//UDP-galactose transport	gi|297845176|ref|XP_002890469.1|/1.50324e-33/hypothetical protein ARALYDRAFT_313079 [Arabidopsis lyrata subsp. lyrata]
Unigene15494_PB_AHAU	2.94	5	3.47	84.84	13.91	-	-	-	-
Unigene89863_PB_AHAU	42.57	42.48	40.02	82.51	38.37	-	-	-	-
Unigene86494_PB_AHAU	28.2	26.06	38.29	82.34	89.8	GO:0031410//cytoplasmic vesicle	-	-	gi|225455483|ref|XP_002280194.1|/1.18073e-113/PREDICTED: hypothetical protein [Vitis vinifera]
Unigene41071_PB_AHAU	24.92	27.31	48.34	81.17	48.08	-	-	-	gi|147861004|emb|CAN82935.1|/5.4695e-06/hypothetical protein VITISV_039412 [Vitis vinifera]
Unigene21913_PB_AHAU	32.88	27.31	36.04	80.17	90.98	-	GO:0016301//kinase activity	-	gi|297741241|emb|CBI32192.3|/7.18119e-69/unnamed protein product [Vitis vinifera]
Unigene29457_PB_AHAU	36.68	45.16	43.83	75.83	57.97	-	-	-	-
Unigene77962_PB_AHAU	22.84	23.2	42.45	75.32	82.93	GO:0043231//intracellular membrane-bounded organelle	GO:0046914//transition metal ion binding;GO:0016769//transferase activity, transferring nitrogenous groups;GO:0048037//cofactor binding;GO:0016846//carbon-sulfur lyase activity;GO:0032559	GO:0008652//cellular amino acid biosynthetic process	gi|297839097|ref|XP_002887430.1|/8.72376e-31/ALAAT2 [Arabidopsis lyrata subsp. lyrata]
Unigene49401_PB_AHAU	31.32	29.45	29.8	74.99	59.14	-	-	-	-
Unigene70529_PB_AHAU	17.13	29.27	47.82	74.66	73.22	-	-	-	-
Unigene34788_PB_AHAU	22.84	26.95	24.26	72.99	84.78	GO:0031090//organelle membrane;GO:0043231//intracellular membrane-bounded organelle	GO:0046914//transition metal ion binding;GO:0008483//transaminase activity;GO:0048037//cofactor binding	GO:0006527//arginine catabolic process;GO:0010038//response to metal ion	gi|224096247|ref|XP_002310591.1|/1.25327e-131/predicted protein [Populus trichocarpa]
Unigene49650_PB_AHAU	16.96	19.99	30.32	72.82	73.05	-	GO:0003824//catalytic activity;GO:0046914//transition metal ion binding	-	gi|224126395|ref|XP_002329543.1|/5.26132e-29/predicted protein [Populus trichocarpa]
Unigene39484_PB_AHAU	5.19	8.92	33.78	72.15	67.18	-	-	-	-
Unigene58507_PB_AHAU	5.54	12.49	9.7	71.82	91.14	-	-	-	-
Unigene4822_PB_AHAU	48.8	43.02	27.55	71.32	30.49	GO:0016021//integral to membrane	GO:0016791//phosphatase activity;GO:0016628//oxidoreductase activity, acting on the CH-CH group of donors, NAD or NADP as acceptor	GO:0009755//hormone-mediated signaling pathway;GO:0008152//metabolic process	gi|224111600|ref|XP_002315916.1|/4.27562e-139/predicted protein [Populus trichocarpa]
Unigene49561_PB_AHAU	28.03	25.7	22.87	71.32	91.65	-	-	-	-
Unigene82297_PB_AHAU	44.47	34.27	21.66	70.65	19.94	-	-	-	-
Unigene49595_PB_AHAU	42.39	36.95	16.81	69.98	47.92	-	-	-	-
Unigene3074_PB_AHAU	14.88	36.06	46.61	69.81	46.91	-	GO:0004674//protein serine/threonine kinase activity;GO:0032559	GO:0006464//protein modification process	gi|255557681|ref|XP_002519870.1|/1.59751e-116/mak, putative [Ricinus communis]
Unigene29706_PB_AHAU	9.17	13.57	27.2	69.65	45.91	GO:0031225//anchored to membrane;GO:0031090//organelle membrane	-	-	gi|157273672|gb|ABV27490.1|/5.03355e-39/fasciclin-like arabinogalactan protein 19 [Gossypium hirsutum]
Unigene54127_PB_AHAU	30.8	35.34	38.98	69.14	88.8	-	GO:0003824//catalytic activity	GO:0008152//metabolic process	gi|224088655|ref|XP_002308509.1|/1.14077e-07/predicted protein [Populus trichocarpa]
Unigene1113_PB_AHAU	2.25	1.43	32.75	69.14	36.02	GO:0043234//protein complex;GO:0043231//intracellular membrane-bounded organelle;GO:0044444//cytoplasmic part	GO:0008443//phosphofructokinase activity;GO:0032559	GO:0006796//phosphate metabolic process;GO:0006007//glucose catabolic process	gi|255568098|ref|XP_002525025.1|/8.18186e-128/phosphofructokinase, putative [Ricinus communis]
Unigene88536_PB_AHAU	15.4	16.78	36.04	68.81	42.56	-	-	-	gi|255586124|ref|XP_002533724.1|/2.02377e-115/conserved hypothetical protein [Ricinus communis]
Unigene29317_PB_AHAU	26.82	32.84	31.01	67.81	84.11	-	-	-	-
Unigene37630_PB_AHAU	38.24	36.23	47.82	67.64	92.99	-	-	-	-
Unigene9263_PB_AHAU	2.6	9.82	22	66.97	37.19	-	GO:0003677//DNA binding	GO:0009725//response to hormone stimulus;GO:0006351//transcription, DNA-dependent	gi|255537926|ref|XP_002510028.1|/1.59247e-68/homeobox protein, putative [Ricinus communis]
Unigene78035_PB_AHAU	18	22.85	47.13	65.8	63	-	-	-	gi|576509|gb|AAA53276.1|/1.51971e-09/GTP-binding protein [Pisum sativum]
Unigene85601_PB_AHAU	0	0	37.77	65.8	0	-	-	-	gi|16588826|gb|AAL26909.1|AF319165_1/3.87968e-67/dehydration-responsive protein RD22 [Prunus persica]
Unigene40541_PB_AHAU	4.5	11.25	27.37	65.47	51.94	-	-	-	-
Unigene49758_PB_AHAU	37.89	39.98	25.3	65.3	52.11	GO:0005768//endosome;GO:0044431//Golgi apparatus part	GO:0005488//binding;GO:0016301//kinase activity;GO:0019787//small conjugating protein ligase activity	GO:0032446//protein modification by small protein conjugation;GO:0040007//growth;GO:0009755//hormone-mediated signaling pathway;GO:0006950//response to stress	gi|255543935|ref|XP_002513030.1|/2.3335e-142/ankyrin-repeat containing protein, putative [Ricinus communis]
Unigene26375_PB_AHAU	15.92	13.39	18.19	65.3	37.7	-	-	-	gi|225434504|ref|XP_002275653.1|/2.20768e-43/PREDICTED: hypothetical protein [Vitis vinifera]
Unigene1702_PB_AHAU	17.65	33.38	42.1	64.64	34.01	GO:0016020//membrane	GO:0005543//phospholipid binding	-	gi|297737102|emb|CBI26303.3|/2.44976e-81/unnamed protein product [Vitis vinifera]
Unigene82742_PB_AHAU	10.04	10	25.99	64.64	23.96	-	-	-	-
Unigene86823_PB_AHAU	24.4	23.56	34.65	64.47	83.77	-	GO:0046914//transition metal ion binding	-	gi|225427250|ref|XP_002281049.1|/0/PREDICTED: hypothetical protein [Vitis vinifera]
Unigene84009_PB_AHAU	17.13	19.28	24.08	64.47	33.68	-	-	-	-
Unigene65321_PB_AHAU	3.98	7.14	37.08	64.3	93.99	-	-	-	-
Unigene70413_PB_AHAU	12.63	28.02	42.1	63.8	81.26	GO:0044464//cell part	GO:0008092//cytoskeletal protein binding	-	gi|224098343|ref|XP_002311154.1|/6.56461e-67/actin depolymerizing factor 4 [Populus trichocarpa]
Unigene15980_PB_AHAU	9.17	10.71	29.28	63.8	31.67	GO:0016020//membrane	GO:0046873//metal ion transmembrane transporter activity	GO:0034220//ion transmembrane transport;GO:0030001//metal ion transport;GO:0048229//gametophyte development	gi|224125216|ref|XP_002329922.1|/3.94402e-37/predicted protein [Populus trichocarpa]
Unigene14591_PB_AHAU	34.61	40.88	23.74	63.8	24.63	GO:0043231//intracellular membrane-bounded organelle	-	-	gi|224077784|ref|XP_002305407.1|/7.15146e-18/predicted protein [Populus trichocarpa]
Unigene4727_PB_AHAU	6.23	9.64	16.98	63.8	54.45	-	GO:0019787//small conjugating protein ligase activity	GO:0019941//modification-dependent protein catabolic process;GO:0032446//protein modification by small protein conjugation	gi|255556356|ref|XP_002519212.1|/3.6591e-25/non-canonical ubiquitin conjugating enzyme, putative [Ricinus communis]
Unigene13017_PB_AHAU	12.46	15.17	29.63	62.8	18.43	-	-	-	gi|217316936|gb|ACK37880.1|/1.37119e-13/dehydrin [Pyrus pyrifolia]
Unigene5981_PB_AHAU	15.23	23.74	38.98	62.46	59.14	GO:0005576//extracellular region	GO:0032559	GO:0012501//programmed cell death;GO:0006950//response to stress	gi|302142379|emb|CBI19582.3|/2.11118e-47/unnamed protein product [Vitis vinifera]
Unigene1355_PB_AHAU	32.18	34.81	34.65	62.46	46.41	GO:0009536//plastid	GO:0004812//aminoacyl-tRNA ligase activity;GO:0032559	GO:0006418//tRNA aminoacylation for protein translation;GO:0010038//response to metal ion	gi|225429870|ref|XP_002283440.1|/3.57781e-160/PREDICTED: hypothetical protein [Vitis vinifera]
Unigene27012_PB_AHAU	6.92	13.74	37.08	62.3	54.28	-	-	-	-
Unigene78001_PB_AHAU	36.34	33.02	47.3	61.13	40.88	-	GO:0046914//transition metal ion binding	-	gi|255559755|ref|XP_002520897.1|/5.11095e-24/WD-repeat protein, putative [Ricinus communis]
Unigene51762_PB_AHAU	0	0	21.83	61.13	0.5	-	-	GO:0009628//response to abiotic stimulus	gi|255543773|ref|XP_002512949.1|/8.19507e-10/Late embryogenesis abundant protein, putative [Ricinus communis]
Unigene82378_PB_AHAU	7.61	5.53	28.59	60.79	50.1	-	-	-	-
Unigene79767_PB_AHAU	40.32	46.59	48.34	60.63	37.36	-	-	-	-
Unigene41761_PB_AHAU	18.17	23.03	40.37	60.46	33.51	-	-	-	gi|225460590|ref|XP_002262924.1|/3.51129e-34/PREDICTED: hypothetical protein [Vitis vinifera]
Unigene11108_PB_AHAU	44.3	17.85	9.01	60.13	30.16	GO:0005634//nucleus	GO:0022892	GO:0006605//protein targeting	gi|255542844|ref|XP_002512485.1|/2.80138e-106/importin alpha, putative [Ricinus communis]
Unigene77652_PB_AHAU	17.48	49.98	46.43	59.62	66.18	-	-	-	-
Unigene5815_PB_AHAU	19.21	18.21	49.9	59.46	36.69	-	GO:0004721//phosphoprotein phosphatase activity;GO:0043169//cation binding	GO:0050896//response to stimulus;GO:0006464//protein modification process	gi|255542776|ref|XP_002512451.1|/3.54541e-85/serine/threonine protein phosphatase, putative [Ricinus communis]
Unigene10558_PB_AHAU	21.8	28.92	36.56	59.29	72.55	GO:0031224//intrinsic to membrane	GO:0015075//ion transmembrane transporter activity	GO:0006811//ion transport	gi|296085076|emb|CBI28491.3|/6.47615e-45/unnamed protein product [Vitis vinifera]
Unigene30259_PB_AHAU	26.3	28.92	13.86	59.29	35.69	-	-	-	-
Unigene10056_PB_AHAU	13.32	19.28	25.99	59.12	32.17	-	-	GO:0006810//transport	gi|117166031|dbj|BAF36333.1|/1.8291e-16/hypothetical protein [Ipomoea trifida]
Unigene3038_PB_AHAU	31.32	18.74	23.39	58.79	57.3	GO:0044424//intracellular part	GO:0003824//catalytic activity	GO:0022406;GO:0016192//vesicle-mediated transport	gi|224127760|ref|XP_002320157.1|/2.74116e-125/predicted protein [Populus trichocarpa]
Unigene29538_PB_AHAU	46.55	30.52	19.06	58.79	94.66	-	-	-	-
Unigene53649_PB_AHAU	1.73	3.93	3.81	58.62	16.59	GO:0031224//intrinsic to membrane	GO:0015174//basic amino acid transmembrane transporter activity;GO:0015172//acidic amino acid transmembrane transporter activity;GO:0015179//L-amino acid transmembrane transporter activity	GO:0006865//amino acid transport	gi|225424097|ref|XP_002279978.1|/4.0514e-104/PREDICTED: hypothetical protein [Vitis vinifera]
Unigene456_PB_AHAU	31.32	30.88	47.82	58.46	32.84	GO:0042598//vesicular fraction;GO:0005618//cell wall;GO:0031090//organelle membrane;GO:0009536//plastid	GO:0005488//binding	-	gi|296088152|emb|CBI35622.3|/3.10208e-21/unnamed protein product [Vitis vinifera]
Unigene29950_PB_AHAU	44.99	28.38	36.21	58.29	39.71	-	-	-	-
Unigene49379_PB_AHAU	23.53	17.31	25.47	58.29	47.92	-	-	-	-
Unigene86439_PB_AHAU	30.11	34.09	16.98	57.79	24.63	-	-	-	gi|118489839|gb|ABK96719.1|/1.74261e-56/unknown [Populus trichocarpa x Populus deltoides]
Unigene35067_PB_AHAU	16.09	21.96	42.1	57.62	44.57	GO:0043231//intracellular membrane-bounded organelle	GO:0016628//oxidoreductase activity, acting on the CH-CH group of donors, NAD or NADP as acceptor;GO:0008238//exopeptidase activity	GO:0019538//protein metabolic process	gi|297738743|emb|CBI27988.3|/2.10539e-83/unnamed protein product [Vitis vinifera]
Unigene49844_PB_AHAU	49.14	42.84	44.87	57.45	57.8	-	-	-	-
Unigene48901_PB_AHAU	15.4	14.1	36.56	57.45	62.49	-	-	-	gi|255580677|ref|XP_002531161.1|/3.99822e-71/vacuolar sorting protein, putative [Ricinus communis]
Unigene38953_PB_AHAU	31.49	28.92	26.16	57.29	71.88	GO:0016020//membrane	GO:0016879//ligase activity, forming carbon-nitrogen bonds;GO:0016421//CoA carboxylase activity;GO:0032559	GO:0006633//fatty acid biosynthetic process;GO:0009725//response to hormone stimulus;GO:0048507//meristem development;GO:0003006//developmental process involved in reproduction	gi|116248673|gb|ABJ90471.1|/6.70656e-139/acetyl-CoA carboxylase [Jatropha curcas]
Unigene34907_PB_AHAU	19.38	20.17	34.82	57.12	69.36	GO:0000139//Golgi membrane;GO:0031224//intrinsic to membrane	GO:0016758//transferase activity, transferring hexosyl groups	GO:0006464//protein modification process;GO:0033692//cellular polysaccharide biosynthetic process	gi|225470784|ref|XP_002269211.1|/5.22775e-177/PREDICTED: hypothetical protein [Vitis vinifera]
Unigene1632_PB_AHAU	13.67	21.24	42.1	56.95	11.73	-	-	-	-
Unigene2123_PB_AHAU	8.82	7.85	27.03	56.95	36.19	-	-	-	-
Unigene4046_PB_AHAU	7.44	12.14	20.44	56.95	33.34	-	GO:0008135//translation factor activity, nucleic acid binding;GO:0032561	GO:0006412//translation	gi|225459435|ref|XP_002285825.1|/1.84823e-84/PREDICTED: hypothetical protein [Vitis vinifera]
Unigene48996_PB_AHAU	35.64	34.81	48.68	56.79	40.04	GO:0044464//cell part	GO:0032561	GO:0035556//intracellular signal transduction	gi|255557975|ref|XP_002520016.1|/2.47164e-16/ADP-ribosylation factor, arf, putative [Ricinus communis]
Unigene6346_PB_AHAU	9.34	11.6	29.63	56.79	51.44	-	-	-	gi|224064059|ref|XP_002301371.1|/7.747e-24/predicted protein [Populus trichocarpa]
Unigene51094_PB_AHAU	2.42	6.07	25.64	56.79	64.84	GO:0009536//plastid	-	-	gi|255563140|ref|XP_002522574.1|/4.66757e-89/catalytic, putative [Ricinus communis]
Unigene14276_PB_AHAU	14.02	22.13	40.89	56.62	33.51	-	-	-	-
Unigene48833_PB_AHAU	3.11	4.11	18.54	56.62	10.05	-	-	-	gi|86438848|emb|CAJ44366.1|/1.69019e-12/putative CC-NBS-LRR resistance protein [Malus x domestica]
Unigene87898_PB_AHAU	16.78	12.49	19.75	56.45	55.12	-	-	-	-
Unigene2959_PB_AHAU	30.63	27.13	42.1	56.28	66.51	-	-	-	gi|296085470|emb|CBI29202.3|/7.71626e-07/unnamed protein product [Vitis vinifera]
Unigene13723_PB_AHAU	17.13	26.95	37.6	56.28	48.08	-	-	-	gi|225447258|ref|XP_002278870.1|/4.87659e-23/PREDICTED: hypothetical protein [Vitis vinifera]
Unigene1541_PB_AHAU	0	0.71	35.52	56.12	0	-	-	-	gi|225451015|ref|XP_002280966.1|/8.13843e-61/PREDICTED: hypothetical protein [Vitis vinifera]
Unigene33858_PB_AHAU	31.32	22.49	37.25	55.95	65.84	-	-	-	-
Unigene69390_PB_AHAU	18.69	19.28	47.99	55.78	71.21	-	-	-	-
Unigene41191_PB_AHAU	36.86	34.45	22.35	55.78	40.55	-	-	-	-
Unigene86075_PB_AHAU	0	0	21.14	55.78	58.3	GO:0016020//membrane	GO:0015175//neutral amino acid transmembrane transporter activity	GO:0003333//amino acid transmembrane transport;GO:0015804//neutral amino acid transport	gi|20804893|dbj|BAB92574.1|/2.22535e-89/proline transport protein-like [Oryza sativa Japonica Group]
Unigene10105_PB_AHAU	23.01	38.38	28.59	55.28	54.79	-	-	-	gi|225424560|ref|XP_002285332.1|/7.15744e-18/PREDICTED: hypothetical protein [Vitis vinifera]
Unigene69620_PB_AHAU	27.17	28.38	41.23	55.12	91.48	-	-	-	gi|255566211|ref|XP_002524093.1|/7.02941e-12/conserved hypothetical protein [Ricinus communis]
Unigene13272_PB_AHAU	12.63	21.6	24.78	54.95	35.69	GO:0009532//plastid stroma	GO:0016160//amylase activity;GO:0046872//metal ion binding	GO:0005982//starch metabolic process	gi|60652317|gb|AAX33231.1|/0/plastid alpha-amylase [Malus x domestica]
Unigene48295_PB_AHAU	15.75	16.6	20.96	54.95	52.61	GO:0005856//cytoskeleton	GO:0008092//cytoskeletal protein binding	GO:0007010//cytoskeleton organization	gi|14423871|sp|Q9XF38.1|PROF_PYRCO/7.03722e-63/RecName: Full=Profilin; AltName: Full=Allergen Pyr c 3; AltName: Allergen=Pyr c 4
Unigene28222_PB_AHAU	31.84	45.16	48.16	54.78	43.23	-	GO:0005488//binding	-	gi|255637408|gb|ACU19032.1|/2.30344e-86/unknown [Glycine max]
Unigene14166_PB_AHAU	16.44	19.46	38.12	54.61	57.97	-	-	-	-
Unigene40641_PB_AHAU	22.15	43.73	46.78	54.45	84.94	-	-	GO:0010038//response to metal ion;GO:0009860//pollen tube growth	gi|255568796|ref|XP_002525369.1|/8.07941e-132/nucleoredoxin, putative [Ricinus communis]
Unigene77366_PB_AHAU	25.44	31.77	40.54	54.45	41.55	-	-	-	gi|217070784|gb|ACJ83752.1|/1.52914e-34/unknown [Medicago truncatula]
Unigene34710_PB_AHAU	18	15.71	35.69	54.28	37.19	-	-	-	gi|224057590|ref|XP_002299280.1|/2.27971e-38/predicted protein [Populus trichocarpa]
Unigene16198_PB_AHAU	25.61	35.16	49.03	54.11	50.26	-	-	-	-
Unigene3764_PB_AHAU	11.59	22.49	47.65	53.95	35.85	GO:0043231//intracellular membrane-bounded organelle	GO:0004672//protein kinase activity;GO:0032559	GO:0006464//protein modification process	gi|225445156|ref|XP_002284044.1|/0/PREDICTED: hypothetical protein [Vitis vinifera]
Unigene50087_PB_AHAU	17.3	22.67	44.35	53.95	57.3	-	-	-	gi|224134917|ref|XP_002321937.1|/1.11033e-52/predicted protein [Populus trichocarpa]
Unigene81516_PB_AHAU	44.64	20.88	13.51	53.78	32.5	-	GO:0046914//transition metal ion binding	-	gi|225457493|ref|XP_002267134.1|/1.78234e-47/PREDICTED: hypothetical protein [Vitis vinifera]
Unigene29438_PB_AHAU	10.04	13.74	20.27	53.61	40.38	GO:0043231//intracellular membrane-bounded organelle	GO:0004175//endopeptidase activity	GO:0019538//protein metabolic process	gi|255545264|ref|XP_002513693.1|/3.55124e-36/tripeptidyl peptidase II, putative [Ricinus communis]
Unigene84985_PB_AHAU	8.13	13.39	12.82	53.61	93.32	GO:0043231//intracellular membrane-bounded organelle;GO:0030312//external encapsulating structure;GO:0031090//organelle membrane	GO:0016628//oxidoreductase activity, acting on the CH-CH group of donors, NAD or NADP as acceptor;GO:0019899//enzyme binding;GO:0032559	GO:0009642//response to light intensity;GO:0051707//response to other organism;GO:0010038//response to metal ion;GO:0000302//response to reactive oxygen species;GO:0032446//protein modification by small protein conjugation	gi|562006|gb|AAA82975.1|/0/PsHSP71.2 [Pisum sativum]
Unigene4142_PB_AHAU	23.53	27.49	28.24	53.28	26.3	GO:0043231//intracellular membrane-bounded organelle	GO:0046914//transition metal ion binding	-	gi|255537531|ref|XP_002509832.1|/1.22861e-38/protein binding protein, putative [Ricinus communis]
Unigene77373_PB_AHAU	6.23	10.71	20.96	53.28	68.53	GO:0000325//plant-type vacuole;GO:0005768//endosome;GO:0031090//organelle membrane;GO:0005798//Golgi-associated vesicle	GO:0005515//protein binding	GO:0008360//regulation of cell shape;GO:0016044//cellular membrane organization;GO:0009657//plastid organization;GO:0009630//gravitropism;GO:0015031//protein transport	gi|255636806|gb|ACU18736.1|/1.14696e-101/unknown [Glycine max]
Unigene16858_PB_AHAU	40.14	47.84	20.79	53.28	18.76	-	-	-	gi|224129350|ref|XP_002320565.1|/3.30313e-45/predicted protein [Populus trichocarpa]
Unigene33046_PB_AHAU	9.52	12.32	38.81	53.11	77.57	GO:0031224//intrinsic to membrane	GO:0004871//signal transducer activity;GO:0004713//protein tyrosine kinase activity;GO:0032559	GO:0006464//protein modification process;GO:0023052//signaling	gi|224069210|ref|XP_002302927.1|/0/predicted protein [Populus trichocarpa]
Unigene49226_PB_AHAU	29.59	24.45	43.66	52.94	57.97	GO:0016020//membrane	GO:0005515//protein binding;GO:0005216//ion channel activity;GO:0000166//nucleotide binding	GO:0006811//ion transport;GO:0010038//response to metal ion	gi|255577001|ref|XP_002529385.1|/6.29955e-37/Cyclic nucleotide-gated ion channel, putative [Ricinus communis]
Unigene78523_PB_AHAU	35.47	35.52	38.12	52.94	33.17	GO:0005773//vacuole;GO:0031090//organelle membrane	-	GO:0006810//transport	gi|224053989|ref|XP_002298073.1|/3.52029e-92/predicted protein [Populus trichocarpa]
Unigene70213_PB_AHAU	14.71	11.96	37.94	52.78	43.56	GO:0016020//membrane	GO:0016491//oxidoreductase activity;GO:0004672//protein kinase activity;GO:0000166//nucleotide binding	GO:0008152//metabolic process	gi|224116832|ref|XP_002317405.1|/1.18785e-17/predicted protein [Populus trichocarpa]
Unigene4396_PB_AHAU	15.57	20.53	37.42	52.78	56.96	-	-	-	-
Unigene42191_PB_AHAU	29.42	34.45	15.59	52.78	36.19	-	-	-	-
Unigene29648_PB_AHAU	15.75	20.71	29.63	52.28	69.2	GO:0030117//membrane coat	GO:0035091//phosphatidylinositol binding;GO:0005515//protein binding;GO:0016628//oxidoreductase activity, acting on the CH-CH group of donors, NAD or NADP as acceptor	GO:0006901//vesicle coating;GO:0008152//metabolic process	gi|224099513|ref|XP_002311513.1|/6.08534e-78/predicted protein [Populus trichocarpa]
Unigene2003_PB_AHAU	20.94	17.85	13.17	52.11	48.42	GO:0044444//cytoplasmic part;GO:0043231//intracellular membrane-bounded organelle	-	-	gi|147774374|emb|CAN72399.1|/7.37585e-91/hypothetical protein VITISV_041203 [Vitis vinifera]
Unigene13517_PB_AHAU	34.09	34.09	45.74	51.94	11.9	-	-	-	-
Unigene33936_PB_AHAU	1.21	4.28	44.53	51.94	60.32	-	-	-	-
Unigene29819_PB_AHAU	41.53	40.52	41.75	51.78	98.85	-	-	-	-
Unigene50155_PB_AHAU	34.26	44.8	29.11	51.78	6.7	GO:0043231//intracellular membrane-bounded organelle;GO:0030529//ribonucleoprotein complex	GO:0003676//nucleic acid binding;GO:0016628//oxidoreductase activity, acting on the CH-CH group of donors, NAD or NADP as acceptor	GO:0010468//regulation of gene expression;GO:0006412//translation;GO:0006396//RNA processing	gi|255566638|ref|XP_002524303.1|/1.33746e-75/polypyrimidine tract binding protein, putative [Ricinus communis]
Unigene5509_PB_AHAU	29.59	34.81	47.99	51.61	74.72	-	GO:0016772//transferase activity, transferring phosphorus-containing groups	GO:0006796//phosphate metabolic process	gi|255561303|ref|XP_002521662.1|/0/inositol or phosphatidylinositol kinase, putative [Ricinus communis]
Unigene9719_PB_AHAU	46.37	36.77	42.62	51.61	48.92	GO:0009536//plastid	GO:0043169//cation binding;GO:0004659//prenyltransferase activity;GO:0016628//oxidoreductase activity, acting on the CH-CH group of donors, NAD or NADP as acceptor	GO:0016109	gi|157965847|gb|ABW06960.1|/3.44715e-43/geranylgeranyl diphosphate synthase [Corylus avellana]
Unigene22028_PB_AHAU	26.47	27.85	34.48	51.61	55.96	-	GO:0005488//binding	-	gi|255536977|ref|XP_002509555.1|/7.46051e-33/Phosducin, putative [Ricinus communis]
Unigene77719_PB_AHAU	29.93	29.27	20.96	51.61	92.82	-	-	-	-
Unigene64126_PB_AHAU	23.19	25.35	37.94	51.44	35.02	-	GO:0046914//transition metal ion binding;GO:0003676//nucleic acid binding;GO:0008238//exopeptidase activity;GO:0032559	GO:0006464//protein modification process	gi|255537515|ref|XP_002509824.1|/7.78608e-09/aminopeptidase, putative [Ricinus communis]
Unigene49713_PB_AHAU	22.15	30.34	49.03	51.27	40.38	-	GO:0008477//purine nucleosidase activity	GO:0033353//S-adenosylmethionine cycle;GO:0009415//response to water;GO:0043102;GO:0000097//sulfur amino acid biosynthetic process;GO:0009692	gi|255576741|ref|XP_002529258.1|/3.10337e-58/mta/sah nucleosidase, putative [Ricinus communis]
Unigene29061_PB_AHAU	16.09	19.28	39.33	51.27	67.52	-	-	-	-
Unigene89096_PB_AHAU	15.75	8.57	24.43	51.27	29.99	-	-	-	-
Unigene64544_PB_AHAU	0.52	0	6.76	51.27	27.14	-	-	-	-
Unigene2266_PB_AHAU	20.94	32.66	28.24	51.11	86.62	GO:0043231//intracellular membrane-bounded organelle	GO:0008483//transaminase activity;GO:0046914//transition metal ion binding;GO:0048037//cofactor binding	GO:0006527//arginine catabolic process;GO:0006591//ornithine metabolic process;GO:0006972//hyperosmotic response;GO:0006560//proline metabolic process	gi|255557233|ref|XP_002519647.1|/0/ornithine aminotransferase, putative [Ricinus communis]
Unigene29073_PB_AHAU	17.82	18.03	28.59	50.77	55.29	GO:0005770//late endosome	GO:0042623//ATPase activity, coupled;GO:0032559	GO:0006810//transport;GO:0000904//cell morphogenesis involved in differentiation;GO:0006996//organelle organization	gi|255565587|ref|XP_002523783.1|/5.57592e-60/Vacuolar protein sorting-associated protein VPS4, putative [Ricinus communis]
Unigene70894_PB_AHAU	26.3	9.64	9.88	50.77	32.5	-	-	-	-
Unigene69422_PB_AHAU	17.65	23.56	39.85	50.61	59.31	-	-	-	-
Unigene10189_PB_AHAU	28.03	22.85	38.81	50.44	31.5	GO:0009534//chloroplast thylakoid	-	-	gi|225452924|ref|XP_002284130.1|/3.75561e-119/PREDICTED: hypothetical protein [Vitis vinifera]
Unigene32680_PB_AHAU	9.86	11.25	11.43	50.27	48.59	-	GO:0016491//oxidoreductase activity	-	gi|297745712|emb|CBI41037.3|/5.38511e-94/unnamed protein product [Vitis vinifera]
Unigene31919_PB_AHAU	14.19	20.17	40.37	50.1	74.22	-	-	-	-
Unigene82295_PB_AHAU	17.82	35.88	27.03	50.1	74.89	GO:0043231//intracellular membrane-bounded organelle	-	-	gi|255632436|gb|ACU16568.1|/2.63758e-25/unknown [Glycine max]
Unigene40598_PB_AHAU	29.93	22.13	20.62	50.1	13.57	GO:0031224//intrinsic to membrane	GO:0015662//ATPase activity, coupled to transmembrane movement of ions, phosphorylative mechanism;GO:0032559	GO:0009206;GO:0006811//ion transport;GO:0009207	gi|7705248|gb|AAB35314.2|/4.0234e-14/plasma membrane H(+)-ATPase precursor [Vicia faba]
Unigene31974_PB_AHAU	19.9	21.42	19.06	50.1	25.63	-	GO:0046914//transition metal ion binding	-	gi|307136477|gb|ADN34278.1|/1.44708e-40/zinc finger protein [Cucumis melo subsp. melo]
Unigene29532_PB_AHAU	8.13	4.28	26.85	47.77	96.67	GO:0000325//plant-type vacuole;GO:0016020//membrane	GO:0016491//oxidoreductase activity;GO:0005365//myo-inositol transmembrane transporter activity	GO:0015791//polyol transport	gi|255577741|ref|XP_002529745.1|/7.05581e-18/sugar transporter, putative [Ricinus communis]
Unigene29177_PB_AHAU	24.57	33.74	43.49	47.43	95	GO:0043231//intracellular membrane-bounded organelle	-	GO:0044248//cellular catabolic process;GO:0006950//response to stress;GO:0010260//organ senescence	gi|296086590|emb|CBI32225.3|/5.08419e-32/unnamed protein product [Vitis vinifera]
Unigene9352_PB_AHAU	27.69	31.06	40.02	45.93	91.48	GO:0031981//nuclear lumen	GO:0005488//binding	GO:0002218//activation of innate immune response	gi|224135477|ref|XP_002322083.1|/1.04777e-92/predicted protein [Populus trichocarpa]
Unigene77714_PB_AHAU	22.15	24.45	38.64	49.6	91.14	-	-	-	-
Unigene21099_PB_AHAU	15.57	13.92	26.51	43.93	88.8	-	GO:0016405//CoA-ligase activity	-	gi|224130076|ref|XP_002328648.1|/1.08442e-50/predicted protein [Populus trichocarpa]
Unigene34217_PB_AHAU	46.89	48.91	42.27	48.94	87.62	-	-	GO:0009664//plant-type cell wall organization;GO:0009832//plant-type cell wall biogenesis;GO:0009250//glucan biosynthetic process	gi|224139896|ref|XP_002323329.1|/7.18775e-23/predicted protein [Populus trichocarpa]
Unigene83180_PB_AHAU	3.46	3.75	15.77	41.92	84.94	-	-	-	-
Unigene42224_PB_AHAU	28.72	29.09	46.95	28.06	80.59	GO:0009536//plastid	GO:0016491//oxidoreductase activity;GO:0016831//carboxy-lyase activity	GO:0043094;GO:0015977//carbon fixation	gi|225446032|ref|XP_002270117.1|/2.13178e-77/PREDICTED: hypothetical protein [Vitis vinifera]
Unigene31553_PB_AHAU	17.3	19.99	34.65	49.94	77.91	-	-	-	-
Unigene69416_PB_AHAU	9.34	12.49	25.47	27.56	77.57	-	-	-	-
Unigene2182_PB_AHAU	12.63	26.06	29.8	18.54	77.07	-	GO:0043169//cation binding	GO:0006812//cation transport	gi|224118496|ref|XP_002317833.1|/3.33581e-70/predicted protein [Populus trichocarpa]
Unigene49282_PB_AHAU	13.84	30.17	20.79	35.24	76.73	-	GO:0016879//ligase activity, forming carbon-nitrogen bonds;GO:0032559	GO:0006464//protein modification process	gi|224109742|ref|XP_002315296.1|/6.33799e-50/predicted protein [Populus trichocarpa]
Unigene53895_PB_AHAU	18.69	28.56	29.11	31.73	75.23	-	GO:0005543//phospholipid binding	-	gi|224097876|ref|XP_002311087.1|/5.10668e-66/predicted protein [Populus trichocarpa]
Unigene9633_PB_AHAU	0	0	0	6.85	75.23	GO:0044464//cell part	GO:0015197//peptide transporter activity	GO:0015833//peptide transport	gi|296089951|emb|CBI39770.3|/1.9812e-99/unnamed protein product [Vitis vinifera]
Unigene34996_PB_AHAU	3.11	3.39	27.2	44.26	73.72	-	-	-	-
Unigene29519_PB_AHAU	37.2	29.99	38.81	40.25	73.38	-	-	-	-
Unigene32786_PB_AHAU	10.38	11.78	25.64	41.75	72.55	GO:0044464//cell part	GO:0015291//secondary active transmembrane transporter activity	GO:0015893//drug transport	gi|225450129|ref|XP_002275374.1|/1.47383e-44/PREDICTED: hypothetical protein [Vitis vinifera]
Unigene8338_PB_AHAU	10.73	6.6	12.99	45.6	71.54	GO:0043231//intracellular membrane-bounded organelle	GO:0003676//nucleic acid binding;GO:0001071//nucleic acid binding transcription factor activity	GO:0006351//transcription, DNA-dependent;GO:0006950//response to stress	gi|292668971|gb|ADE41140.1|/4.81081e-66/AP2 domain class transcription factor [Malus x domestica]
Unigene48535_PB_AHAU	31.15	24.1	45.22	44.09	71.54	GO:0009941//chloroplast envelope	GO:0016705//oxidoreductase activity, acting on paired donors, with incorporation or reduction of molecular oxygen	GO:0006631//fatty acid metabolic process	gi|156900672|gb|ABU96742.1|/1.29421e-94/chloroplast omega-6 fatty acid desaturase [Jatropha curcas]
Unigene29810_PB_AHAU	43.43	37.13	21.83	44.76	71.21	GO:0016020//membrane;GO:0044424//intracellular part	GO:0051748//UTP-monosaccharide-1-phosphate uridylyltransferase activity	GO:0052386//cell wall thickening;GO:0006970//response to osmotic stress;GO:0010038//response to metal ion;GO:0048229//gametophyte development	gi|6136112|sp|O64459.1|UGPA_PYRPY/0/RecName: Full=UTP--glucose-1-phosphate uridylyltransferase; AltName: Full=UDP-glucose pyrophosphorylase; Short=UDPGP; Short=UGPase
Unigene16882_PB_AHAU	21.8	22.13	40.2	42.76	71.21	GO:0005618//cell wall;GO:0043231//intracellular membrane-bounded organelle;GO:0005576//extracellular region	GO:0004553//hydrolase activity, hydrolyzing O-glycosyl compounds	GO:0000272//polysaccharide catabolic process	gi|37777015|dbj|BAC99303.1|/1.68018e-58/alpha-L-arabinofuranosidase [Pyrus pyrifolia]
Unigene1324_PB_AHAU	23.01	24.81	17.5	31.73	70.37	-	-	-	-
Unigene86123_PB_AHAU	16.61	13.21	13.51	27.22	70.37	GO:0044464//cell part	GO:0016462//pyrophosphatase activity	-	gi|224068673|ref|XP_002326171.1|/2.96803e-08/predicted protein [Populus trichocarpa]
Unigene11908_PB_AHAU	12.29	6.43	6.58	27.39	70.03	-	-	-	gi|224062061|ref|XP_002300735.1|/2.23907e-06/predicted protein [Populus trichocarpa]
Unigene79573_PB_AHAU	25.44	39.98	39.5	45.6	69.53	-	-	-	-
Unigene20987_PB_AHAU	39.97	35.34	40.02	39.08	69.36	-	-	-	-
Unigene17780_PB_AHAU	37.72	46.94	46.26	33.57	68.86	GO:0031224//intrinsic to membrane;GO:0043231//intracellular membrane-bounded organelle;GO:0031090//organelle membrane	GO:0004673//protein histidine kinase activity;GO:0043169//cation binding;GO:0004871//signal transducer activity;GO:0032559	GO:0006468//protein phosphorylation;GO:0000160//two-component signal transduction system (phosphorelay);GO:0006351//transcription, DNA-dependent	gi|18252351|gb|AAL66207.1|AF386525_1/1.16052e-61/putative ethylene receptor [Pyrus communis]
Unigene38309_PB_AHAU	41.7	32.84	37.25	45.76	68.53	-	GO:0005488//binding;GO:0016740//transferase activity	-	gi|224121694|ref|XP_002318649.1|/7.26739e-24/predicted protein [Populus trichocarpa]
Unigene77703_PB_AHAU	48.1	32.13	23.56	35.07	67.69	GO:0009526//plastid envelope;GO:0009532//plastid stroma	GO:0004175//endopeptidase activity;GO:0016757//transferase activity, transferring glycosyl groups	GO:0019538//protein metabolic process	gi|225450774|ref|XP_002279451.1|/7.14997e-136/PREDICTED: hypothetical protein [Vitis vinifera]
Unigene62059_PB_AHAU	27.86	30.17	32.05	32.23	66.51	-	-	-	-
Unigene81707_PB_AHAU	33.57	45.34	40.2	47.77	65.84	-	-	-	-
Unigene32546_PB_AHAU	20.59	20.71	22	42.76	65.84	-	-	-	-
Unigene44359_PB_AHAU	22.32	34.99	40.71	39.58	65.84	-	-	-	-
Unigene5725_PB_AHAU	22.84	18.21	23.74	37.91	65.68	GO:0005576//extracellular region	-	GO:0006952//defense response;GO:0006412//translation	gi|255564428|ref|XP_002523210.1|/1.96999e-60/elongation factor 1-beta, putative [Ricinus communis]
Unigene11791_PB_AHAU	26.99	34.27	47.3	43.42	65.51	-	GO:0004091//carboxylesterase activity	GO:0006629//lipid metabolic process	gi|255551865|ref|XP_002516978.1|/5.75872e-145/triacylglycerol lipase, putative [Ricinus communis]
Unigene42008_PB_AHAU	38.41	31.77	19.4	19.04	65.34	-	-	-	-
Unigene64721_PB_AHAU	21.63	21.6	32.4	35.74	65.01	-	-	-	-
Unigene8289_PB_AHAU	15.05	12.67	24.78	34.57	65.01	-	-	-	-
Unigene21358_PB_AHAU	33.22	25.35	28.07	44.76	64.84	-	-	-	-
Unigene83659_PB_AHAU	47.58	32.66	28.93	26.39	64.5	GO:0043231//intracellular membrane-bounded organelle	-	GO:0009628//response to abiotic stimulus;GO:0006810//transport	gi|255581273|ref|XP_002531448.1|/1.30136e-58/conserved hypothetical protein [Ricinus communis]
Unigene9504_PB_AHAU	19.55	23.38	24.43	41.75	64.17	-	-	-	gi|255545228|ref|XP_002513675.1|/1.16212e-18/conserved hypothetical protein [Ricinus communis]
Unigene54242_PB_AHAU	30.11	25.88	20.79	21.88	64	GO:0030312//external encapsulating structure	GO:0016791//phosphatase activity;GO:0043169//cation binding	-	gi|255540249|ref|XP_002511189.1|/1.37746e-45/hydrolase, putative [Ricinus communis]
Unigene71591_PB_AHAU	38.41	39.63	41.75	30.9	63.33	-	-	-	-
Unigene51664_PB_AHAU	4.15	8.75	23.74	38.75	62.83	GO:0043231//intracellular membrane-bounded organelle	-	-	gi|224112445|ref|XP_002316193.1|/1.3181e-54/predicted protein [Populus trichocarpa]
Unigene6732_PB_AHAU	48.62	44.45	44.18	49.1	62.49	-	GO:0005488//binding;GO:0016772//transferase activity, transferring phosphorus-containing groups	GO:0006796//phosphate metabolic process	gi|297735878|emb|CBI18637.3|/4.68032e-76/unnamed protein product [Vitis vinifera]
Unigene89456_PB_AHAU	7.09	8.21	14.55	33.24	61.99	GO:0043231//intracellular membrane-bounded organelle	GO:0048037//cofactor binding;GO:0016832//aldehyde-lyase activity	GO:0006665//sphingolipid metabolic process;GO:0019752//carboxylic acid metabolic process	gi|224075541|ref|XP_002304674.1|/2.24116e-146/predicted protein [Populus trichocarpa]
Unigene88141_PB_AHAU	30.63	24.81	29.97	48.43	61.82	GO:0031410//cytoplasmic vesicle	-	-	gi|255557947|ref|XP_002520002.1|/2.13054e-69/conserved hypothetical protein [Ricinus communis]
Unigene38241_PB_AHAU	16.27	35.16	36.38	23.38	61.82	GO:0043231//intracellular membrane-bounded organelle	-	-	gi|224139218|ref|XP_002323009.1|/2.95069e-15/predicted protein [Populus trichocarpa]
Unigene32437_PB_AHAU	10.38	10.89	22.18	22.21	61.66	GO:0009536//plastid	GO:0030528//transcription regulator activity;GO:0005488//binding;GO:0016620//oxidoreductase activity, acting on the aldehyde or oxo group of donors, NAD or NADP as acceptor;GO:0001071//nucleic acid binding transcription factor activity	GO:0006633//fatty acid biosynthetic process;GO:0006970//response to osmotic stress;GO:0009555//pollen development;GO:0010467//gene expression;GO:0010017//red or far-red light signaling pathway	gi|5020215|gb|AAD38039.1|AF149917_1/2.44879e-25/acyl CoA reductase [Simmondsia chinensis]
Unigene89995_PB_AHAU	17.48	24.45	29.63	37.58	61.32	GO:0044464//cell part	-	-	gi|255560509|ref|XP_002521269.1|/1.09064e-38/conserved hypothetical protein [Ricinus communis]
Unigene77400_PB_AHAU	45.16	37.13	32.4	47.43	60.82	-	-	-	-
Unigene37103_PB_AHAU	21.11	25.53	45.57	43.42	60.65	-	-	-	-
Unigene78654_PB_AHAU	29.42	30.52	25.82	47.6	60.15	GO:0031224//intrinsic to membrane	GO:0046872//metal ion binding	GO:0006810//transport	gi|302142926|emb|CBI20221.3|/0/unnamed protein product [Vitis vinifera]
Unigene49531_PB_AHAU	17.65	30.7	37.42	48.43	59.98	-	-	-	-
Unigene79122_PB_AHAU	45.16	46.59	32.23	35.24	59.65	GO:0043231//intracellular membrane-bounded organelle	GO:0032182//small conjugating protein binding;GO:0003677//DNA binding;GO:0032403//protein complex binding	GO:0006511//ubiquitin-dependent protein catabolic process;GO:0006281//DNA repair	gi|255576447|ref|XP_002529115.1|/7.8404e-49/uv excision repair protein rad23, putative [Ricinus communis]
Unigene46418_PB_AHAU	2.08	4.46	5.02	31.9	59.65	-	-	-	-
Unigene28365_PB_AHAU	36.68	44.98	38.12	45.6	59.48	-	-	-	-
Unigene6163_PB_AHAU	11.25	16.78	23.04	41.59	59.14	-	-	-	-
Unigene28731_PB_AHAU	36.68	33.74	37.42	38.75	59.14	-	-	-	-
Unigene10268_PB_AHAU	19.73	23.03	41.41	49.94	58.98	GO:0009526//plastid envelope;GO:0009534//chloroplast thylakoid	-	-	gi|224145099|ref|XP_002325526.1|/8.9355e-57/predicted protein [Populus trichocarpa]
Unigene86297_PB_AHAU	35.64	33.74	31.19	33.4	58.98	-	-	-	-
Unigene13956_PB_AHAU	44.47	34.81	32.23	36.58	58.81	-	-	-	-
Unigene77292_PB_AHAU	23.19	14.64	16.98	47.27	58.64	GO:0043234//protein complex;GO:0043231//intracellular membrane-bounded organelle	GO:0005515//protein binding	GO:0044267//cellular protein metabolic process	gi|255556430|ref|XP_002519249.1|/1.56538e-22/prefoldin subunit, putative [Ricinus communis]
Unigene78819_PB_AHAU	7.96	10.89	29.8	47.93	58.47	-	-	-	-
Unigene83207_PB_AHAU	23.71	36.95	36.04	46.76	58.3	GO:0009898//internal side of plasma membrane;GO:0042579//microbody	GO:0005488//binding;GO:0016812//hydrolase activity, acting on carbon-nitrogen (but not peptide) bonds, in cyclic amides;GO:0016831//carboxy-lyase activity	GO:0043401//steroid hormone mediated signaling pathway;GO:0051260//protein homooligomerization;GO:0000255//allantoin metabolic process;GO:0051234//establishment of localization	gi|298204732|emb|CBI25230.3|/2.76609e-21/unnamed protein product [Vitis vinifera]
Unigene8681_PB_AHAU	25.44	24.28	30.15	41.75	58.3	-	-	-	gi|224110130|ref|XP_002315423.1|/3.18686e-68/predicted protein [Populus trichocarpa]
Unigene45748_PB_AHAU	22.84	22.31	34.82	40.75	57.47	-	-	-	-
Unigene38254_PB_AHAU	11.07	19.63	40.2	49.6	57.3	GO:0043231//intracellular membrane-bounded organelle;GO:0031410//cytoplasmic vesicle	GO:0016813//hydrolase activity, acting on carbon-nitrogen (but not peptide) bonds, in linear amidines;GO:0070011	GO:0019538//protein metabolic process;GO:0010135	gi|297738015|emb|CBI27216.3|/2.51444e-86/unnamed protein product [Vitis vinifera]
Unigene37112_PB_AHAU	0	0	1.04	44.76	57.3	-	-	-	-
Unigene81363_PB_AHAU	10.9	12.32	23.56	27.22	57.3	GO:0043231//intracellular membrane-bounded organelle	GO:0016787//hydrolase activity	-	gi|255584279|ref|XP_002532876.1|/1.44212e-65/2-deoxyglucose-6-phosphate phosphatase, putative [Ricinus communis]
Unigene7449_PB_AHAU	23.53	30.7	42.1	45.93	57.13	GO:0009536//plastid	GO:0016836//hydro-lyase activity	GO:0006547//histidine metabolic process	gi|255552189|ref|XP_002517139.1|/8.82887e-108/imidazoleglycerol-phosphate dehydratase his7, putative [Ricinus communis]
Unigene843_PB_AHAU	21.11	33.2	26.33	47.93	56.8	-	-	-	-
Unigene83057_PB_AHAU	34.43	40.34	25.99	29.39	56.8	-	GO:0005488//binding	-	gi|255638519|gb|ACU19568.1|/1.03375e-50/unknown [Glycine max]
Unigene50128_PB_AHAU	35.3	25.17	12.47	11.69	56.46	-	-	-	gi|225435731|ref|XP_002285703.1|/3.97789e-43/PREDICTED: hypothetical protein [Vitis vinifera]
Unigene29507_PB_AHAU	26.13	25.17	33.09	45.26	56.13	-	-	-	-
Unigene21329_PB_AHAU	14.71	16.06	8.14	29.06	56.13	GO:0031224//intrinsic to membrane	-	-	gi|297802184|ref|XP_002868976.1|/1.37044e-47/hypothetical protein ARALYDRAFT_490848 [Arabidopsis lyrata subsp. lyrata]
Unigene58423_PB_AHAU	13.5	9.82	22.52	36.24	55.96	-	-	-	-
Unigene78706_PB_AHAU	18	29.99	43.49	44.09	55.79	-	-	-	-
Unigene89609_PB_AHAU	34.09	35.16	33.44	26.72	55.62	GO:0030176//integral to endoplasmic reticulum membrane	-	-	gi|225452342|ref|XP_002274196.1|/8.45225e-59/PREDICTED: hypothetical protein [Vitis vinifera]
Unigene41253_PB_AHAU	20.24	12.32	18.54	46.43	55.29	-	-	-	-
Unigene82206_PB_AHAU	5.88	8.21	26.51	42.92	55.29	GO:0043231//intracellular membrane-bounded organelle	GO:0051536//iron-sulfur cluster binding;GO:0043169//cation binding	GO:0006091//generation of precursor metabolites and energy	gi|225427258|ref|XP_002281131.1|/1.33627e-17/PREDICTED: hypothetical protein [Vitis vinifera]
Unigene86534_PB_AHAU	18.34	21.42	19.4	36.91	55.12	-	-	-	-
Unigene4051_PB_AHAU	15.57	23.38	48.51	48.27	54.45	GO:0016020//membrane	GO:0004871//signal transducer activity;GO:0004674//protein serine/threonine kinase activity;GO:0032559	GO:0006464//protein modification process	gi|297738823|emb|CBI28068.3|/2.13484e-40/unnamed protein product [Vitis vinifera]
Unigene15975_PB_AHAU	15.23	21.24	28.24	40.58	54.45	-	-	-	-
Unigene87431_PB_AHAU	14.02	18.21	32.57	34.07	54.45	-	GO:0016747//transferase activity, transferring acyl groups other than amino-acyl groups	-	gi|225458356|ref|XP_002283301.1|/3.40185e-63/PREDICTED: hypothetical protein [Vitis vinifera]
Unigene27533_PB_AHAU	8.48	17.31	21.48	35.91	54.28	GO:0044464//cell part	GO:0004312//fatty acid synthase activity	GO:0008152//metabolic process	gi|239736371|gb|ACS12983.1|/5.11265e-21/2,4-dienoyl-CoA reductase [Jatropha curcas]
Unigene21696_PB_AHAU	14.36	21.96	22.18	34.74	54.28	-	-	-	-
Unigene42201_PB_AHAU	9.52	14.64	25.99	31.07	54.12	-	-	-	-
Unigene78060_PB_AHAU	2.25	6.07	13.17	35.91	53.78	-	-	-	-
Unigene15279_PB_AHAU	18.17	24.63	25.12	42.59	53.61	-	GO:0004713//protein tyrosine kinase activity;GO:0016803	-	gi|255647918|gb|ACU24417.1|/9.75278e-94/unknown [Glycine max]
Unigene29170_PB_AHAU	29.42	30.52	36.56	39.58	53.45	-	-	-	-
Unigene78724_PB_AHAU	5.71	4.46	10.74	30.73	53.45	-	-	-	-
Unigene28903_PB_AHAU	17.65	19.81	31.36	27.06	53.45	GO:0043231//intracellular membrane-bounded organelle	GO:0046872//metal ion binding;GO:0005515//protein binding	GO:0044267//cellular protein metabolic process	gi|255547520|ref|XP_002514817.1|/1.1871e-44/calreticulin, putative [Ricinus communis]
Unigene4004_PB_AHAU	12.29	10.35	15.77	43.09	53.28	-	GO:0005488//binding	-	gi|225457652|ref|XP_002273353.1|/5.52951e-47/PREDICTED: hypothetical protein [Vitis vinifera]
Unigene10611_PB_AHAU	35.99	32.84	49.38	40.58	53.11	GO:0016020//membrane	GO:0005488//binding	GO:0009628//response to abiotic stimulus;GO:0006950//response to stress	gi|255541372|ref|XP_002511750.1|/6.99487e-14/calcium lipid binding protein, putative [Ricinus communis]
Unigene14676_PB_AHAU	0.87	6.6	15.94	36.08	53.11	GO:0044424//intracellular part	GO:0003676//nucleic acid binding	GO:0006355//regulation of transcription, DNA-dependent	gi|302399021|gb|ADL36805.1|/2.0562e-176/NAC domain class transcription factor [Malus x domestica]
Unigene51321_PB_AHAU	3.98	9.46	10.4	30.9	53.11	-	-	-	-
Unigene29637_PB_AHAU	44.3	36.23	29.45	28.89	53.11	-	-	-	-
Unigene76932_PB_AHAU	15.92	16.78	28.07	33.57	52.94	-	-	-	-
Unigene87446_PB_AHAU	16.78	22.85	27.2	31.73	52.94	-	-	-	gi|302398603|gb|ADL36596.1|/4.23583e-30/BHLH domain class transcription factor [Malus x domestica]
Unigene82254_PB_AHAU	15.23	17.31	35.52	40.58	52.78	-	-	-	-
Unigene12230_PB_AHAU	14.71	8.21	22	26.89	52.78	GO:0031234//extrinsic to internal side of plasma membrane;GO:0031461//cullin-RING ubiquitin ligase complex	GO:0016301//kinase activity;GO:0005515//protein binding;GO:0016628//oxidoreductase activity, acting on the CH-CH group of donors, NAD or NADP as acceptor;GO:0032559	GO:0006464//protein modification process	gi|224128308|ref|XP_002329131.1|/1.44113e-46/predicted protein [Populus trichocarpa]
Unigene20839_PB_AHAU	20.24	28.74	21.66	25.39	52.61	-	-	-	-
Unigene54099_PB_AHAU	15.92	11.6	17.15	38.08	52.44	-	-	-	-
Unigene48575_PB_AHAU	19.21	11.42	26.33	33.4	52.44	-	-	-	-
Unigene22660_PB_AHAU	18	33.38	38.46	28.73	52.44	-	-	-	gi|255636536|gb|ACU18606.1|/8.54991e-18/unknown [Glycine max]
Unigene9736_PB_AHAU	19.03	31.42	39.16	28.73	52.11	-	-	-	gi|88900368|gb|ABD57496.1|/1.79493e-25/At4g29850 [Arabidopsis thaliana]
Unigene3499_PB_AHAU	14.36	16.24	28.41	40.42	51.94	-	-	-	gi|296085867|emb|CBI31191.3|/8.99206e-53/unnamed protein product [Vitis vinifera]
Unigene88117_PB_AHAU	15.4	17.85	12.3	46.43	51.77	-	-	-	-
Unigene34229_PB_AHAU	7.61	9.46	25.64	39.58	51.6	-	-	-	-
Unigene29059_PB_AHAU	24.57	40.52	42.1	45.26	51.44	-	-	-	-
Unigene52069_PB_AHAU	22.49	27.67	22	24.38	51.44	-	-	-	-
Unigene27825_PB_AHAU	9.34	16.6	23.04	38.08	51.1	GO:0044464//cell part	GO:0031420;GO:0016301//kinase activity	GO:0006796//phosphate metabolic process;GO:0010038//response to metal ion;GO:0006007//glucose catabolic process	gi|224069760|ref|XP_002326407.1|/1.02187e-16/predicted protein [Populus trichocarpa]
Unigene84417_PB_AHAU	28.38	34.81	45.57	33.9	51.1	-	-	-	-
Unigene13123_PB_AHAU	13.67	16.42	19.75	32.74	50.93	GO:0015629//actin cytoskeleton	GO:0005488//binding	GO:0008064//regulation of actin polymerization or depolymerization;GO:0000904//cell morphogenesis involved in differentiation	gi|224075397|ref|XP_002304616.1|/9.48525e-31/predicted protein [Populus trichocarpa]
Unigene14036_PB_AHAU	27.17	34.45	47.3	32.4	50.93	-	-	-	-
Unigene16984_PB_AHAU	7.79	16.24	13.69	16.37	50.93	-	-	-	-
Unigene29599_PB_AHAU	8.13	16.24	19.75	34.24	50.77	GO:0042579//microbody	GO:0016856;GO:0005488//binding;GO:0016863//intramolecular oxidoreductase activity, transposing C=C bonds	GO:0009628//response to abiotic stimulus;GO:0006631//fatty acid metabolic process	gi|147854692|emb|CAN82361.1|/1.21067e-24/hypothetical protein VITISV_029254 [Vitis vinifera]
Unigene6612_PB_AHAU	10.21	13.57	12.3	32.9	50.77	GO:0043231//intracellular membrane-bounded organelle	GO:0000166//nucleotide binding	-	gi|225452574|ref|XP_002280727.1|/6.91233e-83/PREDICTED: hypothetical protein [Vitis vinifera]
Unigene87698_PB_AHAU	22.15	23.92	31.01	22.05	50.77	-	GO:0008415//acyltransferase activity	-	gi|255547900|ref|XP_002515007.1|/6.71438e-23/3'-N-debenzoyl-2'-deoxytaxol N-benzoyltransferase, putative [Ricinus communis]
Unigene49703_PB_AHAU	38.59	31.24	27.72	32.9	50.6	GO:0043231//intracellular membrane-bounded organelle	-	-	gi|259019463|gb|ACV90044.1|/2.38597e-60/rubber elongation factor [Morus alba]
Unigene22953_PB_AHAU	7.27	8.21	12.65	38.91	50.43	GO:0031410//cytoplasmic vesicle	-	-	gi|225454852|ref|XP_002277138.1|/2.00379e-16/PREDICTED: hypothetical protein [Vitis vinifera]
Unigene3668_PB_AHAU	22.84	22.31	35	31.73	50.43	-	-	-	-
Unigene53236_PB_AHAU	32.7	38.2	37.25	42.09	50.26	-	-	-	-
Unigene86004_PB_AHAU	2.94	10.35	26.33	29.56	50.26	GO:0043231//intracellular membrane-bounded organelle	GO:0003676//nucleic acid binding;GO:0001071//nucleic acid binding transcription factor activity	GO:0009725//response to hormone stimulus;GO:0006351//transcription, DNA-dependent	gi|224106229|ref|XP_002314093.1|/6.82145e-60/GRAS family transcription factor [Populus trichocarpa]
Unigene78838_PB_AHAU	30.8	23.56	49.9	41.42	50.1	GO:0005618//cell wall;GO:0030964;GO:0031981//nuclear lumen;GO:0009536//plastid;GO:0031090//organelle membrane	-	GO:0010035//response to inorganic substance;GO:0006996//organelle organization;GO:0009725//response to hormone stimulus;GO:0040007//growth;GO:0006970//response to osmotic stress;GO:0048528//post-embryonic root development	gi|297814974|ref|XP_002875370.1|/1.10215e-10/hypothetical protein ARALYDRAFT_484510 [Arabidopsis lyrata subsp. lyrata]
Unigene22648_PB_AHAU	23.01	38.73	31.53	27.06	50.1	-	-	-	gi|225437824|ref|XP_002263239.1|/3.85061e-171/PREDICTED: hypothetical protein [Vitis vinifera]
Unigene31250_PB_AHAU	17.65	20.53	19.75	23.05	50.1	-	-	-	-
Unigene69921_PB_AHAU	49.66	39.45	36.21	18.04	9.89	GO:0043231//intracellular membrane-bounded organelle	GO:0005488//binding;GO:0004468//lysine N-acetyltransferase activity	GO:0010074//maintenance of meristem identity;GO:0006351//transcription, DNA-dependent;GO:0000904//cell morphogenesis involved in differentiation	gi|296089205|emb|CBI38908.3|/1.08684e-54/unnamed protein product [Vitis vinifera]
Unigene5028_PB_AHAU	49.49	27.67	18.88	15.87	22.28	GO:0031410//cytoplasmic vesicle	GO:0043167//ion binding;GO:0008422//beta-glucosidase activity	GO:0044238//primary metabolic process	gi|224113679|ref|XP_002316541.1|/3.04687e-86/predicted protein [Populus trichocarpa]
Unigene27025_PB_AHAU	49.49	16.06	19.75	16.2	1.51	-	GO:0016740//transferase activity	-	gi|225441941|ref|XP_002270860.1|/6.53259e-40/PREDICTED: hypothetical protein [Vitis vinifera]
Unigene84201_PB_AHAU	49.31	24.45	18.37	28.56	26.14	-	-	-	-
Unigene13832_PB_AHAU	49.14	47.12	47.47	32.23	45.24	GO:0005618//cell wall;GO:0005746//mitochondrial respiratory chain;GO:0009986//cell surface;GO:0031410//cytoplasmic vesicle;GO:0031225//anchored to membrane	GO:0015078//hydrogen ion transmembrane transporter activity	GO:0016049//cell growth;GO:0045333//cellular respiration;GO:0006970//response to osmotic stress;GO:0030198//extracellular matrix organization	gi|225456559|ref|XP_002264600.1|/0/PREDICTED: hypothetical protein [Vitis vinifera]
Unigene24978_PB_AHAU	49.14	39.45	9.36	2.34	1.34	GO:0005618//cell wall	-	-	gi|225446895|ref|XP_002280055.1|/1.19799e-83/PREDICTED: hypothetical protein [Vitis vinifera]
Unigene58007_PB_AHAU	49.14	41.05	2.95	0	0	-	-	-	gi|71041096|gb|AAZ20436.1|/1.11305e-53/MYB20 [Malus x domestica]
Unigene69686_PB_AHAU	48.97	32.49	21.83	11.52	2.68	GO:0031225//anchored to membrane;GO:0031410//cytoplasmic vesicle	-	GO:0009056//catabolic process	gi|255545472|ref|XP_002513796.1|/6.36799e-60/LysM domain GPI-anchored protein 1 precursor, putative [Ricinus communis]
Unigene27541_PB_AHAU	48.8	36.59	9.53	2.51	0.67	GO:0009536//plastid	GO:0046872//metal ion binding;GO:0016717//oxidoreductase activity, acting on paired donors, with oxidation of a pair of donors resulting in the reduction of molecular oxygen to two molecules of water	GO:0006631//fatty acid metabolic process	gi|302142761|emb|CBI19964.3|/1.05853e-53/unnamed protein product [Vitis vinifera]
Unigene55646_PB_AHAU	48.62	32.31	21.14	22.05	14.07	-	-	-	-
Unigene50838_PB_AHAU	48.28	18.39	17.15	6.68	23.46	-	-	-	-
Unigene14443_PB_AHAU	48.28	25.35	3.29	1.34	6.37	-	GO:0004674//protein serine/threonine kinase activity;GO:0000166//nucleotide binding;GO:0042578//phosphoric ester hydrolase activity	GO:0009987//cellular process;GO:0044238//primary metabolic process;GO:0003006//developmental process involved in reproduction	gi|224081672|ref|XP_002306473.1|/3.07406e-64/predicted protein [Populus trichocarpa]
Unigene87512_PB_AHAU	48.1	34.99	10.92	31.4	13.24	-	-	-	gi|224139036|ref|XP_002322964.1|/2.63264e-39/predicted protein [Populus trichocarpa]
Unigene10977_PB_AHAU	47.93	48.37	41.58	31.07	13.91	GO:0016020//membrane;GO:0043231//intracellular membrane-bounded organelle	GO:0005488//binding	-	gi|255632167|gb|ACU16443.1|/1.7512e-51/unknown [Glycine max]
Unigene52408_PB_AHAU	47.76	35.16	32.05	20.04	13.57	-	-	-	-
Unigene78991_PB_AHAU	47.76	36.41	15.42	19.21	10.39	-	-	-	gi|224128770|ref|XP_002328962.1|/3.59279e-56/predicted protein [Populus trichocarpa]
Unigene188_PB_AHAU	47.58	36.95	35.17	21.71	24.63	GO:0031981//nuclear lumen	GO:0003676//nucleic acid binding	-	gi|225426649|ref|XP_002274756.1|/3.5127e-92/PREDICTED: hypothetical protein [Vitis vinifera]
Unigene78217_PB_AHAU	47.41	21.6	9.01	47.43	38.7	-	-	-	-
Unigene54987_PB_AHAU	47.24	43.91	27.72	32.74	18.93	GO:0044424//intracellular part	-	GO:0022406;GO:0016192//vesicle-mediated transport	gi|224068161|ref|XP_002302674.1|/2.68593e-54/predicted protein [Populus trichocarpa]
Unigene69936_PB_AHAU	47.24	19.46	10.05	26.39	8.54	-	-	-	-
Unigene88047_PB_AHAU	46.55	34.27	24.08	21.38	14.41	GO:0043231//intracellular membrane-bounded organelle;GO:0016020//membrane	GO:0051766	GO:0009856//pollination;GO:0006796//phosphate metabolic process;GO:0006351//transcription, DNA-dependent;GO:0032958//inositol phosphate biosynthetic process;GO:0000904//cell morphogenesis involved in differentiation	gi|225456020|ref|XP_002279587.1|/1.1071e-39/PREDICTED: similar to inositol polyphosphate multikinase [Vitis vinifera]
Unigene70602_PB_AHAU	46.37	28.74	26.85	47.93	20.78	-	-	-	gi|297745025|emb|CBI38617.3|/2.03934e-73/unnamed protein product [Vitis vinifera]
Unigene88124_PB_AHAU	46.37	16.42	1.21	12.53	2.51	-	GO:0004674//protein serine/threonine kinase activity;GO:0032559	GO:0006464//protein modification process;GO:0023052//signaling	gi|297800192|ref|XP_002867980.1|/2.55664e-36/CIPK12 [Arabidopsis lyrata subsp. lyrata]
Unigene81809_PB_AHAU	46.2	43.2	47.3	42.92	29.82	GO:0043231//intracellular membrane-bounded organelle	GO:0004672//protein kinase activity;GO:0032559	GO:0009725//response to hormone stimulus;GO:0042445//hormone metabolic process;GO:0000902//cell morphogenesis;GO:0048513//organ development;GO:0006464//protein modification process	gi|225433171|ref|XP_002285289.1|/2.51149e-126/PREDICTED: hypothetical protein isoform 2 [Vitis vinifera]
Unigene69502_PB_AHAU	46.2	39.27	2.08	2.67	0.84	-	-	-	gi|225435321|ref|XP_002285165.1|/3.78402e-38/PREDICTED: hypothetical protein [Vitis vinifera]
Unigene7637_PB_AHAU	45.68	23.74	25.47	47.43	19.1	-	-	-	gi|15230351|ref|NP_188565.1|/2.11746e-72/unknown protein [Arabidopsis thaliana]
Unigene29949_PB_AHAU	45.51	37.48	29.97	43.59	31	-	-	-	-
Unigene4293_PB_AHAU	45.51	31.77	32.4	10.36	6.2	GO:0031976;GO:0009532//plastid stroma	GO:0016671//oxidoreductase activity, acting on a sulfur group of donors, disulfide as acceptor	GO:0006790//sulfur compound metabolic process;GO:0019725//cellular homeostasis	gi|51457940|gb|AAU03359.1|/1.58171e-102/adenylyl-sulfate reductase [Solanum lycopersicum]
Unigene8275_PB_AHAU	45.51	30.7	25.3	15.03	5.53	-	-	GO:0006351//transcription, DNA-dependent	gi|255559316|ref|XP_002520678.1|/1.86116e-24/hypothetical protein RCOM_0555710 [Ricinus communis]
Unigene89822_PB_AHAU	45.51	31.42	14.9	8.85	5.36	-	-	-	-
Unigene14003_PB_AHAU	45.33	29.81	33.09	23.05	22.45	-	-	-	-
Unigene16504_PB_AHAU	45.33	21.06	23.22	17.54	14.07	GO:0009536//plastid;GO:0016020//membrane	GO:0042802//identical protein binding;GO:0046983//protein dimerization activity	GO:0019752//carboxylic acid metabolic process;GO:0033194//response to hydroperoxide;GO:0008614//pyridoxine metabolic process;GO:0006778//porphyrin metabolic process;GO:0009108//coenzyme biosynthetic process;GO:0042364;GO:0006972//hyperosmotic response	gi|307135934|gb|ADN33796.1|/3.56229e-147/pyridoxal biosynthesis protein [Cucumis melo subsp. melo]
Unigene10185_PB_AHAU	45.16	48.37	43.14	47.6	49.93	-	GO:0016853//isomerase activity	-	gi|223469141|gb|ACM89977.1|/0/alpha/beta amyrin synthase [Malus x domestica]
Unigene83136_PB_AHAU	44.99	36.06	38.64	47.27	49.76	-	GO:0003824//catalytic activity	-	gi|224104909|ref|XP_002313616.1|/2.00699e-30/predicted protein [Populus trichocarpa]
Unigene78916_PB_AHAU	44.82	41.95	36.04	18.54	29.99	-	-	-	-
Unigene61507_PB_AHAU	44.64	9.64	11.61	2.84	5.53	-	-	-	-
Unigene7583_PB_AHAU	44.64	21.24	13.86	2	0	-	GO:0004553//hydrolase activity, hydrolyzing O-glycosyl compounds	GO:0044238//primary metabolic process;GO:0045229//external encapsulating structure organization	gi|225426168|ref|XP_002278930.1|/1.11678e-55/PREDICTED: hypothetical protein [Vitis vinifera]
Unigene70208_PB_AHAU	44.47	31.77	29.63	24.38	25.13	-	-	-	-
Unigene79134_PB_AHAU	44.47	46.23	29.28	25.89	20.27	-	-	-	gi|255638020|gb|ACU19325.1|/1.35836e-51/unknown [Glycine max]
Unigene82282_PB_AHAU	44.3	48.91	48.34	30.23	33.17	GO:0016020//membrane;GO:0042579//microbody	GO:0046914//transition metal ion binding;GO:0016819	GO:0006163//purine nucleotide metabolic process	gi|224139616|ref|XP_002323194.1|/2.38305e-62/predicted protein [Populus trichocarpa]
Unigene41362_PB_AHAU	44.3	46.59	31.01	40.08	29.66	GO:0031410//cytoplasmic vesicle	-	-	gi|192764525|gb|ACF05806.1|/2.63262e-118/PAE [Litchi chinensis]
Unigene58051_PB_AHAU	44.3	25.35	4.85	1.34	4.36	GO:0043231//intracellular membrane-bounded organelle	GO:0051536//iron-sulfur cluster binding;GO:0043169//cation binding	GO:0006091//generation of precursor metabolites and energy	gi|255552179|ref|XP_002517134.1|/1.89491e-49/Ferredoxin-1, putative [Ricinus communis]
Unigene48729_PB_AHAU	44.3	30.88	23.04	6.01	2.68	-	-	-	-
Unigene77546_PB_AHAU	44.12	38.38	38.29	32.07	13.24	GO:0031227//intrinsic to endoplasmic reticulum membrane;GO:0031410//cytoplasmic vesicle	GO:0019829//cation-transporting ATPase activity;GO:0032559	GO:0010038//response to metal ion;GO:0009206;GO:0000041//transition metal ion transport;GO:0030003//cellular cation homeostasis;GO:0070838//divalent metal ion transport	gi|297741520|emb|CBI32652.3|/4.47355e-25/unnamed protein product [Vitis vinifera]
Unigene69856_PB_AHAU	44.12	29.99	12.82	8.85	8.38	GO:0031090//organelle membrane;GO:0009536//plastid	GO:0016787//hydrolase activity	-	gi|225429570|ref|XP_002280033.1|/1.35038e-76/PREDICTED: hypothetical protein [Vitis vinifera]
Unigene16367_PB_AHAU	43.95	39.09	30.49	48.77	26.14	-	GO:0005488//binding	-	gi|225430786|ref|XP_002270129.1|/1.26285e-35/PREDICTED: hypothetical protein [Vitis vinifera]
Unigene56717_PB_AHAU	43.95	6.43	4.16	31.23	4.19	-	-	-	-
Unigene16551_PB_AHAU	43.6	46.23	42.62	37.75	17.42	GO:0043231//intracellular membrane-bounded organelle;GO:0030529//ribonucleoprotein complex	GO:0019843//rRNA binding;GO:0005198//structural molecule activity	GO:0010467//gene expression	gi|297735240|emb|CBI17602.3|/1.53791e-98/unnamed protein product [Vitis vinifera]
Unigene48841_PB_AHAU	43.6	41.41	8.49	6.18	12.73	-	-	-	gi|225458354|ref|XP_002283278.1|/7.2442e-46/PREDICTED: hypothetical protein [Vitis vinifera]
Unigene89428_PB_AHAU	43.6	42.48	17.5	11.69	4.86	-	-	-	gi|224106269|ref|XP_002314108.1|/2.3572e-147/predicted protein [Populus trichocarpa]
Unigene55069_PB_AHAU	43.43	32.49	30.49	12.69	5.19	GO:0043231//intracellular membrane-bounded organelle	GO:0004713//protein tyrosine kinase activity;GO:0032559	GO:0006464//protein modification process	gi|297738993|emb|CBI28238.3|/1.66169e-49/unnamed protein product [Vitis vinifera]
Unigene5819_PB_AHAU	43.43	34.09	11.26	8.85	1.51	GO:0005618//cell wall;GO:0043231//intracellular membrane-bounded organelle	GO:0004180//carboxypeptidase activity	GO:0019538//protein metabolic process	gi|225423732|ref|XP_002278314.1|/5.87107e-75/PREDICTED: hypothetical protein [Vitis vinifera]
Unigene12986_PB_AHAU	43.09	39.27	2.08	6.18	31.67	-	-	-	gi|255566714|ref|XP_002524341.1|/4.11909e-10/Protein GIGANTEA, putative [Ricinus communis]
Unigene12938_PB_AHAU	43.09	41.95	33.78	23.72	18.26	-	GO:0004674//protein serine/threonine kinase activity;GO:0000166//nucleotide binding	GO:0009987//cellular process	gi|224062744|ref|XP_002300882.1|/2.24136e-21/predicted protein [Populus trichocarpa]
Unigene3089_PB_AHAU	43.09	13.03	5.37	3.01	0.5	GO:0043231//intracellular membrane-bounded organelle;GO:0044444//cytoplasmic part;GO:0016020//membrane	GO:0016772//transferase activity, transferring phosphorus-containing groups;GO:0016160//amylase activity;GO:0005102//receptor binding;GO:0043167//ion binding;GO:0032559	GO:0005982//starch metabolic process;GO:0009933//meristem structural organization;GO:0007167//enzyme linked receptor protein signaling pathway;GO:0010073//meristem maintenance;GO:0003006//developmental process involved in reproduction;GO:0006950//response to stress;GO:0006464//protein modification process	gi|255554312|ref|XP_002518196.1|/1.33533e-112/Beta-amylase, putative [Ricinus communis]
Unigene3015_PB_AHAU	42.91	45.7	44.35	22.38	20.78	GO:0044431//Golgi apparatus part;GO:0016020//membrane;GO:0015630//microtubule cytoskeleton	GO:0003774//motor activity;GO:0032559	GO:0000904//cell morphogenesis involved in differentiation;GO:0007017//microtubule-based process	gi|224107125|ref|XP_002314383.1|/1.57131e-101/predicted protein [Populus trichocarpa]
Unigene70825_PB_AHAU	42.74	37.66	27.72	22.88	15.75	GO:0044464//cell part	-	-	gi|225449370|ref|XP_002282343.1|/2.25914e-25/PREDICTED: hypothetical protein [Vitis vinifera]
Unigene57749_PB_AHAU	42.74	16.6	10.57	2.51	1.17	-	-	-	-
Unigene41082_PB_AHAU	42.57	28.02	21.31	32.74	46.07	GO:0044464//cell part	-	-	gi|224135505|ref|XP_002322090.1|/6.30484e-48/predicted protein [Populus trichocarpa]
Unigene49440_PB_AHAU	42.57	34.27	38.98	26.39	16.25	GO:0043234//protein complex	GO:0033612//receptor serine/threonine kinase binding;GO:0019787//small conjugating protein ligase activity	GO:0032446//protein modification by small protein conjugation	gi|224109814|ref|XP_002315320.1|/4.42532e-78/predicted protein [Populus trichocarpa]
Unigene41946_PB_AHAU	42.57	28.56	8.66	14.2	10.72	-	GO:0016709//oxidoreductase activity, acting on paired donors, with incorporation or reduction of molecular oxygen, NADH or NADPH as one donor, and incorporation of one atom of oxygen;GO:0005506//iron ion binding	GO:0008152//metabolic process	gi|297736001|emb|CBI24039.3|/3.99581e-74/unnamed protein product [Vitis vinifera]
Unigene49217_PB_AHAU	42.39	36.95	48.16	48.43	46.24	GO:0044444//cytoplasmic part	GO:0016616//oxidoreductase activity, acting on the CH-OH group of donors, NAD or NADP as acceptor;GO:0048037//cofactor binding	GO:0009081//branched chain family amino acid metabolic process;GO:0006950//response to stress;GO:0006007//glucose catabolic process	gi|225468850|ref|XP_002266252.1|/1.03286e-118/PREDICTED: hypothetical protein isoform 1 [Vitis vinifera]
Unigene69662_PB_AHAU	42.39	30.34	19.06	23.22	19.43	-	-	-	-
Unigene28239_PB_AHAU	42.39	14.99	5.54	10.02	12.06	-	-	-	-
Unigene35002_PB_AHAU	42.22	28.38	29.97	16.7	24.29	GO:0009532//plastid stroma	GO:0051003;GO:0016462//pyrophosphatase activity;GO:0032559	GO:0006779//porphyrin biosynthetic process	gi|255563060|ref|XP_002522534.1|/4.93225e-27/Magnesium-chelatase subunit chlI, chloroplast precursor, putative [Ricinus communis]
Unigene3056_PB_AHAU	42.22	25.88	22.35	8.02	13.4	-	GO:0016702//oxidoreductase activity, acting on single donors with incorporation of molecular oxygen, incorporation of two atoms of oxygen	GO:0008152//metabolic process	gi|225452714|ref|XP_002282633.1|/2.16665e-85/PREDICTED: hypothetical protein isoform 2 [Vitis vinifera]
Unigene3797_PB_AHAU	42.22	18.74	6.41	4.01	2.18	-	GO:0016831//carboxy-lyase activity	GO:0009725//response to hormone stimulus;GO:0006970//response to osmotic stress;GO:0009791//post-embryonic development;GO:0006596//polyamine biosynthetic process;GO:0006525//arginine metabolic process	gi|56377971|dbj|BAD74163.1|/3.15763e-121/arginine decarboxylase [Malus x domestica]
Unigene52840_PB_AHAU	42.05	41.77	48.68	45.76	26.14	-	-	-	-
Unigene49273_PB_AHAU	42.05	18.56	9.36	5.34	10.22	GO:0009526//plastid envelope;GO:0009532//plastid stroma;GO:0015934//large ribosomal subunit	GO:0003723//RNA binding;GO:0005198//structural molecule activity	GO:0010467//gene expression;GO:0022613//ribonucleoprotein complex biogenesis	gi|224056693|ref|XP_002298976.1|/2.42381e-75/predicted protein [Populus trichocarpa]
Unigene84990_PB_AHAU	42.05	19.1	16.46	10.86	8.54	-	-	-	-
Unigene1658_PB_AHAU	42.05	11.25	0.69	1	0.5	GO:0043231//intracellular membrane-bounded organelle	GO:0005488//binding	GO:0009725//response to hormone stimulus;GO:0002831//regulation of response to biotic stimulus;GO:0006950//response to stress	gi|224075495|ref|XP_002304653.1|/1.34166e-15/predicted protein [Populus trichocarpa]
Unigene16909_PB_AHAU	41.87	30.7	13.34	12.36	11.56	-	-	-	-
Unigene15561_PB_AHAU	41.7	49.27	26.85	1.84	0.34	GO:0043234//protein complex	GO:0005488//binding	GO:0007015//actin filament organization;GO:0000904//cell morphogenesis involved in differentiation	gi|297738806|emb|CBI28051.3|/1.77116e-57/unnamed protein product [Vitis vinifera]
Unigene14808_PB_AHAU	41.53	29.09	39.33	32.74	32	-	-	-	gi|255552957|ref|XP_002517521.1|/9.99023e-38/NMDA receptor-regulated protein, putative [Ricinus communis]
Unigene894_PB_AHAU	41.53	27.31	28.41	7.68	4.02	-	-	-	-
Unigene88743_PB_AHAU	41.53	20.53	14.03	7.18	1.68	-	-	-	gi|255574901|ref|XP_002528357.1|/1.45651e-15/DUF26 domain-containing protein 2 precursor, putative [Ricinus communis]
Unigene12021_PB_AHAU	41.18	32.49	32.57	24.05	38.87	GO:0015629//actin cytoskeleton;GO:0016020//membrane	GO:0008092//cytoskeletal protein binding;GO:0004674//protein serine/threonine kinase activity;GO:0046872//metal ion binding;GO:0004722//protein serine/threonine phosphatase activity;GO:0032559	GO:0016049//cell growth;GO:0008154//actin polymerization or depolymerization;GO:0000904//cell morphogenesis involved in differentiation;GO:0006464//protein modification process	gi|225470460|ref|XP_002262855.1|/0/PREDICTED: hypothetical protein [Vitis vinifera]
Unigene83490_PB_AHAU	41.18	44.27	30.67	28.06	27.14	GO:0043234//protein complex;GO:0031224//intrinsic to membrane	GO:0016787//hydrolase activity	GO:0051605//protein maturation by peptide bond cleavage	gi|225449210|ref|XP_002279539.1|/9.40755e-15/PREDICTED: hypothetical protein [Vitis vinifera]
Unigene820_PB_AHAU	41.18	41.59	23.04	22.38	18.09	-	-	-	gi|224091951|ref|XP_002309413.1|/2.53393e-08/predicted protein [Populus trichocarpa]
Unigene12207_PB_AHAU	41.01	37.66	21.31	17.54	27.64	-	-	-	-
Unigene12068_PB_AHAU	40.84	34.45	28.76	21.71	23.46	GO:0016020//membrane	-	-	gi|255542758|ref|XP_002512442.1|/2.41769e-26/conserved hypothetical protein [Ricinus communis]
Unigene20907_PB_AHAU	40.66	36.59	31.01	26.89	19.94	GO:0009526//plastid envelope;GO:0009534//chloroplast thylakoid	-	-	gi|255632966|gb|ACU16837.1|/5.18166e-34/unknown [Glycine max]
Unigene29643_PB_AHAU	40.66	29.81	49.72	35.74	16.59	-	-	-	-
Unigene32171_PB_AHAU	40.66	46.05	16.46	16.7	7.71	GO:0016020//membrane	GO:0004702//receptor signaling protein serine/threonine kinase activity;GO:0032559	GO:0006464//protein modification process	gi|255571408|ref|XP_002526652.1|/7.75171e-172/ATP binding protein, putative [Ricinus communis]
Unigene69846_PB_AHAU	40.49	40.34	40.71	49.6	41.05	GO:0043231//intracellular membrane-bounded organelle	GO:0004812//aminoacyl-tRNA ligase activity;GO:0032559	GO:0006418//tRNA aminoacylation for protein translation	gi|225424719|ref|XP_002265302.1|/3.82893e-45/PREDICTED: hypothetical protein [Vitis vinifera]
Unigene4689_PB_AHAU	40.49	40.52	37.25	37.08	32.17	-	GO:0046914//transition metal ion binding	-	gi|297842717|ref|XP_002889240.1|/1.23273e-11/EMB1135 [Arabidopsis lyrata subsp. lyrata]
Unigene3351_PB_AHAU	40.49	38.56	19.06	15.7	4.36	-	-	-	gi|82697943|gb|ABB89006.1|/8.78919e-85/CXE carboxylesterase [Malus pumila]
Unigene87965_PB_AHAU	40.32	15.89	18.37	28.56	20.94	-	-	-	-
Unigene51096_PB_AHAU	40.32	18.39	5.2	1.84	2.85	GO:0031224//intrinsic to membrane	GO:0004871//signal transducer activity;GO:0004713//protein tyrosine kinase activity;GO:0016628//oxidoreductase activity, acting on the CH-CH group of donors, NAD or NADP as acceptor;GO:0004674//protein serine/threonine kinase activity;GO:0032559	GO:0006464//protein modification process;GO:0007167//enzyme linked receptor protein signaling pathway	gi|223452530|gb|ACM89592.1|/1.15233e-79/leucine-rich repeat transmembrane protein kinase [Glycine max]
Unigene41760_PB_AHAU	39.62	48.73	42.45	25.22	42.89	-	-	-	gi|255641693|gb|ACU21118.1|/1.69258e-90/unknown [Glycine max]
Unigene8862_PB_AHAU	39.45	45.87	30.84	24.55	41.72	GO:0043231//intracellular membrane-bounded organelle	GO:0022892	GO:0006810//transport	gi|255628845|gb|ACU14767.1|/4.92349e-36/unknown [Glycine max]
Unigene40337_PB_AHAU	39.45	25.88	21.14	30.4	41.22	-	-	-	-
Unigene55928_PB_AHAU	39.45	37.48	32.05	24.38	34.51	-	-	-	-
Unigene55210_PB_AHAU	39.45	24.28	34.3	22.88	31.83	GO:0043231//intracellular membrane-bounded organelle	-	-	gi|255574534|ref|XP_002528178.1|/2.31411e-37/conserved hypothetical protein [Ricinus communis]
Unigene63229_PB_AHAU	39.45	28.38	21.48	20.88	23.62	-	-	-	-
Unigene28251_PB_AHAU	39.28	30.52	1.73	0	0	-	GO:0004553//hydrolase activity, hydrolyzing O-glycosyl compounds	GO:0006026	gi|222139390|gb|ACM45714.1|/1.07292e-103/class II chitinase [Pyrus pyrifolia]
[truncated: 26,818 more rows]
